# Supplementary material for: Transcriptome data on maternal RNA of 24 individual zebrafish eggs from five sibling mothers
Source: Data Brief. 2016 Apr 26;8:69–72. doi: 10.1016/j.dib.2016.04.045 (PMC4887590; doi:10.1016/j.dib.2016.04.045)
Supplement: Supplementary file 1 — Supplementary material [file mmc1.zip]

Archive with 9 entries (9 files):
- Supplemental_File_SD1.xlsx
- Supplemental_File_SD2.xlsx
- Supplemental_File_SD3.docx
- Supplemental_File_SD4.txt
- Supplemental_File_SD5.txt
- Supplemental_File_SD6.txt
- Supplemental_File_SD7.txt
- Supplemental_File_SD8.txt
- Supplemental_File_SD9.txt
