# Supplementary material for: Transcriptome data on maternal RNA of 24 individual zebrafish eggs from five sibling mothers
Source: Data Brief. 2016 Apr 26;8:69–72. doi: 10.1016/j.dib.2016.04.045 (PMC4887590; doi:10.1016/j.dib.2016.04.045)
Supplement: Supplementary file 1 — Supplementary material [file mmc1.zip › Supplemental_File_SD4.txt]

# Paul Wackers
# Han Rauwerda
# Johanna Pagano
 
# Expressed / Non Expressed calling on raw dataset
# 1) Calculate variance per probe over dataset, set cutoff, split dataset in low and high variance
# 2) Calculate per sample Bayes probability for a probe being present
# 3) Define Intensity cutoffs: Sum bin low variance and high variance > 100 and P.bayes > 0.95
# 4) Plot graphs
# 5) Define presents in samples and calculate overlap with high variance
# 6) If > 3 Expressed call == Expressed
# 7) Write data
# R-3.1.1


# Read and order data
rm(list=ls())
X11.options(type="cairo")
options(stringsAsFactors = FALSE)

wd <- "."
# In order to run this script the files 'data-SD5.txt', 'design-SD6.txt', '2014_annotation_file+aa-SD7.txt' must be placed in the current working directory.
# In the file data-SD5.txt the 24 scanner files http://www.ncbi.nlm.nih.gov/geo/query/acc.cgi?acc=GSE72839) are extracted and described in the design file design-SD6.txt
# The file 2014_annotation_file+aa-SD7.txt gives an annotation of the array to Ensembl, entrez and Refseq (gene symbols). 

setwd(wd)
data <- read.delim("data-SD5.txt")
design <- read.delim("design-SD6.txt")
design <- design[which(design$Dye == "Cy3"),]

#Negative controls on the array
neg.ctrls <- data[grep("3xSLv1", data$ProbeName), grep("gFG", colnames(data))]
all(paste("gFG_", design$Array, sep="") == colnames(neg.ctrls)) #[1] TRUE
colnames(neg.ctrls) <- paste("Oocyte_", design$Sample.id, sep="")
neg.ctrls <- log2(neg.ctrls)

#Read the annotation file
Annotation <- read.delim("./2014_annotation_file+aa-SD7.txt")
m <- match(paste(Annotation$ProbeID, "-1", sep=""), data$ProbeName)
length(which(is.na(m) == TRUE)) # [1] 0
data <- data[m,]
all(paste(Annotation$ProbeID, "-1", sep="") == data$ProbeName) # [1] TRUE
d <- data[ ,grep("gFG", colnames(data))]
rownames(d) <- Annotation$ProbeID
d <- log2(d)
all(paste("gFG_", design$Array, sep="") == colnames(d)) #[1] TRUE
colnames(d) <- paste("Oocyte_", design$Sample.id, sep="")

#re-write design file in order of Sample id 
o <- order(design$Sample.id, decreasing=F)
design <- design[o,]
d <- d[,o]
write.table(design, "./design.txt", quote=F, row.names=F, sep="\t")
neg.ctrls <- neg.ctrls[,o]

# 1)
variation <- apply(d, 1, var)
variation <- log2(variation)
den <- density(variation)
pdf(file="Suppl.d.fig1.pdf")
plot(den, ylim=c(0, 0.4), xlab="Gene expression variance (log2)", main="", col="black", lwd=1.5)

# Dal zit tussen -1 en -5, laagste punt definieren voor cut off
mn <- min(den$y[which(den$x < -1 & den$x > -5)])
co <- den$x[which(den$y == mn)]
co # [1] -3.741204

pdf(file="Suppl.d.fig1.pdf")
plot(den, ylim=c(0, 0.4), xlab="Gene expression variance (log2)", main="", col="black", lwd=1.5)
abline(v=co, col="red", lty=3)
graphics.off()

print(length(which(variation < co))) # [1] 58212
print(length(which(variation > co))) # [1] 30542

idx.l <- which(variation < co)
idx.h <- which(variation > co)

exprs.l <- d[idx.l,]
exprs.h <- d[idx.h,]

exprs.lm <- apply(exprs.l, 1, max)
exprs.hm <- apply(exprs.h, 1, max)
exprs.nc <- apply(neg.ctrls, 1, max)

plm <- hist(exprs.lm, breaks=100)
phm <- hist(exprs.hm, breaks=100)
pnc <- hist(exprs.nc, breaks=25)

pdf("./Suppl.d.fig2.pdf")
plot(plm, col=rgb(t(col2rgb("red")), alpha=125, maxColorValue=255), xlim=c(5, 20), yaxt="n", main="Intensity Distribution with a cutoff of -3.74", xlab="Log2 Intensity")
axis(side=2, at=axTicks(2), labels=formatC(axTicks(2), format="d", big.mark=','))
plot(phm, col = rgb(t(col2rgb("blue")),alpha=125, maxColorValue=255), add=TRUE)
plot(pnc, col = rgb(t(col2rgb("black")), alpha=255, maxColorValue=255), add=TRUE)
legend("topright", legend=c("Low Variance", "High Variance", "Negative Control Probes"), col=c(rgb(t(col2rgb("red")), alpha=125, maxColorValue=255), rgb(t(col2rgb("blue")),alpha=125, maxColorValue=255), rgb(t(col2rgb("black")), alpha=255, maxColorValue=255)), pch=15, bty="n")
graphics.off()

# 2)
P.bayes.lst <- NULL
hist.lst.l <- NULL
hist.lst.h <- NULL
for(i in 1:ncol(d)){

  plm <- hist(exprs.l[,i], breaks=100, plot=FALSE)
  phm <- hist(exprs.h[,i], breaks=100, plot=FALSE)


  # Rounding in the object to avoid matching problems
  plm$mids <- round(plm$mids, digits=2)
  phm$mids <- round(phm$mids, digits=2)
  mids <- c(plm$mids, phm$mids)
  u.mids <- unique(mids)

  hist.lst.l[[names(d)[i]]] <- plm
  hist.lst.h[[names(d)[i]]] <- phm

  l.mids <- rep(0, length(u.mids))
  ml <- match(plm$mids, u.mids)
  if(length(which(is.na(ml) == TRUE)) > 0){
    ml <- ml[-which(is.na(ml) == TRUE)]
  }
  l.mids[ml] <- plm$counts

  h.mids <- rep(0, length(u.mids))
  mh <- match(phm$mids, u.mids)
  if(length(which(is.na(mh)) == TRUE) > 0){
    mh <- mh[-which(is.na(mh) == TRUE)]
  }
  h.mids[mh] <- phm$counts

  df <- data.frame(mids=u.mids, cnt.l=l.mids, cnt.h=h.mids)

  P.bayes <- c() 
  for(j in 1:nrow(df)){
    PE <- df$cnt.h[j] / (df$cnt.h[j] + df$cnt.l[j])
    PNE <- df$cnt.l[j] / (df$cnt.h[j] + df$cnt.l[j])

    NE <- length(idx.l)
    E <- length(idx.h)
    rate.E <- E / (E + NE)

    P.b <- round((PE * rate.E) / ((PE * rate.E) + (PNE * (1-rate.E))), digits=3)
    P.bayes <- c(P.bayes, P.b)
  }
  P.bayes.lst[[colnames(d)[i]]] <- cbind(df, P.bayes)
}

# 3)
I.co <- c()
for(i in 1:length(P.bayes.lst)){
  s <- P.bayes.lst[[i]]$cnt.l + P.bayes.lst[[i]]$cnt.h
  I.co <- c(I.co, P.bayes.lst[[i]]$mids[which(s > 100 & P.bayes.lst[[i]]$P.bayes > 0.95)[1]])
}
save(I.co, file="./Intensity_cutoffs.Rdata")

# 4)
pdf("./Suppl.d.fig3.pdf")
for(i in 1:length(P.bayes.lst)){
  plot(x=P.bayes.lst[[i]]$mids, y=P.bayes.lst[[i]]$P.bayes, pch=1, xlab="Gene expression (log2)",ylab="estimated p(Expressed|Intensity)", main=names(hist.lst.l)[i]) 

  plot(hist.lst.l[[i]], col=rgb(t(col2rgb("red")), alpha=125, maxColorValue=255), xlim=c(5, 20), ylim=c(0, 25000), yaxt="n", main=names(hist.lst.l)[i], xlab="Gene expression (log2)")
  axis(side=2, at=axTicks(2), labels=formatC(axTicks(2), format="d", big.mark=','))
  plot(hist.lst.h[[i]], col = rgb(t(col2rgb("blue")),alpha=125, maxColorValue=255), add=TRUE)
  legend("topright", legend=c("Low Variance", "High Variance"), col=c(rgb(t(col2rgb("red")), alpha=125, maxColorValue=255), rgb(t(col2rgb("blue")),alpha=125, maxColorValue=255)), pch=15, bty="n")
  abline(v=I.co[i])
  mtext(paste("Cut Off:", I.co[i], sep=" "), 3)
}
graphics.off()

# 5)
library(limma)
E.lst <- NULL
pdf("./Overlap_Highvar_cutoff_samples.pdf", onefile=T)
for(i in 1:length(I.co)){
  E.lst[[colnames(d)[i]]] <- rownames(d)[which(d[,i] > I.co[i])]
  mat <- matrix(ncol=2, nrow=nrow(d), 0)
  colnames(mat) <- c("High Variance", colnames(d)[i])
  rownames(mat) <- rownames(d)
  mat[match(rownames(exprs.h), rownames(mat)),1] <- 1
  mat[which(d[,i] > I.co[i]),2] <- 1
  vennDiagram(mat)
}
graphics.off()

Expressed <- unique(unlist(E.lst))
length(Expressed) # [1] 28599

pdf("./Overlap_Highvar_Expressed.pdf", onefile=T)
mat <- matrix(ncol=2, nrow=nrow(d), 0)
colnames(mat) <- c("High Variance", "Expressed")
rownames(mat) <- rownames(d)
mat[match(rownames(exprs.h), rownames(mat)),1] <- 1
mat[match(Expressed, rownames(mat)),2] <- 1
vennDiagram(mat)
graphics.off()

# 6)
all(Annotation$ProbeID == rownames(d)) # [1] TRUE
m <- match(Expressed, Annotation$ProbeID)
length(which(is.na(m) == TRUE)) # [1] 0
E.tmp <- data.frame(Annotation[m,], d[m,])

idx <- c()
d.NA <- NULL
for(i in 1:nrow(E.tmp)){
  tmp <- E.tmp[i,grep("Oocyte_", colnames(E.tmp))]
  tmp[which(tmp < I.co)] <- NA
  d.NA <- rbind(d.NA, tmp)
  #if(length(which(E.tmp[i, grep("Oocyte_", colnames(E.tmp))] > I.co)) > 3){
    idx <- c(idx, i)
  #}
}
d.na <- data.frame(E.tmp[,-grep("Oocyte_", colnames(E.tmp))], d.NA)
#write.table(d.na, "./Expressed.rawdata.NA.bp.txt", sep="\t", row.names=FALSE, quote=FALSE)

# 7)
E.data <- E.tmp[idx,]
dim(E.data) 
length(which(is.na(E.data$MERGED_ENSG) == FALSE)) 
length(unique(E.data$MERGED_ENSG[-which(is.na(E.data$MERGED_ENSG) == TRUE)])) 

all(Annotation$ProbeID == rownames(d)) # [1] TRUE
m.E <- match(E.data$ProbeID, Annotation$ProbeID)
length(which(is.na(m.E) == TRUE)) # [1] 0
NE.data <- data.frame(Annotation[-m.E,], d[-m.E,])
dim(NE.data) 
length(which(is.na(NE.data$MERGED_ENSG) == FALSE)) 
length(unique(NE.data$MERGED_ENSG[-which(is.na(NE.data$MERGED_ENSG) == TRUE)])) 

nrow(NE.data) + nrow(E.data) == nrow(data) # [1] TRUE
write.table(E.data, "./Expressed.rawdata.bp.txt", sep="\t", row.names=FALSE, quote=FALSE)
write.table(NE.data, "./NonExpressed.rawdata.bp.txt", sep="\t", row.names=FALSE, quote=FALSE)
