# Supplementary material for: Transcriptome data on maternal RNA of 24 individual zebrafish eggs from five sibling mothers
Source: Data Brief. 2016 Apr 26;8:69–72. doi: 10.1016/j.dib.2016.04.045 (PMC4887590; doi:10.1016/j.dib.2016.04.045)
Supplement: Supplementary file 1 — Supplementary material [file mmc1.zip › Supplemental_File_SD5.txt]

MetaRow	MetaCow	Row	Col	ControlType	ProbeName	SystematicName	rBG_252823310053_1	gBG_252823310053_1	rBG_252823310053_2	gBG_252823310053_2	rBG_252823310053_3	gBG_252823310053_3	rBG_252823310053_4	gBG_252823310053_4	rBG_252823310072_1	gBG_252823310072_1	rBG_252823310072_2	gBG_252823310072_2	rBG_252823310072_3	gBG_252823310072_3	rBG_252823310072_4	gBG_252823310072_4	rBG_252823310073_1	gBG_252823310073_1	rBG_252823310073_2	gBG_252823310073_2	rBG_252823310073_3	gBG_252823310073_3	rBG_252823310073_4	gBG_252823310073_4	rBG_252823310074_1	gBG_252823310074_1	rBG_252823310074_2	gBG_252823310074_2	rBG_252823310074_3	gBG_252823310074_3	rBG_252823310074_4	gBG_252823310074_4	rBG_252823310116_1	gBG_252823310116_1	rBG_252823310116_2	gBG_252823310116_2	rBG_252823310116_3	gBG_252823310116_3	rBG_252823310116_4	gBG_252823310116_4	rBG_252823310117_1	gBG_252823310117_1	rBG_252823310117_2
1	1	1	1	1	GE_BrightCorner	GE_BrightCorner	63	55	63	53	62	53	62	52	62	59	62	57	62	56	63	55	63	58	63	57	63	56	65	56	63	58	64	57	64	56	64	55	65	60	65	56	66	56	68	55	65	59	66
1	1	1	2	1	DarkCorner	DarkCorner	63	55	63	53	62	53	63	53	62	59	63	57	62	56	63	55	64	59	63	58	63	57	65	56	63	58	64	57	64	56	63	55	65	60	66	56	66	56	67	56	65	59	66
1	1	1	3	1	DarkCorner	DarkCorner	62	55	62	53	62	53	63	53	62	60	63	58	63	57	63	55	64	59	63	59	63	58	65	56	63	58	64	57	64	56	63	55	65	60	66	57	66	56	66	56	65	59	65
1	1	1	4	1	DarkCorner	DarkCorner	63	56	62	53	62	53	63	53	62	60	63	58	62	57	63	55.5	64	60	64	59	63	58	65	56	64	58	64	57	64	56	63	56	65	60	66	57	66	56	66	56	65	59	65
1	1	1	5	1	DarkCorner	DarkCorner	63	56	62	53	62	53	63	53	63	60	63	58	63	57	63	55	64	60	64	59	63	58	65	56	63	59	64	57	63	56	63	56	65	60	66	57	66	56	67	56	64	59	65
1	1	1	6	1	DarkCorner	DarkCorner	63	56	62	53	62	53	62	53	62	60	63	58	62	57	63	55	64	60	64	59	63	58	65	57	63	59	64	57	63	56	64	56	65	60	66	57	66	56	67	56	65	59	65
1	1	1	7	1	DarkCorner	DarkCorner	64	55	62	53	63	53	62	53	62	60	63	58	62	57	63	55	64	60	64	59	63	58	66	57	63	59	64	57	63	56	64	56	65	60	66	57	66	56	68	56	64	59	65
1	1	1	8	1	DarkCorner	DarkCorner	64	55	62	53	63	53	62	53	62	60	63	58	63	57	63	55	64	60	64	59	63	58	66	57	63	59	64	57	63	56	64	56	65	60	66	57	65	56	67	56	65	59	65
1	1	1	9	1	DarkCorner	DarkCorner	64	55	62	53	63	53	62	53	62	60	63	58	62	57	63	55	64	60	64	58	63	57	65	57	63	59	63	57	63	56	64	56	65	59	66	57	65	56	67	56	65	59	65
1	1	1	10	1	DarkCorner	DarkCorner	63	55	62	53	62	53	63	53	62	60	63	58	62	57	63	55	64	60	63	59	63	57	66	57	63	58	63	58	64	56	64	56	65	59	66	57	65	56	66	56	65	58	65
1	1	1	11	1	DarkCorner	DarkCorner	63	55	62	54	63	53	63	53	63	60	63	58	62.5	57	63	55	64	60	63	59	63	57	66	57	63	58	64	58	64	56	64	56	65	59	66	57	66	56	66	56	64	58	65
1	1	1	12	1	DarkCorner	DarkCorner	63	55	63	53	63	53	63	53	62	60	62	58	63	57	63	55	64	60	63	58	63	57	66	56.5	63	58	64	57	64	56	64	56	65	59	66	57	67	56	67	55	64	58	65
1	1	1	13	1	DarkCorner	DarkCorner	63	55	63	53	62	53	63	53	63	60	62	58	63	57	63	55	65	60	63	58	63	57	66	57	63	59	64	57	64	56	64	56	65	59	66	57	67	56	67	55	64	58	65
1	1	1	14	1	DarkCorner	DarkCorner	63	55	62	53	63	53	63	53	64	60	62	59	62	57	63	55	65	60	63	59	63	57	65	57	64	59	64	57	64	56	64	56	65	59	65	57	66	56	68	56	64	58	65
1	1	1	15	1	DarkCorner	DarkCorner	63	55	62	54	63	53	63	53	64	60	62	59	62	57	64	55	65	60	63	58	63	58	65	57	64	59	64	57	64	56	64	55	65	58	65	57	66	56	68	56	65	58	65.5
1	1	1	16	1	DarkCorner	DarkCorner	63	55	62	54	63	53	63	53	64	60	62	59	62	57	64	56	65	60	63	58	63	58	65	57	64	59	64	57	64	56	65	56	65	58	65	57	66	56	67	56	65	57	65
1	1	1	17	1	DarkCorner	DarkCorner	63	55	62	54	63	53	63	53	64	60	62	59	62	57	64	55	65	60	63	58	63	58	65	57	64	58	64	57	64	56	65	55	65	58	65	57	66	56	67	56	65	57	66
1	1	1	18	1	DarkCorner	DarkCorner	64	55	62	54	63	53	62	53	63	60	62	59	62	57	64	55	65	59.5	63	59	63	58	65	57	64	58	63	57	64	56	65	55	65	58	65	57	66	56	67	56	65	57	66
1	1	1	19	1	DarkCorner	DarkCorner	65	55	62	54	63	53	63	53	63	60	62	59	63	57	64	55	65	60	63	59	63	57	65	57	65	58	63	57	64	56	64	55	65	58	65	57	66	56	67	56	65	57	66
1	1	1	20	1	DarkCorner	DarkCorner	65	55	62	54	63	53	63	53	63	60	62	59	63	57	64	55	65	59	63	59	63	57	66	57	64	58	63	57	64	56	64	55	66	58	65	57	66	56	67	56	65	57	66
1	1	1	21	1	DarkCorner	DarkCorner	65	55	62	53	63	53	63	53	63	59	62	59	63	57	64	55	65	59	63	59	63	57	65	57	64	58	64	57	64	56	64	55	66	58	65	57	65	56	67	56	65	57	66
1	1	1	22	1	DarkCorner	DarkCorner	64	55	62	53	63	53	63	53	64	60	62	58	63	57	63	55	65	59	63	59	63	57	65	57	64	59	64	57	64	56	64	55	66	58	65	57	66	56	67	56	65	57	66
1	1	1	23	0	MAD_Dr_004_170481-1	MAD_Dr_004_170481-1	65	55	62	54	63	53	63	53	64	60	62	58	62.5	57	63	55	64	59	63	59	63	57	65	56	65	59	64	57	64	56	64	55	65	57	65	57	66	56	67	56	65	57	65.5
1	1	1	24	0	MAD_Dr_004_190408-1	MAD_Dr_004_190408-1	65	55	62	54	62	53	63	53	64	60	62	58	62	57	63	55	64	59	63	59	64	57	65	56	65	58	64	57	64	56	65	55	65	58	65	57	66	56	67.5	56	65	57	66
1	1	1	25	0	A_15_P106375	A_15_P106375	64	55	62	54	62	53	62	53	63	60	62	58	63	57	63	55	64	59	64	59	63	57	65	56	65	58	64	58	64	56	64	55	65	58	65	57	67	56	68	56	65	56	65
1	1	1	26	0	MAD_Dr_004_193107-1	MAD_Dr_004_193107-1	65	55	62	54	62	53	62	53	63	60	63	58	63	57	63	55	64	59	64	59	63	58	65	56	65	58	63	58	64	56	64	55	65	58	65	57	66	56	67	56	65	57	65
1	1	1	27	0	A_15_P115651	A_15_P115651	65	55	62	54	62	53	62	53	63	60	63	58	63	57	63	55	65	59	63	59	63	58	65	56	65	58	63	58	64	56	64	55	65	58	65	57	66	56	67	56	65	56	65
1	1	1	28	0	MAD_Dr_004_186029-1	MAD_Dr_004_186029-1	64	55	63	54	62	53	62.5	53	63	60	63	58	63	58	63	55	65	59	64	58	63	58	65	57	64	58	63	57	64	56	64	55	65	58	66	57	66	56	67	56	65	56	66
1	1	1	29	0	MAD_Dr_004_163421-1	MAD_Dr_004_163421-1	65	55	63	54	62	53	63	53	63	60	63	58	63	58	62	55	65	59	64	58	63	57	65	56	64	58	64	57	64	56	64	55	65	58	67	57	66	56	67	56	65	56	65
1	1	1	30	0	A_15_P116662	A_15_P116662	64	55	63	54	62	53	62	53	63	60	62	58	63	58	62	55	65	59	64	58	63	58	65	56	64	58	64	57	63	56	64	55	65	58	66	57	66	56	67	56	65	56	65
1	1	1	31	0	MAD_Dr_004_114473-1	MAD_Dr_004_114473-1	64	55	63	54	62	53	63	53	64	60	62	58	63	57	63	56	65	59	64	58	63	57	65	57	64	58	64	57	63	56	64	55	65	58	66	57	66	56	67	56	65	56	65
1	1	1	32	0	MAD_Dr_004_184285-1	MAD_Dr_004_184285-1	64	55	62	54	62	53	62	53	64	60	63	58	63	57	62	55	65	59	64	58	63	57	64	56	64	58	64	57	63	56	64	55	65	58	66	57	66	56	67	56	65	56	66
1	1	1	33	0	MAD_Dr_004_104512-1	MAD_Dr_004_104512-1	64	55	62	54	62	53	63	53	64	60	63	58	63	57	62	55	65	59	63	59	62	57	64	56	64	58	64	57	63	56	65	55	65	58	65	57	66	56	67	56	65	56	66
1	1	1	34	0	A_15_P113920	A_15_P113920	63	55	62	54	63	53	63	53	64	60	63	58	62	57	62	55	65	59	63	59	63	57	64	56	64	58	64	57	63	56	65	55	66	57	66	57	66	56	67	56	65	56	65
1	1	1	35	0	MAD_Dr_004_128646-1	MAD_Dr_004_128646-1	64	55	62	54	63	53	63	53	64	59	63	58	62	57	62	55	64	59	63	58	63	57	65	56	64	58	64	57	63	56	65	55	65	57	65	56	65	56	67	56	65	56	65
1	1	1	36	0	MAD_Dr_004_501307-1	MAD_Dr_004_501307-1	63	55	62	54	63	53	63	53	64	59	63	58	62	57	62	55	64	59	63	59	62.5	57	65	56	64	58	64	57	63	56	64.5	55	65	57	66	56	66	56	67	56	66	56	65
1	1	1	37	0	MAD_Dr_004_611216-1	MAD_Dr_004_611216-1	63	54	62	54	62	53	63	52	64	59	63	58	62	57	63	55	64	59	63	59	62	57	65	56	64	58	64	57	63	56	65	55	65	57	65	57	65	56	67	55	66	56	65
1	1	1	38	0	MAD_Dr_004_607142-1	MAD_Dr_004_607142-1	63	54	62	54	63	53	63	52	63	59	63	58	62	57	63	55	64	59	63	59	62	57	65	56	64	58	64	57	64	56	65	55	65	57	65	56	65	56	67	56	65	56	65
1	1	1	39	0	MAD_Dr_004_157681-1	MAD_Dr_004_157681-1	63	54	62	54	62	53	63	52	63	59	63	58	62	57	63	55	64	59	63	59	62	57	65	56	64	58	64	57	64	56	65	55	65	57	66	57	65	56	67	56	65	56	65
1	1	1	40	0	LOL04475	LOL04475	63	54	62	54	62	53	63	53	63	59	62	58	62	57	63	55	64	59	63	58	63	57	65	56	64	58	64	57	64	56	65	55	65	57	66	57	65	55.5	67	56	66	56	64
1	1	1	41	0	MAD_Dr_004_123778-1	MAD_Dr_004_123778-1	63	54	62	54	63	53	63	53	63	59	62	58	62	57	63	55	64	59	63	58	63	57	65	56	64	58	63	57	64	56	65	55	65	57	66	57	65	56	67	56	66	56	65
1	1	1	42	0	MAD_Dr_004_188050-1	MAD_Dr_004_188050-1	63	54	62	54	63	53	63	53	64	59	62	58	62	57	63	55	64	59	63	58	63	57	65	56	63	58	63	57	64	56	64	55	65	57	66	57	65	56	68	56	65	56	65
1	1	1	43	0	MAD_Dr_004_102879-1	MAD_Dr_004_102879-1	63	54	63	54	63	53	63	53	64	59	62	58	62	57	63	55	64	59	63	58	64	57	65	56	63	58	63	57	64	56	64	55	65	57	66	57	66	56	68	56	66	56	65
1	1	1	44	0	MAD_Dr_004_156028-1	MAD_Dr_004_156028-1	63	54	63	54	63	53	63	53	64	59	62	58	62	57	63	55	64	59	64	58	64	57	65	56	63	58	63	57	64	56	64.5	55	66	57	65.5	57	66	56	68	56	65	56	65
1	1	1	45	0	MAD_Dr_004_688199-1	MAD_Dr_004_688199-1	63	54	62	54	63	53	63	53	64	59	62	58	62	57	63	55	64	59	64	58	64	57	65	56	63	58	63	57	64	56	64	55	66	57	66	57	66	55	68	56	66	56	65
1	1	1	46	0	MAD_Dr_004_115849-1	MAD_Dr_004_115849-1	63	55	63	54	62	53	63	53	63	59	62	58	62	57	63	55	63	59	64	58	63	57	65	56	63	59	63	57	64	56	64	55	66	57	66	57	66	56	67	56	66	56	65
1	1	1	47	0	MAD_Dr_004_108825-1	MAD_Dr_004_108825-1	62	55	63	54	63	53	63	53	63	59	63	58	62	57	63	55	63	59	64	58	63	57	65	56	63	58	63	57	64	56	64	55	66	57	66	57	65	56	67	56	65	56	65
1	1	1	48	0	MAD_Dr_004_121353-1	MAD_Dr_004_121353-1	62	55	62	54	63	52	62	53	63	59	63	58	63	57	62	55	63	59	64	58	63	57	64	56	63	58	64	57	64	56	64	55	66	57	66	57	65	56	67	56	65	56	66
1	1	1	49	0	MAD_Dr_004_619634-1	MAD_Dr_004_619634-1	62	55	62	54	62	53	62	53	62	60	63	58	63	57	62	55	63	59	63	58	63	57	64	56	63	58	64	57	64	56	64	55	66	57	65	57	65	56	68	56	65	56	65
1	1	1	50	0	MAD_Dr_004_632448-1	MAD_Dr_004_632448-1	62	55	62	54	63	53	63	53	63	60	62	58	63	57	63	55	63	59	63	58	63	57	64	56	63	58	64	57	63	56	64	55	66	57	66	57	65	56	68	56	65	56	65
1	1	1	51	0	MAD_Dr_004_717312-1	MAD_Dr_004_717312-1	62	55	62	54	63	53	62	53	63	60	62	58	63	57	63	55	63	59	63	58	63	57	64	56	63	58	64	57	64	56	64	55	65	57	66	57	66	56	68	56	66	56	65
1	1	1	52	0	MAD_Dr_004_119019-1	MAD_Dr_004_119019-1	62	55	63	54	63	53	63	53	63	60	63	58	62	57	63	55	63	59	63	58	63	57	64	56	63	58	65	57	64	56	64	55	65	57	66	57	66	56	68	56	65	56	66
1	1	1	53	0	MAD_Dr_004_158469-1	MAD_Dr_004_158469-1	62	55	63	54	62	53	63	53	63	60	63	58	62	57	63	55	63	59	63	58	64	58	65	56	63	58	64	57	64	56	64	55	65	57	66	57	66	56	68	56	65	56	66
1	1	1	54	0	MAD_Dr_004_144477-1	MAD_Dr_004_144477-1	62	55	63	54	63	53	63	53	63	60	63	58	63	57	62	55	64	59	63	58	63	58	65	56	64	58	64	57	64	56	64	55	65	57	66	57	66	56	68	56	65	56	65
1	1	1	55	0	MAD_Dr_004_654796-1	MAD_Dr_004_654796-1	62	55	63	54	62	53	62	53	63	60	62	58	63	57	62	55	64	59	63	58	63	58	64	56	64	58	65	57	64	56	64	55	64	57	66	57	66	56	67	56	65	56	66
1	1	1	56	0	MAD_Dr_004_117174-1	MAD_Dr_004_117174-1	63	55	62	54	62	53	62	53	63	60	62	58	63	57	62	55	63	59	63	59	63	57	64	56	64	58	64	57	63	56	64	55	64	57	66	57	65	56	67	56	65	56	65
1	1	1	57	0	A_15_P115480	A_15_P115480	63	55	62	54	62	53	62	53	63	60	62.5	58	63	57	62	55	63	59	63	58	63	57	64	56	64	58	64	57	63	56	63	55	65	57	66	57	65	56	67	56	65	56	65
1	1	1	58	0	MAD_Dr_004_168332-1	MAD_Dr_004_168332-1	63	55	62	54	61	53	63	53	63	59	62	58	63	57	63	55	63	59	63	58	63	57	64	56	63	58	64	57	64	56	63	55	65	57	66	57	65	56	67	56	65	56	65
1	1	1	59	0	MAD_Dr_004_600900-1	MAD_Dr_004_600900-1	63	55	63	54	61	53	63	53	63	59	62	58	62	57	63	55	64	60	64	58	63	57	64	56	63	58	64	57	64	56	63	55	65	57	66	57	65	56	67	56	65	56	65
1	1	1	60	0	MAD_Dr_004_187254-1	MAD_Dr_004_187254-1	62	55	62	54	62	53	62	53	62	59	62	58	62	57	63	55	64	60	63	58	63	57	64	56	63	58	64	57	64	56	64	55	65	57	66	57	65	56	67	56	65	56	65
1	1	1	61	0	MAD_Dr_004_607968-1	MAD_Dr_004_607968-1	62	54	62	54	62	53	63	53	62	59	62	58	62	57	63	55	64	60	63	58	64	57	64	56	64	58	64	57	64	56	64	55	66	57	66	56	65	55	68	56	65	56	66
1	1	1	62	0	MAD_Dr_004_123942-1	MAD_Dr_004_123942-1	63	54	62	54	62	53	63	53	62	59	62	58	62	56	63	55	64	60	63	58	64	57	64	55	64	58	64	57	64	56	64	55	66	57	66	56	65	56	68	56	65	56	66
1	1	1	63	0	MAD_Dr_004_719729-1	MAD_Dr_004_719729-1	63	54	62	54	62	53	63	53	62	59	62	58	61.5	56	64	55	64	59	63	59	64	57	64	55	64	58	64	57	64	56	64	55	66	57	65	56	65	55	68	56	66	56	66
1	1	1	64	0	MAD_Dr_004_108286-1	MAD_Dr_004_108286-1	63	54	62	54	62	53	63	53	63	59	63	58	62	56	64	55	64	59	63	59	64	57	64	55	63	58	64	57	64	56	64	55	66	57	65	56	66	56	68	56	65	55	66
1	1	1	65	0	MAD_Dr_004_110208-1	MAD_Dr_004_110208-1	63	54	61	54	62	53	63	53	63	59	63	58	62	56	64	55	64	59	63	59	64	57	64	56	63	58	63	57	63	56	64	55	66	57	65	56	66	56	67	56	65	55	65
1	1	1	66	0	MAD_Dr_004_705755-1	MAD_Dr_004_705755-1	63	54	62	54	62	53	63.5	53	63	59	63	58	61	56	63	55	64	59	63	59	64	57	64	55	64	58	63	57	63	56	65	55	66	57	65	56	65	56	68	56	65	55	65
1	1	1	67	0	MAD_Dr_004_190536-1	MAD_Dr_004_190536-1	63	54	62	54	63	53	64	53	63	59	62	58	62	56	63	55	64	59	63	58	64	57	64	56	64	58	63	57	63	56	65	55	66	57	66	57	65	56	68	56	65	55	65
1	1	1	68	0	A_15_P115846	A_15_P115846	63	54	62	54	63	53	63	53	63	59	62	58	62	57	63	55	64	59	63	58	64	57	64	56	64	58	63	57	63	56	65	55	66	57	66	57	66	56	68	56	66	55	65
1	1	1	69	0	LOLS01587	LOLS01587	63	54	62	54	63	53	64	53	63	59	62	58	62	56	64	55	64	59	63	58	63	57	64	56	64	58	64	57	64	56	64	55	65	57	66	57	66	56	67	56	66	55	65
1	1	1	70	0	MAD_Dr_004_649500-1	MAD_Dr_004_649500-1	63	54	62	54	62	53	63	53	63	59	62	58	62	56	64	55	64	59	63	58	63	57	64	56	64	58	64	57	64	55	64	55	65	57	66	57	66	56	68	56	66	55	65
1	1	1	71	0	MAD_Dr_004_113741-1	MAD_Dr_004_113741-1	64	54	62	53	62	53	63	53	63	59	62	58	62	56	64	55	64	59	64	58	63	57	64	56	64	58	64	57	64	56	64	55	65	57	66	57	66	56	68	56	65	55	66
1	1	1	72	0	MAD_Dr_004_648615-1	MAD_Dr_004_648615-1	63	54	62	53	62	53	63	53	63	59	62	58	62	56	64	55	64	59	64	58	63	57	64	56	63.5	58	64	57	65	55	65	55	65	57	66	57	66	56	68	56	65	55	66
1	1	1	73	0	A_15_P115835	A_15_P115835	63	54	62	53	62	53	63	53	63	59	61	58	63	56	63	55	64	59	64	58	64	57	64	56	63	58	64	57	64	55	65	55	65	56	65	57	67	56	67	56	65	55	66
1	1	1	74	0	MAD_Dr_004_682634-1	MAD_Dr_004_682634-1	63	54	63	54	62	53	63	53	63	59	62	58	63	56	63	55	64	59	64	59	64	57	63	56	63	58	64	57	64	55	65	55	65	57	65	57	66	56	68	57	65	55	65
1	1	1	75	0	LOLS13781	LOLS13781	63	54	63	54	63	53	63	53	62	59	62	58	63	56	63	55	64	59	64	59	63	56	63	56	63	58	64	57	64	55	64	55	65	56	66	57	66	56	68	56	66	55	65
1	1	1	76	0	MAD_Dr_004_125989-1	MAD_Dr_004_125989-1	63	54	63	53	62	53	63	52	62	59	62	58	63	56	63	55	64	59	64	59	62	57	63	56	64	58	64	57	64	56	64	55	65	56	66	57	66	56	68	56	66	55	65
1	1	1	77	0	MAD_Dr_004_160819-1	MAD_Dr_004_160819-1	63	54	62.5	54	63	53	64	53	63	59	62	58	63	56	63	55	64	59	63	59	63	57	63	56	64	58	64	57	64	56	64	55	65	56	66	56	66	56	67	56	66	55	65
1	1	1	78	0	A_15_P106125	A_15_P106125	63	53	62	54	62	53	63	52	63	59	62	58	63	56	63	54	64	59	63	59	63	57	63	56	64	58	64	57	64	56	64	55	65	56	66	56	66	56	67	56	66	55	65
1	1	1	79	0	MAD_Dr_004_151297-1	MAD_Dr_004_151297-1	63	53	62	53.5	62	53	63	52	64	59	62	58	63	56	62	55	64	59	63	59	63	57	63	56	64	58	64	57	64	56	64	55	65	56	66	56	66	56	66	56	66	55	65
1	1	1	80	0	A_15_P110616	A_15_P110616	63	54	62	53	62	53	63	53	64	59	62	58	63	56	63	55	65	59	63	58	63	57	63	56	64	58	64	57	64	56	64	55	65	56	66	56	66	56	66	55	65	55	65
1	1	1	81	0	LOLS01219	LOLS01219	63	54	62	54	62	53	63	53	63	59	62	58	63	56	62	55	65	59	63	58	63	57	63	56	65	58	64	57	64	55	64	55	65	56	66	56	66	56	67	55	65	55	65
1	1	1	82	0	LOL04209	LOL04209	63	54	62	54	63	52	63	53	63	59	62	58	62	57	62	55	65	59	62	58	63	57	62	56	65	58	64	57	63	55	64	55	65	57	66	56	67	56	67	55	64	54	66
1	1	1	83	0	A_15_P110475	A_15_P110475	63	54	62	54	63	52	63	53	63	59	62	58	62	57	62	55	65	59	63	58	63	57	63	55	64	58	64	57	63	55	64	54	65	56	66	56	66	56	67	56	64	54	66
1	1	1	84	0	MAD_Dr_004_165161-1	MAD_Dr_004_165161-1	63	54	62	54	63	53	63	53	63	59	62	58	62	57	62	55	64	59	63	58	63	57	62	56	64	58	63	57	63	55	63	54	65	57	67	56	66	56	66	56	63	54	65
1	1	1	85	0	A_15_P120549	A_15_P120549	64	54	61	54	63	53	63	53	63	59	62	58	62	57	62	55	64	59	63	58	63	57	63	56	64	58	63	57	63	55	63	54	65	57	66	56	65	56	66	56	63	53	65
1	1	1	86	0	MAD_Dr_004_123828-1	MAD_Dr_004_123828-1	64	54	61	53	63	53	63	53	63	59	62.5	58	62	57	62	55	64	59	63	58	63	57	63	56	64	58	63	57	64	55	63	54	66	57	66	56	66	56	67	56	62	53	65
1	1	1	87	0	A_15_P103120	A_15_P103120	64	54	61	53	62	53	63	53	63	59	62	58	63	57	63	55	65	59	63	58	63	57	64	56	64	58	63	57	63	55	63	55	66	56	65	56	66	55	67	56	62	52	65
1	1	1	88	0	MAD_Dr_004_173576-1	MAD_Dr_004_173576-1	63	54	61	53	62	53	62	53	63	59	62	58	63	57	63	55	64	58	63	58	63	57	64	56	64	58	63	57	64	55	64	55	67	56	65	57	66	56	67	56	61	52	65
1	1	1	89	0	A_15_P103007	A_15_P103007	63	54	61	53	63	53	63	53	63	58	62	58	63	57	63	55	64	58	63	58	63	57	64	56	64	57.5	63	57	64	55	64	55	67	56	65	56	66	56	68	56	61	52	65
1	1	1	90	0	A_15_P113096	A_15_P113096	63	54	61	54	63	53	62	53	62	59	62	58	63	57	62	55	65	58	63	58	63	57	64	56	64	58	63	56	64	55	64	54	67	56	65	56	66	56	67	56	61	52	65
1	1	1	91	0	MAD_Dr_004_697009-1	MAD_Dr_004_697009-1	64	54	61	54	62	53	63	53	63	59	62	58	62	57	62	55	65	58	63	58	63	57	64	56	64	58	63	57	64	56	64	54	66	56	65	56	66	56	68	56	61	53	64
1	1	1	92	0	A_15_P109572	A_15_P109572	63	54	61	54	62	53	63	53	63	59	62	58	62	57	63	55	64	58	63	58	63	57	64	56	64	58	63	57	64	55	65	54	66	56	65.5	57	66	56	67	55	62	53	65
1	1	1	93	0	LOL04078	LOL04078	64	54	61	54	62	53	63	53	63	59	61	58	62	57	62	55	64	58	63	58	63	57	64	56	64	58	63	57	64	56	64	54	66	56	66	57	65	56	67	55	62	53	64
1	1	1	94	0	MAD_Dr_004_160516-1	MAD_Dr_004_160516-1	63	54	62	54	62	52	63	53	63	59	62	58	62	57	62	54	64	59	63	58	63	57	64	56	63	57	63	57	64	56	64	54	66	56	65	57	65	56	66	55	63	54	65
1	1	1	95	0	A_15_P119645	A_15_P119645	63	54	62	54	62	52	63	53	63	59	62	58	62	57	62	54	64	59	63	58	64	57	64	56	63	58	63	57	64	56	65	55	65	56	65	57	65	56	67	55	63	54	65
1	1	1	96	0	MAD_Dr_004_122906-1	MAD_Dr_004_122906-1	63	54	62	53	62	52	63	53	63	59	62	58	63	57	62	55	64	59	63	58	64	57	64	55	64	58	63	57	64	56	64	55	65	56	66	56	66	56	67	56	63	54	65
1	1	1	97	0	LOLS15910	LOLS15910	62	54	62	53	62	53	63	53	63	59	62	58	63	57	63	54	64	58	64	58	64	57	64	55	63	58	63	57	64	55	65	54	65	56	66	57	66	56	67	56	64	54	65
1	1	1	98	0	MAD_Dr_004_691216-1	MAD_Dr_004_691216-1	62	54	62	54	62	53	63	53	63	59	62	58	63	56	63	55	64	59	64	58	64	57	64	55	63	58	63	57	64	56	65	54	65	56	66	57	66	56	67	56	64	54	65
1	1	1	99	0	LOLS12695	LOLS12695	63	54	63	54	63	53	63	53	63	59	62	58	62	56	63	55	64	58	64	58	64	56	63	55	64	57	64	57	64	55	65	54	65	56	66	57	66	56	67	56	64	54	66
1	1	1	100	0	A_15_P112655	A_15_P112655	63	54	63	54	63	53	63	53	62	59	62	58	63	56	63	55	64	58	64	58	64	57	63	56	63	58	64	57	65	55	65	54	65	56	66	57	67	56	67	56	65	54	65
1	1	1	101	0	A_15_P109133	A_15_P109133	63	53	63	54	63	53	64	53	62	59	62	58	63	56	63	55	64	59	64	58	64	57	64	55	63	58	64	57	65	55	65	54	65	56	66	57	67	56	67	56	65	54	65
1	1	1	102	0	MAD_Dr_004_165452-1	MAD_Dr_004_165452-1	63	53	63	54	63	53	63	53	63	58	62	58	63	56	62	55	64	59	64	58	64	57	63	56	63	57	64	56	65	55	65	54	65	56	66	57	68	56	67	55	65	54	65
1	1	1	103	0	MAD_Dr_004_152727-1	MAD_Dr_004_152727-1	63	53	63	54	63	53	63	53	63	58	62	58	63	56	62	54	64	59	63	58	64	57	63	56	63	57	64	57	65	56	65	54	65	56	66	57	68	56	68	55	66	54	65
1	1	1	104	0	MAD_Dr_004_699558-1	MAD_Dr_004_699558-1	62	53	63	54	62	53	63	53	62	58.5	63	58	63	56	62	54	64	59	64	58	64	57	63	56	63	57	64	57	65	55	64	54	66	56	66	57	67	56	67	55	66	55	65
1	1	1	105	0	MAD_Dr_004_146828-1	MAD_Dr_004_146828-1	62	54	63	54	62	53	63	53	62	58	63	58	63	56	62	54	64	59	64	58	63	57	63	55	64	57	64	57	65	55	64	53	66	56	66	56	67	56	67	55	65	54	65
1	1	1	106	0	A_15_P110307	A_15_P110307	62	54	63	54	62	53	63	53	62	58	63	58	63	56	62	54	64	59	63	58	64	57	63	55	63	57	65	57	64	55	64	54	66	56	66	56	67	56	67	55	66	55	66
1	1	1	107	0	MAD_Dr_004_629522-1	MAD_Dr_004_629522-1	62	54	62	54	62	53	63	53	62	59	63	58	63	56	62.5	54	64	59	63	58	63	57	63	56	64	57	65	57	64	55	64	54	66	56	66	56	67	56	67	55	65	55	66
1	1	1	108	0	MAD_Dr_004_131033-1	MAD_Dr_004_131033-1	62	54	62	54	62	53	63	53	62	58	63	58	62	56	63	54	64	59	63	58	63	57	63	55	64	57	64	57	64	55	64	54	66	56	66	57	66	56	67	55	65	55	66
1	1	1	109	0	MAD_Dr_004_144951-1	MAD_Dr_004_144951-1	62	54	62	54	62	53	63	53	63	59	63	58	62	56	62	55	64	59	63	58	63	57	63	55	64	57	64	57	63	55	64	54	66	57	66	57	66	56	67	55	65	55	65
1	1	1	110	0	MAD_Dr_004_189804-1	MAD_Dr_004_189804-1	62	54	62	54	61	53	63	53	62	59	63	58	62	56	62	55	64	59	63	58	63	57	63	55	64	57	64	57	63	55	64	54	66	57	66	57	67	56	66	55	65	55	65
1	1	1	111	0	MAD_Dr_004_171931-1	MAD_Dr_004_171931-1	62	54	62	54	62	53	63	53	62	59	62	58	62	56	62	55	64	59	63	58	63	57	63	55	64	57	64	57	64	55	65	54	66	57	66	56.5	67	56	66	55	65	55	65
1	1	1	112	0	MAD_Dr_004_612409-1	MAD_Dr_004_612409-1	63	54	62	54	62	53	63	53	62	59	62	58	62	56	62	54	64	59	63	58	63	56.5	63	55	64	57	64	57	64	55	64	54	66	57	66	56	66	56	66	55	65	54	64
1	1	1	113	0	MAD_Dr_004_192861-1	MAD_Dr_004_192861-1	63	54	62	54	62	53	63	53	62	59	62	58	62	56	62	54	64	59	63	58	63	57	64	55	64	57	63	57	63	55	64	54	66	56	66	56	66	56	66	55	66	55	64
1	1	1	114	0	MAD_Dr_004_714265-1	MAD_Dr_004_714265-1	62	54	62	53	62	53	63	53	62	59	62	58	63	56	63	54	64	59	63	58	63	57	64	55	64	57	63	57	63	55	64	54	66	56	66	56	66	56	66	55	65	55	64
1	1	1	115	0	MAD_Dr_004_129636-1	MAD_Dr_004_129636-1	62	54	62	53	62	53	64	53	62	59	62	58	62	56	63	54	64	59	63	58	63	57	64	55	64	57	63	57	64	55	64	54	65	56	66	57	66	56	66	55	66	54	64.5
1	1	1	116	0	A_15_P116838	A_15_P116838	62	54	61	53	62	53	63	53	63	59	62	58	62	56	63	55	64	59	63	58	63	57	64	55	64	57	63	57	64	55	64	54	65	56	66	57	66	56	66	55	65	55	65
1	1	1	117	0	MAD_Dr_004_160128-1	MAD_Dr_004_160128-1	62	54	61	53	62	53	63	53	63	59	63	58	62	56	63	54	64	59	63	58	63	57	64	55	64	57	63	57	63	55	65	54	65	57	66	57	66	56	67	55	65	55	65
1	1	1	118	0	MAD_Dr_004_657010-1	MAD_Dr_004_657010-1	62	54	61	53	63	53	63	53	63	59	63	58	62	56	64	55	64	59	64	58	63	56	64	55	64	57	64	57	64	55	64	54	66	57	66	57	66	56	66	55	65	54	65
1	1	1	119	0	MAD_Dr_004_680162-1	MAD_Dr_004_680162-1	62	54	61	54	63	53	63	53	62	59	63	58	62	56	64	55	63	59	64	58	63	56	64	55	64	57	64	57	64	55	64	54	66	57	66	57	66	56	66	55	65	54	65
1	1	1	120	0	MAD_Dr_004_113171-1	MAD_Dr_004_113171-1	62	54	61	54	63	53	63	53	63	59	63	58	62	56	64	55	63	59	64	58	63	56	64	55	63	57	64	57	64	55	64	54	66	57	66	57	66	56	66	55	65	54	65
1	1	1	121	0	MAD_Dr_004_624202-1	MAD_Dr_004_624202-1	62	54	61	54	63	53	63	53	63	59	62	57	62	56	64	55	63	59	64	58	63	57	64	55	63	57	64	57	64	55	64	54	65	57	66	56	66	56	67	55	65	54	66
1	1	1	122	0	LOLS12205	LOLS12205	62	54	62	54	62	53	63	53	63	59	62	58	63	56	64	55	64	59	64	58	63	57	64	55	63	57	63	57	64	55	64	54	65	57	66	57	66	56	67	55	65	54	66
1	1	1	123	0	MAD_Dr_004_105773-1	MAD_Dr_004_105773-1	62	54	62	54	62.5	53	63	53	63	60	62	58	63	56	64	54	64	59	64	58	63	57	64	55	64	57	64	57	64	56	64	54	65	57	66	57	66	56	67	55	65	54	66
1	1	1	124	0	MAD_Dr_004_693471-1	MAD_Dr_004_693471-1	63	54	62	54	63	53	63	53	63	59	62	58	63	56	64	54	64	59	64	58	63	57	65	55	64	57	64	57	64	55	64	54	65	57	65	57	66	56	67.5	55	65	54	65
1	1	1	125	0	LOLS06249	LOLS06249	63	54	62	54	63	53	63	53	63	59	62	58	62	56	64	54	64	59	63	58	63	57	64	55	63	57	64	57	64	55	65	54	65	57	65	57	66	56	68	55	65	54	65
1	1	1	126	0	LOLS09186	LOLS09186	62	54	62	54	63	53	64	53	62	59	62	58	63	56	64	54	64	59	64	58	64	57	65	55	63	57	64	57	64	56	65	54	65	56	66	56	66	56	68	55	65	54	66
1	1	1	127	0	MAD_Dr_004_633800-1	MAD_Dr_004_633800-1	62	54	63	54	63	53	63	53	63	59	62	58	62	56	64	54	64	59	63	58	64	57	64	55	63	57	64	57	65	55	64	54	65	56	66	57	66	56	68	55	65	54	66
1	1	1	128	0	LOL01772	LOL01772	62	54	63	54	63	53	63	53	62	59	62	58	62	56	64	54	64	59	64	58	64	57	64	55	64	57	64	57	65	55	64	54	65	56	66	57	66	56	68	55	65	54	66
1	1	1	129	0	MAD_Dr_004_149690-1	MAD_Dr_004_149690-1	63	54	63	54	63	53	63	53	62	58	62	58	62	56	64	54	64	59	64	58	64	57	64	55	64	57	64	57	65	56	64	54	66	56	66	57	67	56	68	55	65	55	66
1	1	1	130	0	MAD_Dr_004_198145-1	MAD_Dr_004_198145-1	63	54	62	54	63	53	63	53	62	58	62	58	63	56	64	54	64	59	64	58	64	57	64	55	64	57	64	57	65	55	64	54	66	56	66	57	67	56	68	55	64	54	66
1	1	1	131	0	MAD_Dr_004_192226-1	MAD_Dr_004_192226-1	63	54	63	54	63	53	64	53	63	59	63	58	63	56	64	54	64	59	64	58	64	57	64	55	63	57	64	57	64	55	64	54	65	56	65	57	67	56	68	55	64	54	66
1	1	1	132	0	MAD_Dr_004_100342-1	MAD_Dr_004_100342-1	63	54	62	54	63	53	63	53	62	59	63	58	63	56	64	54	64	59	64	58	63	57	64	54	64	57	64	57	64	55	64	54	66	56	66	57	67	56	68	55	65	54	66
1	1	1	133	0	MAD_Dr_004_174763-1	MAD_Dr_004_174763-1	62.5	54	63	54	63	53	64	53	63	59	63	58	63	56	63	54	64	59	63	58	63	57	64	55	64	58	64	57	64	55	64	54	66	56	66	57	66	56	68	55	65	54	66
1	1	1	134	0	MAD_Dr_004_716724-1	MAD_Dr_004_716724-1	62	54	63	54	63	53	64	53	63	59	63	58	63	56	63	54	64	59	63	58	63	57	64	54	63	58	64	57	64	55	64	54	66	56	66	57	66	56	68	55	65	54	65
1	1	1	135	0	MAD_Dr_004_671921-1	MAD_Dr_004_671921-1	63	54	63	54	63	53	64	53	63	59	63	58	62	56	63	54	64	59	63	58	63	57	64	54	64	57	64	57	64	55	64	54	66	56	66	57	66	56	67	55	65	54	65
1	1	1	136	0	LOL01333	LOL01333	63	54	63	54	62	53	64	53	63	59	63	58	62	56	62	54	64	59	63	58	63	57	63	55	64	57	64	57	64	55	64	53	66	56	66	57	67	56	67	55	65	54	65
1	1	1	137	0	MAD_Dr_004_646875-1	MAD_Dr_004_646875-1	63	54	62	54	62	53	63	53	63	59	63	58	62	56	63	54.5	65	59	63	58	63	57	63	55	64	57	64	57	64	55	64	53	66	56	66	57	66	56	67	55	65	54	65
1	1	1	138	0	MAD_Dr_004_645690-1	MAD_Dr_004_645690-1	63	54	62	54	62	53	63	53	63	59	63	58	62	56	63	55	65	59	63	58	63	57	63	55	64	57	64	57	63.5	55	64	53	65	56	66	57	67	56	66	55	65	54	65
1	1	1	139	0	A_15_P105305	A_15_P105305	63	54	62	54	62	53	63	53	63	59	63	58	62	56	63	55	64	59	63	58	63	57	63	55	64	57	64	57	63	55	63	53	65	56	66	57	66	56	66	55	65	54	65
1	1	1	140	0	MAD_Dr_004_504606-1	MAD_Dr_004_504606-1	63	54	62	54	63	53	63	54	63	59	63	58	62	56	62	55	64	59	63	58	63	57	63	55	64	57	64	57	63	55	63	53	65	56	66	57	66	56	66	55	65	54	65
1	1	1	141	0	A_15_P116020	A_15_P116020	63	54	63	54	63	53	63	54	63	59	63	58	62	56	62	54	64	59	63	58	64	57	63	55	64	57	64	57	63	55	64	53	65	56	66	56	66	56	66	55	65	54	66
1	1	1	142	0	MAD_Dr_004_137896-1	MAD_Dr_004_137896-1	62	53	63	54	63	52	63	53	63	59	62	58	62	56	63	54	64	59	63	58	64	57	63	55	64	57	64	57	63	55	64	53	65	56	66	56.5	66	55	66	55	65	54	65
1	1	1	143	0	LOLS02969	LOLS02969	62	53	63	54	62	53	63	53	63	59	62	58	62	56	62	54	64	59	63	58	63	57	63	55	64	57	64	57	63	56	64	53	66	56	66	57	66	55	67	55	66	54	65
1	1	1	144	0	MAD_Dr_004_609564-1	MAD_Dr_004_609564-1	62	53	63	54	62	53	63	53	63	59	62	58	62	56	62	55	64	59	63	58	63	57	63	55	64	57	63	57	63	56	64	53	66	57	66	57	66	56	67	56	66	54	65
1	1	1	145	0	MAD_Dr_004_609327-1	MAD_Dr_004_609327-1	62	53	62	54	62	53	63	53	63	59	62	58	62	56	62	54	65	59	63	58	63	57	63	55	64	57	63	57	63	55	64	53	66	57	66	57	66	56	67	56	65	54	64
1	1	1	146	0	MAD_Dr_004_108621-1	MAD_Dr_004_108621-1	62	53	62	54	62	53	63	53	63	59	62	58	62	56	62	54	64	59	63	58	63	57	63	55	64	57	63	57	63	56	64	53	66	56	66	57	66	56	67	56	65	54	65
1	1	1	147	0	MAD_Dr_004_176238-1	MAD_Dr_004_176238-1	63	54	62	54	62	53	63	53	64	59	62	58	62	56	63	54	64	59	63	58	63	57	63	55	64	57	63	57	63	56	64	53	66	57	66	57	66	56	67	56	65	54	65
1	1	1	148	0	MAD_Dr_004_154622-1	MAD_Dr_004_154622-1	62	54	62	54	63	53	63	53	63	59	62	58	62	56	64	54	64	59	63	58	63	57	63	55	64	57	64	57	64	55	64	53	66	57	66	57	66	56	67	56	66	54	64
1	1	1	149	1	DarkCorner	DarkCorner	62	54	62	54	63	53	64	53	63	59	62	58	62	56	63	54	64	60	63	58	63	57	63	55	64	57	64	57	64	55	65	53	66	56	66	57	66	56	67	56	66	54	64
1	1	1	150	1	DarkCorner	DarkCorner	62	54	62	54	63	53	64	53	63	59	62	58	62	56	63	54	64	60	63	58	64	57	64	55	64	57	63	57	64	56	65	53	66	56	65	57	66	56	67	56	66	54	64
1	1	1	151	1	DarkCorner	DarkCorner	62	53	62	54	63	53	64	53	63	59	62	58	62	56	63	54	64	60	63	58	64	57	63	55	64	57	64	57	64	56	65	53	66	56	65	57	67	56	67	55	66	54	64
1	1	1	152	1	DarkCorner	DarkCorner	62	53	62	54	63	53	63	53	63	59	62	57	62	56	63	54	64	60	63	58	64	57	64	56	64	57	64	57	64	56	65	53	65	57	65	57	67	56	68	55	65	54	65
1	1	1	153	1	DarkCorner	DarkCorner	62	53	62	54	63	53	64	53	63	59	62	57	62	56	63	54	64	60	63	58	64	57	64	56	64	57	64	57	64	56	65	53	66	57	65	57	67	56	68	56	65	53	65
1	1	1	154	1	DarkCorner	DarkCorner	62	54	62	54	63	53	64	53	63	59	63	57	62	56	63	55	64	60	63	58	64	57	64	55	64	57	64	57	64	56	65	53	66	57	65	57	68	56	67	56	66	54	65
1	1	1	155	1	DarkCorner	DarkCorner	62	54	62	54	63	53	64	53	63	59	63	57	63	56	63	55	65	60	63	58	63	57	63	55	63	57	64	57	64	56	64	53	66	56	65	57	68	56	67	56	66	54	65
1	1	1	156	1	DarkCorner	DarkCorner	62	54	62	54	63	53	64	53	63	59	62	58	62	56	63	55	65	61	63	58	63	57	63	55	64	57	63	57	64	56	64	53	66	56	65	57	68	56	67	55	66	54	65
1	1	1	157	1	DarkCorner	DarkCorner	62	54	62	54	63	53	64	53	63	59	62	57	62	56	63	55	66	61	62	58	63	57	63	55	64	57	64	57	64	56	64	54	66	56	65	57	68	56	67	55	65	54	65
1	1	1	158	1	DarkCorner	DarkCorner	63	54	63	54	62	53	63	53	62	59	62	58	62	56	63	55	66	61	63	58	63	57	63	55	63	57	64	57	64	56	64	53	66	57	65	57	68	56	67	55	65	54	66
1	1	1	159	1	DarkCorner	DarkCorner	62	54	64	54	62	53	63	53	62	59	63	58	62	56	63	55	67	61	63	58	63	57	63	55	63	57	64	57	64	56	64	53	65	57	66	56	68	56	67	55	65	54	66
1	1	1	160	1	DarkCorner	DarkCorner	62	53	64	54	62	53	63	53	62	59	63	57	62	56	62	55	68	61	63	59	64	57	63	55	63	57	64	57	64	56	64	53	65	57	66	57	68	56	67	55	65	54	65
1	1	1	161	1	DarkCorner	DarkCorner	62	54	64	54	63	53	63	53	62	59	63	58	62	56	62	55	67	62	63	58	64	57	63	55	63	57	64	57	64	56	64	53	65	57	66	57	68	56	66	55	65	54	65
1	1	1	162	1	DarkCorner	DarkCorner	62	54	63	54	62	53	63	53	62	59	62	57	62	56	62	54	68	62	63	58	63	57	63	55	63	57	64	58	64	56	64	53	65	57	66	57	68	56	66	56	65	54	65
1	1	1	163	1	DarkCorner	DarkCorner	62	54	63	54	62	53	63	54	62	59	62	58	63	56	62	54	68	62	63	58	64	57	63	55	63	57	64	58	64	56	64	53	65	56	66	57	68	56	67	56	65	53	65
1	1	1	164	1	DarkCorner	DarkCorner	63	54	62	54	61	53	64	54	62	59	62	58	62	56	62	54	69	63	63	58	63	57	64	55	63	57	64	58	64	56	64	53	65	56	66	57	67	56	67	56	65	53	64
1	1	1	165	1	DarkCorner	DarkCorner	63	53	62	54	61	53	63	54	63	59	62	58	63	56	63	55	69	63	63	58	63	57	64	55	64	57	64	57	64	56	64	53	65	57	65	57	67	56	67	56	65	54	65
1	1	1	166	1	DarkCorner	DarkCorner	63	53	62	54	61	53	63	53	63	59	62	58	62	56	63	55	69	63	63	58	63	57	63	55	64	57	64	57	64	56	64	53	65	57	66	57	67	56	67	56	65	53	64
1	1	1	167	1	DarkCorner	DarkCorner	63	53	62	54	62	53	63	53	62	59	62	58	62	57	63	55	69	63	63	58	63	57	64	55	63	57	64	57	64	56	64	53	65	56	65	56	67	55	66.5	56	65	53	65
1	1	1	168	1	DarkCorner	DarkCorner	63	53	62	53	62	53	63	53	62	58	62	57	61	56	63	55	69	63	63	58	63	57	64	55	64	56	64	57	64	56	64	53	65	56	66	56	67	55	66	55	65	53	65
1	1	1	169	1	GE_BrightCorner	GE_BrightCorner	62	53	62	53	62	52	64	53	62	58	63	57	61	56	63	55	69	62	63	57	63	57	64	55	63	56	63	56	64	56	64	53	65	56	66	56	67	55	66	55	65	53	65
1	1	1	170	1	GE_BrightCorner	GE_BrightCorner	63	53	62	53	62	52	64	53	62	58	62	57	62	56	63	55	68	61	63	57	63	56	64	55	63	57	63	56	64	55	64	53	65	56	66	56	67	55	66	55	65	53	65
1	1	2	1	1	GE_BrightCorner	GE_BrightCorner	63	55	63	53	62	53	62	53	62	59	62	57	62	56	63	55	64	58	63	58	63	57	65	56	64	58	64	57	64	56	64	55	65	60	66	56	66	56	68	56	65	59	66
1	1	2	2	1	DarkCorner	DarkCorner	63	55	62	53	62	53	63	53	62	60	63	58	62	57	63	55	64	59	63	59	63	58	65	56	64	58	64	57	64	56	64	55	65	60	66	57	66	56	67	56	65	59	66
1	1	2	3	1	DarkCorner	DarkCorner	62	55	62	53	62	53	63	53	62	60	63	58	62	57	63	55.5	64	60	64	59	64	58	65	57	64	58	64	57	64	57	64	56	65	60	66	57	66	56	66	56	65	59	65
1	1	2	4	1	DarkCorner	DarkCorner	63	56	62	53	62	53	63	53	62	61	63	59	62	58	63	56	64	60	64	60	63	58	65	56	64	59	64	57	64	57	63	56	65	60	65	57	66	56	66	56	65	59	65
1	1	2	5	1	DarkCorner	DarkCorner	63	56	62	53	62	53	62	53	63	60	63	59	63	57	63	56	65	60	64	59	63	58	65	57	63	59	64	57	63	57	64	56	65	60	65	57	66	56	67	56	65	59	65
1	1	2	6	1	DarkCorner	DarkCorner	64	56	62	53	62	53	62	53	62	60	63	59	62	58	63	56	64	60	64	59	63	58	65	57	63	59	64	57	63	57	64	56	65	60	66	57	65	56	68	56	64	59	65
1	1	2	7	1	DarkCorner	DarkCorner	64	56	62	53	63	53	62	53	62	60	63	59	62	58	63	56	64	60	64	59	63	58	66	57	63	59	64	57	63	56	64	56	65	60	66	57	66	56	68	56	64	59	65
1	1	2	8	1	DarkCorner	DarkCorner	64	55	62	53	63	53	62	53	62	60	63	59	63	58	63	56	64	60	64	59	63	58	65	57	63	59	64	57	63	56	64	57	65	60	66	57	66	56	67	56	65	59	65
1	1	2	9	1	DarkCorner	DarkCorner	64	55	62	54	63	53	62	53	62	61	63	59	62	57	63	55	64	60	64	59	63	58	65	57	63	59	63	58	64	56	64	56	65	59	66	57	66	56	66	56	65	58	65
1	1	2	10	1	DarkCorner	DarkCorner	63	55	62	53	62	53	63	53	62	60	63	59	62	57	63	56	64	60	63	59	63	58	66	57	63	59	63	58	64	56	63	56	65	59	66	57	66	56	66	56	65	58	65
1	1	2	11	1	DarkCorner	DarkCorner	63	55	62	54	63	53	63	53	63	60	62	59	63	57	63	55	64	60	63	59	63	58	66	57	63	59	64	58	64	56	64	56	65	59	66	57	66	56	66	56	64	59	65
1	1	2	12	1	DarkCorner	DarkCorner	63	55	63	54	63	53	63	53	63	60	62	59	63	57	63	55	64	60	63	59	62	58	66	57	63	59	64	58	64	57	64	56	65	59	66	57	67	56	67	56	64	58	65
1	1	2	13	1	DarkCorner	DarkCorner	64	55	62	53	62.5	53	63	53	63	60	62	59	62	57	64	56	65	60	63	59	63	58	65	57	63	59	64	57	64	57	64	56	65	59	66	57	67	56	67	56	64	58	65
1	1	2	14	1	DarkCorner	DarkCorner	63	55	62	54	63	53	63	54	64	60	62	59	62	57	64	56	65	60	63	59	63	58	65	57	63	59	64	57	64	56	64	56	65	59	65	57	66	57	68	56	64	58	65
1	1	2	15	1	DarkCorner	DarkCorner	63	55	62	54	63	53	63	54	64	60	62	59	62	57	64	56	65	60	63	59	63	58	65	57	64	59	64	57	64	57	64	56	65	59	65	57	66	57	68	56	65	57	65
1	1	2	16	1	DarkCorner	DarkCorner	63	55	62	54	63	53	63	53	63	60	62	59	62	57	64	56	65	60	63	59	63	58	65	57	64	59	64	57	64	56	65	56	65	59	65	57	66	56	67	56	65	57	66
1	1	2	17	1	DarkCorner	DarkCorner	64	55	62	54	63	53	62.5	53	63	60	62	59	62	57	64	56	65	60	63	59	62	58	65	57	64	58	64	58	64	56	65	56	65	59	65	58	66	56	67	56	65	57	66
1	1	2	18	1	DarkCorner	DarkCorner	64	55	62	54	63	53	63	53	63	60	62	59	62	57	64	56	65	60	63	59	63	58	65	57	64	58	63	58	64	56	64	56	66	59	65	58	66	56	67	56	65	57	65
1	1	2	19	1	DarkCorner	DarkCorner	65	55	62	54	63	53	62	53	63	60	62	59	63	57	64	55	65	60	63	60	63	57	65	57	64	58	64	58	64	56	65	56	66	59	65	57	66	56	67	56	65	57	65
1	1	2	20	1	DarkCorner	DarkCorner	65	55	62	54	63	53	63	53	63	60	62	59	63	57	64	55	65	59	63	59	63	57	65	57	64	58	64	58	64	56	64	55	66	59	65	57	66	56	67	56	65	57	66
1	1	2	21	1	DarkCorner	DarkCorner	64	55	62	54	63	53	63	53	64	60	62	59	63	57	64	55	65	59	63	59	63	57	65	57	64	59	64	58	64	56	65	55	66	58	65	57	65	56	67	56	65	57	66
1	1	2	22	0	A_15_P106795	A_15_P106795	65	55	62	54	63	53	63	53	64	60	62	59	63	57	63	55	65	59	64	59	63	57	65	57	64	59	64	58	64	56	64	55	65	58	65	57	66	56	67	56	65	57	66
1	1	2	23	0	MAD_Dr_004_711844-1	MAD_Dr_004_711844-1	65	55	62	54	63	53	63	53	64	60	62	58	63	58	63	55	64	59	63	59	63	57	65	57	65	59	64	58	64	56	64	55	65	58	65	57	66	57	68	56	65	57	66
1	1	2	24	0	LOLS00166	LOLS00166	64	55	62	54	62	53	62	53	63	60	62	58.5	63	58	63	55	64	59	63	59	63	58	65	56	65	59	64	58	65	56	64	56	65	58	65	57	66	57	68	56	64	57	65
1	1	2	25	0	MAD_Dr_004_172701-1	MAD_Dr_004_172701-1	64	55	62	54	62	53	62	53	63	60	63	58	63	58	63	55	64	60	64	59	63	58	65	56	65	59	64	58	64	56	64	55	65	58	65	57	66	57	67	56	65	56	65
1	1	2	26	0	MAD_Dr_004_118289-1	MAD_Dr_004_118289-1	65	55	62	53	62	53	62	53	63	61	63	58	63	58	63	55	64	60	63	59	63	58	65	57	65	58.5	63	58	65	56	65	55	65	58	66	57	66	56	67	56	65	57	65
1	1	2	27	0	MAD_Dr_004_101633-1	MAD_Dr_004_101633-1	65	55	63	54	62	53	63	53	63	60	63	58	63	58	63	55	65	60	63	59	63	58	65	57	65	58	64	58	64	56	64	56	65	58	66	57	66	56	67	56	65	56	65
1	1	2	28	0	MAD_Dr_004_191583-1	MAD_Dr_004_191583-1	65	55	63	54	63	53	63	53	63	60	63	58	63	58	63	55	65	59.5	64	58	63	58	65	57	64	58.5	63	57	64	56	64	55	65	58	67	57	66	56	67	56	65	56	65
1	1	2	29	0	A_15_P109309	A_15_P109309	65	55	63	54	62	53	63	53	63	60	63	59	63	58	63	56	65	59	64	58	63	58	65	57	64	58	63	57	64	56	64	56	65	58	67	57	66	56	67	56	66	57	65
1	1	2	30	0	MAD_Dr_004_628054-1	MAD_Dr_004_628054-1	64	55	63	54	62	53	63	53	64	60	62	59	63	58	62	56	65	59	64	59	63	58	65	57	64	58	64	57	63	57	64	55.5	65	58	67	57	66	56	67	56	65	56	65
1	1	2	31	0	MAD_Dr_004_170293-1	MAD_Dr_004_170293-1	64	55	63	54	62	53	63	53	64	60	63	58.5	63	57	62	55	65	59	64	59	63	58	64	57	64	58	64	57	63	57	64	55	65	58	66	57	66	56	68	56	65	56	66
1	1	2	32	0	MAD_Dr_004_708222-1	MAD_Dr_004_708222-1	64	55	62	54	62	54	63	53	64	60	63	58	63	57	62	55	65	59	64	59	63	58	64	57	64	58	64	57	63	57	65	55	65	58	66	57	66	57	67	56	65	56	66
1	1	2	33	0	MAD_Dr_004_133443-1	MAD_Dr_004_133443-1	64	55	62	54	62	53	63	53	64	60	63	58	63	57	62	56	65	59	63	59	63	58	64	57	64	58	64	57	63	57	65	55	66	58	65	57	66	57	67	56	65	56	66
1	1	2	34	0	MAD_Dr_004_165840-1	MAD_Dr_004_165840-1	63	55	62	54	63	53	63	53	64	60	64	58	62	57	62	55	65	59	64	59	63	58	64	56	64	58	64	57	63	56	65	55	66	57	66	57	66	56	67	56	65	56	65
1	1	2	35	0	MAD_Dr_004_123594-1	MAD_Dr_004_123594-1	63	55	62	54	63	53	63	53	65	60	63	58	62	57	62	55	64	59	63	59	63	57	65	56	64	58	64	57	63	56	64	55	65	57	65	57	66	56	67	56	65	56	65
1	1	2	36	0	A_15_P100513	A_15_P100513	63	54	62	54	63	53	63	53	64	59	63	58	62	57	62	55	64	59	63	59	62	57	65	56	64	58	64	57	63	56	64	56	65	57	65	57	66	56	67	56	66	56	65
1	1	2	37	0	MAD_Dr_004_502742-1	MAD_Dr_004_502742-1	63	54	62	54	63	53	63	52	63	59	63	59	62	57	63	55	64	60	63	59	62	57	65	56	64	58	64	57	63	56	65	55	65	57	65	57	66	56	67	56	65	56	64
1	1	2	38	0	MAD_Dr_004_186410-1	MAD_Dr_004_186410-1	63	54	62	54	62	53	63	53	63	59	62	58	62	57	63	55	65	60	63	59	62	57	65	56	65	58	64	57	64	56	65	55	65	57	66	57	65	56	67	56	65	56	64
1	1	2	39	0	MAD_Dr_004_192141-1	MAD_Dr_004_192141-1	63	55	62	54	62	53	63	53	63	60	62	58	62	57	63	55	64	59	63	59	63	57	65	56	64	58	64	57	64	56	65	55	65	57	66	57	65	56	67	56	66	56	65
1	1	2	40	0	MAD_Dr_004_104091-1	MAD_Dr_004_104091-1	63	55	62	54	63	53	63	53	63	60	62	58	62	57	63	55	64	60	63	59	63	58	65	56	64	58	64	57	64	56	65	55	65	57	66	57	66	56	67	56	66	56	65
1	1	2	41	0	MAD_Dr_004_600027-1	MAD_Dr_004_600027-1	62	54	63	54	63	53	64	53	64	59	62	58	62	57	63	55	64	60	63	59	63	57	65	56	64	58	64	57	65	56	64	55	65	57	66	57	65	56	68	56	66	56	65
1	1	2	42	0	MAD_Dr_004_657905-1	MAD_Dr_004_657905-1	63	54	63	54	63	53	63	53	64	59	62	58	62	57	63	55	64	60	63	59	64	57	65	56	64	58	63	57	64	56	64	55	65	57	65	57	66	56	68	57	66	56	65
1	1	2	43	0	A_15_P108751	A_15_P108751	63	54	63	54	63	53	63	53	64	59	62	58	62	57	63	56	64	60	63	59	64	57	65	56	63	58	63	58	64	56	64	55	66	57	65	57	66	56	68	56	66	56	66
1	1	2	44	0	MAD_Dr_004_143230-1	MAD_Dr_004_143230-1	63	54	63	54	63	53	63	53	64	59	62	58	62	57	63	56	64	60	64	59	64	57	65	56	63	59	63	57	64	56	65	55	66	57	65	57	66	56	68	56	65	56	65
1	1	2	45	0	MAD_Dr_004_196669-1	MAD_Dr_004_196669-1	63	54	63	54	62	53	63	53	64	59	62	58	62	57	63	56	64	59	64	59	64	57	65	56	63	59	63	57	64	56	64	55	66	57	66	57	66	56	67	56	66	57	65
1	1	2	46	0	LOLS14891	LOLS14891	62	55	63	54	63	53	63	53	63	60	62	58	62	57	63	56	63	60	64	58	64	57	64	56	63	59	63	57	64	56	64	55	66	57	66	57	66	56	67	56	66	57	65
1	1	2	47	0	MAD_Dr_004_709531-1	MAD_Dr_004_709531-1	62.5	55	62	54	63	53	62	53	63	60	62	58	62	57	62	55	63	59	63	58	63	58	64	57	63	59	63	57	64	56	64	55	66	57	66	57	65	56	67	57	66	57	66
1	1	2	48	0	MAD_Dr_004_688481-1	MAD_Dr_004_688481-1	63	55	62	54	63	53	62	53	63	60	63	58	63	57	62	55	63	59	63	58	63	58	64	56	62	59	64	57	64	56	64	55	66	57	66	57	65	56	68	56	65	57	66
1	1	2	49	0	MAD_Dr_004_152661-1	MAD_Dr_004_152661-1	62	55	62	54	62	53	62	53	62	60	63	59	63	57	63	55	63	59	63	58	63	57	64	56.5	63	58	63	57	64	56	64	55	66	57	65	57	65	56	68	57	65	56	65
1	1	2	50	0	MAD_Dr_004_117620-1	MAD_Dr_004_117620-1	62	55	62	54	63	53	62	53	62	60	62	59	63	57	63	55	63	59	63	59	63	57	64	56	63	58	64	57	63	56	64	55	65	57	66	57	66	56	68	56	65	56	65
1	1	2	51	0	LOLS10610	LOLS10610	62	55	63	54	63	53	62	53	63	60	62	59	62	57	63	55	63	59	63	59	63	57	65	56	63	58	64	57	64	56	64	55	66	58	66	57	66	56	68	56	66	56	66
1	1	2	52	0	MAD_Dr_004_612163-1	MAD_Dr_004_612163-1	62	55	63	54	62	53	63	53	63	60	63	59	62	57	63	55	63	59	63	59	63	58	64	56	63	58	65	57.5	64	57	64	55	65	57	66	57	66	56	69	56	65	56	66
1	1	2	53	0	MAD_Dr_004_102953-1	MAD_Dr_004_102953-1	62	55	63	54	62	53	62	53	63	60	63	58	62	57	63	55	63	59	63	59	63	58	65	56	64	58	64	57	64	56	64	55	65	57	66	57	66	56	68	56	65	56	66
1	1	2	54	0	LOL03156	LOL03156	62	55	62	54	63	53	63	53	63	60	63	58	63	57	62	55	64	59	63	59	64	58	64	56	64	58	64	57	64	56	64	55	65	57	66	57	66	56	67	56	65	56	66
1	1	2	55	0	MAD_Dr_004_162598-1	MAD_Dr_004_162598-1	62	55	62	54	62	53	62	53	63	60	62	58	63	57	63	55	64	59	63	59	63	58	64	56	64	59	65	57	64	56	64	55	64	57	67	57	66	56	68	56	65	56	66
1	1	2	56	0	MAD_Dr_004_652785-1	MAD_Dr_004_652785-1	63	55	62	54	62	53	63	53	63	60	62	58	63	57	62	55	63	59	63	59	63	57	64	56	64	59	64	57	63	56	64	55	64	57	66	57	65	56	67	57	65	56	65
1	1	2	57	0	MAD_Dr_004_613291-1	MAD_Dr_004_613291-1	63	55	62	54	62	53	63	53	63	60	62	58	63	57	62	55	63	59	63	58	63	57	64	56	63	59	64	57	64	56	63	55	65	57	66	57	65	56	67	56	65	56	65
1	1	2	58	0	MAD_Dr_004_642257-1	MAD_Dr_004_642257-1	63	55	63	54	61	53	63	53	63	60	62	58	63	57	63	55	64	60	63	58	63	57	64	56	63	59	64	57	64	56	63	55	65	57	66	57	65	56	68	56	65	56	65
1	1	2	59	1	(+)E1A_r60_n11	E1A_r60_n11	63	55	63	54	61	53	63	53	63	59	62	59	62	57	63	55	64	60	63	58	63	57	64	56	63	59	64	57	64	56	63	55	65	57	66	57	65	56	67	56	65	56	65
1	1	2	60	0	MAD_Dr_004_627160-1	MAD_Dr_004_627160-1	62	55	62.5	54	62	53	63	53	62	60	62	59	62	57	63	55	64	60	63	58	63	57	64	56	63	58	64	57	64	56	63	55	65	57	66	57	65	56	68	56	65	56	65
1	1	2	61	0	MAD_Dr_004_172643-1	MAD_Dr_004_172643-1	63	54.5	62	54	62	53	63	53	62	60	62	59	62	57	63	55	64	60	63	58	64	58	64	56	64	59	64	57	64	57	64	55	66	57	66	56	65	56	67	56	65	56	66
1	1	2	62	0	MAD_Dr_004_711643-1	MAD_Dr_004_711643-1	63	54	62	54	62	53	63	53	62	59	62	59	62	56	63	55	64	60	63	59	64	58	64	56	64	59	64	57	64	56	64	55	66	57	66	57	66	56	68	56	65	56	66
1	1	2	63	0	MAD_Dr_004_108928-1	MAD_Dr_004_108928-1	63	54	62	54	62	53	63	53	62	59	63	59	62	56	64	55	64	60	63	59	64	58	65	55	63	58	64	57	64	56	64	55	67	57	65	56	66	56	68	56	66	56	65
1	1	2	64	0	LOL04769	LOL04769	63	54	62	54	62	53	63	53	63	59	63	59	62	56	64	55	64	60	63	59	64	57.5	64	56	64	58	63	57	64	56	64	55	67	57	66	56	66	56	67	56	65	56	66
1	1	2	65	0	MAD_Dr_004_635727-1	MAD_Dr_004_635727-1	63	54	62	54	62	53	64	53	63	59	63	58	62	56	63	55	64	59	63	59	63	57	64	56	64	58	63	57	63	56	64	55	67	57	66	57	66	56	67	56	65	56	65
1	1	2	66	0	MAD_Dr_004_657347-1	MAD_Dr_004_657347-1	63	54	62	54	62	53	64	53	63	60	62	58	62	57	63	55	64	59	63	59	64	57	64	56	64	58	63	57	63	56	65	55	66	57	66	57	65	56	68	56	65	55	65
1	1	2	67	0	LOLS04062	LOLS04062	64	54	62	54	62	53	63	53	63	60	62	58	62	57	63	55	64	59	63	59	64	57	64	56	64	58	63	57	63	56	65	55	66	57	65	57	66	56	67	56	65	55	65
1	1	2	68	0	MAD_Dr_004_617399-1	MAD_Dr_004_617399-1	63	54	62	54	63	53	63	53	63	59	62	58	62	57	63	55	64	59	63	59	64	58	64	56	64	58	63	57	64	56	65	55	65	57	66	57	66	56	68	56	65	55	65
1	1	2	69	0	LOLS13662	LOLS13662	64	54	62	54	63	53	63	53	63	59	62	59	62	57	64	55	64	59	63	58	64	57.5	64	56	64	59	64	57	64	56	64	55	65	57	66	57	66	56	68	56	66	55	65
1	1	2	70	0	MAD_Dr_004_171441-1	MAD_Dr_004_171441-1	64	54	62	53	62	53	63	53	63	60	62	59	62	57	64	55	64	59	64	58	63	58	64	56	64	58	64	57	64	55	64	55	65	57	66	57	66	56	67	56	66	55	66
1	1	2	71	0	MAD_Dr_004_679407-1	MAD_Dr_004_679407-1	64	54	62	53	62	53	63	53	63	60	62	58	62	57	64	55	64	59	64	58	64	57	64	56	63	59	64	57	64	56	65	55	65	57	66	57	66	56	67	56	66	55	66
1	1	2	72	0	A_15_P107684	A_15_P107684	64	54	62	54	62	53	63	53	63	60	62	59	62	57	63	55	64	60	64	58	64	57	64	56	64	59	64	57	65	56	65	55	65	57	66	57	67	56	67	57	65	55	66
1	1	2	73	0	MAD_Dr_004_606571-1	MAD_Dr_004_606571-1	63	54	62	54	62	53	63	53	63	59	62	59	63	56	63	55	64	59	64	59	64	57	63	56	63	58	64	57	64	55	65	55	65	57	65	57	66	56	67	57	65	55	65
1	1	2	74	0	MAD_Dr_004_160665-1	MAD_Dr_004_160665-1	63	54	63	54	63	53	63	53	62	59	62	59	62	57	63	55	64	59	64	59	64	57	63	56	63	58	63	57	64	56	65	55	64	57	66	57	66	56	68	57	66	55	65
1	1	2	75	0	MAD_Dr_004_124158-1	MAD_Dr_004_124158-1	63	54	63	54	62	53	63	53	62	59	62	59	63	57	63	55	64	59	64	59	63	57	63	56	64	58	64	57	64	56	64	55	65	57	66	57	66	56	68	56	66	55	65
1	1	2	76	0	MAD_Dr_004_675329-1	MAD_Dr_004_675329-1	63	54	63	54	63	53	63	53	63	59	62.5	58	63	56	63	55	64	59	64	59	62	57	63	56	64	58	64	57	64	56	64	55	65	57	66	57	65	56	67	56	66	55	65
1	1	2	77	0	MAD_Dr_004_148680-1	MAD_Dr_004_148680-1	63	54	62.5	54	62	53	63	53	63	59	62	58	63	56	63	55	64	59	63	59	63	57	63	56	64	58	64	57	64	56	64	55	65	56	66	57	66	56	67	56	66	55	65
1	1	2	78	0	MAD_Dr_004_199055-1	MAD_Dr_004_199055-1	63	53	62	53	62	53	63	53	63	59	63	58	63	56	62	55	64	59	63	59	63	58	63	56	64	58	64	57	64	56	64	55	65	56	67	56	66	56	67	56	66	55	65
1	1	2	79	0	MAD_Dr_004_702026-1	MAD_Dr_004_702026-1	63	54	62	53	62	53	63	53	63	60	62	58	63	56	62	55	65	59	63	59	63	58	63	56	64	58	64	57	64	56	64	55	65	56	66	56	66	56	66	56	65	55	65
1	1	2	80	0	MAD_Dr_004_112596-1	MAD_Dr_004_112596-1	63	54	62	54	62	53	63	53	64	59	62	58	63	57	62	55	64	59	63	58	63	57	63	56	65	58	64	58	63	56	64	55	65	57	66	57	67	56	66	55	65	55	65
1	1	2	81	0	MAD_Dr_004_167752-1	MAD_Dr_004_167752-1	63	54	62	54	62	53	63	53	63	59	62	59	62	57	62	55	65	59	63	58	63	57	63	56	65	58	64	57	63	56	64	55	65	57	66	57	67	56	67	55	65	55	66
1	1	2	82	0	MAD_Dr_004_165209-1	MAD_Dr_004_165209-1	63	54	62	54	63	53	63	53	63	59	62	59	62	57	62	55	65	59	63	58	63	57	62	56	64	58	64	57	63	56	64	55	65	57	66	57	67	56	67	56	64	55	65
1	1	2	83	0	MAD_Dr_004_186644-1	MAD_Dr_004_186644-1	64	54	62	54	63	53	63	53	63	59	62	58	62	57	63	55	64.5	59	63	58	62	57	62	56	64	58	64	57	63	56	64	55	65	57	66	57	67	56	67	56	63	54	66
1	1	2	84	0	LOL04952	LOL04952	64	54	62	54	63	53	63	53	62	59	62	58	62	57	62	55	64	59	63	58	63	57	62	56	64	58	63	57	63	55	63	54	66	57	66	57	66	56	66	56	63	54	66
1	1	2	85	0	A_15_P116896	A_15_P116896	64	54	61	54	63	53	63	53	63	59	62	58	62	57	63	55	64	59	63	58	63	57	62	56	64	58	63	58	64	55	63	55	66	57	66	57	66	56	67	56	62	53	65
1	1	2	86	0	LOLG254	LOLG254	64	54	61	53.5	63	53	63	53	63	59	63	58	63	57	63	55	65	59	63	58	63	57	63	56	64	58	63	57	63	55	63	55	66	57	66	57	66	56	66	56	62	53	65
1	1	2	87	0	LOL03963	LOL03963	64	54	62	54	62	53	62	53	63	59	62.5	58	63	57	63	55	64	59	63	58	63	57	64	56	64	58	63	57	64	55	63	55	66	57	66	57	66	56	67	56	61	52	65
1	1	2	88	0	MAD_Dr_004_159361-1	MAD_Dr_004_159361-1	63	54	62	54	62	53	63	53	63	59	62	58	63	57	62	55	65	58	63	58	63	57	64	56	64	58	63	57	64	55	64	55	67	57	66	57	66	56	67	56	61	52	65
1	1	2	89	0	MAD_Dr_004_111575-1	MAD_Dr_004_111575-1	63	54	61	53	62	53	63	53	62	59	62	58	63	57	63	55	65	59	63	58	63	57	64	56	64	58	63	57	64	55	64	55	67	56	66	57	66	56	68	56	62	52	65
1	1	2	90	0	MAD_Dr_004_719233-1	MAD_Dr_004_719233-1	63	54	61	54	62	53	62	53	62	59	62	58	62	57	62	55	65	58	64	58	63	57	64	56	64	58	63	57	64	56	64	55	66	56	66	56	66	56	67	56	61	52	65
1	1	2	91	0	A_15_P111278	A_15_P111278	63	54	61	53	62	53	63	53	63	59	62	58	62	57	63	55	65	59	63	58	63	57	64	56	64	58	63	57	64	56	65	54	66	56	66	57	66	56	67	56	61	53	65
1	1	2	92	0	MAD_Dr_004_196456-1	MAD_Dr_004_196456-1	63	54	61	54	62	53	63	53	63	59	62	58	62	57	62	55	64	58	63	58	63	57	64	56	64	58	63	57	64	56	65	55	66	56	66	57	65	56	67	55	62	53	65
1	1	2	93	0	MAD_Dr_004_640686-1	MAD_Dr_004_640686-1	63	54	61	54	62	53	63	53	63	59	61	58	62	57	62	55	65	59	63	58	63	57	64	56	64	58	63	57	64	56	64	54	66	56	66	57	65	56	66	56	62	54	65
1	1	2	94	0	MAD_Dr_004_124530-1	MAD_Dr_004_124530-1	63	54	62	54	62	52	63	53	63	59	62	58	62	57	62	55	64	59	63	58	63	57	64	56	63	58	63	57	64	56	64	55	65	56	65	57	65	56	67	56	63	54	65
1	1	2	95	0	MAD_Dr_004_163680-1	MAD_Dr_004_163680-1	63	54	62	54	62	52	63	53	63	59	62	58	63	57	62	55	64	59	63	59	63	57	64	56	64	58	63	57	64	56	64	55	65	56	65	57	66	56	67	56	63	54	65
1	1	2	96	0	MAD_Dr_004_191517-1	MAD_Dr_004_191517-1	63	54	62	53	62	53	63	53	63	59	62	58	63	57	63	55	64	59	63.5	58	64	57	64	55	63	58	63	57	64	56	64	55	65	56	66	57	66	56	67	56	64	54	65
1	1	2	97	0	MAD_Dr_004_656330-1	MAD_Dr_004_656330-1	62	54	62	54	62	53	63	53	63	59	62	58	63	57	63	55	64	59	64	58	64	57	64	55	63	58	63	57	64	56	65	55	65	56	66	57	66	56	67	56	63.5	54	65
1	1	2	98	0	MAD_Dr_004_104074-1	MAD_Dr_004_104074-1	63	54	63	54	63	53	63	53	63	59	62	58	62	57	63	55	64	59	64	58	64	57	64	55	63	58	64	57	64	56	65	54	65	57	66	57	66	56	67	56	63	54	66
1	1	2	99	0	LOLS12105	LOLS12105	63	54	63	54	63	53	63	53	62	59	63	58	63	57	63	55	64	59	64	58	64	57	63	56	63	58	64	57	65	55	65	55	65	57	66	57	67	56	67	56	64	54	66
1	1	2	100	0	MAD_Dr_004_608482-1	MAD_Dr_004_608482-1	63	54	63	54	63	53	63	53	62	59	62	58	63	57	63	55	64	59	64	58	65	57	63	56	63	58	64	57	65	56	65	55	65	56	66	57	67	56	67	56	65	54	65
1	1	2	101	0	MAD_Dr_004_198441-1	MAD_Dr_004_198441-1	63	54	63	54	63	53	64	53	62	59	63	58	63	57	62	55	64	59	64	58	64	57	63	56	64	58	64	57	65	56	65	55	65	56	66	57	68	56	67	56	65	54	65
1	1	2	102	0	MAD_Dr_004_501612-1	MAD_Dr_004_501612-1	63	54	63	54	63	53	63	53	62	59	63	58	63	57	62	55	64	59	64	58	64	57	63	56	63	57	64	57	65	56	65	54	65	56	66	57	68	56	67	56	65	54	64
1	1	2	103	0	MAD_Dr_004_196074-1	MAD_Dr_004_196074-1	63	53	63	54	62	53	63	53	62	59	63	58	63	57	62	55	64	59	64	58	64	57	63	56	63	57	64	57	65	56	65	54	65	56	66	57	67.5	56	67	56	66	55	65
1	1	2	104	0	MAD_Dr_004_115646-1	MAD_Dr_004_115646-1	62	54	63	54	62	53	63	53	62	59	63	58	63	56	62	54	64	59	64	58	63	57	63	56	63	57	64	57	65	56	64	54	65.5	56	66	57	67	56	67	55	66	55	66
1	1	2	105	0	MAD_Dr_004_605294-1	MAD_Dr_004_605294-1	62	54	63	53	62	53	63	53	62	59	63	59	63	56	62	54	64	59	64	58	63	57	63	56	63	57	64	57	64	55	64	54	66	56	66	57	67	56	67	55	65	55	66
1	1	2	106	0	MAD_Dr_004_189142-1	MAD_Dr_004_189142-1	62	54	62	54	62	53	63	53	62	59	63	59	63	56	62	55	64	59	64	58	64	57	63	56	64	57	65	57	64	55	64	54	66	56	66	57	67	56	67	55	66	55	66
1	1	2	107	0	MAD_Dr_004_678416-1	MAD_Dr_004_678416-1	62	54	62	54	62	53	63	53	62	59	63	58	63	56	63	55	64	59	63	58	63	57	63	56	64	57	65	57	64	55	64	54	66	56	66	57	66	56	67	56	65	55	66
1	1	2	108	0	LOLS08676	LOLS08676	63	54	62	54	62	53	63	53	62	59	62	58	62	56	63	55	64	59	63	59	63	57	63	55	64	58	65	58	64	55	65	54	66	57	66	57	67	56	67	55	65	55	65
1	1	2	109	0	MAD_Dr_004_185964-1	MAD_Dr_004_185964-1	62	54	62	54	61	53	63	53	62	59	63	58	62	56	62	55	64	59	63	58	63	57	63	55	64	57	64	57	63	55	64	54	66	57	66	57	67	56	66	55	65	55	65
1	1	2	110	0	MAD_Dr_004_633088-1	MAD_Dr_004_633088-1	62	54	62	54	61	53	63	53	62	59	62	58	62	56	62	55	64	59	63	58	64	57	63	55	64	57	64	57	63	55	64	54	66	57	66	57	67	56	66	55	65	55	65
1	1	2	111	0	LOLT00722	LOLT00722	63	54	62	54	62	53	63	53	62	59	62	58	63	56	62	55	64	59	63	58	63	57	63	55	64	57	64	58	64	55	64	54	66	57	66	56	66	56	66	55	65	55	65
1	1	2	112	0	MAD_Dr_004_665136-1	MAD_Dr_004_665136-1	63	54	62	54	62	53	63	53	62	59	62	58	63	56	62	55	64	59	64	58	63	57	63	55	64	57	63	58	64	55	64	54	66	57	66	56	66	56	66	55	65	55	64
1	1	2	113	0	MAD_Dr_004_144631-1	MAD_Dr_004_144631-1	63	54	62	53	62	53	63	53	62	59	62	58	63	56	62	55	64	59	63	59	63	57	64	56	64	57	64	57	63	55	64	55	66	56	66	56	66	56	66	55	66	55	64
1	1	2	114	0	MAD_Dr_004_193638-1	MAD_Dr_004_193638-1	62	54	62	54	63	53	64	53	62	59	62	58	62	56	63	55	65	59	63	59	63	57	64	56	64	57	63	57	63	55	64	55	66	56	66	57	66	56	66	56	66	55	64
1	1	2	115	0	MAD_Dr_004_126405-1	MAD_Dr_004_126405-1	63	54	62	53	62	53	63	53	63	59	62	58	62	56	63	55	65	59	64	59	63	57	64	55	64	57	63	57	64	55	64	54	65	56	66	57	66	56	67	55	65	55	65
1	1	2	116	0	MAD_Dr_004_198699-1	MAD_Dr_004_198699-1	62	54	62	54	62	53	63	53	63	59	63	58	62	56	63	55	65	59	63	58	64	57	64	55	64	57	63	57	63	55	65	54	65	57	66	57	66	56	67	56	65	55	65
1	1	2	117	0	MAD_Dr_004_624826-1	MAD_Dr_004_624826-1	62	54	61	53	62	53	63	53	63	59	63	58	62	56	63	55	64	59	64	58	63	57	64	55	64	57	63	57	64	55	65	54	66	57	66	57	66	56	67	56	65	55	65
1	1	2	118	0	MAD_Dr_004_120328-1	MAD_Dr_004_120328-1	62	54	61	54	63	53	63	53	62.5	59	63	58	62	56	64	55	63	59	64	58	63	57	64	55	64	57	64	57	64	55	64	54	66	57	66	57	66	56	67	55	65	54	65
1	1	2	119	0	MAD_Dr_004_178342-1	MAD_Dr_004_178342-1	62	54	61	54	63	53	63	53	63	59	63	58	62	56	64	55	63	59	64	58	64	57	64	55	64	58	64	57	64	55	64	54	66	57	66	57	67	56	67	55	65	54	65
1	1	2	120	0	MAD_Dr_004_121367-1	MAD_Dr_004_121367-1	62	54	62	54	63	53	63	53	63	59	63	58	62	56	64	55	63	59	64	58	63	57	64	55	63	58	64	57	63	55	64	54	66	57	66	57	66	56	67	55	65	54	65
1	1	2	121	0	MAD_Dr_004_605007-1	MAD_Dr_004_605007-1	62	54	62	54	63	53	63	53	63	59	62	58	62	56	64	55	64	59	64	58	63	57	64	55	64	57	64	57	64	55	64	54	65	57	66	57	66	56	67	55	65	54	65
1	1	2	122	0	MAD_Dr_004_717413-1	MAD_Dr_004_717413-1	62.5	54	62	54	62	53	63	53	63	60	62	58	62	56	64	55	64	60	64	59	63	57	64	55	64	57	64	57	64	56	64	54	65	57	66	57	66	56	68	55	65	54	66
1	1	2	123	0	MAD_Dr_004_150668-1	MAD_Dr_004_150668-1	63	54	61	54	63	53	63	53	63	60	62	58	63	56	64	55	64	60	64	58	63	57	65	55	63	57	64	57	64	56	64	54	66	57	66	57	66	56	67	55	65	54	65
1	1	2	124	0	MAD_Dr_004_184181-1	MAD_Dr_004_184181-1	63	54	62	54	63	53	63	53	62	60	62	58	63	56	64	54	64	60	64	58	63	57	64	55	64	57	64	57	64	56	64	54	65	57	65	57	66	56	68	55	65	55	65
1	1	2	125	0	A_15_P114027	A_15_P114027	62	54	62	54	63	53	64	53	63	59	62	58	63	56	64	54	64	60	64	58	63	57	64	55	63	57	64	57	64	56	65	54	65	57	65	57	66	56	68	55	65	55	66
1	1	2	126	0	MAD_Dr_004_161910-1	MAD_Dr_004_161910-1	62	54	63	54	63	53	63	53	62	59	62	58	62	56	64	55	64	59	64	58	64	57	64	55	63	57	64	57	64	56	65	54	65	56	66	57	66	56	68	55	65	54	65
1	1	2	127	0	MAD_Dr_004_641064-1	MAD_Dr_004_641064-1	62	54	63	54	63	53	63	53	62	59	62	58	62	56	64	54	64	59	63	58	64	57	64	55	63	57	64	57	65	55	64	54	65	57	66	57	66	56	68	55	65	54	66
1	1	2	128	0	MAD_Dr_004_178693-1	MAD_Dr_004_178693-1	63	54	63	54	63	53	63	53	62	59	62	58	62	56	64	54	64	59	64	58	65	57	64	55	64	57	64	57	65	56	64	54	65	56	66	57	66	56	68	55	64	55	66
1	1	2	129	0	MAD_Dr_004_198120-1	MAD_Dr_004_198120-1	63	54	63	54	63	53	63	53	62	58	62	58	63	56	64	54	63	59	64	58	64	57	64	55	64	57	64	57	65	56	64	54	65	56	66	57	67	56	68	56	65	54	66
1	1	2	130	0	MAD_Dr_004_137697-1	MAD_Dr_004_137697-1	63	54	62	54	63	53	63	53	62	59	63	58	63	56	64	54	64	59	64	58	64	57	64	55	64	58	64	57	64	56	64	54	66	56	65	57	67	56	68	56	64	55	65
1	1	2	131	0	MAD_Dr_004_689188-1	MAD_Dr_004_689188-1	63	54	62	54	63	53	64	53	62	59	63	58	63	56	64	54	64	59	64	58	64	57	64	55	63	58	64	57	64	56	64	54	66	56	66	57	67	56	68	56	64	54	65
1	1	2	132	0	MAD_Dr_004_192216-1	MAD_Dr_004_192216-1	63	54	63	54	63	53	64	53	62	59	62	58	62	56	64	54	64	59	64	58	63	57	64	55	64	58	64	57	63	56	64	54	65	56	66	57	67	56	68	55	64	54	66
1	1	2	133	0	MAD_Dr_004_153533-1	MAD_Dr_004_153533-1	63	54	63	54	63	53	64	53	63	59	63	58	63	56	63	54	64	59	63	58	63	57	63	55	64	58	63	57	64	55	64	54	66	56	66	57	66	56	68	55	65	54	66
1	1	2	134	0	MAD_Dr_004_695829-1	MAD_Dr_004_695829-1	62	54	63	54	63	53	64	53	63	59	63	58	63	56	63	55	64	60	63	58	63	57	63	55	64	58	64	57	64	55	64	54	65	56	66	57	66	56	67	55	65	54	65
1	1	2	135	0	MAD_Dr_004_617531-1	MAD_Dr_004_617531-1	63	54	63	54	63	53	63	53	63	59	63	58	62	56	62	55	64	60	63	58	63	57	63	55	64	57	64	57	64	55	64	54	66	56	66	57	66	56	67	55	65	54	65
1	1	2	136	0	MAD_Dr_004_174430-1	MAD_Dr_004_174430-1	63	54	62	54	62	53	63	53	63	59	63	58	62	56	62.5	55	64	60	63	58	63	56	63	55	64	57	64	57	64	55	64	54	66	56.5	66	57	67	56	67	55	65	54	65
1	1	2	137	0	MAD_Dr_004_704403-1	MAD_Dr_004_704403-1	63	54	62	54	62	53	63	53	63	59	63	58	62	56	62	55	65	60	63	58	64	57	64	55	64.5	57	64	57	64	56	64	53	66	57	66	57	67	56	66	55	65	54	65
1	1	2	138	0	LOL03134	LOL03134	63	54	62	54	62	53	63	53	63	59	62	58	62	56	62	55	65	60	63	58	63	57	64	55	64	57	64	57	63	56	64	53	66	56	66	57	67	56	66	55	65	54	65
1	1	2	139	0	MAD_Dr_004_130072-1	MAD_Dr_004_130072-1	63	54	62	54	63	53	63	54	63	59	63	58	61	56	62	55	65	59	63	58	63	57	63	55	64	57	64	57	63	56	63	54	65	56	66	57	67	56	66	55	65	54	65
1	1	2	140	0	LOLS02430	LOLS02430	63	54	62	54	63	53	63	54	63	59	63	58	62	56	62	55	64	59	63	58	64	57	64	55	64	57	64	57	63	56	63	53	65	56	66	57	67	56	66	55	65	54	66
1	1	2	141	0	MAD_Dr_004_138119-1	MAD_Dr_004_138119-1	62	54	63	54	63	53	63	54	63	59	62	58	62	56	62	54	64	59	63	58	64	57	63	55	64	57	64	57	63	55	64	54	65	56	66	56	66	56	66	55	66	54	65
1	1	2	142	0	MAD_Dr_004_146094-1	MAD_Dr_004_146094-1	62	53	63	54	62	53	63	53	63	59	62	58	62	56	62	54	64	59	63	58	64	57	63	55	64	57	64	57	63	55	64	53	66	56	66	57	66	56	67	56	65	54	65
1	1	2	143	0	MAD_Dr_004_641981-1	MAD_Dr_004_641981-1	62	53	63	54	62	53	63	53	63	59	62	58	62	56	62	55	64	59	63	58	63	57	63	55	63	57	64	57	63	56	64	53	66	57	66	57	66	56	67	56	66	54	65
1	1	2	144	0	MAD_Dr_004_109630-1	MAD_Dr_004_109630-1	62	53	62	54	62	53	63	53	63	60	62	58	62	56	62	55	64	59	63	58	63	57	63	55	64	57	63	57	63	56	64	53	66	57	66	57	66	56	67	56	65	54	64
1	1	2	145	0	LOLS08006	LOLS08006	62	54	62	54	62	53	63	53	63	59	62	58	62	56	62	55	64	59	63	58	63	58	63	55	65	57	63	57	63	56	64	54	66	57	66	57	66	56	67	56	65	54	64
1	1	2	146	0	LOL03971	LOL03971	62	54	62	54	62	53	63	53	63	59	62	58	62	56	63	54	64	60	63	58	63	58	63	55	64	57	63	57	63	56	64	53	66	57	66	57	66	56	67	56	65	54	65
1	1	2	147	0	MAD_Dr_004_194550-1	MAD_Dr_004_194550-1	63	54	62	54	62	53	63	53	64	59	62	58	62	56	63	54	64	60	63	58	63	58	63	55	64	57	63	57	64	55	64	54	66	57	66	57	66	56	67	56	65	54	64
1	1	2	148	0	LOLS05546	LOLS05546	62	54	62	54	63	53	63	53	63	59	62	58	62	56	64	54	64	60	63	58	64	57	63	55	64	57	64	57	64	56	64	53	66	57	65	57	66	56	67	56	65	54	64
1	1	2	149	0	A_15_P115194	A_15_P115194	62	54	62	54	63	53	64	53	63	59	62	58	62	56	63	54	64	60	63	58	63	57	64	55	64	58	63	57	64	56	64	53	66	57	65	57	66	56	67	56	66	54	64
1	1	2	150	1	DarkCorner	DarkCorner	62.5	54	62	54	63	53	64	53	63	59	62	58	62	56	63	54	64	60	63	58	64	58	64	55	64	57	64	57	64	56	65	53	66	57	65	57	67	56	67	56	66	54	64
1	1	2	151	1	DarkCorner	DarkCorner	62	53	62	54	63	53	64	53	63	59	62	58	62	56	63	54	64	60	63	58	64	58	64	56	64	57	64	57	64	56	65	53	65	57	65	57	67	56	67	56	65	54	65
1	1	2	152	1	DarkCorner	DarkCorner	62	53	63	54	63	53	64	53	63	59	62	57	62	56	63	54	64	60	63	58	64	57	64	56	64	57	64	57	64	56	65	53.5	66	57	65	57	67	56	68	56	65	54	65
1	1	2	153	1	DarkCorner	DarkCorner	62	53	62	54	63	53	64	53	63	59	62	58	62	56	63	55	64	60	63	58	64	57	64	56	64	57	64	57	64	56	65	53.5	66	57	65	57	68	57	68	56	65	54	65
1	1	2	154	1	DarkCorner	DarkCorner	62	54	62	54	63	53	64	53	63	59	62	58	62	56	63	55	64	60	63	58	64	57	64	56	64	57	63	57	64	56	65	54	66	57	65	57	68	57	67	56	66	54	65
1	1	2	155	1	DarkCorner	DarkCorner	62	54	62	54	63	53	64	53	63	60	63	58	62	56	63	55	65	61	63	59	63	57	63	55	64	57	64	57	64	56	64	53	66	57	65	57	68	56	67	56	66	54	65
1	1	2	156	1	DarkCorner	DarkCorner	62	54	62	54	63	53	64	53	63	60	62	58	62	56	62	55	65	61	63	59	63	57	63	55	64	58	63	57	64	56	64	54	66	56	65	57	68	56	67	56	66	54	65
1	1	2	157	1	DarkCorner	DarkCorner	63	54	63	55	63	53	63	53	62	60	62	58	62	56	62	55	66	61	63	58	63	57	63	55	64	58	64	57	64	56	64	54	65	57	65	57	69	56	67	55	65	54	66
1	1	2	158	1	DarkCorner	DarkCorner	62	54	63	54	62	53	63	53	62	60	63	58	63	56	63	55	67	61	63	58	63	57	63	55	64	58	65	57	64	56	64	53	65	57	65	57	68	56	67	55	65	54	66
1	1	2	159	1	DarkCorner	DarkCorner	62	53	64	54	62	53	63	53	62	60	63	58	62	56	62	55	67	62	63	59	63	57	63	55	63	58	64	57	64	56	64	53	65	57	66	56	68	56	67	55	65	54	65
1	1	2	160	1	DarkCorner	DarkCorner	62	54	64	54	62	53	64	53	62	59	63	58	62	56	62	55	68	62	63	59	64	57	63	56	63	57	64	58	64	56	64	53	65	57	66	57	68	56	67	55	65	54	65
1	1	2	161	1	DarkCorner	DarkCorner	62	54	64	54	62	53	63	53	62	59	63	58	62	56	62	55	67	62	63	59	64	58	63	56	63	57	64	58	64	56	64	53	65	57	66	57	68	56	66	56	65	54	65
1	1	2	162	1	DarkCorner	DarkCorner	62	54	63	54	62	54	63	54	62	59	62	58	62.5	56	62	54	68	62	63	59	64	58	63	55	63	57	64	58	64	56	64	53	64	57	66	57	68	56	67	56	65	54	65
1	1	2	163	1	DarkCorner	DarkCorner	63	54	63	54	62	54	64	54	62	60	62	58	62	56	62	55	68	63	63	59	63	57	64	56	63	57	64	58	64	56	64	53	65	57	66	57	68	56	67	56	65	53	65
1	1	2	164	1	DarkCorner	DarkCorner	63	54	62	54	61	53	63	54	62	59	62	58	62	56	62	55	68	63	63	58	63	57	64	56	63	57	64	58	64	56	64	53	65	57	66	57	67	56	67	56	65	53	65
1	1	2	165	1	DarkCorner	DarkCorner	63	53	62	54	61	53	63	54	63	59	62	58	62	57	63	55	69	63	63	59	63	58	64	56	64	57	64	57	64	56	64	54	65	57	66	57	67	56	67	56	64	54	64
1	1	2	166	1	DarkCorner	DarkCorner	63	53	62	54	62	53	63	54	62	59	62	58	62	57	63	55	69	64	63	59	63	57	63	56	64	57	64	57	64	56	64	54	65	56	66	57	67	56	67	56	65	54	65
1	1	2	167	1	DarkCorner	DarkCorner	63	53	62	54	62	52	63	53	62	59	62	58	61	57	62	55	69	63	63	58	63	57	64	56	63	57	64	57	64	56	64	53	65	56	65	56	67	56	66	56	65	53	65
1	1	2	168	1	DarkCorner	DarkCorner	63	53	62	53	62	53	64	53	62	59	62	58	62	56	63	55	68	63	63	58	62	57	64	55	64	57	63	57	64	56	64	53	65	56	66	56	67	55	66	55	65	53	65
1	1	2	169	1	DarkCorner	DarkCorner	63	53	62	53	62	52	64	53	62	58	63	57	62	56	62	55	68	61	63	58	63	57	64	55	63	57	63	56	64	56	64	53	65	56	66	56	67	55	66	55	65	53	65
1	1	2	170	1	GE_BrightCorner	GE_BrightCorner	63	53	62	52	62	52	64	53	62	58	62	56	62	56	63	55	67	61	63	57	63	56	64	54	63	57	64	56	64	55	64	53	66	56	66	56	67	55	66	55	66	53	65
1	1	3	1	1	DarkCorner	DarkCorner	63	55	63	53	62	53	63	52	62	59	62	57	62	56	63	55	64	58	64	58	63	57	65	56	64	58	64	57	64	56	64	55	66	60	66	57	66	56	68	55	65	59	66
1	1	3	2	1	DarkCorner	DarkCorner	63	55	63	53	62	53	62	53	62	60	63	58	62	57	63	55	64	59	63	59	63	57	65	56	64	58	64	57	64	56	64	55	65	60	66	57	66	56	67	56	65	59	65
1	1	3	3	1	DarkCorner	DarkCorner	62	55	62	53	62	53.5	63	53	62	60	62	59	62	58	63	56	64	60	63	59	63	58	65	57	64	59	64	57	64	57	64	56	65	61	66	57	67	56	66	56	65	59	65
1	1	3	4	1	DarkCorner	DarkCorner	63	56	62	53	62	54	62	53	62	61	63	59	62	58	63	56	64	60	64	60	64	59	65	57	64	59	64	58	64	57	64	56	65	60	66	57	66	57	66	57	65	59	65
1	1	3	5	1	DarkCorner	DarkCorner	63	56	62	54	61	53	62	53	62	61	63	59	62	58	63	56	64	60	64	60	63	59	65	57	63	59	64	58	64	57	64	56	65	60	65	57	65	57	67	57	65	59	65
1	1	3	6	1	DarkCorner	DarkCorner	63	56	62	54	62	54	62	53	62	61	63	59	62	58	63	56	64	60	64	60	63	59	65	57	63	59	64	57	63	57	64	56	65	60	66	57	65	57	67	56	64	59	65
1	1	3	7	1	DarkCorner	DarkCorner	64	56	62	53	63	53	62	53	62	61	63	59	62	58	63	56	64	60	65	59	63	58	66	57	63	59	64	58	63	57	64	56	65	60	66	57	66	56.5	68	56	64	59	66
1	1	3	8	1	DarkCorner	DarkCorner	64	56	62	54	63	53	62	53	62	61	63	59	63	58	63	56	64	60	64	59	63	58	66	57	63	59	64	57	64	57	64	57	65	60	66	57	66	57	67	57	64	59	66
1	1	3	9	1	DarkCorner	DarkCorner	64	55	62	54	63	53	62	54	62	61	62	59	62	58	63	56	64	60	63	59	63	58	65	57	63	59	63	58	64	56	64	56	65	60	66	57	66	56	66	56	65	58	65
1	1	3	10	1	DarkCorner	DarkCorner	64	55	62	53	63	53	62	53	63	61	63	59	62	58	63	56	64	60	63	59	63	58	66	57	63	59	63	58	64	56	64	56	65	59	66	58	66	56	66	56	65	58	65
1	1	3	11	1	DarkCorner	DarkCorner	63	55	62	54	63	53	63	53	62	60	62	59	63	58	63	56	64	60	63	60	63	58	66	57	63	59	64	58	64	56	64	56	65	59	66	57	66	56	66	56	64	58	65
1	1	3	12	1	DarkCorner	DarkCorner	63	55	63	54	63	53	63	53	63	60	62	59	63	57	63	55	64	61	63	59	63	58	66	57	63	59	64	58	64	56	64	56	65	59	66	57	66	56	67	56	64	58	64
1	1	3	13	1	DarkCorner	DarkCorner	63	55	62	53	63	53	64	54	63	60	62	59	62	58	63	56	64	61	63	59	63	58	65	57	63	59	63	58	64	57	64	56	65	59	66	58	67	56	67	56	64	58	65
1	1	3	14	1	DarkCorner	DarkCorner	64	55	62	54	63	53	63	53	64	60	62	60	62	58	64	56	65	61	63	59	63	58	65	57	63	59	64	57	64	57	64	56	65	59	65	58	66	57	68	56	64	58	65
1	1	3	15	1	DarkCorner	DarkCorner	63	55	62	54	63	53	63	54	64	61	62	60	62	58	64	56	65	60	63	59	63	58	65	57	63.5	59	64	57	64	57	64	56	65	59	65	57	65	57	68	56	65	57	65
1	1	3	16	1	DarkCorner	DarkCorner	63	55	62	54	63	53	63	53	64	61	62	60	62	57	64	56	65	60	63	59	63	58	64	57	63	59	64	57	63	57	64	56	65	59	65	58	66	56	68	57	65	57	66
1	1	3	17	1	DarkCorner	DarkCorner	64	55	62	54	63	53	63	53	64	61	62	60	62	58	64	56	65	60	63	59	63	58	65	57	64	59	64	58	64	57	64	56	65	59	65	58	66	56	67	56	65	57	66
1	1	3	18	1	DarkCorner	DarkCorner	64	55	62	54	63	53	63	53	63	60	62	60	62	58	64	56	65	60	63	60	63	58	65	57	65	58	64	58	64	57	64	56	65	59	65	58	66	56	67	56	65	57	66
1	1	3	19	1	DarkCorner	DarkCorner	65	55	62	54	63	53	63	53	63	60	62	59	63	58	64	56	65	60	63	60	63	58	65	57	64	59	63	58	64	57	64	56	66	59	65	58	66	56	67	56	65	57	65
1	1	3	20	1	DarkCorner	DarkCorner	65	55	62	54	63	53	62	53	63	60	62	60	63	58	64	56	65	60	63	60	63	58	65	57	64	58	64	58	64	56	65	56	66	59	65	58	66	56	67	56	65	58	65
1	1	3	21	1	DarkCorner	DarkCorner	65	55	62	54	63	53	63	53	64	60	62	59	63	57	64	56	65	60	63	60	63	57	65	57	64	59	64	58	64	56	64	55	66	59	65	57	65	56	67	56	65	58	66
1	1	3	22	0	LOLC0006	LOLC0006	65	55	62	54	63	53	63	53	64	60	62	59	63	58	64	56	64.5	60	63	59	63	57	65	57	63	59	64	58	64	56	64	55	66	58	65	57	66	56	67	56	66	57	65
1	1	3	23	0	MAD_Dr_004_654862-1	MAD_Dr_004_654862-1	65	55	62	54	63	53	63	53	64	60	62	59	63	58	63	56	64	60	64	59	63	57	65	57	64	59	64.5	58	64	56	64	55	65	58	65	57	66	56	67	57	65	57	65
1	1	3	24	0	MAD_Dr_004_620491-1	MAD_Dr_004_620491-1	65	55	62	54	63	53	63	53	64	60	62	59	63	58	63	56	63	60	64	59	63	58	65	57	65	59	64	58	64	57	65	56	65	58	65	57	66	57	68	56	65	57	65
1	1	3	25	0	LOLS10979	LOLS10979	65	55	62	54	62	54	62	54	63	61	62	59	63	58	63	56	64	60	63	59	63	58	65	57	65	59	64	58	64	56	64	56	65	58	65	57	66	57	68	57	65	57	65
1	1	3	26	0	A_15_P112811	A_15_P112811	65	55	62	54	62	53	62	53	63	61	63	59	63	58	63	56	64	60	64	59	63	58	65	57	66	59	64	58	65	56	65	55	65	58	65	57	66	57	67	57	65	56	65
1	1	3	27	0	LOLS08480	LOLS08480	65	55	63	54	62	53	63	53	63	61	63	58	63	58	63	55	65	60	63	59	63	58	65	57	65	59	64	58	65	56	64	56	66	58	66	57	66	56	67	56	65	57	65
1	1	3	28	0	MAD_Dr_004_155515-1	MAD_Dr_004_155515-1	65	56	63	54	63	53	62	54	63	60	63	58	63	58	63	55	65	60	64	59	63	58	65	57	65	59	64	58	64	56	64	56	65	58	66	57	66	56	67	56	65	57	65
1	1	3	29	0	MAD_Dr_004_103804-1	MAD_Dr_004_103804-1	65	55	63	54	63	53	63	53	63	60	63	59	63	58	63	56	65	60	64	59	63	58	65	57	64	59	63	57	64	57	64	55	65	58	67	57	66	56	67	57	66	56	65
1	1	3	30	0	MAD_Dr_004_604534-1	MAD_Dr_004_604534-1	65	56	63	54	62	53	62	53	63	60	62	59	63	58	62	56	65	59	64	59	63	58	65	57	64	58	63	57	63	57	64	56	65	58	67	57	65	57	67	56.5	65	57	65
1	1	3	31	0	MAD_Dr_004_115838-1	MAD_Dr_004_115838-1	64	55	63	54	62	53	63	53	64	60	63	59	63	58	63	56	65	59	64	59	63	58	64	57	64	58	64	57	63	57	64	56	65	58	66	58	66	57	67	56	65	56	65
1	1	3	32	0	MAD_Dr_004_171969-1	MAD_Dr_004_171969-1	64	55	63	54	62	53	63	53	64	60	63	59	63	58	62	56	65	60	64	59	63	58	64	57	64	58	64	57	63	57	65	56	65	58	66	57	66	57	67	56	65	56	66
1	1	3	33	0	LOLS16167	LOLS16167	64	55	62	54	63	54	63	53	64	60	63	59	63	58	62	56	65	60	64	59	62	58	64	57	64	58	63	57	64	57	65	56	65	58	66	57	66	57	67	56	65	56	66
1	1	3	34	0	MAD_Dr_004_119084-1	MAD_Dr_004_119084-1	64	55	62	54	63	54	63	53	65	60	64	58	63	57	62	56	64	59	63	59	63	58	65	57	64	59	63	57	63	56	65	56	66	58	66	57	66	57	67	56	65	56	66
1	1	3	35	0	MAD_Dr_004_184896-1	MAD_Dr_004_184896-1	63	55	62	54	63	53	63	53	65	60	63	59	62	57	62	56	64	60	63	59	62	58	65	57	64	59	63.5	58	63	57	64	55	66	57	65.5	57	66	56	67	56	65	56	65
1	1	3	36	0	MAD_Dr_004_104479-1	MAD_Dr_004_104479-1	63	55	62	54	63	53	63	53	65	60	63	58	62	58	62	56	64	60	63	59	62	58	65	57	65	59	64	57	63	57	65	56	66	57	65	57	66	56	67	56	65	56	65
1	1	3	37	0	MAD_Dr_004_502925-1	MAD_Dr_004_502925-1	63	54	62	54	63	53	63	53	64	59	63	59	62	58	63	56	64	60	63	59	62	58	65	57	65	59	64	57	64	56	64	56	65	57	65	57	65	56	67	56	65	56	65
1	1	3	38	0	MAD_Dr_004_126905-1	MAD_Dr_004_126905-1	63	55	63	54	63	53	63	53	63	59.5	63	59	62	58	63	55	64	60	62	59	63	58	65	56	65	59	64	57	64	57	65	56	65	57	65	57	65	56	66	56	65	56	65
1	1	3	39	0	LOLO1677	LOLO1677	63	55	62	54	63	53	63	53	63	60	62	59	62	58	63	55	65	60	63	59	62	58	65	57	65	59	64	57.5	64	57	65	56	65	57	65	57	65	56	66	56	66	56	65
1	1	3	40	0	MAD_Dr_004_137777-1	MAD_Dr_004_137777-1	63	55	62	54	62.5	54	63	53	63	60	62	58	62	58	63	55	65	60	63	59	63	58	65	57	64	58	64	58	64	57	65	55	65	57	66	57	65	56	67	56	66	56	65
1	1	3	41	0	LOLS02795	LOLS02795	63	55	62	54	62	53	63	53	63	60	63	59	62	58	63	55	65	60	63	59	64	58	66	57	64	58	64	57	64	56	65	55	65	57	66	57	65	56	68	57	66	57	65
1	1	3	42	0	LOLS14179	LOLS14179	63	55	63	54	63	53	64	53	64	60	62	58	62	57	63	55	65	60	63	59	64	58	65	57	63	58	64	57	65	56	64	55	65	58	65	57	66	56	68	57	66	57	65
1	1	3	43	0	MAD_Dr_004_191029-1	MAD_Dr_004_191029-1	63	55	63	54	63	53	63	53	64	59	62	59	62	58	63	56	64	60	63	59	64	58	65	56	64	58	63	58	64	56	64	55	65	58	65	57	66	56	68	57	66	56	65
1	1	3	44	0	MAD_Dr_004_711923-1	MAD_Dr_004_711923-1	63	54	62	54	63	53	64	53	64	59	62	59	62	57	63	56	64	60	63	59	64	58	65	56	63	59	63	58	64	56	64	55	66	58	65	57	66	56	68	56	65	56	66
1	1	3	45	0	MAD_Dr_004_108063-1	MAD_Dr_004_108063-1	63	54	62	54	63	53	63	53	64	59	62	58	62	57	63	56	64	60	64	59	64	57	65	56	64	59	63	58	64	57	64	55	66	58	66	57	66	56	68	57	66	57	65
1	1	3	46	0	MAD_Dr_004_123831-1	MAD_Dr_004_123831-1	62	54	63	54	63	53	63	53	63	60	62	58	62	57	63	56	63	60	63	59	64	58	65	56	63	59	63	57	64	56	64	55	66	57	66	57	66	56	67	57	66	57	65
1	1	3	47	0	MAD_Dr_004_690936-1	MAD_Dr_004_690936-1	62	55	63	54	63	53	63	53	63	60	62	59	62	57	62	56	63	60	64	58	63	58	65	57	63	59	64	57	64	56	64	56	66	57	66	58	66	56	67	56	66	57	65
1	1	3	48	0	LOLS08760	LOLS08760	62	55	62	54	63	53	62	53	63	60	63	58	62	57	62	56	63	60	63	59	64	58	64	57	62	59	64	58	64	56	64	56	66	57	66	57	65.5	56	67	57	65.5	57	66
1	1	3	49	0	MAD_Dr_004_142011-1	MAD_Dr_004_142011-1	63	55	62	54	63	53	63	53	63	60	63	59	63	57	63	56	63	60	63	59	63	58	64	57	62	59	64	57	64	56	64	55	66	57	65	57	65	56	68	57	66	57	65
1	1	3	50	0	MAD_Dr_004_604138-1	MAD_Dr_004_604138-1	62	55	62	54	63	53	62	53	62	60	62	59	63	57	62	55	63	60	63	59	63	57	65	57	62	58	63	57	63	56	64	56	65	58	66	57	65	56	68	57	66	57	66
1	1	3	51	0	MAD_Dr_004_174917-1	MAD_Dr_004_174917-1	62	55	62	54	62	53	62	53	63	60	62	59	63	57	63	55	63	60	63	59	64	58	65	56	63	58	64	57	64	56	64	55	65	58	66	57	65	56	68	57	66	56	66
1	1	3	52	0	MAD_Dr_004_161415-1	MAD_Dr_004_161415-1	62	56	63	54	63	53	62	53	63	60	63	59	62	57	63	56	63	59	63	59	64	59	65	56	63	58	64.5	58	64	56	64	55	66	58	66	57	66	56	69	56	65	56	66
1	1	3	53	0	MAD_Dr_004_632772-1	MAD_Dr_004_632772-1	63	55	63	54	62	53	63	53	63	60	63	59	62	57	63	55	63	59	63	59	63	58	65	56	63	58	65	58	64	57	65	55	65	57	66	58	66	56	68	56	65	56	66
1	1	3	54	0	A_15_P112150	A_15_P112150	63	55	63	54	63	53	63	53	63	60	63	59	62	57	63	55	64	59	63	59	63	58	65	56	64	58	65	58	64	57	64	55	65	57	67	57.5	66	56	68	56.5	65	56	65
1	1	3	55	0	MAD_Dr_004_108464-1	MAD_Dr_004_108464-1	63	55	62	54	63	53	62	53	63	60	63	58.5	63	57	63	55	64	59	63	59	64	58	64	57	64	58	65	57	64	56	64	55	65	57	67	57	66	56	67	57	65	56	66
1	1	3	56	0	MAD_Dr_004_106025-1	MAD_Dr_004_106025-1	63	55	62	54	62	53	63	53	63	60	62	58	63	57	62	55	63	59	62	59	63	58	64	57	64	59	65	57	63	56	64	55	65	57	67	57	65	56	67	57	65	56	65
1	1	3	57	0	LOL01392	LOL01392	63	55	62	54	62	53	63	54	63	60	62	58	63	57	62	55	63	60	63	59	63	57	64	56	64	59	64	57	63	56	64	55	65	57	66	57	65	56	67	57	65	56	65
1	1	3	58	0	MAD_Dr_004_633466-1	MAD_Dr_004_633466-1	63	55	62	54	61	53	63	53	63	60	63	58	63	57	62	55	63	60	63	59	63	57	64	56	63	59	64	57	64	56	63	55	65	57	66	57	65	56	67	56	65	56	65
1	1	3	59	0	MAD_Dr_004_163023-1	MAD_Dr_004_163023-1	63	55	62.5	54	61	53	63	53	63	60	62	59	63	58	63	55	64	60	63	59	63	57	64	56	63	59	64	57	63	57	63	55	65	57	66	57	65	56	68	56	65	56	65
1	1	3	60	0	MAD_Dr_004_634970-1	MAD_Dr_004_634970-1	63	55	62	54	61	53	62	53	63	60	62	59	62	57	62	55	64	60	64	59	63	57	64	56	63	59	64	57	63.5	57	63	55	65	57	66	57	65	56	68	56	65	56	66
1	1	3	61	1	RC2	RC2	62	55	62	55	62	53	63	53	62	60	62	59	62	57	63	55	64	61	64	59	64	58	64	56	64	59	64	57	64	57	64	56	65	57	66	57	65	56	68	56	65	56	65
1	1	3	62	0	MAD_Dr_004_199121-1	MAD_Dr_004_199121-1	63	55	63	54	62	54	63	53	62	60	62	59	62	57	63	55	64	60	63	59	64	58	64	56	64	59	64	57	64	57	64	55	66	57	66	57	66	56	68	56	66	56	65
1	1	3	63	0	A_15_P116580	A_15_P116580	63	54	62	54	62	53	64	53	62	60	62	59	62	57	63	55	64	60	63	59	63	58	65	56	63	59	64	58	64	57	64	55	66	57	66	57	66	56	68	56	66	56	65
1	1	3	64	0	MAD_Dr_004_134885-1	MAD_Dr_004_134885-1	63	54	62	54	62	53	63	53	63	60	63	59	62	56	63	55	64	60	63	59	64	58	65	56	63	59	64	57	64	57	64	55	67	57	66	57	66	56	68	56	66	56	66
1	1	3	65	0	A_15_P100086	A_15_P100086	63	54	62	54	62	53	64	53	63	59	63	59	61	57	64	55	64	60	62	59	63	58	64	56	63	58	64	57	64	56	64	55	67	57	66	57	66	56	67	56	65	56	65
1	1	3	66	0	MAD_Dr_004_701335-1	MAD_Dr_004_701335-1	63	54	61	54	62	53	64	53	63	60	63	59	62	57	63	55	64	59	63	59	64	57	64	56	64	59	63	57	63	56	65	55	66	57	66	57	66	56	67	56	65	56	65
1	1	3	67	0	A_15_P107868	A_15_P107868	63	54	61	54	62	53	64	53	63	60	62	59	62	57	63	55	64	59	63	59	64	57	64	56	64	58	63	57	63	56	65	55	66	57	65	57	66	56	67	56	65	56	65
1	1	3	68	0	MAD_Dr_004_122602-1	MAD_Dr_004_122602-1	63	54	62	54	63	53	63	53	63	60	62	59	62	57	63	55	64	59	63	59	64	58	63	56	64	58	63	57	63	56	65	55	66	57	65	57	66	56	68	56	65	55	65
1	1	3	69	0	LOLS04690	LOLS04690	64	54	62	54	63	53	63	53	63	60	62	59	62	57	64	55	64	59	63	59	64	58	64	56	64	59	64	57	64	56	64	55	65	57	66	57	66	56	68	56	66	55	66
1	1	3	70	0	MAD_Dr_004_196937-1	MAD_Dr_004_196937-1	64	54	62	53	62	53	63	53	63	60	62	59	62	57	64	55	64	59	64	59	64	58	64	57	64	59	64	57	64	56	64	55	66	57	66	57	66	56	67	56	66	55	65
1	1	3	71	0	LOLS15302	LOLS15302	64	54	62	54	62	53	63	53	63	60	62	59	62	57	64	55	64	60	64	59	64	58	64	57	64	59	64	57	64	56	64	55	65	57	66	57	66	56	67	56	65	56	66
1	1	3	72	0	MAD_Dr_004_642783-1	MAD_Dr_004_642783-1	64	54	63	54	62	53	63	53	63	60	62	59	62	57	64	55	63	60	64	59	64	58	64	57	64	59	64	57	65	56	65	56	65	57	66	57	66	56	68	56	65	55	65
1	1	3	73	0	A_15_P118928	A_15_P118928	64	54	63	54	62	53	63	53	63	60	61	59	62	57	63	55	64	60	63	59	64	57	64	56	64	59	64	57	64	55	65	56	65	57	66	57	66	56	67	57	65	56	65
1	1	3	74	0	MAD_Dr_004_500031-1	MAD_Dr_004_500031-1	63	54	62	54	63	53	63	53	63	59	62	59	62	57	63	55	64	60	64	59	64	57	63	56	63	59	64	57	64	56	65	56	65	57	66	57	66	56	68	57	65	55	65
1	1	3	75	0	LOLS01835	LOLS01835	63	54	62	54	63	53	63	53	62	59	62	59	63	57	62	55	63	60	64	59	63	57	63	56	64	58	64	57	64	56	64	55	64	57	67	57	66	56	68	57	66	55	65
1	1	3	76	0	MAD_Dr_004_500744-1	MAD_Dr_004_500744-1	63	54	63	54	62	53	63	53	62	59	62	59	63	57	63	55	64	59	64	59	63	57	63	56	64	58	64	57	64	56	64	55	65	57	66	57	66	56	67	56	66	55	65
1	1	3	77	0	MAD_Dr_004_659132-1	MAD_Dr_004_659132-1	63	54	62	54	62	53	63	53	63	60	62	59	63	57	63	55	64	60	63	59	63	57	63	56	64	58	64	57	64	56	63	55	66	56	66	57	65	56	67	56	66	56	65
1	1	3	78	0	MAD_Dr_004_619826-1	MAD_Dr_004_619826-1	63	54	63	54	62	53	63	53	63	60	62	58	63	57	63	55	64	60	63	59	63	58	63	57	64	58	64	58	64	56	64	55	66	56	66	57	66	56	67	56	66	56	65
1	1	3	79	0	MAD_Dr_004_123857-1	MAD_Dr_004_123857-1	63	54	62	54	62	53	63	53	63	60	62	58	63	57	62	55	64	59	63	59	63	58	63	56	64	58	64	58	64	56	64	55	65	57	66	57	66	56	66	56	66	55	65
1	1	3	80	0	MAD_Dr_004_170697-1	MAD_Dr_004_170697-1	63	54	62	54	62	53	63	53	64	60	63	58	63	57	62	55	65	59	63	59	63	58	63	56	65	58	64.5	58	63	56	64	55	66	57	66	57	66	56	67	56	65	55	65
1	1	3	81	0	MAD_Dr_004_107058-1	MAD_Dr_004_107058-1	63	53	62	54	62	53	63	53	64	60	62	59	62	57	62	55	65	59	63	59	63	58	63	56	65	58	64	58	63	56	64	55	65	57	66	57	66	56	66	56	65	55	66
1	1	3	82	0	MAD_Dr_004_133121-1	MAD_Dr_004_133121-1	63	53	62	54	63	52	63	54	63	60	62	59	62	58	62	55	65	59	63	58	62	58	63	56	64.5	58	64	57	63	56	64	55	65.5	57	66	57	66	56	66.5	55	65	55	66
1	1	3	83	0	MAD_Dr_004_136953-1	MAD_Dr_004_136953-1	63	54	62	54	63	53	63	53	63	60	62	59	62	58	62	56	65	59	63	58	63	58	62	56	64	59	64	57	62.5	56	64	55	66	57	66	57	67	56	67	56	64	55	66
1	1	3	84	0	MAD_Dr_004_171941-1	MAD_Dr_004_171941-1	64	54	62	54	64	53	63	53	63	60	62	59	62	58	62	55	64	59	63	58	63	57	62	56	64	58	63	57	63	56	63	55	66	57	66.5	57	66	56	67	56	63	54	66
1	1	3	85	0	MAD_Dr_004_120559-1	MAD_Dr_004_120559-1	64	54	61	54	63	53	63	53	63	59	62	58	63	57	62	55	64	59	63	58	63	57	62	56	64	58	63	58	64	56	63	55	66	57	66	57	66	56	67	56	63	54	65
1	1	3	86	0	MAD_Dr_004_128781-1	MAD_Dr_004_128781-1	64	54	61	54	63	53	63	53	63	59	62	58	63	57	62	55	64.5	59	63	58	63	57	63	56	64	58	63	58	63	55	63	55	66	57	66	57	66	56	67	56	62	53	65
1	1	3	87	0	LOLS14608	LOLS14608	64	54	61	54	62.5	53	63	53	63	59	62	58	63	57	63	55	64	59	63	58	63	57	64	56	64	58	63	58	64	56	63	55	66	57	66	57	66	56	67	56	62	53	65
1	1	3	88	0	MAD_Dr_004_163466-1	MAD_Dr_004_163466-1	63	54	62	54	62	53	62	54	63	59	62	58	63	57	63	55	64	59	63	58	63	58	64	56	64	58	63	57	64	55	63	55	67	57	66	57	66	56	67	56	61	53	65
1	1	3	89	0	MAD_Dr_004_181046-1	MAD_Dr_004_181046-1	63	54	62	54	62	53	63	53	62.5	59	62	58	63	57	62	55	65	59	64	58	63	58	64	56	64	58	63	57	64	56	64	55	67	56	66	57	66	56	68	56	61	53	65
1	1	3	90	0	MAD_Dr_004_169951-1	MAD_Dr_004_169951-1	63	54	61	54	62	53	62	54	62	59	62	58	63	57	62	55	65	59	64	58	63	58	64	56	64	58	63	57	64	55	64	55	67	56	66	57	66	56	68	56	62	53	65
1	1	3	91	0	MAD_Dr_004_190576-1	MAD_Dr_004_190576-1	63	54	61	54	62	53	63	53	62	59	62	58	62	57	62	55	65	59	63	58	62	58	64	56	64	58	63	57	64	56	65	54	66	56	66	57	66	56	67	56	61	53	65
1	1	3	92	0	MAD_Dr_004_122520-1	MAD_Dr_004_122520-1	63	54	61	54	62	53	63	53	63	60	62	58	62	57	63	55	64	59	63	58	63	58	64	56	64	58	63	57	64	56	65	54	66	56	66	57	65	56	67	55	62	53.5	64
1	1	3	93	0	A_15_P110250	A_15_P110250	63	54	61	54	62	53	63	53	63	59	62	59	62	57	63	55	65	59	64	58	63	57	64	56	64	58	63	58	64	56	64	55	65	56	66	57	65	56	66	56	62	54	65
1	1	3	94	0	A_15_P111370	A_15_P111370	63	54	62	54	62	53	63	53	63	60	62	58	62	58	63	55	64	59	63	58	63	57	64	56	63	58	63	58	64	56	64	55	65	56	65	57	65	57	66	56	62	55	65
1	1	3	95	0	LOLS05573	LOLS05573	63	54	62	54	62	52	63	54	63	59	62	58	63	57	62	55	64	59	63	59	63	58	64	56	64	58	63	58	64	56	64	55	65	56	65	57	65	57	67	56	63	55	65
1	1	3	96	0	MAD_Dr_004_164419-1	MAD_Dr_004_164419-1	62	54	62	54	62	53	63	53	63	59	62	58	63	57	62	55	64	59	63	59	63	57	64	56	64	58	63	58	64	56	64	55	65	56	66	57	66	56	67	56	63	54	65
1	1	3	97	0	MAD_Dr_004_113532-1	MAD_Dr_004_113532-1	63	54	63	54	62	53	63	53	63	59	62	58	63	57	62	55	64	59	64	59	64	57	64	56	63	58	63	58	64	56	65	55	66	56	66	57	66	56	67	56	63	54	66
1	1	3	98	0	LOLC0037	LOLC0037	63	54	62.5	54	62	53	63	53	63	59	62	58	62	57	63	55	64	59	64	59	64	57	64	55	63	58	63	57	64	56	65	55	65	57	66	57	66	56	67	56	63	54	66
1	1	3	99	0	MAD_Dr_004_157667-1	MAD_Dr_004_157667-1	63	54	63	54	63	53	63	53	62.5	59	62	59	62	57	63	55	64	59	64	58	64	57	63	56	63	58	64	57	65	56	65	55	65	57	66	57	67	56	67	56	64	54	66
1	1	3	100	0	A_15_P108023	A_15_P108023	63	54	63	54	63	53	63	53	62	59	62	59	63	57	63	55	64	59	64	58	65	57	63	56	63	58	64	57	65	56	65	55	65	56	66	57	67	56	67	56	65	54	66
1	1	3	101	0	MAD_Dr_004_198476-1	MAD_Dr_004_198476-1	63	54	63	54	63.5	53	64	54	62	59	63	58	63	57	62	55	64	59	64	58	65	57	64	56	63	58	64	57	66	56	65	55	66	56	66	57	68	56	67	56	65	54	65
1	1	3	102	0	MAD_Dr_004_133832-1	MAD_Dr_004_133832-1	63	54	63	54	63	54	63	54	62	59	63	59	63	57	62	55	64	59	64	58	64	57	63	56	63	58	64	57	65	56	65	55	65	56	66	57	68	57	68	56	65	54	65
1	1	3	103	0	LOLG336	LOLG336	63	53	63	54	62	54	64	53	62	59	63	59	63	57	62	55	64	59	63	59	64	58	63	56	63	57	64	57	66	56	64	54	65	57	66	57	67	57	67	56	65	55	65
1	1	3	104	0	MAD_Dr_004_104240-1	MAD_Dr_004_104240-1	62	53	63	54	62	53	63	53	62	59	63	59	63	57	62	55	64	60	64	58	63	58	63	56	63	57	63	57	65	56	64	54	65	56	66	57	67	56	67	56	66	55	66
1	1	3	105	0	MAD_Dr_004_108088-1	MAD_Dr_004_108088-1	62	54	63	54	62	53	62	53	62	59	63	59	63	57	62	55	64	60	64	58	63	58	63	56	63	57	64	57	64	56	64	54	65	56	66	57	67	56	67	56	65	55	66
1	1	3	106	0	MAD_Dr_004_184027-1	MAD_Dr_004_184027-1	62	54	63	54	62	53	62	53	62	59	62	59	63	57	62	55	64	59	63	59	63	57	63	56	64	57	65	57	65	55	64	54	66	56	66	57	67	56	67	56	66	55	66
1	1	3	107	0	MAD_Dr_004_186609-1	MAD_Dr_004_186609-1	62	54	62	54	61	53	63	53	62	59	62	59	63	57	63	55	64	60	64	59	64	57	63	56	64	57	65	58	64	55	64	54	66	56	66	57	67	56	67	56	65	55	66
1	1	3	108	0	MAD_Dr_004_188387-1	MAD_Dr_004_188387-1	62	54	62	54	62	53	63	53	62	59	62	59	62	57	63	55	64	59	63	59	63	57	63	56	64	58	65	58	64	55	64	54	66	57	66	57	66	56	67	56	65	55	65
1	1	3	109	-1	(-)3xSLv1	NegativeControl	62	54	62	54	61	53	63	53	63	59	62	58	62	57	63	55	64.5	60	64	59	64	57	63	56	64	58	64	58	63	55	64	54	66	57	66	57	67	56	67	55	65	55	65
1	1	3	110	0	A_15_P104965	A_15_P104965	62	54	62	54	61	53	63	53	62	59	62	58	62	57	63	55	64	60	63	59	63	57	63	55	64	58	64	58	63.5	55	64	54	66	57	66	57	66	56	66	55.5	65	55	65
1	1	3	111	0	A_15_P106326	A_15_P106326	62	54	62	54	61	53	63	53	62	59	62	58	62	56	62	55	64	59	63	58	63	57	63	55	64	57	63	58	64	55	65	54	66	57	66	57	66	56	67	55	64	55	65
1	1	3	112	0	MAD_Dr_004_634138-1	MAD_Dr_004_634138-1	63	54	62	54	62	53	63	53	62	59	62	58	63	56	62	55	64	59	63	59	63	57	63	55	64	57	64	58	64	55	64	54	66	57	66	57	67	56	67	56	65	55	64
1	1	3	113	0	MAD_Dr_004_127542-1	MAD_Dr_004_127542-1	63	54	62	54	62	53	63	53	62	59	62	58	63	57	62	55	64	60	64	59	63	57	64	56	64	57	64	58	63	56	64	55	66	57	66	57	67	56	66	56	66	55	64
1	1	3	114	0	MAD_Dr_004_171218-1	MAD_Dr_004_171218-1	62	54	62	54	62	53	63	54	62	59	62	58	63	56	63	55	64	60	63	59	63	57	64	56	64	57	64	57	63	55	64	55	66	56	66	57	66	56	65	56	65	55	64
1	1	3	115	0	MAD_Dr_004_628525-1	MAD_Dr_004_628525-1	62	54	62	54	63	53	64	54	62.5	59	62	58	62	57	63	55	65	60	64	59	63	57	64	56	64	58	64	57	64	56	64	55	65	56	66	57	66	56	66	56	66	55	65
1	1	3	116	0	MAD_Dr_004_182806-1	MAD_Dr_004_182806-1	62	54	62	54	62	53	64	53	63	59	63	58	62	56	63	55	65	60	64	59	63	58	64	56	64	57	63	58	64	55	65	55	65	57	66	57	66	56	67	56	66	55	65
1	1	3	117	0	MAD_Dr_004_196543-1	MAD_Dr_004_196543-1	62	54	61	54	62	53	64	53	63	59	63	58	62	56	63	55	65	60	64	58	64	57.5	64	55	64	58	63.5	57	64	55	65	54	66	57	66	57	66	56	66	56	65	55	65
1	1	3	118	0	MAD_Dr_004_125669-1	MAD_Dr_004_125669-1	62	54	61	54	62	53	64	53	62	59	63	59	62	56	64	55	64	60	64	59	63	57	64	55	64	57	64	58	64	56	65	54	66	57	66	57	66	56	67	55.5	65	55	65
1	1	3	119	0	LOLS11405	LOLS11405	62	54	61	54	63	53	63	53	63	59	63	58	62	57	63	55	63	60	64	59	63	57	64	55	64	58	65	57	63	55	65	54	66	57	66	57	67	56	67	55	65	54	65
1	1	3	120	0	A_15_P100592	A_15_P100592	62	54	61	54	63	53	63	53	63	59	63	58	62	57	64	55	63	60	64	58	64	57	64	55	63	58	64	57	63	56	64	54	66	57	66	57	66	56	67	55	65	54	65
1	1	3	121	0	LOLS05785	LOLS05785	62	54	62	54	63	53	63	53	63	60	62	58	62	57	64	55	63	59	64	59	63	57	64	56	64	58	64	57	63	56	64	54	65	57	66	57	66	56	67	55	65	54	65
1	1	3	122	0	MAD_Dr_004_194113-1	MAD_Dr_004_194113-1	63	54	62	54	62	53	62	53	63	60	62	58	62	57	64	55	64	60	64	59	63	57	64	56	64	57	64	57	64	56	64	54	65	57	66	57	66	56	68	55	66	54	65
1	1	3	123	0	MAD_Dr_004_629440-1	MAD_Dr_004_629440-1	63	54	62	54	62	53	63	53	63	60	62	58	62	56	64	55	64	60	64	59	63	57	64	56	63	57	64	57	64	56	64	54	66	57	66	57	66	56	68	56	65	54	65
1	1	3	124	0	A_15_P108578	A_15_P108578	63	54	62	54	62	53	63	53	63	60	62	58	63	56	64	55	64	60	64	59	63	57	64	56	64	57	64	57	64	56	64	55	66	57	65	57	66	56	68	55	65	55	65
1	1	3	125	0	LOL01834	LOL01834	62	54	62	54	63	53	63	53	62	60	62	58	63	56	64	55	64	60	64	59	64	57	64	55	63	57	64	57	64	56	64.5	54	65	57	65	57	66	56	68	55	65	54	65
1	1	3	126	0	A_15_P105220	A_15_P105220	62	54	62	54	63	53	64	53	62	59	62	58	63	56	64	55	64	60	64	59	64	58	65	55	63	57	64	58	64	56	65	55	65	57	65	57	66	56	68	55	65	55	65
1	1	3	127	0	MAD_Dr_004_137273-1	MAD_Dr_004_137273-1	62	54	63	54	63	53	63	53	62	59	62	58	62	56	64	55	64	59	63	58	64	57	64	55	63	57	64	57	65	56	65	54	65	57	65	57	66	56	68	55	65	54	65
1	1	3	128	0	MAD_Dr_004_177885-1	MAD_Dr_004_177885-1	62	54	63	54	63	53	63	53	62	59	62	58	62	56	64	55	64	59	63	59	65	57	64	55	63	57	64	58	65	56	64	54	65	57	66	57	66	56	68	56	65	55	66
1	1	3	129	0	MAD_Dr_004_656316-1	MAD_Dr_004_656316-1	63	54	63	54	63	53	63	53	62	59	62	59	62	56	64	55	63	59	63	59	64	57	64	55	64	57	64	58	65	56	64	54	65	56	66	57	67	56	69	56	65	55	66
1	1	3	130	0	A_15_P101664	A_15_P101664	63	54	63	54	63	53	63	53	63	59	62	59	62	56.5	64	54	63	59	64	59	64	57	64	55	64	58	64	57	65	56	64	54	66	56	65	57	67	56	68	56	64	54	65
1	1	3	131	0	MAD_Dr_004_625913-1	MAD_Dr_004_625913-1	63	54	63	54	63	53	64	53	62	59	63	59	63	56	65	54	63	59	64	59	64	57	64	55	63	58	64	57	64	56	64	54	66	57	65	57	67	56	68	56	64	55	65
1	1	3	132	0	A_15_P104615	A_15_P104615	63	54	63	54	64	53	64	53	62	59	63	59	63	56	64	55	64	60	64	58	64	57	64	55	64	58	64	58	63	56	65	54	66	57	66	57	66	56	68	56	64	55	66
1	1	3	133	0	MAD_Dr_004_135566-1	MAD_Dr_004_135566-1	63	54	63	54	63	53	64	53	63	59	62	58	63	56	64	55	64	60	63	59	63	57	64	55	64	58	63	58	63	56	64	54	65	56	66	57	67	56	68	56	64	55	66
1	1	3	134	0	MAD_Dr_004_134774-1	MAD_Dr_004_134774-1	63	54	63	54	63	53	64	53	63	59	63	58	63	56	63	55	64	60	63	59	63	58	63	55	64	58	64	58	63	56	64	54	65	56	66	57	66	56	67	55	64	55	65
1	1	3	135	0	MAD_Dr_004_149853-1	MAD_Dr_004_149853-1	63	54	63	54	63	53	63	53	62	60	62	58	62	56	63	55	64	60	63	58	63	57	63	55	64	58	64	57	64	56	64	54	65	57	66	57	66	56	67	55	65	54	65
1	1	3	136	0	A_15_P113268	A_15_P113268	63	54	63	54	62	53	63	53	63	60	63	58	62	56	62	55	64	60	63	58	63	57	63	55	64	57	64	57	64	56	65	54	66	57	66	57	67	56	67	55	65	54	64
1	1	3	137	0	LOLS02137	LOLS02137	63	54	62	54	62	53	63	53	63	59	63	58	62	56	63	55	65	60	63	58	64	57	63	55	64	57	64	57	64	56	64	54	66	57	66	57	67	56	67	55	64	54	65
1	1	3	138	0	LOLS06087	LOLS06087	63	54	63	54	62	53	64	53	63	60	63	58	62	56	62	55	64	60	63	59	64	57	63	55	65	57	64	57	63	56	64	54	65	57	66	57	67	56	66	55	65	54	65
1	1	3	139	0	A_15_P112178	A_15_P112178	63	54	62	54	63	53	63	54	63	60	63	58	61	57	62	55	65	60	63	59	63	58	63	55	64	57	64	57	63	56	63	54	66	57	66	57	67	56	66	55	65	54	65.5
1	1	3	140	0	MAD_Dr_004_177071-1	MAD_Dr_004_177071-1	62	54	62	54	63	53	63	54	63	60	63	58	61	57	62	55	64	60	63	59	63	57	63	55	64	57	64	57	63	56	63	54	65	56	66	57	67	56	66	55	65	54	66
1	1	3	141	0	LOLS10232	LOLS10232	63	54	63	54	63	53	63	54	63	59	62	58	62	57	62	55	64	60	63	59	64	57	64	55	64	57	64	57	63	56	63	54	65	57	66	56	67	56	66	56	66	54	65
1	1	3	142	1	(+)E1A_r60_1	E1A_r60_1	62	53	63	54	63	53	63	54	63	60	62	58	62	57	62	54	64	59	63	58	64	57	63	55	64	57	64	57	63	56	64	54	66	56	66	57	67	56	66	56	65	54	65
1	1	3	143	0	MAD_Dr_004_113686-1	MAD_Dr_004_113686-1	62	54	63	54	62	53	63	53	63	59	62	59	62	57	62	55	64	60	63	58	64	57	63	55	64	57	64	57	63	56	64	53	66	57	65	57	66	56	67	56	65	54	65
1	1	3	144	0	MAD_Dr_004_625087-1	MAD_Dr_004_625087-1	62	54	63	54	62	53	62	53	63	60	61	58	62	56	62	55	64	59	63	58	63	58	63	56	63	58	64	57	63	56	64	53	65	57	65	57	66	56	67	56	66	54	65
1	1	3	145	0	MAD_Dr_004_612713-1	MAD_Dr_004_612713-1	62	54	63	54	62	53	62	53	63	60	61	59	62	56	62	55	64	59	63	58	63	58	63	56	64	57	63	57	63	56	64	54	66	57	66	57	66	56	67	56	65	54	64
1	1	3	146	0	LOLS07715	LOLS07715	62	54	62	54	62	53	62	53	63	59	62	58	62	56	62	55	65	60	63	58	63	58	63	56	64	57	63	58	64	56	64	54	65	57	66	57	66	56	67	56	65	54	64
1	1	3	147	0	MAD_Dr_004_504587-1	MAD_Dr_004_504587-1	63	54	62	54	62	53	63	53	64	59	62	59	62	56	63	55	64	60	63	59	63	58	63	56	65	57	63	58	64	56	65	54	66	57	66	57	66	56	67	56	64	54	64
1	1	3	148	0	MAD_Dr_004_169389-1	MAD_Dr_004_169389-1	63	54	62	54	63	53	63	53	63	59	62	59	63	57	63	54	64	60	63	58	64	58	63	56	64	57	64	58	64	56	64	53	66	57	66	57	66	56	67	56	65	55	64
1	1	3	149	0	A_15_P109789	A_15_P109789	62	54	62	54	63	53	64	53	63	60	62	58	62	57	63	55	64	60	63	58	63	58	63	55	64	58	64	57	64	56	64	54	66	57	66	57	66	57	67	56	66	54	64
1	1	3	150	0	A_15_P105222	A_15_P105222	62	54	62	54	63	53	64	53	63	60	62	58	62	57	63	54	63	60	63	59	63.5	58	64	55	64	58	64	57	64	56	64	54	66	57	65	57	66	57	67	56	66	54	64
1	1	3	151	1	DarkCorner	DarkCorner	62	54	62	54	63	53	64	53	63	59	62	58	62	57	63	54	64	60	63	59	64	58	64	56	64	57	64	57	64	56	65	54	65	57	65	57	66	57	67	56	65	54	64.5
1	1	3	152	1	DarkCorner	DarkCorner	62	53	62	54	63	53	64	54	63	60	62	58	63	57	62	55	64	60	63	59	64	58	64	56	63	57	64	58	65	56	65	54	65	57	65	57	67	56	68	56	65	54	65
1	1	3	153	1	DarkCorner	DarkCorner	62	53	62	54	63	53	64	54	63	60	62	58	62	57	62	55	64	60	63	59	64	57	63	56	64	57	64	57	65	56	65	54	66	57	65	57	67	57	68	56	65	54	65
1	1	3	154	1	DarkCorner	DarkCorner	62	53	62	54	63	53	64	54	63	60	62	58	62	57	63	55	64	61	63	59	64	57	64	56	64	57	64	57	65	56	65	54	66	57	65	57	67	57	68	56	65	54	65
1	1	3	155	1	DarkCorner	DarkCorner	62	54	62	54	63	53	64	53	63	60	62	58	62	56	63	55	64	61	63	59	63	57	64	56	64	57	64	58	64	56	65	54	66	57	65	57	68	57	67	56	66	54	65
1	1	3	156	1	DarkCorner	DarkCorner	62	54	62	54	63	53	64	54	63	60	62	58	62	57	62	55	65	61	63	59	63	57	63	56	64	58	63	58	64	56	64	54	66	57	65	57	68	57	67	56	65	54	66
1	1	3	157	1	DarkCorner	DarkCorner	63	54	62	54	63	53	64	53	63	60	62	58	62	56	62	55	66	61	63	59	63	57	63	56	64	58	64	58	64	56	64	54	66	57	65	57	68	57	67	56	65	54	66
1	1	3	158	1	DarkCorner	DarkCorner	63	54	63	54	62	53	63	53	62	60	62	58	62	56	62	56	66	62	63	58	64	57	63	56	64	58	65	58	63	56	64	53	65	57	65	57	68	56	67	56	65	54	66
1	1	3	159	1	DarkCorner	DarkCorner	62	54	63.5	54	63	53	63	53	63	60	63	58	62	56	62	55	67	62	63	59	63	57	63	56	63	58	64	58	64	56	64	53	65	57	65	56	68	56	67	56	65	54	66
1	1	3	160	1	DarkCorner	DarkCorner	62	54	64	54	62	53	63	53	62	60	63	58	62	57	62	56	68	62	63	59	64	58	63	56	63	58	64	57	63	56	64	53	65	57	66	57	68	56	67	56	65	54	65
1	1	3	161	1	DarkCorner	DarkCorner	62	54	64	54	63	54	63	53	62	60	63	58	62	56	62	55	68	62	63	59	64	58	63	56	63	58	64	58	64	56	64	53	64	57	66	57	68	56	67	56	65	54	65
1	1	3	162	1	DarkCorner	DarkCorner	63	54	63	54	63	54	63	54	62	60	62	58	62	57	62	55	67	63	63	59	63	58	63	56	63	58	64	58	64	57	64	53	64	57	67	57	68	56	66	56	65	54	65
1	1	3	163	1	DarkCorner	DarkCorner	62	54	62	54	62	54	63	54	62	60	62	58	63	57	62	55	67	63	63	59	64	58	63	56	63	58	64	58	64	56	64	53	65	57	66	57	68	56	67	56	65	54	65
1	1	3	164	1	DarkCorner	DarkCorner	63	54	63	54	62	53.5	63	54	62	60	62	58	62	56	63	55	68	63	63	59	63	58	64	56	63	57	64	58	64	57	63	53	65	57	65	57	67	56	67	56	65	54	65
1	1	3	165	1	DarkCorner	DarkCorner	63	54	62	54	61	53	64	54	63	60	62	58	62	57	62	55	68	64	63	59	63	58	63	56	64	57	64	58	64	56	64	54	65	57	65	57	67	56	67.5	56	64	54	65
1	1	3	166	1	DarkCorner	DarkCorner	63	53	62	54	61	53	63	54	63	60	62	58	62	57	62	55	69	64	63	59	63	58	64	56	64	57	64	58	64	57	64	54	65	57	65	57	67	56	67	56	64	54	64
1	1	3	167	1	DarkCorner	DarkCorner	63	54	62	54	62	53	63	54	62	60	62	58	62	57	62	55	69	64	63	59	63	58	64	56	63	57	64	57	64	56	64	54	65	57	66	57	67	56	67	56	65	54	64
1	1	3	168	1	DarkCorner	DarkCorner	63	54	62	53	62	53	63	53	62	59	62	58	62	57	62	55	69	63	63	59	62	58	64	56	64	57	64	57	64	56	64	54	65	56	65	56	67	56	67	56	65	53	65
1	1	3	169	1	DarkCorner	DarkCorner	62	53	62	53	62	52	64	53	62	58	63	58	62	56	62	55	69	62	63	58	62	57	64	55	64	57	63	57	64	56	64	53	65	56	66	56	67	56	66	55	65	53	65
1	1	3	170	1	DarkCorner	DarkCorner	63	53	62	53	62	53	64	53	62	58	62	57	62	56	63	55	67	61	63	57	63	57	64	55	63	57	64	56	64	56	64	53	65	56	65	56	67	55	66	55	66	53	65
1	1	4	1	1	DarkCorner	DarkCorner	63	55	63	53	62	53	63	53	62	59	62	58	62	57	63	55	64	59	64	58	63	57	65	56	64	58	64	57	64	56	64	55	66	61	66	57	66	56	68	56	65	59	65
1	1	4	2	1	DarkCorner	DarkCorner	62	55	62	53	62	53	62	53	62	60	63	59	62	57	63	56	64	60	63	59	63	58	64	57	64	58	63	57	64	57	64	55	66	61	66	57	66	56	67	56	65	59	65
1	1	4	3	1	DarkCorner	DarkCorner	62	55	62	54	62	53	62	53	62	61	62	59	62	58	63	56	64	60	64	60	63	59	65	57	64	59	64	58	64	58	64	56	65	60	66	57	66	56	66	57	64	59	65
1	1	4	4	1	DarkCorner	DarkCorner	63	56	62	54	61	53	63	53	62	61	63	59	62	58	63	57	64	61	64	60	63	59	64	57	63	59	64	58	64	57	64	56	65	60	66	57	65	57	67	57	65	59	65
1	1	4	5	1	DarkCorner	DarkCorner	63	56	62	54	62	53	62	53	62	61	63	59	62	58	63	57	65	61	64	60	63	59	65	57	63	59	65	58	64	57	63	56	65	60	65	57	65	57	67	57	65	59	65
1	1	4	6	1	DarkCorner	DarkCorner	64	56	62	53.5	62	54	62	53	62	61	63	59	62	58	63	57	64	61	64	60	63	59	65	58	63	59	64	58	64	57	64	56	65	60	66	57	65	56	68	57	64	59	65
1	1	4	7	1	DarkCorner	DarkCorner	64	56	61	54	63	54	62	53	63	61	63	59	62	58	63	57	64	61	64	60	63	58	66	58	63	60	63	58	63	57	64	56	65	60	66	58	66	57	67	57	64	59	66
1	1	4	8	1	DarkCorner	DarkCorner	64	56	62	54	63	53	62	54	62	61	63	59	63	58	63	56	64	60	64	60	63	58	66	57	63	59	63	58	64	57	64	57	65	60	66	57	66	57	66	57	65	59	65
1	1	4	9	1	DarkCorner	DarkCorner	63	55	62	54	63	53	62	54	62	61	62	59	62	58	63	56	64	61	63	60	63	58	66	57	63	59	63	58	64	57	63	57	66	59	66	58	66	57	66	56	65	58	65
1	1	4	10	1	DarkCorner	DarkCorner	63	55	62	53	63	53	63	54	63	61	62	59	63	58	63	56	64	61	63	60	63	58	66	57	63	59	63	58	63	57	64	56	65	59	66	58	65	56	66	56	65	58	65
1	1	4	11	1	DarkCorner	DarkCorner	63	55	62	53	63	53	63	54	63	61	62	59	63	58	63	56	64	61	63	60	63	58	66	57	63	59	64	58	64	57	64	56	65	59	66	57	66	56	66	56	64	58	65
1	1	4	12	1	DarkCorner	DarkCorner	63	55	62	54	63	53	63	54	63	61	62	60	63	58	63	56	65	61	63	60	63	59	66	57	63	59	64	58	64	57	64	56	65	59	66	58	67	57	67	56	64	58	65
1	1	4	13	1	DarkCorner	DarkCorner	64	55	62	54	63	53	64	53	64	61	62	60	62	58	64	56	65	61	63	60	63	58	65	57	63	60	63.5	58	64	57	64	56	66	59	66	58	67	57	67	57	64	58	65
1	1	4	14	1	DarkCorner	DarkCorner	64	55	62	54	63	53	63	54	64	61	62	60	62	58	64	56	65	61	63	60	63	59	64	57	63	60	63	58	64	57	64	56	66	59	66	57	65	57	68	57	64	58	65
1	1	4	15	1	DarkCorner	DarkCorner	63	55	62	54	63	53	63	54	64	61	62	60	62	58	64	56	65	60	63	59	63	59	65	58	63.5	60	64	57	64	57	65	56	65	59	65	58	65	57	68	56	65	57	65
1	1	4	16	1	DarkCorner	DarkCorner	64	56	62	54	63	53	63	53	64	61	62	60	62	58	64	56	65	60	63	59	63	59	65	58	64	59	64	58	63	57	64	56	66	59	65	58	65	57	68	57	65	57	66
1	1	4	17	1	DarkCorner	DarkCorner	64	55	63	54	63	53	63	53	64	61	62	60	62	58	64	56	65	60	63	60	63	59	65	57	65	59	64	58	64	57	64	56	66	59	64	58	65	56	67	57	64	57	66
1	1	4	18	1	DarkCorner	DarkCorner	65	55	63	54	63	53	63	53	63	61	62	60	62	58	64	56	65	60	63	60	63	59	65	57	65	59	63	58	64	57	64	56	66	59	65	58	66	57	67	56	65	57	65
1	1	4	19	1	DarkCorner	DarkCorner	65	55	62	54	63	53	62	53	63	61	62	60	63	58	64	56	65	60	63	60	63	58	65	58	64	59	64	58	64	57	65	56	66	59	65	58	66	56	67	56	65	57	65
1	1	4	20	0	MAD_Dr_004_198766-1	MAD_Dr_004_198766-1	65	55	62	54	63	53	63	53	63	60	62	60	64	58	64	56	65	60	63	60	63	58	65	57	64	59	64	58	64	56	64	56	66	58	64	58	66	56	67	56	66	58	66
1	1	4	21	0	LOLS08409	LOLS08409	65	55	62	53	63	53	63	53	64	61	62	60	63	58	64	56	65	60	63	60	64	58	65	57	63	59	64	58	64	56	64	56	66	59	64	58	65	57	67	56	66	57	66
1	1	4	22	0	MAD_Dr_004_144000-1	MAD_Dr_004_144000-1	65	55	62	54	63	53	63	53	64	61	62	60	63	58	63	56	64	60	64	59	64	58	65	57	64	59	65	58	64	56	64	56	66	58	65	57	66	56	67	57	65	57	65
1	1	4	23	0	MAD_Dr_004_501189-1	MAD_Dr_004_501189-1	65	55	62	54	63	53	63	54	65	61	62	60	63	58	63	56	64	60	64	60	63	58	65	57	65	59	65	58	64	57	65	56	65	57	65	57	66	57	68	57	65	57	65
1	1	4	24	0	MAD_Dr_004_640247-1	MAD_Dr_004_640247-1	65	55	62	54	62	54	62	54	64	61	62	59	63	59	63	56	64	60	64	60	63	59	65	57	65	60	64.5	58	65	57	64	56	65	58	65	57	66	57	67	57	65	57	65
1	1	4	25	0	MAD_Dr_004_600425-1	MAD_Dr_004_600425-1	65	55	62	54	62	53	62	53	63	61	63	59	63	58	63	56	64	60	64	59	63	58	65	57	65	59	64	58	65	56	65	56	65	58	65	57	66	57	67	57	65	57	65
1	1	4	26	0	MAD_Dr_004_168848-1	MAD_Dr_004_168848-1	65	55	62	54	62	53	62	54	63	61	63	59	63	59	63	56	65	60	64	60	63	59	65	57	66	59	63	59	65	57	64	56	65	58	66	58	66	57	67	57	65	57	65
1	1	4	27	0	A_15_P101097	A_15_P101097	65	55	63	54	63	53	63	54	63	61	63	59	63	58	63	56	66	60	64	59	63	59	65	57	65	59	64	59	65	57	64	56	66	58	66	58	66	57	67	57	65	57	66
1	1	4	28	0	MAD_Dr_004_640723-1	MAD_Dr_004_640723-1	65	55	64	54	63	53	62	54	64	61	63	59	63	58	63	56	65	60	64	59	63	58	64	57	64	59	64	58	64	57	64	56	65	58	67	57	66	57	67	57	66	57	65
1	1	4	29	0	A_15_P106899	A_15_P106899	65	55	63	54	63	53	63	53	63	60	62	59	63	59	62	56	65	60	64	59	63	58	65	58	64	59	63	58	64	57	64	56	65	58	67	57	66	57	67	56	66	57	65
1	1	4	30	0	MAD_Dr_004_165609-1	MAD_Dr_004_165609-1	65	55	63	54	62	53	63	53	64	60	63	59	63	58	62	56	65	60	64	59	63	58	65	58	64	59	64	58	63	57	64	56	65	58	67	58	66	57	67	57	65	57	65
1	1	4	31	0	LOL01899	LOL01899	65	55	63	54	62	54	63	53	64	61	63	59	64	58	62	56	65	60	64	59	63	58	64	57	64	59	64	57	63	57	65	56	65	58	66	58	66	57	67	56	65	56	66
1	1	4	32	0	MAD_Dr_004_130766-1	MAD_Dr_004_130766-1	64	55	63	54	63	54	63	53	64	61	63	59	63	58	63	56	66	60	64	60	62	59	64	58	64	58	64	57	64	57	65	56	65	58	66	57	66	57	67	56	65	56	66
1	1	4	33	0	MAD_Dr_004_103255-1	MAD_Dr_004_103255-1	64	55	63	54	63	54	63	53	65	60	64	59	64	58	62	56	64	60	63	60	63	59	65	57	64	59	63.5	58	64	57	65	56	66	58	66	57	66	57	67	56	65	56	66
1	1	4	34	0	MAD_Dr_004_117524-1	MAD_Dr_004_117524-1	64	55	62	54	63	54	63	53	64	61	64	59	63	58	62	56	64	60	63	59	62	58	65	57	64	59	63	58	64	57	65	55	66	58	65	57	66	57	67	56	65	56	66
1	1	4	35	0	A_15_P102232	A_15_P102232	64	55	62	55	63	53	63	53	65	60	64	59	62	58	62	56	64	60	63	59	62	58	65	57	64	59	64	58	63	57	64.5	56	66	58	65	57	66	57	67	56	65	56	65
1	1	4	37	0	MAD_Dr_004_152570-1	MAD_Dr_004_152570-1	63	55	63	54	63	53	62	53	63	60	63	59	62	58	63	56	64	60	63	59	63	58	65	57	65	59	64	58	64	57	65	56	65	57	65	57	65	56	66	56	65	56	65
1	1	4	38	0	MAD_Dr_004_112348-1	MAD_Dr_004_112348-1	63	55	63	54	62	53	63	53	63	60	62	59	62	58	63	56	65	60	63	59	63	58	66	57	64	59	64	58	64	57	65	56	65	57	65	57	65	56	66	56	65	56	65
1	1	4	39	0	MAD_Dr_004_128578-1	MAD_Dr_004_128578-1	63	55	62	54	63	54	64	53	62	60	62	59	62	58	64	55	65	60	63	59	63	58	65	57	64	59	64	58	65	57	66	56	66	58	65	57	65	56	66	56	66	56	65
1	1	4	40	0	MAD_Dr_004_186182-1	MAD_Dr_004_186182-1	63	55	62	54	62	54	64	53	63	60	63	59	62	58	63	55	65	60	63	60	64	58	66	57	64	59	64	58	64	57	65	56	65	58	66	57	65	56	67	57	66	56	65
1	1	4	41	0	MAD_Dr_004_141049-1	MAD_Dr_004_141049-1	63	55	63	54	62	53	64	53	64	60	63	59	62	58	63	55	65	61	63	60	63	58	66	57	64	59	64	58	65	57	65	55	65	58	66	58	65	56	68	57	66	57	66
1	1	4	42	0	MAD_Dr_004_137763-1	MAD_Dr_004_137763-1	63	55	63	54	63	53	63	53	64	60	63	59	62	58	63	56	65	60	63	60	64	58	65	57	64	59	63	58	65	57	64	55	65	58	65	57	66	57	68	57	66	56	65
1	1	4	43	0	MAD_Dr_004_180182-1	MAD_Dr_004_180182-1	63	55	63	54	63	53	63	54	64	60	62	59	63	58	63	56	64	60	63	59.5	64	58	64	57	63	59	63	58	64	57	64	55	66	58	65	57	66	57	68	57	66	56	66
1	1	4	44	0	MAD_Dr_004_194638-1	MAD_Dr_004_194638-1	63	54	62	54	63	53	64	53	64	60	62	59	62	58	63	56	64	60	63.5	59	64	57	65	57	64	59	63	58	64	57	64	55	65	58	65	57	66	56	68	57	65	57	65
1	1	4	45	0	MAD_Dr_004_641217-1	MAD_Dr_004_641217-1	62	54	63	54	63	53	64	53	64	60	62	59	62	58	63	56	64	60	63	59	64	58	65	57	63	60	63	58	64	57	64	56	66	57	66	57	66	56	67	57	66	57	65
1	1	4	46	0	MAD_Dr_004_140310-1	MAD_Dr_004_140310-1	62	55	63	54	63	53	63	53	63	60	62	59	62	58	62	56	63	60	63	59	64	58	65	57	63	59	63	57	64	57	64	56	66	57	66	58	66	56	67	57	66	57	66
1	1	4	47	0	MAD_Dr_004_686123-1	MAD_Dr_004_686123-1	62	55	62	54	63	53	63	53	64	60	62	59	62	57	62	56	63	60	63	59	64	58	64	57	63	59	64	58	64	57	64	56	66	57	66	58	65	56	67	57	65	57	66
1	1	4	48	1	RC6	RC6	62	55	62	54	63	53	62	53	63	61	62.5	59	62	58	62	56	62	60	63	59	64	58	64	57	62	59	64	58	63.5	56	64	56	66	57	66	57	66	57	67	57	65	57	66
1	1	4	49	0	MAD_Dr_004_193904-1	MAD_Dr_004_193904-1	62	55	62	54	63	53	62	53	62	61	63	59	63	58	63	56	63	60	63	59	64	58	65	57	62	59	63	58	63	56	64	56	65	57	66	57	66	57	68	57	65	57	66
1	1	4	50	0	A_15_P118693	A_15_P118693	62	56	62	54	63	53	62	53	63	61	62	60	63	58	62.5	56	63	60	63	60	64	58	65	57	62	59	63	57	63	56	64	56	65	58	66	57	65	57	68	57	66	57	65
1	1	4	51	0	A_15_P106659	A_15_P106659	62	55	62	54	63	53	62	53	63	61	62	59	62	58	63	56	64	60	63	60	65	59	65	57	63	59	64	58	64	56	64	56	66	58	66	57	66	57	68	57	66	56	65
1	1	4	52	0	MAD_Dr_004_691079-1	MAD_Dr_004_691079-1	62	55	63	54	62	53	63	53	63	61	63	59	62	58	63	56	63	60	63	60	64	59	65	56	63	58	65	58	65	57	64	56	65	58	67	58	66	57	69	57	65	56	66
1	1	4	53	0	MAD_Dr_004_152991-1	MAD_Dr_004_152991-1	62	55	64	55	63	53	63	53	63	61	63	59	62	57	63	55	63	60	63	60	64	59	65	56	64	59	65	58	64	57	64	56	65	57	67	58	66	56	68	57	65	56	66
1	1	4	54	0	MAD_Dr_004_140313-1	MAD_Dr_004_140313-1	63	55	63	55	63	53	63	53	63	61	63	59	63	58	63	56	64	60	63	60	63	59	65	57	64	58.5	65	58	64	57	64	56	65	57	67	58	66	56	68	57	65	56	66
1	1	4	55	0	MAD_Dr_004_623164-1	MAD_Dr_004_623164-1	63	55	62	54	62	53	63	53	63	61	62	59	63	57	63	56	63	60	63	60	64	58	64	57	65	59	65	57	64	56	64	56	65	57	67	58	66	56	68	57	65	56	66
1	1	4	56	0	MAD_Dr_004_187884-1	MAD_Dr_004_187884-1	63	55	62	54	62	53	63	54	63	61	62	58	64	58	62	56	63.5	60	63	59	63	58	64	57	65	59	65	57	64	56	64	56	65	57	67	58	65	56	67	57	65	56	65
1	1	4	57	0	MAD_Dr_004_195392-1	MAD_Dr_004_195392-1	63	55	62	54	62	53	63	53	64	60	62	58	63	57	63	56	63	60	63	59	63	58	64	57	64	59	64	58	63	57	64	56	65	57	67	57	65	56	67	57	65	56	65
1	1	4	58	0	A_15_P113500	A_15_P113500	63	55	62	54	61	53	63	53	63	60	62	59	63	58	63	56	63	60	63	59	63	58	65	57	63	59	64	58	64	57	64	55	65	58	67	57	65	56	68	57	65	56	65
1	1	4	59	0	MAD_Dr_004_108590-1	MAD_Dr_004_108590-1	63	55	62	54	61	53	62	53	63	60	62	59	62	58	63	56	64	61	63	59	63	58	64	56	63	59	64	57	63	57	64	56	65	58	66	57	65	56	67	57	65	56	65
1	1	4	60	0	MAD_Dr_004_637559-1	MAD_Dr_004_637559-1	63	55	63	55	61	54	63	53	63	60	62	60	62	58	63	56	64	61	64	59	64	58	64	56	63	59	64	57	64	57	64	56	65	57	66	57	65	56	68	57	65	56	65
1	1	4	61	0	MAD_Dr_004_117674-1	MAD_Dr_004_117674-1	63	55	63	55	62	54	64	53	62	60	62	60	62	57	63	56	64	61	63	60	64	58	65	56	64	59	64	57	64	57	64	56	66	57	66	57	65	56	67	57	66	56	65
1	1	4	62	0	MAD_Dr_004_108408-1	MAD_Dr_004_108408-1	63	54	62	54	62	53	64	53	62.5	60	62	60	62	57	63	55	64	60	63	60	64	59	65	56	64	59	63	58	64	57	64	56	66	57	66	57	66	56	68	56	65	56	65
1	1	4	63	0	MAD_Dr_004_720350-1	MAD_Dr_004_720350-1	63	54	62	54	62	53	64	53	63	60	63	60	62	57	63	55	64	60	62.5	59	64	58	65	56	64	59	64	58	64	57	64	55	66	57	65.5	57	66	56	68	56	66	56	65
1	1	4	64	0	MAD_Dr_004_124865-1	MAD_Dr_004_124865-1	63	54	62	54	62	53	63	54	63	60	63	59	62	57	63	56	64	60	62	59	64	58	65	56	63	59	63	58	64	56	64	55	67	57	65	57	66	56	68	56	66	56	66
1	1	4	65	0	MAD_Dr_004_721671-1	MAD_Dr_004_721671-1	63	54	62	54	62	53	64	54	63	60	63	59	61	57	63	56	64	60	63	60	64	58	64	56	63	58	63	58	63	56	65	56	67	57	66	57	66	57	67	56	65	56	65
1	1	4	66	0	MAD_Dr_004_193800-1	MAD_Dr_004_193800-1	63	54	62	55	63	53	64	53	64	60	63	59	62	57	63	56	64	60	63	60	64	57	64	56	64	59	63	58	63	56	65	56	67	57	66	57	66	57	67	56	65	56	65
1	1	4	67	0	MAD_Dr_004_111804-1	MAD_Dr_004_111804-1	63	54	62	54	63	53	63	53.5	63	60	62	59	62	57	63	56	64	60	63	60	64	58	64	56	64	59	63	57	63	56	65	55	66	57	65	57	65	57	67	57	65	55	65
1	1	4	68	0	A_15_P118140	A_15_P118140	64	54	62	54	63	53	63	53	63	60	62	59	62	57	63	55	64	60	63	59	64	59	63.5	57	64	59	63	57	64	56	65	56	65	57	66	58	65	56	68	56	66	55	66
1	1	4	69	0	MAD_Dr_004_688136-1	MAD_Dr_004_688136-1	64	54	62	54	63	54	63	53	63	60	62	59	62	57	64	56	65	60	63	59	64	59	64	57	64	59	64	57	64	56	64	55	66	57	66	57	66	56	68	56	66	55	66
1	1	4	70	0	MAD_Dr_004_623385-1	MAD_Dr_004_623385-1	64	54	62	54	63	53	63	53	63	60	62	59	62	57	64	56	65	60	64	59	64	58	63	57	64	59	64	57	64	56	64	56	66	57	67	57	66	56	67	56	66	56	66
1	1	4	71	0	A_15_P115416	A_15_P115416	64	54	63	54	62	53	63	53	63	61	62	59	62	57	64	56	64	60	64	59	64	58	64	57	64	59	64.5	57	64	56	65	56	66	57	66	57	66	56	68	56	65	56	66
1	1	4	72	0	MAD_Dr_004_192711-1	MAD_Dr_004_192711-1	64	54	63	54	62	53	63	53	63	60	61	59	62	58	63	55	64	60	64	59	64	58	64	57	64	59	64	57	64	56	65	56	66	57	66	57	66	56	67	57	65	56	66
1	1	4	73	0	MAD_Dr_004_183150-1	MAD_Dr_004_183150-1	63	54	62	54	62	53	63	53	63	60	62	59	63	57	63	55	64	60	63	59	65	58	63	57	63	59	64	58	64	56	65	56	65	57	65	57	66	56	67	57	65	56	65
1	1	4	74	0	MAD_Dr_004_127044-1	MAD_Dr_004_127044-1	63	54	62	54	62	53	63	53	63	60	61	59	62	57	62	55	64	60	64	60	63	58	63	57	64	59	63	57	65	56	65	56	65	57	66	57	66	57	68	57	66	56	65
1	1	4	75	0	MAD_Dr_004_150281-1	MAD_Dr_004_150281-1	63	54	62	54	62	53	63	53	62	60	62	59	63	57	62	55	64	60	64	60	63	58	62	56	64	58	63	58	64	56	63	56	64	57	67	57	65	57	68	57	66	56	64
1	1	4	76	0	MAD_Dr_004_196749-1	MAD_Dr_004_196749-1	63	54	63	54	62	53	63	53	62	60	62	59	63	57	63	55	64	60	64	59	63	58	63	57	64	58	64	58	64	56	63	56	65	57	66	57	65	57	67	56	67	56	65
1	1	4	77	0	MAD_Dr_004_143749-1	MAD_Dr_004_143749-1	63	54	63	54	62	53	62	53	63	60	62	59	63	57	63	56	64	60	63	59	63	58	63	57	64	58	64	58	64	57	64	55	65	56	66	57	65	56	67	56	66	56	65
1	1	4	78	-1	(-)3xSLv1	NegativeControl	63	54	62	53	62	53	63	53	63	60	62	59	63	57	63	55	64	60	63	59	63	58	63	57	64	59	64	58	64	57	64	55	65	57	67	57	66	57	67	56	66	56	66
1	1	4	79	0	MAD_Dr_004_189546-1	MAD_Dr_004_189546-1	63	54	62	54	62	53	63	53	64	60	62	59	63	57	63	55	64	60	63	59	63	58	63	57	65	59	65	58	63	56	65	56	65	56	66	57	66	56	66	56	66	55	66
1	1	4	80	0	A_15_P107126	A_15_P107126	63	54	62	54	62	53	63	53	64	60	63	59	62	57	62	55	65	59	63	59	63	58	63	57	65	59	65	58	63	56	64	55	65	57	66	57	67	56	66	56	65	56	65
1	1	4	81	0	LOL01016	LOL01016	63	54	62	54	62	53	63	54	63	60	62	60	62	58	62	56	65	60	63	59	63	58	63	57	65	59	64	58	63	56	64	55	66	57	66	57	67	56	66.5	56	65	55	66
1	1	4	82	0	MAD_Dr_004_651357-1	MAD_Dr_004_651357-1	63	54	62	54	63	52	63	54	63	60	62	59	62	58	62	56	65	60	63	59	62.5	58	62	57	64	59	63	57	63	56	64	55	66	57	66	57	67	57	67	56	64	55	66
1	1	4	83	0	MAD_Dr_004_189234-1	MAD_Dr_004_189234-1	64	54	62	54	64	53	63	53	63	60	62	59	61	58	62	55	64	59	63	59	62.5	58	62	56	64	59	63	58	63	56	64	55	65	57	67	57	67	57	67	56	63	54	66
1	1	4	84	0	MAD_Dr_004_716659-1	MAD_Dr_004_716659-1	64	54	61	54	64	53	63	53	63	60	62	59	63	58	62	56	64	59	63	59	63	58	62	56	64	59	63	58	64	56	63	55	66	57	66	57	66	56	67	57	63	54	66
1	1	4	85	0	A_15_P101457	A_15_P101457	64	54	61	54	63	53	63	53	63	60	61	59	64	58	62	56	64	59	63	59	63	57	63	56	64	59	63	58	64	56	63	55	66	57	66	57	67	56	67	56	63	54	65
1	1	4	86	0	MAD_Dr_004_157910-1	MAD_Dr_004_157910-1	64	55	61	54	63	53	63	53	63	60	62	59	63	58	63	55	64	59	63	59	63	57	63	56	64	58	63	58	64	55	63	56	66	57	66	57	66	56	67	56	62	53	65
1	1	4	87	0	MAD_Dr_004_125741-1	MAD_Dr_004_125741-1	64	54	61	54	62	53	63	54	64	60	62	58	64	58	63	56	65	59	64	59	63	58	64	57	64	58	63	58	64	56	63	55	67	57	65	57	66	56	67	56	62	53	65
1	1	4	88	0	MAD_Dr_004_704227-1	MAD_Dr_004_704227-1	63	54	62	54	62	53	63	54	63	59	62	59	63	58	63	56	65	59	64	59	63	58	64	56	64	58	63	58	64	56	64	56	67	57	66	57	66	56	67	56	62	53	65
1	1	4	89	0	MAD_Dr_004_631294-1	MAD_Dr_004_631294-1	63	54	61.5	54	62	53	63	54	62	59	62	59	63	58	63	56	65	59	64	59	63	58	64	56	64	58	63	57	64	56	64	55	67	57	66	57	66	56	68	56	62	53	65
1	1	4	90	0	LOLS10544	LOLS10544	63	54	61	54	62	53	63	53	62	59	62	59	62	57	62	56	65	59	64	59	63	58	64	56	64	58	63	57	64	56	65	55	66	56	66	57	66	56	68	56	61	53	65
1	1	4	91	0	LOL04726	LOL04726	63	54	61	54	62	53	63	53	63	60	62	59	62	57	63	56	65	59	63	59	63	58	64	56	64	59	63	57	64	56	65	54	66	57	66	57	66	56	67	56	61	53	64.5
1	1	4	92	0	MAD_Dr_004_696083-1	MAD_Dr_004_696083-1	63	54	61	54	62	53	63	53	63	60	62	59	61	57	63	55	65	59	63	59	63	58	64	57	64	58	63	58	64	57	64	55	66	57	66	57	65	56	67	56	62	54	64
1	1	4	93	0	MAD_Dr_004_116596-1	MAD_Dr_004_116596-1	63	54	61	54	62	53	63	53	63	60	62	59	62	58	63	55	65	59	63	59	63	58	64	56	64	58	63	58	64	56	64	55	65	57	66	57	65	57	66	56	62	55	65
1	1	4	94	0	A_15_P102182	A_15_P102182	63	54	62	54	62	53	63	53	63	60	61	59	62	58	63	55	64	60	63	59	63	58	64	57	64	58	63	58	64	56	64	55	65	57	65	57	65	57	67	56	63	55	65
1	1	4	95	0	MAD_Dr_004_143729-1	MAD_Dr_004_143729-1	63	54	63	54	62	53	63	54	63	60	62	59	63	58	62	55	64	60	63	59	63	58	64	56	64	58	63	58	64	56	64	55	65	57	65	57.5	65	57	67	56	64	54.5	65
1	1	4	96	0	LOLS04056	LOLS04056	62	54	63	54	62	53	63	54	63	60	62	59	62	58	62	55	64	60	64	59	63	58	64	56	64	58	63	58	64	56	65	55	65	56	65	57	66	56	67	56	63	55	65
1	1	4	97	0	MAD_Dr_004_190031-1	MAD_Dr_004_190031-1	63	54	63	54	62	53	63	53	63	60	62	59	62	58	63	56	64	60	64	59	64	58	64	56	64	58	63	58	64	56	65	55	65	57	66	57	66	56	67	56	63	54	66
1	1	4	98	0	MAD_Dr_004_147307-1	MAD_Dr_004_147307-1	63	54	63	54	63	53	63	53	63	60	62	59	62	58	63	56	64	60	64	59	64	57	63	56	63	58	64	58	65	56	65	55	65	57	66	57	66	56	67	56	64	54	66
1	1	4	99	0	MAD_Dr_004_658838-1	MAD_Dr_004_658838-1	63	54	63	54	63	53	64	53	62	59	62	60	62	57	63	56	64	60	64	58	65	57	64	56	63	58	64	57	65	56	65	55	66	57	66	57	67	56	67	56	65	54	67
1	1	4	100	0	LOLT01013	LOLT01013	63	54	63	55	63	53	64	54	62	59	62.5	59	63	57	63	56	64	60	64	59	65	58	63	56	63.5	58	64	57	66	56	65	55	66	57	66	57	68	56	67	57	65	54	66
1	1	4	101	-1	(-)3xSLv1	NegativeControl	63	54	63	55	63	54	64	54	62	59	62	59	63	57	62	55	64	60	64	58	65	58	63	56	64	58	65	57	65	56	65	56	66	57	66	57	68	57	68	56	65	55	65
1	1	4	102	0	MAD_Dr_004_138220-1	MAD_Dr_004_138220-1	63	54	63	54	63	54	64	53	62	60	63	59	63	57	62	55	64	60	64	59	64	58	63	56	63	58	64	57	66	56	64	55	65	57	66	57	68	57	68	56	65	55	65
1	1	4	103	0	MAD_Dr_004_192848-1	MAD_Dr_004_192848-1	63	53	63	54	63	54	63	53	62	59	63	59	63	57	62	55	64	60	64	59	64	58	63	56	63	58	64	57	66	56	64	54	65	57	66	57	68	57	67	56	66	55	66
1	1	4	104	0	LOLT00710	LOLT00710	62	54	63	54	62	53	62	53	62	59	63	59	63	57	62	55	64	60	63	59	63	58	63	56	63	58	64	57	65	56	63	54	65	57	66	57	68	56	67	56	66	55	66
1	1	4	105	0	MAD_Dr_004_626485-1	MAD_Dr_004_626485-1	62	54	63	54	62	53	62	53	62	59	63	59	63	57	62	55	64	60	63	59	63	58	63	56	63	58	64	57	65	56	64	54	66	56	66	57	67	56	67	56	66	55	66
1	1	4	106	0	A_15_P103279	A_15_P103279	62	54	62	54	62	53	63	53	62	59	62	59	63	57	62	55	64	60	64	59	64	58	63	56	64	58	65	57	64	56	64	54	66	56	66	57	67	56	67	56	66	55	66
1	1	4	107	0	MAD_Dr_004_503562-1	MAD_Dr_004_503562-1	62	54	62	54	62	53	63	53	62	59	62	59	62	57	63	55	64	60	64	59	63	57	63	56	64	58	65	58	64	56	65	54	67	56	66	57	67	56	67	56	65	55	65
1	1	4	108	0	MAD_Dr_004_150952-1	MAD_Dr_004_150952-1	62	54	62	54	61	54	64	53	63	59	63	59	63	57	63	55	64	60	63	59	63	57	63	56	64	58	64	58	64	56	64	54	66	57	66	57	67	56	67	56	65	55	65
1	1	4	109	0	MAD_Dr_004_189015-1	MAD_Dr_004_189015-1	62	54	62	54	61	54	63	53	62	59	62	59	62	57	63	55	64	60	63	59	64	58	63	56	64	58	64	58	64	56	64	54	66	57	66	57.5	67	56	66	56	65	55	65
1	1	4	110	0	LOLS11189	LOLS11189	62	54	62	54	62	53	63	53	62	59	62	58	63	57	63	55	64	60	63	59	64	57.5	63	55	64	58	64	58	64	56	64	54	66	57	66	57	66	56	66	56	65	55	65
1	1	4	111	0	LOLS14861	LOLS14861	62	54	62	54	62	53	63	53	62	59	62	59	63	57	62	55	64	60	63	59	64	58	63	55	64	58	63	58	64	56	64	54	66	58	66	57	66	56	66	56	64	55	64
1	1	4	112	0	MAD_Dr_004_100418-1	MAD_Dr_004_100418-1	63	54	62	54	62	53	63	53	62	59.5	62	58	63	57	62	55	64	60	63	59	63	58	64	56	64	58	64	58	63	56	64	55	66	57	66	57	66	56	67	56	65	55	64
1	1	4	113	0	MAD_Dr_004_649517-1	MAD_Dr_004_649517-1	62	54	62	54	63	53	64	54	62	60	62	58	63	57	62	55	64	60	63	59	62	58	64	56	64	58	64	58	63	56	64	55	66	57	66	57	66.5	56	66	56	65	55	64
1	1	4	114	0	LOL02551	LOL02551	62	54	62	54	63	53	64	54	63	60	62	58	63	57	63	55	64	60	64	59	63	58	64	56	64	58	63	58	64	56	64	55	65	57	66	57	66	56	66	56	66	55	65
1	1	4	115	0	MAD_Dr_004_700535-1	MAD_Dr_004_700535-1	62	54	62	54	62	53	64	54	63	59	62	59	63	57	64	55	65	60	64	59	63	58	64	56	64	58	63	57	64	56	64	55	65	57	66	58	66	57	67	56	66	55	65
1	1	4	116	0	MAD_Dr_004_689800-1	MAD_Dr_004_689800-1	62	54	61	54	62	53	64	54	63	60	63	59	62	57	64	55	65	60	64	59	64	58	64	56	64	57	63	58	64	55	65	55	66	57	66	57	66	57	67	56	65	55	65
1	1	4	117	0	MAD_Dr_004_118608-1	MAD_Dr_004_118608-1	62	54	62	54	62	53	64	53	63	60	63	59	61	57	64	55	64	60	64	59	63	58	64	55	64	58	63	58	64	56	65	54	66	57	65	57	66	56	66	56	65	55	65
1	1	4	118	0	MAD_Dr_004_125050-1	MAD_Dr_004_125050-1	62	54	62	54	63	53.5	63	53	62	59	63	59	62	57	64	55	64	60	64	59	64	57	64	55	64	58	65	58	64	56	65	55	66	57	66	57	67	56	67	55	65	55	64
1	1	4	119	0	MAD_Dr_004_154839-1	MAD_Dr_004_154839-1	62	54	61.5	54	63	53	63	53	63	60	63	59	62	57	64	55	63	60	64	59	63	57	64	55	64	58	64	57	64	56	64	54	66	57	66	57	66	56	67	55	65	54	64
1	1	4	120	0	MAD_Dr_004_132295-1	MAD_Dr_004_132295-1	63	54	62	54	63	53	62	53	63	60	62	58	62	57	64	55	63	60	64	59	64	58	64	56	63.5	58	64	57	64	56	65	54	66	57	66	57	66	56	67	55	65	54	65
1	1	4	121	0	MAD_Dr_004_106303-1	MAD_Dr_004_106303-1	63	54	62	54	63	53	62	53	63	60	62	58	62	57	64	56	63	60	64	59	63	58	64	56	64	58	64	57	64	56	64	54	65	57	66	57	66	56	67	55	66	54	65
1	1	4	122	0	MAD_Dr_004_633637-1	MAD_Dr_004_633637-1	63	54	62	54	63	53	63	53	63	60	61	59	62	57	64	55	64	60	64	59	63	58	64	56	64	58	64	57	64	56	64	54	65	57	66	57	66	56	67	56	66	54	65
1	1	4	123	0	LOL01499	LOL01499	63	54	61	54	62	53	63	53	62	60	61	59	63	57	64	55	63	61	64	59	63	58	64	56	63	57	64	58	64	56	64	55	66	57	66	57	66	56	67	56	65	55	64
1	1	4	124	1	RC12	RC12	62	54	61	54	63	53	63	53	62	60	61	59	63	57	64	55	64	61	64	59	63	58	64	56	63	57	64	58	64	56	65	55	65	57	65	57	66	56	67	56	65	55	65
1	1	4	125	0	MAD_Dr_004_171336-1	MAD_Dr_004_171336-1	62	54	62	54	63	53	63	53	62	60	61	59	63	57	64	55	64	60	64	59	64	58	64	56	63	57	64	58	64	56	65	55	65	57	65	57	66	56	68	56	66	55	65
1	1	4	126	0	A_15_P102659	A_15_P102659	62	54	63	54	63	53	63	53	63	60	61	59	63	56	64	55	64	60	64	59	65	58	64	55	63	57	64	58	65	56	65	55	65	57	65	57	66	56	68	55	65	54	65
1	1	4	127	0	LOLS00412	LOLS00412	62	54	63	54	63	53	63	53	62	60	61	59	62	57	64	55	64	60	64	59	65	58	64	55	63	58	64	58	65	56	64	54	65	57	66	57	66	56	68	56	65	55	65
1	1	4	128	0	MAD_Dr_004_157119-1	MAD_Dr_004_157119-1	63	54	63	54	63	53	63	53	62	59	62	59	62	57	64	55	63	59	64	59	65	57	64	55	63	58	64	58	65	56	64	54	66	57	66	57	67	56	69	56	65	55	66
1	1	4	129	0	MAD_Dr_004_604586-1	MAD_Dr_004_604586-1	63	54	63	54	63	53	63	53	63	59	62	59	62	57	64	55	63	60	64	59	65	57	64	56	63	58	64	58	65	56	64	54	66	57	66	57	67	56	69	56	65	54	65
1	1	4	130	0	MAD_Dr_004_177304-1	MAD_Dr_004_177304-1	63	54	63	54	63	53	63	53	62	60	63	59	62	57	65	55	64	60	64	59	64	58	64	56	64	58	64	57	64	56	64	54	66	57	65	57	67	56	68	56	65	55	64
1	1	4	131	0	MAD_Dr_004_105371-1	MAD_Dr_004_105371-1	63.5	54	63	54	64	53	63	53	63	59	63	59	63	56	65	55	64	60	63	59	64	58	64	55	64	58	64	58	64	56	65	55	66	57	65	57	67	56	68	56	64	55	65
1	1	4	132	0	MAD_Dr_004_186151-1	MAD_Dr_004_186151-1	63	54	63	54	64	53	64	53	63	60	63	59	63	56	64	55	64	60	63	59	64	58	64	55	64	58	64	58	63	56	65	54.5	66	56	66	57	67	56	68	56	64.5	55	66
1	1	4	133	0	A_15_P103378	A_15_P103378	63	54	63	54	63	53	64	53	62	60	63	59	63	57	63	55	64	60	63	59	63	58	63	56	64	58	64	58	63	56	64	54	65	56	65	57	66	56	67	56	64	55	65
1	1	4	134	0	MAD_Dr_004_167515-1	MAD_Dr_004_167515-1	63	54	63	54	63	53	64	53	63	60	62	58	63	57	63	55	64	61	63	59	63	58	64	55	64	58	64	58	64	56	64	54	65	57	66	57	66	56	67	56	65	55	65
1	1	4	135	0	MAD_Dr_004_710857-1	MAD_Dr_004_710857-1	63	54	63	54	63	53	64	53	63	60	63	59	63	57	62	55	64	60	63	59	63	58	63.5	56	64	57	64	58	64	56	65	54	65	57	66	57	67	57	67	56	65	54	64
1	1	4	136	0	MAD_Dr_004_127655-1	MAD_Dr_004_127655-1	63	54	63	54	62	53	63	53	63	60	63	58	62	57	62	55	64	60	63	59	64	57	63	56	65	58	64	58	64	56	65	54	66	57	66	57	67	57	67	56	65	54	64
1	1	4	137	0	MAD_Dr_004_198378-1	MAD_Dr_004_198378-1	63	54	63	54	62	53	63	53	63	60	63	58	62	57	63	55	64	60	63	59	64	58	63	56	65	58	64	58	63	56	64	54	65	57	66	57	67	57	67	56	65	54	65
1	1	4	138	0	A_15_P113634	A_15_P113634	63	54	62	54	62	53	64	53	63	60	63	59	62	57	62	55	65	60	63	59	63	58	63	55	65	58	64	58	63	56	64	54	66	57	66	57	67	57	66	56	65	54	65
1	1	4	139	0	MAD_Dr_004_502287-1	MAD_Dr_004_502287-1	63	54	62	54	63	53	63	54	63	60	63	59	61	57	62	55	65	60	63	60	63	58	63	55	64	57	64	58	63	56	63	54	66	57	66	57	67	56	66	56	65	54	66
1	1	4	140	0	MAD_Dr_004_142699-1	MAD_Dr_004_142699-1	63	54	62	54	63	53	63	54	63	60	63	59	62	57	62	55	64	60	62.5	59	64	58	64	55	64	57	64	57	63	56	63	54	66	56	66	57	67	56	67	56	65	54	66
1	1	4	141	0	MAD_Dr_004_189510-1	MAD_Dr_004_189510-1	62	53	63	54	63	53	63	54	63	60	62	59	62	57	62	55	64	60	63	59	64	58	64	55	64	58	64	57	63	56	64	54	66	57	66	57	67	56	66	56	66	54	65
1	1	4	142	0	MAD_Dr_004_160168-1	MAD_Dr_004_160168-1	62	53	63	54	63	53	63	54	63	60	62	59	62	57	62	55	65	60	63	58	64	58	63	56	63	58	64	57	63	56	64	54	66	57	65	57	66	56	66	56	65	54	65
1	1	4	143	0	LOLS03083	LOLS03083	62	54	64	54	62	53	62	54	63	60	61	59	62	57	62	55	64	60	63	59	63	58	63	56	64	58	64	58	63.5	56	64	54	66	57	65	57	66	56	66	56	65	54	65
1	1	4	144	0	MAD_Dr_004_108990-1	MAD_Dr_004_108990-1	62	54	64	54	62	53	62	53	63	60	61	59	62	56	62	55	64	60	63	59	63	58	63	56	64	58	64	57	63	56	64	54	65	57	66	57.5	67	56	67	56	65	54	65
1	1	4	145	0	MAD_Dr_004_183456-1	MAD_Dr_004_183456-1	62	54	63	54	62	53	62	53	63	60	62	59	62	57	62	55	64	60	63	59	62	58	63	56	64	57	63	58	63	56	64	54	66	57	65	58	66	56	67	56	65	55	64
1	1	4	146	0	LOLS06068	LOLS06068	62	54	63	54	62	53	63	53	64	60	62	59	62	57	63	55	65	60	64	59	63	59	64	56	64	57	64	58	64	56	64	54	66	57	66	57	66	56	67	56	65	54	64
1	1	4	147	0	MAD_Dr_004_100277-1	MAD_Dr_004_100277-1	62	54	62	54	62	53	63	53	64	60	62	59	63	57	63	55	64	60	63	59	63	58	64	56	64	57	64	58	64	56	64	54	67	57	66	57	66	57	67	56	65	54	64
1	1	4	148	0	MAD_Dr_004_655896-1	MAD_Dr_004_655896-1	62	54	62	54	62	53	64	53	64	60	61	59	62	57	63	55	63.5	60	63	59	64	58	64	56	64	58	64	58	64	56	63	54	67	57	66	57	66	57	67	56	65	55	64
1	1	4	149	0	MAD_Dr_004_686975-1	MAD_Dr_004_686975-1	63	54	62	54	63	53	64	53	63	60	62	59	62	57	63	55	64	60	63	59	64	58	64	56	63	58	64	58	64	56	64	54	66	57	66	58	66	57	67	56	66	54	65
1	1	4	150	-1	(-)3xSLv1	NegativeControl	62	54	62	54	63	53	64	53	63	60	62	59	62	57	63	55	64	60.5	62	59	64	58	64	56	64	58	64	57	64	56	64	54	66	57	65	58	67	57	67	56	65	54	64
1	1	4	151	1	DarkCorner	DarkCorner	62	53	62	54	62	53	64	54	63	60	61	58	63	57	63	55	64	61	63	59	65	58	64	56	64	58	64	58	64	56	65	54	65	57	65	57	67	57	67	56	65	54	64
1	1	4	152	1	DarkCorner	DarkCorner	62	53	62	54	63	53	64	54	64	60	62	59	63	57	62	55	64	61	63	59	64	58	64	56	64	58	64	58	65	56	65	54	65	57	65	57	68	57	68	56	65	54	65
1	1	4	153	1	DarkCorner	DarkCorner	62	54	62	54	63	54	64	54	63	60	62	58	62	57	62	55	64	61	63	59	64	58	64	56	64	57	64	58	64	56	65	54	66	57	65	57	67	57	68	56	65	54	64
1	1	4	154	1	DarkCorner	DarkCorner	62	54	62	54	64	53	64	54	63	60	62	58	62	57	62	55	64	61	63	59	64	58	64	56	64	57	63	58	65	57	64	54	66	57	65	58	68	57	67	56	66	54	65
1	1	4	155	1	DarkCorner	DarkCorner	62	54	62	54	63	53	64	54	63	60	63	58	63	57	62	55	64	61	63	59	63	58	64	56	64	58	63	58	64	57	65	54	65	57	65	57	68	57	67	56	66	54	65
1	1	4	156	1	DarkCorner	DarkCorner	62	54	62	55	63	53	64	54	62	60	62	58	62	57	62	55	65	62	62	59	64	57	63	56	64	58	64	58	64	56	64	54	66	57	65	57	68	57	67	56	65	54	66
1	1	4	157	1	DarkCorner	DarkCorner	63	54	62.5	54	63	53	63	53	62	60	62	59	62	56	62	56	66	62	63	59	64	57	63	56	64	58	64	58	63	57	64	54	65	57	65	57	68	57	67	56	65	54	66
1	1	4	158	1	DarkCorner	DarkCorner	63	54	63	54	63	53	63	53	62	60.5	62	59	62	57	63	56	67	62	63	59	64	58	63	56	64	58	65	58	63	56	64	54	65	57	65	57	69	56.5	67	56	65	54	66
1	1	4	159	1	DarkCorner	DarkCorner	61	53	64	54	63	53	63	53	62	60	63	58	62	57	62	56	67	62	63	59	64	58	63	56	64	58	65	58	63	56	65	53	65	57	65	57	68	56	67	56	64	54	65
1	1	4	160	1	DarkCorner	DarkCorner	62	54	64	54	63	54	63	53	62	60	62	58	62	57	62	56	68	62	63	59	64	58	63	56	63	58	64	58	64	56	65	53	64	57	66	57	68	57	67	56	65	54	65
1	1	4	161	1	DarkCorner	DarkCorner	62	54	64	54	63	53	64	54	62	60	62	58	62	57	62	55	67	62.5	63	59	64	59	63	56	63	58	64	58	64	57	64	53	64	57	66	57	68	57	67	56	65	54	65
1	1	4	162	1	DarkCorner	DarkCorner	62	54	63	54	63	54	64	54	62	60	62	58	62	57	62	55	67	63	63	59	64	58	64	56	63	58	64	58	64	57	64	53	65	57	66	57	68	57	66	56	65	54	65
1	1	4	163	1	DarkCorner	DarkCorner	63	54	62	54	62	54	64	54	62	60	62	59	62	57	62	55	67	63	63	59	63	58	64	56	63	58	64	59	65	57	63	53	65	57	66	58	67	56	67	56	65	53	65
1	1	4	164	1	DarkCorner	DarkCorner	63	54	62	54	61	54	64	54	63	60	62	59	62	57	62	55	68	64	63	59	63	58	63	56	64	58	64	58	64	57	64	54	65	57	66	57	67	56	67	57	64	54	65
1	1	4	165	1	DarkCorner	DarkCorner	63	54	62	54	61	53	64	54	63	60	62	59	62	57	62	55	68	64	63	59	62	58	64	56	64	57	65	58	64	57	64	54	65	57	65	57	67	56	67	56	64	54	64
1	1	4	166	1	DarkCorner	DarkCorner	63	54	62	54	62	53	63	54	63	60	62	59	62	58	62	55	68	64	63	60	63	58	64	56	64	57	64	58	64	57	63	54	65	57	65	57	66	57	67	56	64	54	64
1	1	4	167	1	DarkCorner	DarkCorner	63	54	62	53	62	53	63	53	62	60	62	58	62	57	62	55	69	64	63	59	62	58	64	56	64	57	64	58	64	56	64	54	65	57	66	57	67	57	67	56	65	54	65
1	1	4	168	1	DarkCorner	DarkCorner	63	54	62	53	62	53	64	53	62	59	62	58	62	57	63	55	69	63	63	59	63	58	64	56	64	57	63.5	58	64	56	64	54	66	56	65	56	67	56	66	56	65	54	65
1	1	4	169	1	DarkCorner	DarkCorner	62	53	62	53	62	52	64	53	62	58.5	62	57	62	56	63	55	67	62	63	58	62	57	64	55	64	57	64	57	64	56	64	54	65	56	66	56	68	55	66	55	65	53	65
1	1	4	170	1	DarkCorner	DarkCorner	63	53	62	53	62	52	63	53	62	58	62	57	62	56	63	55	67	61	63	57.5	63	57	64	55	63	57	64	56	63	56	64	53	66	56	66	56	67	56	66	55	65	53	65
1	1	5	1	1	DarkCorner	DarkCorner	62	55	62	53	62	53	62	53	62	59	62	57	62	56	63	55	64	59	64	58	63	57	65	56	64	58	64	57	64	56	64	55	66	60	66	57	66	56	68	56	65	59	65
1	1	5	2	1	DarkCorner	DarkCorner	62	55	63	53	62	53	62	52	62	60	63	58	62	57	63	55	64	59	64	59	63	58	64	57	64	58	64	57	64	57	64	55	66	61	66	57	66	57	68	56	65	60	66
1	1	5	3	1	DarkCorner	DarkCorner	63	55	62	53	62	54	62	53	62	61	62	59	62	58	63	57	64	61	63	60	63	59	64	58	64	59	64	58	64	58	63	56	65	61	66.5	58	66	56	66	57	64	59	65
1	1	5	4	1	DarkCorner	DarkCorner	62.5	56	62	54	61	54	63	53	61	62	62	60	62	59	63	57	64	61	64	61	63	60	65	58	64	59	64	58	64	58	64	56	65	61	66	57	65	57	66	57	65	59	65
1	1	5	5	1	DarkCorner	DarkCorner	63	56	62	54	61	54	62	53	62	62	63	60	61	59	63	57	64	61	64	61	63	60	64	58	63	59	64	59	64	58	64	56	65	60	65	57	65	57	67	57	65	59	65
1	1	5	6	1	DarkCorner	DarkCorner	63	56	62	53	62	54	62	53	62	61	63	60	61	59	62	57	65	61	64	61	63	59	65	58	63	59	64	58	64	58	63	56	65	60	65	57	65	57	67	57	65	59	65
1	1	5	7	1	DarkCorner	DarkCorner	64	56	61	54	62	54	62	53	63	61	63	59	61	59	63	57	64	61	64	60	63	59	66	58	63	60	64	59	63	58	64	56	65	60	65	58	65.5	57	68	57	64	59	66
1	1	5	8	1	DarkCorner	DarkCorner	64	56	62	54	63	53	62	54	62	61	63	60	63	59	63	57	64	61	63	60	63	59	66	58	63	60	64	58	63	57	64	57	65	60	66	58	66	57	67	57	65	59	65
1	1	5	9	1	DarkCorner	DarkCorner	64	55	61	54	63	53	62	54	62	61	63	60	63	58	63	57	64	61	64	60	63	59	65	58	63	60	63	58	63	57	64	57	66	60	65	58	66	57	66	57	65	59	65
1	1	5	10	1	DarkCorner	DarkCorner	63	55	61	54	63	53	62	54	62	61	62	60	63	59	63	57	63	61	63	60	63	59	66	58	63	59	64	58	63	57	64	57	65	59	66	58	65	57	66	57	65	58.5	65
1	1	5	11	1	DarkCorner	DarkCorner	63	55	62	54	62	53	62	54	62	62	62	60	63	58	63	56	63	61	63	60	63.5	59	66	57	63	59	64	58	64	57	64	57	65	59	66	58	65	56	66	56	65	58	65
1	1	5	12	1	DarkCorner	DarkCorner	63	55	63	54	62.5	53	63	54	63	61	62	60	63	59	63	57	63	61	63	61	63	59	66	58	63	59	64	58	64	57	64	56	65	59	66	58	66	56	66	57	64	58.5	65
1	1	5	13	1	DarkCorner	DarkCorner	64	55	63	54	63	53	64	54	63	61	61	60	63	59	64	57	64.5	61	63	61	63	59	65	58	63	60	63	58	64	57	63	56	66	59	66	58	67	57	67	57	64	59	64
1	1	5	14	1	DarkCorner	DarkCorner	64	55	62	54	63	54	63	54	63	62	62	60	62	59	64	57	65	61	64	61	63	59	65	58	63	60	64	58	64	57	64	56	66	59	66	58	65	57	68	57	64	58	65
1	1	5	15	1	DarkCorner	DarkCorner	63	55	61	54	63	54	63	54	64	62	62	61	62	59	63	57	66	61	64	60	63	59	64	58	63	60	63	58	64	58	64	57	66	59	65	58	65	57	67	57	65	58	65
1	1	5	16	1	DarkCorner	DarkCorner	64	56	62	54	63	53	63.5	54	65	61	62	61	62	59	64	57	65	61	63	60	63	59	64	58	63	60	64	58	63	57	64	57	66	59	65	58	65	57	67	57	64	57	66
1	1	5	17	1	DarkCorner	DarkCorner	64	56	63	55	63	54	63	54	64	61	62	60	62	59	64	57	65	61	63	60	63	59	65	58	64	59	64	58	63	57	64	57	66	59	64	59	65	57	67	57	65	57	65
1	1	5	18	1	DarkCorner	DarkCorner	64	56	63	55	62	53	63	53	63	61	62	60	62	59	64	57	65	61	63	60	63	59	65	58	65	59	64	58	63	57	64	57	66	59	65	58	66	57	66	57	65	57	66
1	1	5	19	1	DarkCorner	DarkCorner	64.5	56	62	54	63	53	62	53	63	61	62	60	63	59	64	56	65	60	62	61	63	59	64	58	64	59	63	58	63	57	64.5	56	66	59	65	58	66	56	67	56	65	57	65
1	1	5	20	0	A_15_P121172	A_15_P121172	65	55	63	54	63	53	62	53	63	61	62	60	63	59	64	56	65	60	63	61	63	59	65	58	64	59	64	58	64	57	64	56	66	59	64	58	66	57	67	56	66	58	66
1	1	5	21	0	MAD_Dr_004_503323-1	MAD_Dr_004_503323-1	65	56	62	54	63	53	63	53	64	61	62	60	64	59	64	56	65	60	63	61	64	58.5	65	57	64	60	64	59	64	56	64	56	66	59	64	58	66	57	67	57	66	58	65
1	1	5	22	0	MAD_Dr_004_195059-1	MAD_Dr_004_195059-1	65	55	62	53	64	53	64	53	65	61	62	60	64	59	64	57	64	60	64	60	64	58	65	57	63	60	64	59	64	56	64	56	66	59	64	58	66	57	67	57	65	57	66
1	1	5	23	0	LOLS04903	LOLS04903	64	56	62	54	64	53	63	54	65	61	62	60	64	59	63	56	64	60.5	64	60	63	58	66	57	64	60	64	59	65	57	65	56	65	58	65	58	66	57	67	57	65	57	65
1	1	5	24	0	MAD_Dr_004_106969-1	MAD_Dr_004_106969-1	65	55	61	54	63	53	63	54	65	61	62	60	63	59	63	56	64	61	64	60	63	59	65	58	64	60	64	59	65	57	64	56	65	58	65	57	65.5	57	68	57	65	57	65
1	1	5	25	1	RC4	RC4	65	55	61.5	54	62	53	62	54	63	62	63	60	63	59	63	56	64	61	64	60	63	59	65	57	65	60	64	59	65	57	64.5	57	65	58	65	57	66	57	67	57	65	57	65
1	1	5	26	0	MAD_Dr_004_688490-1	MAD_Dr_004_688490-1	65	55	62	54	62	53	62	53	64	61	63	59	63	59	63	56	64	61	64	60	63	59	65	57	66	60	64	59	65	57	65	56	65	58	65	58	66	57	67	57	66	57	66
1	1	5	27	0	MAD_Dr_004_110037-1	MAD_Dr_004_110037-1	65	55	63	54	62	53	62	53	64	61	63	59	63	59	64	56	66	61	64	60	63	59	64	57	66	59	64	59	65	57	64	56	66	58	66	58	66	57	67	57	66	57	66
1	1	5	28	0	MAD_Dr_004_198600-1	MAD_Dr_004_198600-1	64	56	64	54	63	54	62	54	63	61	63	59	63	59	63	57	66	61	64	60	63	59	64	58	65	59	64	59	65	57	65	57	65	58	67	58	67	57	67	57	66	57	65
1	1	5	29	0	LOL05171	LOL05171	65	56	63	55	63	54	62	54	64	61	63	60	63	59	63	57	65	61	64	60	63	59	64	58	64	59	64	59	64	57	64	56	65	58	67	58	66	57	67	57	66	57	66
1	1	5	30	0	MAD_Dr_004_122796-1	MAD_Dr_004_122796-1	64	56	63	55	62	53	63	53	63	61	63	60	63	59	62	57	65	61	65	60	63	58	64	58	64	59	64	58	64	58	64	56	65	58	67	58	66	57	67	57	66	57	65
1	1	5	31	1	ETG10_195139	ETG10_195139	65	55	63	55	62	54	63	53	64	61	63	60	64	59	62	57	65	60	65	60	64	59	64	58	64	59	64	58	63	58	65	56	64	59	67	58	66	57	67	57	65	57	66
1	1	5	32	0	MAD_Dr_004_119638-1	MAD_Dr_004_119638-1	65	55	63	55	62	54	63	53	64	61	63	60	64	58	63	57	66	60	64	60	63	59	65	58	64	59	64	58	64	57	65	56	65	58	66	58	65	57	67	56	65	57	66
1	1	5	33	0	MAD_Dr_004_125174-1	MAD_Dr_004_125174-1	64	55	63	54	63	54	63	54	64	61	64	60	63	58	62	56	65	60	64	60	63	59	65	58	64	59	64	58	64	57	65	56	66	58	66	57	66	58	67	56	65	56	66
1	1	5	34	0	MAD_Dr_004_136300-1	MAD_Dr_004_136300-1	63	55	62	54	63	54	63	53	64	61	64	59	63	58	62	56	64	60	63	60	63	59	65	57	64	59	63	58	64	57	65	56	66	58	66	57	66	58	67	56	65	56	66
1	1	5	35	0	MAD_Dr_004_707037-1	MAD_Dr_004_707037-1	64	55	62	54	63	54	63	53	65	61	64	59	62.5	58	62	56	64	61	64	60	63	59	65	57	64	59	64	58	64	57	65	56	66	58	65	57	66	57	67	57	65	56	65
1	1	5	36	0	LOLS15561	LOLS15561	64	55	62	55	63	53	63	53	64	60	64	59	62	58	62	57	64	61	63	60	63	59	65	57	65	59	63	58	64	57	65	56	66	58	65	57	66	57	67	56	65	56	65
1	1	5	37	0	MAD_Dr_004_139345-1	MAD_Dr_004_139345-1	63	55	63	54	63	53	62	53	64	60	63	59	62	58.5	62	56	64	60	63	60	64	59	65	58	65	59	64	58	64	57	64	56	65	57	65	57	66	56	67	56	65	56	65
1	1	5	38	0	MAD_Dr_004_146158-1	MAD_Dr_004_146158-1	63	55	63	54	62	53	62	53	63	61	62	60	62	59	63	56	64	61	62	60	63	58	66	57	65	59	64	58	64	57	65	56	66	58	65	57	65	56	66	56	65	56	65
1	1	5	39	0	A_15_P117267	A_15_P117267	63	55	63	54	62	54	63	52	62	61	63	60	61	58	64	56	65	61	63	60	63	59	66	57	64	59	63	58	64	57	66	56	66	58	65	57	65	56	66	57	66	56	65
1	1	5	40	0	LOLS14883	LOLS14883	64	55	62	54	62	54	64	52	63	60	63	59	62	59	64	56	65	61	64	60	63	58	66	57	64	59	63	58	64.5	57	65	56	66	58	65	58	65	57	66	57	66	56	65
1	1	5	41	0	MAD_Dr_004_135332-1	MAD_Dr_004_135332-1	63	55	63	54	62	54	64	54	63	61	63	59	62	59	63	56	66	61	64	60	64	58	65	58	64	59	64	58	65	57	65	56	65	58	66	58	65	56	67	57	66	57	65
1	1	5	42	0	A_15_P104703	A_15_P104703	63	55	62	54	63	54	63	54	64	60	63	59	62	58	63	56	66	61	63	60	64	59	65	58	64	59	63	58	65	57	64	56	65	58	66	58	66	57	68	57	66	57	66
1	1	5	43	0	MAD_Dr_004_641227-1	MAD_Dr_004_641227-1	63	55	63	54	63	53	64	54	64	60	63	60	62	58	63	56	65	61	63	60	64	59	64	58	64	59	63	58	64	57	64	56	65	58	65	58	66	57	69	57	65	57	66
1	1	5	44	0	MAD_Dr_004_194627-1	MAD_Dr_004_194627-1	63	55	62	54	63	53	63	54	64	60	62	60	63	58	64	56	64	60	63	61	64	58	64	58	64	59	63	58	64	57	64	56	66	58	65	57	66	57	68	57	66	57	65
1	1	5	45	0	LOL01434	LOL01434	62	54	63	54	63	53	64	53	64	60	62	60	62	58	63	56	64	61	63	60	63	58	65	57	64	60	63	58	64	57	64	56	66	58	66	58	66	57	67	57	65	57	65
1	1	5	46	0	MAD_Dr_004_159358-1	MAD_Dr_004_159358-1	62	54	63	54	63	53	63	53	64	61	62	59	62	58	62	56	64	61	63	60	64	58	65	57	63	60	64	58	64	57	64	57	67	58	66	58	66	57	67	57	65	57	65
1	1	5	47	0	A_15_P107536	A_15_P107536	62	55	63	54	63	52	63	53	64	61	62	59	62	58	62	56	63	61	63	60	64	58	64	57	63	60	64	58	65	57	64	57	66	58	66	58	66	57	67	57	65	57	65
1	1	5	48	0	MAD_Dr_004_177300-1	MAD_Dr_004_177300-1	62	55	62	54	62	53	62	53	64	61	63	60	63	58	63	57	62	61	63	60	65	58	64	57	63	60	64	58	63	57	64	56	66	57	66	58	65	57	67	57	65	57	66
1	1	5	49	0	A_15_P117930	A_15_P117930	62	55	61	55	63	53	62	53	63	61	63	60	63	59	63	57	62	60	63	59	64	58	64	57	62	59	63	58	63	56	64	56	65	57	66	57	66	57	68	57	66	57	66
1	1	5	50	0	MAD_Dr_004_109717-1	MAD_Dr_004_109717-1	62	55	62	55	63	53	63	53	63	61	62	60	63	59	63	56	63	60	63	60	64	58	65	57	62	59	63	58	63	56	64	56	65	57	66	57	65	57	68.5	57	66	57	65
1	1	5	51	0	MAD_Dr_004_179743-1	MAD_Dr_004_179743-1	62	56	62	55	62	53	62	53	63	61	62	60	63	58	63	56	63	60	62	60	64	59	65	57	63	59	63	58	63	57	64	56	65	58	66	57	65	57	68	57	65	57	65
1	1	5	52	0	MAD_Dr_004_113894-1	MAD_Dr_004_113894-1	63	55	63	55	63	54	63	53	63	61	63	60	62	58	63	56	64	60	64	60	64.5	59	65	57	63	59	65	58	64	57	64	56	66	58	67	58	66	57	69	57	66	56	66
1	1	5	53	0	MAD_Dr_004_690167-1	MAD_Dr_004_690167-1	63	55	64	55	62	54	63	53	63	61	63	60	62	58	63	56	64	60	63	60	64	59	65	57	64	59	66	58	65	57	64	56	65	58	67	58	66	57	68	57	66	56	65
1	1	5	54	0	MAD_Dr_004_198100-1	MAD_Dr_004_198100-1	63	55	63	55	62	54	63	53	63.5	61	63	60	62	58	63	56	63	60	64	60	64	59	64	57	64	59	65	59	64	57	64	56	65	57	67	58	66	57	68	57	65	56	66
1	1	5	55	0	MAD_Dr_004_622947-1	MAD_Dr_004_622947-1	63	55	62	55	63	54	63	53	63	61	63	60	63	58	63	56	64	60	63	60	63	59	64	57	64	59	65	58	63	57	64	56	65	57	67	58	66	57	67	57	65	56	66
1	1	5	56	0	LOLS00396	LOLS00396	63	55	62	54	62	53	63	54	63	61	63	59	63	58	62	56	63	61	63	60	63	58	63	57	65	59	65	57	63	57	64	56	65	57	66	58	66	57	67	57	65.5	56	66
1	1	5	57	0	MAD_Dr_004_105300-1	MAD_Dr_004_105300-1	63	55	62	54	62	53	64	53	64	61	63	59	64	58	62	56	64	61	63	59	64	58	64	57	65	59	65	58	64	57	64	56	65	58	68	58	66	56.5	67	57	65	56	65
1	1	5	58	0	MAD_Dr_004_602914-1	MAD_Dr_004_602914-1	63	55	62	54	62	53	63	53	64	61	62	59	63	58	62	56	63	61	63	59	63	58	64	57	64	60	64	58	64	57	64	56	65	58	67	58	65	56	68	57	65	56	65
1	1	5	59	0	MAD_Dr_004_140762-1	MAD_Dr_004_140762-1	63	55	62	54	61	53	62	54	63	61	62	60	63	58	63	56	63	62	64	59	63	58	64	57	63	59	64	57	64	58	64	56	66	58	67	58	66	56	68	57	65	57	65
1	1	5	60	0	MAD_Dr_004_199243-1	MAD_Dr_004_199243-1	63	55	63	55	61	53.5	63	54	63	61	62	60	62	58	63	56	64	61	63	60	63	58	65	57	63	59	64	58	64	57	64	56	65	58	66	57	65	57	67	57	65	57	65
1	1	5	61	0	MAD_Dr_004_160278-1	MAD_Dr_004_160278-1	63	55	63	55	62	54	63	54	62	61	62	60	62	58	63	56	63	61	63	60	64	59	65	57	63.5	59	64	58	64	57	64	57	65	57	66	57	66	57	67	57	66	57	66
1	1	5	62	0	MAD_Dr_004_138101-1	MAD_Dr_004_138101-1	63	54	63	55	62	53	64	54	62	61	62	60	62	58	63	56	64	61	63	60	63	59	65	57	64	59	64	58	64	57	64	57	65.5	57	66	57	66	56	67	57	66	56	66
1	1	5	63	0	MAD_Dr_004_632255-1	MAD_Dr_004_632255-1	63	54	62	54	63	54	64	53	63	60	63	60	62	57	63	56	64	61	63	60	64	59	65	56	64	59	64	58	64	57	64	56	66	57	66	57	66	56	68	56	65	56	66
1	1	5	64	0	MAD_Dr_004_122696-1	MAD_Dr_004_122696-1	63	55	62	55	62	54	64	53	63	60	64	60	62	57	63	56	64	60	62	60	64	59	65	56	64	59	64	58	64	57	65	56	67	57	66	57	67	56	68	56	65	56	66
1	1	5	65	0	MAD_Dr_004_156051-1	MAD_Dr_004_156051-1	64	54	61	54	62	53	63	54	64	60	64	60	61	57	63	56.5	64	61	62	60	64	59	65	56	64	59	63	58	63	56	64	55	67	57	66	57	66	57	67	56	65	56	65
1	1	5	66	0	MAD_Dr_004_194898-1	MAD_Dr_004_194898-1	63	54	61	55	62	53	64	54	64	60	63	59	61	58	63	56	65	60	63	60	64	58	64	57	63	59	64	58	63	56	65	56	67	57	66	57	66	57	67	56	65	56	65
1	1	5	67	0	MAD_Dr_004_649766-1	MAD_Dr_004_649766-1	64	54	62	55	63	53	64	53	64	60	63	59	61	57	63	56	65	60	63	60	64	58	64	57	64	59	64	58	63	57	65	56	66	57.5	65	58	65	57	67	57	65	56	65
1	1	5	68	0	A_15_P103056	A_15_P103056	63	54	62	55	63	54	64	53	63	60	61	59.5	61	57	63	56	64	61	63	60	64	59	63	57	64	59	63	58	63	56	65	56	66	58	65	58	65	57	67	57	66	56	66
1	1	5	69	0	LOLS00353	LOLS00353	64	54	62	54.5	63	54	63	53	64	60	62	60	62	58	64	56	64	60	63	60	64	59	63	57	64	59	64	57	64	56	64	56	66	58	66	58	66	56	68	56	66	55	66
1	1	5	70	0	MAD_Dr_004_197247-1	MAD_Dr_004_197247-1	64	54	63	54	63	54	63	53	64	61	62	60	61	58	64	56	64	60	63	60	64	59	64	57	64	60	64	58	64	56	64	56	66	57	67	57	66	56	67	56	66	56	66
1	1	5	71	0	MAD_Dr_004_194021-1	MAD_Dr_004_194021-1	64	54	63	54	63	53	63	53	63	61	63	60	61	58	64	56	64	60	64	60	64	59	63	57	64	60	65	58	65	57	64	56	67	57	67	57	66	56	67	57	65	55	66
1	1	5	72	0	A_15_P118356	A_15_P118356	64	54	63	54	62	53	63	54	63	61	62	60	62	58	63	56	63	60	64	59	64	58	63	57	64	59	64	58	64	57	64	56	66	57	66	58	66	56	67	57	65	56	66
1	1	5	73	0	MAD_Dr_004_181662-1	MAD_Dr_004_181662-1	63	54	62	54	62	54	63	53	63	61	61	60	62	58	63	56	64	61	64	60	64	58	63	57	64	59	64	58	64	56	65	56	65	57	65	58	66	56	67	57	65	56	65
1	1	5	74	0	A_15_P118359	A_15_P118359	63	54	62	54	63	53	63	53	63	60	61	60	62	58	62	56	64	61	64	60	64	58	63	57	64	59	63	58	65	56	64	56	64	57	66	58	66	57	68	57	66	56	65
1	1	5	75	0	MAD_Dr_004_500521-1	MAD_Dr_004_500521-1	63	54	62	54	62	53	63	53	63	60	62	59	62	58	63	55	63	61	64	60	63	58	62	57	64	59	63	58	64	56	64	56	64	58	66	58	66	57	68	57	66	55	65
1	1	5	76	0	MAD_Dr_004_689221-1	MAD_Dr_004_689221-1	63	54	63	54	62	53	62.5	54	62	60	61	59	62	58	62	56	64	60	64	60	63	58	62	57	64	59	63	58	64	56.5	64	56	64	57	66	58	65	57	67	57	66	56	64
1	1	5	77	0	LOLG406	LOLG406	63	54	63	54	62	53	62	53	63	60	62	59	63	58	63	56	64	60	64	60	62	58	63	57	64	59	64	58	63	57	63	56	65	57	66	57	65	57	67	56	67	55	64
1	1	5	78	0	MAD_Dr_004_173202-1	MAD_Dr_004_173202-1	63	54	63	54	62	53	62	53	63	61	63	59	63	58	63	56	64	60	63	60	63	59	62	57	64	59	64	58	64	57	64	56	65	57	66	57	65	57	67	57	67	56	65
1	1	5	79	0	LOL04246	LOL04246	63	54	62	54	62	53	63	53	63	61	62	59	63	58	62	55	65	60	62	60	63	59	63	57	64	58	65	58	64	57	65	56	65	57	67	57	66	57	66	57	66	56	66
1	1	5	80	0	MAD_Dr_004_611970-1	MAD_Dr_004_611970-1	63	54	62	54	62	53	63	54	64	60	63	59	62	58	62	56	64	60	63	60	63	59	63	57	65	59	65	58	63	56	65	56	65	57	67	57	67	56	67	57	66	56	65
1	1	5	81	0	MAD_Dr_004_602699-1	MAD_Dr_004_602699-1	63	54	62	54	63	53	63	54	64	61	63	60	63	58	62	56	65	60	63	60	63	59	63	57	65	59	64.5	58	62	56	65	56	66	57	66	57	67	57	66	56	66	56	66
1	1	5	82	0	MAD_Dr_004_198647-1	MAD_Dr_004_198647-1	63	54	62	54	63	53	63	54	64	60	62	60	62	58	62	56	65	60	62	59	63	58	63	57	64	59	63	57	63	56	64	55	66	57	67	57	67	57	68	56	65	56	66
1	1	5	83	0	MAD_Dr_004_170291-1	MAD_Dr_004_170291-1	63	54	62	54	64	53	63	53	63	60	61	60	61	58	62	56	65	60	63	59	62	58	62	57	65	59	63	58	63	56	64	56	66	57	67	58	67	57	68	57	64	55	66
1	1	5	84	0	LOLS13429	LOLS13429	64	54	62	55	64	53	63	53	62	60	62	60	62	58.5	61	56	64	60	63	60	63	58	62	57	64	59	63	58	63	56	64	56	66	57	67	57	66	57	67	57	64	54	66
1	1	5	85	0	A_15_P118188	A_15_P118188	64	54	61	55	64	53	63	53	63	60	62	59	63	58	62	56	65	60	63	59	63	58	63	57	64	59	63	59	64	56	63	56	66	57	66	58	66	56	66	57	63	54	65
1	1	5	86	0	MAD_Dr_004_184118-1	MAD_Dr_004_184118-1	64	54	62	54	63	53	63	53	64	60	62	59	64	58	63	56	64	60	63	59	63	58	63	57	64	59	63	59	63	56	63	56	66	57	67	58	67	56	67	56	62	54	65
1	1	5	87	0	MAD_Dr_004_160649-1	MAD_Dr_004_160649-1	64	54	62	54	62	53	63	53	64	60	62	59	64	58	63	56	65	60	64	59	63	58	63	57	64	59	63	59	64	56	63	56	67	57	66	57	66	57	67	56	62	53	66
1	1	5	88	0	MAD_Dr_004_697131-1	MAD_Dr_004_697131-1	63	54	62	54	62	53	63	54	64	60	62	59	63	59	64	56	65	59	63	59	63	58	64	57	64	59	63	58	64	56	63	56	67	57	66	57	66	57	67	56	62	53	66
1	1	5	89	0	MAD_Dr_004_112659-1	MAD_Dr_004_112659-1	63	54	62	54	62	53	63	54	63	60	62	59	63	58	63	56	65	60	64	59	63	58	64	57	64	59	63	58	64	56	64	56	68	57	66	57	66	57	68	57	62	53	66
1	1	5	90	0	MAD_Dr_004_156654-1	MAD_Dr_004_156654-1	63	54	61	54	62	53	63	54	62	60	62	59	62	58	62	56	65	60	64	59	63	58	64	56	64	59	63	57	65	56	64	56	67	57	66	57	66	56	68	57	61	53	65
1	1	5	91	0	MAD_Dr_004_120901-1	MAD_Dr_004_120901-1	62	54	61	54	62	53	62	53	62	60	62	59	61	58	62	56	64	59	63	59	63	58	64	56	64	58.5	63	57	65	56.5	65	56	67	57	66	58	66	56	67	56.5	62	53	64
1	1	5	92	0	MAD_Dr_004_696208-1	MAD_Dr_004_696208-1	63	54	61	54	62	53	63	53	63	60	62	60	61	58	63	56	65	60	63	59	63	58	63	56	64	59	63	58	65	57	65	55	67	57	65	58	65	56	67	56	62	54	65
1	1	5	93	0	A_15_P118893	A_15_P118893	64	54	61	54	62	53	63	53	63	60	62	60	61	58	63	56	64	60	63	59	63	58	64	57	64	59	63	58	64	57	64	55	66	57	65	58	65	57	66	56	62	55	65
1	1	5	94	0	MAD_Dr_004_602787-1	MAD_Dr_004_602787-1	64	54	62	54	62	53	63	53	63	61	62	60	62	59	63	55	65	60	63	59	63	58	64	57	64	58	64	59	64	57	64	56	65	57	66	58	65	57	67	56	63	55	65
1	1	5	95	0	MAD_Dr_004_149537-1	MAD_Dr_004_149537-1	63	54	62	54	62	53	63	54	62	61	61	59	62	59	63	55.5	65	60	63	60	63	58	64	57	64	58	63	59	64	56	63	55	65	57	66	58	65	57	67	56	63	55	65
1	1	5	96	0	LOLS00316	LOLS00316	62	54	63	54	63	53	63	54	63	60	62	59	63	58	63	56	65	60	64	60	64	58	64	57	64	58	63	58.5	64	56	64	56	64.5	56	65	57.5	65	57	67	56	63	55	65
1	1	5	97	0	MAD_Dr_004_702781-1	MAD_Dr_004_702781-1	62.5	54	63	54	62	53	63	54	63	60	61	60	62	59	62	56	64	60	63	59.5	63	58	64	56	64	59	62	58.5	65	57	65	55	65	57	65	57	66	56	67	56	63	55	66
1	1	5	98	0	MAD_Dr_004_627581-1	MAD_Dr_004_627581-1	63	54	64	54	62	53	63	53	63	60	62	59	62	58	62	56	65	60	65	60	64	58	63	56	64	58	64	58	65	56	65	55	65	57	66	57	66	56	68	56	63	55	66
1	1	5	99	0	MAD_Dr_004_643340-1	MAD_Dr_004_643340-1	63	54	63	54	63	54	63	53	63	60	62	60	62	58	62	56	64	60	65	59	65	58	64	56	64	59	64	58	65	56	65	55	66	57	66	57	67	57	67	57	65	54	67
1	1	5	100	0	A_15_P120643	A_15_P120643	63	54	63	55	64	54	64	54	62	60	62	60	63	58	63	56	64	60	65	59	65	58	64	57	64	59	64	57	66	56	65	56	66	57	66	58	67	57	68	57	65	54	66
1	1	5	101	0	LOL03631	LOL03631	63	54	63	55	64	54	64	54	62	60	63	60	63	58	63	56	64	60	64	59	65	58	64	57	65	59	64	57	66	56	65	56	66	57	66	58	67	57	68	57	65	55	66
1	1	5	102	0	MAD_Dr_004_130013-1	MAD_Dr_004_130013-1	64	54	63	55	63	54	63	54	62	60	62	59	63	58	62	56	64	60	64	59	65	59	63	57	64	58	65	57	67	57	65	56	66	57	66	58	68	57	68	57	65	55	65
1	1	5	103	0	MAD_Dr_004_170231-1	MAD_Dr_004_170231-1	63	54	63	55	63	54	63.5	53	62	60	63	59	63	58	62	56	65	60	64	59	64	59	63	57	63	58	64	57	66	56	64	55	66	57	66	57	68	57	67	56	65	55	65
1	1	5	104	0	MAD_Dr_004_503233-1	MAD_Dr_004_503233-1	62	54	63	54	62	54	62	53	62	59	63	59	62.5	58	62	56	64	61	63	59	63	59	63	57	63	58	64	57	66	57	63	55	65	57	66	57	68	57	67	56	66	55	66
1	1	5	105	0	MAD_Dr_004_170593-1	MAD_Dr_004_170593-1	62	54	63	54	62	54	62	53	61	59	63	59	63	58	62	56	64	60	63	59	63	59	63	57	63	58	64	57	65	56	63	55	66	57	66	57	67	57	66.5	56	66	55	66
1	1	5	106	0	A_15_P102794	A_15_P102794	62	54	63	54	62	53	62	53	62	60	62	59	63	58	62	56	64	60	63	60	63	59	63	57	64	58	64	58	65	56	64	55	67	57	66	57	67	57	67	56	66	56	66
1	1	5	107	0	MAD_Dr_004_624576-1	MAD_Dr_004_624576-1	62	54	62	54	62	53	62	53	62	60	62	59	63	57	62	55	64	60	63	60	63.5	58	63	57	64	58	65	58	64	56	64	55	67	57	66	57	67	57	67	56	65	56	65
1	1	5	108	0	MAD_Dr_004_172349-1	MAD_Dr_004_172349-1	62	54	62	54	61	54	63	53	62	60	62	60	63	57	63	55	64	60	64	60	63	58	63	56	64	58	64	58	63	56	64	55	67	57	66	57	67	56	67	56	65	55	66
1	1	5	109	0	MAD_Dr_004_628322-1	MAD_Dr_004_628322-1	62	54	62	53	61	54	63	53	62	60	63	59	62	58	63	56	64	61	63	60	64	58	63	56	64	58	65	58	64	56	64	54	66	57	66	58	67	57	66	56	65	55	65
1	1	5	110	0	MAD_Dr_004_106893-1	MAD_Dr_004_106893-1	62	54	62	54	61	54	63	53	62	60	63	59	63	57	63	56	65	61	63	59.5	64	58	63	56	64	58	64	58	64	56	65	54	66	57	66	58	67	56	67	56	65	55	65
1	1	5	111	0	MAD_Dr_004_107308-1	MAD_Dr_004_107308-1	62	54	62	55	62	53	63	53	62	60	62	59	63	57	62	56	64	61	63	59	64	58	63	56	64	58	63	58	64	56	64	54	66	58	66	57	66	57	67	56	65	55	64
1	1	5	112	0	MAD_Dr_004_120137-1	MAD_Dr_004_120137-1	63	54	62	54	62	53	63	53	61	60	62	59	63	57	62	56	63	60	64	60	63	58	62	56	64	58	63	58	63	56	64	55	66	58	66	57	67	57	67	56	64	55	64
1	1	5	113	0	MAD_Dr_004_678946-1	MAD_Dr_004_678946-1	63	54	62	54	62	54	64	54	61	60	62	59	63	57	62	55	63	61	63	60	63	58	63	56	63	58	64	58	63	56	64	55.5	66	57	66	57	66	57	67	56	65	55	64
1	1	5	114	0	MAD_Dr_004_150087-1	MAD_Dr_004_150087-1	62	54	62	54	63	53	64	54	62	60	62	59	63	57	62	55	64	60	64	60	62	58	63.5	57	64	58	63	58	64	56	63	56	66	57	66	57	66	57	66	56	65	55	65
1	1	5	115	0	MAD_Dr_004_106858-1	MAD_Dr_004_106858-1	62	54	62	53	63	53	64	54	63	60	62	59	62	57	63	55	65	60	64	60	64	58	64	56	64	58	63	58	64	56	64	55	65	57	66	58	66	57	66	56	66	55	65
1	1	5	116	0	MAD_Dr_004_121219-1	MAD_Dr_004_121219-1	62	54	62	54	62	53	64	54	63	60	63	59	62	57	64	55	65	61	64	60	63	58	64	56	64	58	63	58	64	56	65	55	65	58	66	58	66	57	67	56	66	55	65
1	1	5	117	0	MAD_Dr_004_178275-1	MAD_Dr_004_178275-1	62	54	61	54	62	53	64	54	62	60	63	59	62	57	64	56	65	61	64	59	64	58	64	56	64	58	64	58	64	56	65	55	66	57	66	57	66	57	67	56	65	55	65
1	1	5	118	0	MAD_Dr_004_199438-1	MAD_Dr_004_199438-1	62	54	62	54	63	54	64	53	62	60	63	59	61	57	64	56	64	61	64	60	64	58	64	55	64	58	64	58	64	56	65	55	66	57	65	57	67	56	67	56	65	55	65
1	1	5	119	0	MAD_Dr_004_101959-1	MAD_Dr_004_101959-1	62	54	62	54	63	53	63	53	63	60	63	59	62	57	64	56	64	60	64	60	64	58	64	56	64	58	65	58	64	56	65	55	66	57	66	58	66	56	67	55	65	55	64
1	1	5	120	0	MAD_Dr_004_117455-1	MAD_Dr_004_117455-1	63	54	61	54	63	53	62	53	62	60	62	59	62	57	64	56	63	60	64	60	64	58	63	56	63	59	64	58	64	56	64	55	66	57	66	57	66	56	67	56	65	54	65
1	1	5	121	0	MAD_Dr_004_122989-1	MAD_Dr_004_122989-1	63	54	62	54	63	53	62	53	63	60	61	58	62	57	64	56	63	60	65	60	64	58	64	56	64	58	64	57	64	56	64	55	65	57	66	57	66	57	67	55	65	54	64
1	1	5	122	0	A_15_P116138	A_15_P116138	63	54	62	54	63	53	63	53	63	61	62	59	62	57	65	56	63	61	63.5	60	63	58	64	56	64	58	64	57	64	56	64	55	65	57	66	58	66	57	67	55	65	55	65
1	1	5	123	0	MAD_Dr_004_166135-1	MAD_Dr_004_166135-1	63	54	61	54	63	53	63	53	63	60	61	59	62	57	64	55	63	61	63	59	63	58	64	56	63	58	64	57	64	56	64	55	66	57	66	58	66	56	67	56	65	55	64
1	1	5	124	0	A_15_P108248	A_15_P108248	62	54	61	54	63	53	62	54	63	60	61	59	63	57	64	55	64	62	64	59	63	58	64	56	63	58	64	58	64	56	64	55	65	56.5	65	58	66	56	67	56	65	55	64
1	1	5	125	0	MAD_Dr_004_111389-1	MAD_Dr_004_111389-1	62	54	62	54	63	53	63	53	62	60	62	59	63	57	64	55	64	61	64	60	63	58	64	56	63	58	64	58	64	56	65	55	65	57	65	58	66	57	68	56	65	55	65
1	1	5	126	0	MAD_Dr_004_708404-1	MAD_Dr_004_708404-1	62	54	62	55	63	53	63	53	63	60	61	59	62	57	64	55	64	61	64	60	64	58	64	56	64	57	64	58	64	56	65	55	65	57	65	57	66	57	68	56	66	55	65
1	1	5	127	0	MAD_Dr_004_145739-1	MAD_Dr_004_145739-1	62	54	62	55	63	53	64	53	63	60	61	59	62	57	64	55.5	64	60	64	59	65	58	64	56	63	58	64	58	65	56	65	55	65	58	65	57	66	57	68	56	65	55	65
1	1	5	128	0	A_15_P119078	A_15_P119078	62	54	64	54	63	53	63	53	62	60	61	59	62	57	64	55	63	60	64	60	65	58	64	56	64	58	64	58	65	56	64	55	65	57	66	57	66	57	68	56	66	55	66
1	1	5	129	0	MAD_Dr_004_187366-1	MAD_Dr_004_187366-1	63	54	63	54	63	53	63	53	63	60	62	59	62	57	64	55	63	60	64	59.5	65	58	64	56	64	58	64	58	65	56	64	54	66	57	65	57	67	57	68	56	65	54	66
1	1	5	130	0	MAD_Dr_004_622757-1	MAD_Dr_004_622757-1	63	54	63	54	63	53	63	53	62	60	63	59	62	57	64	55	63	60	64	60	65	58	64	56	63	58	65	58	65	56	64	55	66	57	66	57	67	57	69	56	65	55	65
1	1	5	131	0	A_15_P107055	A_15_P107055	64	54	62	54	63	53	63	54	63	60	63	59	63	57	64	55	64	60	64	59	65	58	64	56	64	59	64	58	64	56	65	55	66	57	65	57	67	57	68	56	64	55	64
1	1	5	132	0	MAD_Dr_004_500419-1	MAD_Dr_004_500419-1	64	54	63	54	64	53	64	54	63	60	63	59	63	57	65	55	64	60	63	59	64	59	64	56	64	59	64	58	64	56	65	55	66	57	65	57	67	57	68	56	64	55	65
1	1	5	133	0	MAD_Dr_004_191001-1	MAD_Dr_004_191001-1	64	54	63	54	64	53	64	54	63	60	63	59	63	57	64	55	64	61	63	59	64	59	63	56	64	59	64	58	64	56	65	54.5	66	57	65	58	66	57	67	56	64	55	65
1	1	5	134	0	MAD_Dr_004_197629-1	MAD_Dr_004_197629-1	63	54	63	54	64	53	64	54	63	60	63	59	63	57	63	56	65	61	63	59	63	59	63	56	64	58	64	58	63	57	64	55	65	57	65	58	67	56	67	56	64	55	64
1	1	5	135	0	MAD_Dr_004_178364-1	MAD_Dr_004_178364-1	63	54	63	54	63	53	64	53	62.5	61	63	59	63	57	63	56	65	61	63	59	63	58	63	56	64	58	64	58	64	57	64	55	65	57	67	58	67	57	67	55	65	55	64
1	1	5	136	0	MAD_Dr_004_634813-1	MAD_Dr_004_634813-1	64	54	62	54	63	53	64	53	63	61	63	59	63	57	63	55	64	61	63	59	63	58	64	56	64	58	64	58	63	56	64	55	66	57	66	57	67	57	67	56	65	54	64
1	1	5	137	0	MAD_Dr_004_646758-1	MAD_Dr_004_646758-1	63	54	62	54	62	53	64	53	63	61	63	59	62	57	63	56	64	61	63	59	63	58	63	56	65	58	65	58	63	57	64	54	66	57	67	57	67	57	66.5	56	65	54	65
1	1	5	138	0	MAD_Dr_004_197937-1	MAD_Dr_004_197937-1	63	54	62	54	62	53	63	54	63	61	62	59	62	57	62	55	64	61	64	59	63	58	63	56	65	58	64	58	63	57	64	54	65	57	66	57	67	57	67	56	65	54	65
1	1	5	139	0	MAD_Dr_004_104836-1	MAD_Dr_004_104836-1	63	54	62	54	63	54	63	54	64	61	63	59	62	58	62	55	65	60	64	60	63	58	63	56	64	58	64	58	63	57	63	54	66	57	66	58	67	57	67	56	64	54	66
1	1	5	140	0	MAD_Dr_004_605352-1	MAD_Dr_004_605352-1	63	54	63	54	63	53	63	54	63	61	63	59	62	57	62	55	64	61	63	60	64	59	64	55	64	57	64	58	63	56	63	54	66	57	67	58	67	57	67	56	65	54	65
1	1	5	141	0	MAD_Dr_004_643259-1	MAD_Dr_004_643259-1	62	54	62	54	64	53	63	54	64	60	62	59	62	58	62	55	64	60	63	59	64	58	64	55	63	58	64	58	63	56	64	55	66	57	66	57	67	57	66	56	65	54	66
1	1	5	142	0	MAD_Dr_004_652970-1	MAD_Dr_004_652970-1	62	54	64	55	63	53	63	54	63	60	62	59	63	58	62	55	64	60	63	59	64	58	63	56	64	58	64	57	63	56	64	54	66	57	66	57	67	56	66	56	65	55	66
1	1	5	143	0	MAD_Dr_004_605711-1	MAD_Dr_004_605711-1	62	54	64	55	63	53	62.5	54	63	61	62	59	62	57	62	55	64	60	63	59	63	58	64	56	63	58	64	58	63	57	64	54	66	57	66	57	67	56	67	56	65	55	65
1	1	5	144	0	MAD_Dr_004_628315-1	MAD_Dr_004_628315-1	62	54	64	55	62	53	62	54	63	60	62	59	62	57	62	55	64	60	63	59	63	58	63	56	64	58	63	58	63	57	64.5	54	66	57	66	58	67	57	67	56	65	54	65
1	1	5	145	0	LOLS00432	LOLS00432	62	54	64	54	62	54	62	53	63	60	62	59	61	57	62	56	65	60	63	59	63	59	63	56	64	58	63	58	64	57	64	54	66	57	66	58	66	57	66	56	64.5	55	64
1	1	5	146	0	MAD_Dr_004_129438-1	MAD_Dr_004_129438-1	62	54	62	54	62	53	62	53	64	60	62	59	61.5	57	62	55	64.5	60	63	59	63	59	64	56	64	58	63	58	64	57	64	55	66	57	66	57.5	66	57	66	56	65	55	64
1	1	5	147	0	MAD_Dr_004_620959-1	MAD_Dr_004_620959-1	62	54	63	55	63	53	63	53	64	60	62	59	62	57	62	55	64	61	64	59	63	59	64	57	65	58	64	58	64	56	65	54	66	58	66	57	67	57	66	57	64	55	64
1	1	5	148	0	LOLS13387	LOLS13387	62	54	62	55	62	53	63	53	64	60	62	59	63	57	63	55	64	60	63	59	64	58	64	56	64	58	63	58	64	56	64	54	66.5	58	66	57	66	57	67	56	65	55	64
1	1	5	149	0	MAD_Dr_004_108274-1	MAD_Dr_004_108274-1	63	54	62	54	63	53	64	54	64	60	62	59	62	57	63	55	64	61	63	59	64	58	64	56	64	58	64	58	64	56	63	54	66	57	66	58	66	57	67	56	65	55	65
1	1	5	150	0	MAD_Dr_004_149397-1	MAD_Dr_004_149397-1	62	54	62	54	63	54	64	53	63	60	62	59	62	57	63	55	63	61	62	60	64	58	64	56	64	58	63	58	64	57	64	54	66	57	65	58	66	58	68	56	65	55	65
1	1	5	151	0	MAD_Dr_004_189589-1	MAD_Dr_004_189589-1	62.5	54	62	54	62	54	64	54	63	61	62	59	62	57	62	55	64	61	62	59	65	59	64	56	64	58	64	58	64	57	65	54	65	57	65	58	67	57	67	57	65	54	64
1	1	5	152	1	DarkCorner	DarkCorner	62	53	63	54	62	54	63	54	63	61	62	60	63	57	62	55	64	61	63	59	64	59	64	56	63	58	64	58	64	57	65	54	66	57	65	58	68	57	67	57	65	54	65
1	1	5	153	1	DarkCorner	DarkCorner	62	54	62	54	63	54	64	54	63	61	62	59	63	57	62	55	63	61	63	60	64	59	64	57	64	58	64	58	64	57	64	54	66	57	65	58	67	57	68	57	66	54	64
1	1	5	154	1	DarkCorner	DarkCorner	62	54	62	54	64	53.5	64	54	63	60	63	59	62	57	62	55	64	61	63	59	64	59	63	57	64	58	64	58	65	57	64	54	66	57	65	58	67	57	68	57	65	54	65
1	1	5	155	1	DarkCorner	DarkCorner	62	54	62	55	63	53	65	54	63	61	62	58	63	57	62	55	64	61	63	59	63	58	64	57	64	58	63	58	64	57	65	54	66	57	65	57	68	57	67	56	66	54	65
1	1	5	156	1	DarkCorner	DarkCorner	62	54	62	55	63	54	64	54	62	60	62	59	63	57	62	55	65	62	62	60	63.5	58	64	57	64	58	63	58	64	57	64	54	66	57	65	57	68	57	67	56	66	55	65.5
1	1	5	157	1	DarkCorner	DarkCorner	63	54	63	55	63	53	64	54	62	61	62	59	62	57	62	56	66	62	62	60	64	58	62.5	57	64	58	64	58	63	57	64	54	65	57	65	58	68	57	67	56	64	54	66
1	1	5	158	1	DarkCorner	DarkCorner	63	54	63	55	62	53	63	53	63	61	62	59	62	57	62	56	66	62	63	59	64	58	63	57	64	58	65	58	63	57	64	54	65	57.5	65	58	68	57	67	56	65	54	66
1	1	5	159	1	DarkCorner	DarkCorner	62	54	63	54	62	53	63	53	62	61	63	59	62	57	62	56	67	62	63	59	64	58	63	56	64	58	65	58	63	57	64	54	64	58	65	57	68	57	67	56	64	54	66
1	1	5	160	1	DarkCorner	DarkCorner	62	54	64	54	62	54	63	53	62	61	63	59	62	58	61	56	67	63	63	59	64	59	62	57	64	58	64	58	63	57	65	53	64	57	65	57	69	57	67	56	64	54	65
1	1	5	161	1	DarkCorner	DarkCorner	62	54	63	54	63	54	64	54	62	60	62	59	62	58	61	56	67	63	63	60	64	59	63	57	63	58	64	58	63	57	64	53	64	58	66	58	69	57	67	56	65	54	65
1	1	5	162	1	DarkCorner	DarkCorner	62	54	63	54	63	54	64	54	62	60	63	58	62	57	62	55	67	63	63	60	64	59	64	56	63	59	64	59	64	57	64	53	65	57	66	58	68	57	66	57	65	54	65
1	1	5	163	1	DarkCorner	DarkCorner	63	54	62	54	62	54	64	54	62	60	62	58.5	63	57	62	55	66	64	63	60	64	59	63	57	63	58	64	58	64	58	64	53	65	57	66	58	67	57	67	57	64	54	65
1	1	5	164	1	DarkCorner	DarkCorner	63	54	62	54	62	54	64	54	62.5	60	62	59	62	57	62	55	67	64	63	60	63	59	64	57	64	58	64	58	64	57	63	54	64	57	66.5	58	66	56	67	57	64	53	65
1	1	5	165	1	DarkCorner	DarkCorner	63	54	62	54	61	54	64	54	62	61	62	59	62	58	62	55	68	64	63	60	63	59	63.5	57	63	58	64	58	64	58	63	54	65	57	66	57	67	56	67	56	64	54	65
1	1	5	166	1	DarkCorner	DarkCorner	62	54	62	54	62	53	63	54	63	61	62	60	62	58	62	55	68	65	63	60	63	59	64	57	63	58	64	58	64	57	64	54	65	58	65	57	67	57	67	56	64	54	64
1	1	5	167	1	DarkCorner	DarkCorner	62	54	61	54	62	53	63	54	62	61	62	59	62	58	62	55	69	65	62	60	62	59	63	57	64	57	64	58	64	57	63	55	65	58	65	57	67	57	67	56	65	54	64
1	1	5	168	1	DarkCorner	DarkCorner	62	54	61	53	62	53	63	53	62	60	62	58	62	58	61	55	68	64	63	60	63	59	64	56	64	58	63	58	64	57	64	54	66	57	66	56	67	57	67	56	65	54	65
1	1	5	169	1	DarkCorner	DarkCorner	63	54	62	53	62	52	64	53	62	59	62	58	62	57	63	56	68	63	63	59	63	58	64	56	64	57	64	57	64	57	64	54	66	56	66	56	67	56	66	56	65	53	65
1	1	5	170	1	DarkCorner	DarkCorner	62	53	62	53	62	52	64	53	62	58	62	57	62	56	63	55	67	61	63	58	63	57	64	55	63.5	57	64	57	63	56	64	54	66	56	66	56	67	56	66	55	65	53	65
1	1	6	1	1	DarkCorner	DarkCorner	62	56	63	53	62	53	62	53	62	60	63	58	63	57	63	55	64	59	64	59	63	57	65	57	64	58	64	57	64	56	64	55	65	60	66	57	66	57	68	56	65	60	65
1	1	6	2	1	DarkCorner	DarkCorner	62	56	62	53	62	54	63	52	61	61	63	59.5	63	59	63	56	64	60	64	60	63	59	64	57	64	58	64	58	64	57	64	56	66	61	66	57	66	57	67	57	64	60	65
1	1	6	3	1	DarkCorner	DarkCorner	63	55	62	54	61	54	62	53	62	62	63	60	62	59	63	57	64	61	63	61	63	60	64	59	64	59	64	59	64	58	64	56	65	61	66	58	66	57	66	58	65	60	65
1	1	6	4	1	DarkCorner	DarkCorner	62	56	62	54	61	54	61	53	61	62	63	60	61	60	63	57	64	62	64	62	64	61	64	59	63	59	64	59	64	59	64	57	65	61	65	58	65	57	66	58	65	59	65
1	1	6	5	1	DarkCorner	DarkCorner	63	56	62	54	61	55	62	53	62	62	63	60	61	60	63	58	65	62	64	62	64	60	65	59	63	59	64	59	63	58	63	57	64	60	65	57	64	57	66	58	65	60	65
1	1	6	6	1	DarkCorner	DarkCorner	65	56	61	53	62	54	62	53	62	62	63	60	61	60	62	58	65	62	64	61	64	60	66	59	63	60	64	59	63	58	64	57	65	60	65	58	65	57	67	57	64	59	66
1	1	6	7	1	DarkCorner	DarkCorner	64	56	61	54	63	54	62	54	62	61	63	60	62	60	63	58	64	62	63	61	63	59	65	58	63	60	63	59	63	57	64	57	65	60	65	58	66	57	67	57	65	59	65
1	1	6	8	1	DarkCorner	DarkCorner	64	56	62	54	63	53	62	54	62	62	62	61	63	59	62	58	64	62	64	61	63	59	65	59	64	60	63	59	63	57	64	57	66	60	65.5	58	65	58	66	58	65	58	66
1	1	6	9	1	DarkCorner	DarkCorner	63	56	61	54	63	53	61	54	63	62	62	61	63	59	62	58	64	61	64	61	64	59	65	58	63	59	65	59	63	57	64	57	65	60	65	58	65	57	65	58	66	58	65
1	1	6	10	1	DarkCorner	DarkCorner	62	55	61	53	62	53	61	54	63	63	62	60	63	59	62	57	63	61	63	61	64	59	66	59	62	59	64	59	64	57	64	57	65	59	66	58	65	57	66	57	65	58	63
1	1	6	11	1	DarkCorner	DarkCorner	63	55	62	53	62	53	62	54	63	62	62	61	63	59	62	57	64	61	63	61	64	60	66	58	62	60	63	59	64	57	63	57	65	59	67	58	66	57	66	56	65	58	65
1	1	6	12	1	DarkCorner	DarkCorner	64	55	63	54	63	54	63	54	63	62	62	61	63	59	63	57	64	61	63	62	64	60	66	58	63	60	63	58	64	57	64	57	65	59	66	58	67	57	67	57	64	59	64
1	1	6	13	1	DarkCorner	DarkCorner	63	56	63	54	63	54	63	54	63	62	61	61	63	59	64	58	65	62	64	62	63	60	65	59	63.5	60	63	58	63	57	64	56	66	59	67	58	65	58	67	57	64	59	64
1	1	6	14	1	DarkCorner	DarkCorner	63	55	62	54	63	54	62	54	64	62	62	61	62	60	63	57	66	61	64	61	63	60	65	58	64	60	63	58	63	58	64	57	66	59	66	58	65	57	67	58	65	58	64
1	1	6	15	1	DarkCorner	DarkCorner	64	55	62	55	63	53	62	53	64	62	62	61	62	60	63.5	58	66	61	63	61	64	60	63	58	63	60	63	58	64	58	64	57	66	59	65	58	64	57	66	57	65	57	64
1	1	6	16	1	DarkCorner	DarkCorner	64	56	62	55	62	54	63	54	64	61	63	61	62	59	64	58	65	61	64	61	63	61	65	59	64	60	63.5	58	63	58	64	58	66	59	64	58	65	57	66	57	65	57	65.5
1	1	6	17	1	DarkCorner	DarkCorner	65	56	63	55	62	54	63	53	64	62	62	61	62	59	64	58	65	62	63	61	63	60	66	59	65	59	64	58	63	58	64	57	66	59	65	59	66	57	66	57	66	57	65
1	1	6	18	1	DarkCorner	DarkCorner	64.5	56	63	54	62	53	62	53	63	61	62	61	63	59	63	58	65	61	63	61	63	60	66	59	64	59	64	59	63	57	65	57	66	59	66	59	65	57	66	57	65	57	66
1	1	6	19	0	MAD_Dr_004_111289-1	MAD_Dr_004_111289-1	64	55	64	54	63	53	62	53	63	61	62	61	63	60	64	57	65	61	63	61	64	60	65	59	64	59	63	59	63	57	64	57	67	59	65	58	65	57	67	57	65	57.5	66
1	1	6	20	0	MAD_Dr_004_128724-1	MAD_Dr_004_128724-1	65	56	63	54	63	53	62	53	63.5	62	62	61	64	59	65	57	66	61	63	61	64	59	65	58.5	64	60	63	59	64	57	64	57	66	59	64	58	66	56.5	67	57	65.5	58	64
1	1	6	21	0	MAD_Dr_004_130760-1	MAD_Dr_004_130760-1	65	56	62	54	64	53	64	53	65	62	62	60	64	60	65	57	65	61	64	61	65	59	65	58	64	61	64	60	64	57	64	56	66	59	64	58	66	57	67	57	65	58	65
1	1	6	22	0	A_15_P117825	A_15_P117825	64	55	62	53	64	53	64	54	66	62	62	60	63.5	60	64	57.5	64	61	64	60	64	59	66	58	64	60	64	60	64	57	65	56	65	58	65	59	66	57	67	57	65	57	65
1	1	6	23	0	MAD_Dr_004_501681-1	MAD_Dr_004_501681-1	64	55	62	54	64	53	64	54	65	62	62	61	64	60	63	57	64	61	65	60	63	59	66	58	64	60	64	59	64	57	65	56	65	58	65	58	66	57	68	57	65	57	65
1	1	6	24	0	A_15_P111970	A_15_P111970	65	56	61	54	62	53	62	54	65	62	63	61	63	59	62	57	64	61	64	61	63	60	65	58	65	60	64	59	65	58	65	57	65	58	65	58	66	58	68	58	65	57	65
1	1	6	25	0	MAD_Dr_004_630576-1	MAD_Dr_004_630576-1	65	55	62	54	61	54	62	54	64	62	63	60	64	60	64	57	64	61	65	61	63	60	65	58	66	61	64	59	65	57	64	57	65	58	65	58	66	57	67	57	65	57	66
1	1	6	26	0	MAD_Dr_004_129768-1	MAD_Dr_004_129768-1	65	55	63	54	62	54	62	54	64	61	63	60	63	60	65	57	66	61	65	61	64	60	65	58	66	60	65	60	65	58	64	57	66	59	66	58	66	57	66	57	66	57	66
1	1	6	27	0	MAD_Dr_004_192934-1	MAD_Dr_004_192934-1	64	56	64	55	62	54	61	54	64	62	64	59	64	60	64	57	66	62	64	61	64	59	64	58	65	59	64	59	65	58	64	57	66	59	66.5	59	66	57	66	57	66	57	65
1	1	6	28	0	A_15_P109834	A_15_P109834	63.5	56	64	55	63	54	63	54	64	62	63	60	63	60	63	57	65	61	64	61	64	60	64	58	64	59	64	60	65	58	65	57	66	59	68	58	67	57	67	57	67	57	65
1	1	6	29	0	A_15_P104829	A_15_P104829	64.5	56	63	55	62	54	63	54	64	62	63	60	62	60	63	57	65	61	65.5	61	64	59	64	58	64	59	64	59	64	58	64	56	65	58	67	58	67	57	67	57	66	57	66
1	1	6	30	0	MAD_Dr_004_707295-1	MAD_Dr_004_707295-1	65	55	63	55	62	54	63	53	64	61	63	61	63	60	62	57	65	61	65.5	60	63	59	64	58	64	59	64	58	63	58	64	56	65	59	67	58	66	57	67	57	66	57	66
1	1	6	31	0	MAD_Dr_004_125339-1	MAD_Dr_004_125339-1	65	55	63	55	62	54	63	54	65	62	63	60	65	60	62	57	66	61	65	61	63	60	64	59	64	59	65	58	63	58	65	57	65	58	67	58	66	58	67	57	65	57	66
1	1	6	32	0	MAD_Dr_004_136262-1	MAD_Dr_004_136262-1	64	55	63	54	62	54	63	53	65	62	64	61	65	59	64	57	65	61	64	61	63	60	65	58	64	59	64	58	64	58	64.5	57	65	58	65.5	58	65	58	67	57	66	56	66
1	1	6	33	0	MAD_Dr_004_612006-1	MAD_Dr_004_612006-1	64	55	63	54.5	63	54	63	53	65	62	64	60	64	58	63	57	65	61	64	60	63	60	65	58	64	60	64	59	64	58	65	56	66	57	66	58	66	58	67	57	65	56	66
1	1	6	34	0	MAD_Dr_004_114109-1	MAD_Dr_004_114109-1	63	55	62	54	63	54	64	54	65	61	64	60	63	58	62	57	64	61	64	60	63	60	65	58	64	60	64	59	64	58	64	56	66	58	65	58	66	58	67	57	65	57	65
1	1	6	35	0	MAD_Dr_004_601231-1	MAD_Dr_004_601231-1	64	55	62	55	64	54	63	53	65	61	64	60	63	59	62	57	64	61	63	60	63	60	65	58	64	59	64	59	64	57	64	56	66	58	66	57	66	58	67	57	65	57	65
1	1	6	36	0	A_15_P109012	A_15_P109012	63	55	63	55	63	54	62.5	53	64	61	64	60	62	59	62	57	64	61	63	60	64	59	65	58	64	59	63	59	64	57	64	56	66	58	65	57	66	57	66	56	64	56	65
1	1	6	37	0	A_15_P104532	A_15_P104532	63	55	63	55	63	54	62	53	64	61	63	60	62	59	62	57	65	61	62	60	64	59	66	58	65	59	63	58	64	57	64	57	66	58	65.5	57.5	65	57	66	56	65	56	64
1	1	6	38	0	MAD_Dr_004_501866-1	MAD_Dr_004_501866-1	63	55	63	54	62	54	63	52	62	61	62	60	62	59	64	57	64	62	62	60	63	59	66	57	65	60	63	59	64	57	66	57	66	59	65	58	65	56	65	56	65	56	65
1	1	6	39	0	MAD_Dr_004_129820-1	MAD_Dr_004_129820-1	63	55	62	54	61	54	64	52	63	61	62	60	62	59	64	56.5	65	61	64	60	62	59	66	58	64	60	64	58	65	58	65	56	66	59	66	58	65	56	65	57	66	56	65
1	1	6	40	0	MAD_Dr_004_116208-1	MAD_Dr_004_116208-1	64	55	63	54	61	54	65	53	63	61	64	60	62	60	63	56	66	62	64	60	64	59	66	58	64	59	63	58	66	58	65	57	66	58.5	67	58	65	57	67	57	66	56	65
1	1	6	41	0	A_15_P114591	A_15_P114591	63	56	62	54	62	54	63	54	63	62	64	59	62	59	63	56.5	66	61	63	60	65	60	66	58	64	59	63	59	66	58	65	56	65	58	67	58	66	57	68	57	66	56	65
1	1	6	42	0	MAD_Dr_004_193386-1	MAD_Dr_004_193386-1	63	55	63	54	63	53	64	54	64	61	63	60	63	59	64	57	65	62	63	61	65	60	65	58	64	59	63	59	66	57	64	56.5	65	58	66	58	66	57	69	58	66	57	66
1	1	6	43	0	A_15_P119639	A_15_P119639	63	54	62	54	63	53	64	54	64	61	62	61	63	59	64	57	65	61	64	61	64	59	64.5	58	63	59	63	58	64	57	64	56	65	58	65	59	66	57	68	57	65	57	64
1	1	6	44	0	MAD_Dr_004_642134-1	MAD_Dr_004_642134-1	63	54	62	54	63	54	64	54	64	61	62	61	62	59	64	57	65	61	63	61	63	58	65	58	64	60	63	59	64	58	64	57	66	58	65	58	66	57	67	58	66	57	65
1	1	6	45	0	MAD_Dr_004_128412-1	MAD_Dr_004_128412-1	63	55	63	54	63	53	64	53	64	62	62	60	62	59	63	56	65	61	63	61	64	59	65	58	63	60.5	63	59	64	58	64	57	68	58	67	58	65	58	67	57	65	57	65.5
1	1	6	46	0	MAD_Dr_004_150636-1	MAD_Dr_004_150636-1	62	55	62	54	63	53	63	53	64	62	62	60	62	59	61	56	64	61	63	61	64	59	65	58	63	60	64	58.5	64	58	64	57	67	58	66	58.5	65	57	67	57	65	57	65
1	1	6	47	0	LOLS13434	LOLS13434	63	55	62	54	62	53	63	53	64	61	63	60	62	59	62	57	62	61	63	60.5	65	59	64	58	63	60	64	59	64	58	64	57	67	58	66	58	65	57	67	57	65	57	66
1	1	6	48	0	MAD_Dr_004_634152-1	MAD_Dr_004_634152-1	63	55	62	54	63	54	62	53	64	62	63	60	63	59	62	57	63	61	63	60	64	59	64	58	63	60	64	58	63	57	63	57	66	58	67	58	65	57	67	57	66	57	66
1	1	6	49	0	MAD_Dr_004_164706-1	MAD_Dr_004_164706-1	63	55	61	55	64	54	62	53	64	61	63	60	63	59	62	57	63	61	63	60	63	59	65	58	63	59	63	58	62	56	63	57	65	58	66	58	65	57	68	58	67	58	66
1	1	6	50	0	LOLS12821	LOLS12821	62	56	62	55	62	53	62	53	63	62	62	61	63	59	63	57	63	61	62	61	64	59	65	58	62	60	63	58	63	57	63	57	65	58	66	58	65	57	68	57	66	57	65
1	1	6	51	0	LOLS15955	LOLS15955	63	56	63	55	62	54	63	53	63	61.5	63	60	63	59	63	56	64	61	64	61	64	60	65	58	63	59	63	59	65	57	64	57	65	58	67	58	65	58	69	57	65	57	65
1	1	6	52	0	LOLS13363	LOLS13363	62	55	64	55	62	54	63	53	65	62	64	61	63	59	63	57	64	61	64	61	64	60	65	58	64	59	65	59	64	57	64	57	66	58	67	58	66	57	68	57	66	56	66
1	1	6	53	0	LOLS09107	LOLS09107	63	55	64	55	62	54	63	53	64.5	62	64	61	62	59	63	56	64	61	64	61	64	60	65	58	64	59	66	59	64	57	65	57	66	57	68	59	67	57	68	57	66	56	66
1	1	6	54	0	MAD_Dr_004_500816-1	MAD_Dr_004_500816-1	63	55	63	56	62	54	63	53	64	62	63	61	63	59	63	56	63	61	64	61	63	60	64	58	65	60	66	59	64	57	65	57	66	57	67	58	67	57	68	57	65	57	66
1	1	6	55	0	A_15_P110452	A_15_P110452	63	55	62	54	62	54	63	53	63	62	63	60	63	58	62	56	63	61	63	60	64	59	64	58	65	60	64	58	63	57	64	57	66	57	67	58	65	57	67	57	65	56	66
1	1	6	56	0	MAD_Dr_004_187102-1	MAD_Dr_004_187102-1	63	55	62	54	62	53	63	54	64	62	63	59	63	59	62	57	64	62	63	59.5	64	59	64	58	65	60	65	58	64	57	64	57	66	58	68	58	66	57	67	57	66	56	66
1	1	6	57	0	MAD_Dr_004_131164-1	MAD_Dr_004_131164-1	62	55	62	54	61	53	64	53	64	62	62	59	64	59	62	57	64	62	63	60	63	59	65	58	64	60	64	59	64	57	64	56	65	58	68	58	65	57	68	58	65	56	66
1	1	6	58	0	MAD_Dr_004_601632-1	MAD_Dr_004_601632-1	63	55	61	55	61	53	63	53	64	61	62.5	60	64	59	63	57	63	62	64	60	63	59	64	57	64	60	63	58	64	58	64	56	65	58	68	58	65.5	57	68	57.5	65	57	65
1	1	6	59	0	MAD_Dr_004_131108-1	MAD_Dr_004_131108-1	62	55	63	55	61	53	62	54	63	61	62	61	63	59	63	57	63	62	63	61	63	59	65	57	63	60	64	58	64	58	64	56	65	58	67	58	66	57	68	57	64	57	64
1	1	6	60	0	LOLS15541	LOLS15541	63	55	63	55	61	54	63	54	62.5	61	61	61	62	59	63	57	63	62	63	61	64	59	65	57	64	60	65	58	64	57	64	57	66	58	66	57	66	57	68	57	66	57	65
1	1	6	61	0	LOLS09183	LOLS09183	63	55	63	54	61	54	63	53	62	61	62	61	62	58	63	57	63	62	63	61	63	60	65	58	64	59	64	58	64	57	64	58	66	57	66	58	66	57	68	57	66	57	66
1	1	6	62	0	LOLS12772	LOLS12772	63	54	62.5	54	63	53	64	53	63	61	63	61	62	58	63	57	64	62	64	60	63	60	64.5	58	64	60	64	59	64	57	64	57	66	57	66	58	66	56	68	57	65	56	66
1	1	6	63	0	MAD_Dr_004_503609-1	MAD_Dr_004_503609-1	63	55	62	55	63	54	64	54	63	61	63	61	62	58	63	57	64	61	62	60	64	60	64	57	64	60	63	59	64	57	64	56	66	57	67	57	67	56.5	68	56	65	56	66
1	1	6	64	0	MAD_Dr_004_617901-1	MAD_Dr_004_617901-1	64	54	61	55	62	54	64	53	63	60	64	61	62	58	62	57	64	61	62	61	64	59	65	57	64	60	64	59	63	57	65	56	67	57	66	57	67	57	68	57	65	56	65
1	1	6	65	0	MAD_Dr_004_178993-1	MAD_Dr_004_178993-1	63	54	60	55	62	53	64	54	64	61	63	61	61	58	62	57	64	61	63	61	64	59	65	57	64	59	64	59	63	57	65	56	67	58	67	57	66	57	67	57	65	56	65
1	1	6	66	0	MAD_Dr_004_625436-1	MAD_Dr_004_625436-1	63	54	61	55	62	53	63	54	65	61	63	60	61	58	63	57	65	61	62	61	63	59	64	57	64	59	64	58	62	57	66	57	67	58	66	58	66	57	67	57	65	56	65
1	1	6	67	0	MAD_Dr_004_103768-1	MAD_Dr_004_103768-1	63	53	62	55	63	53	63	54	64	61	62	60	61	58	63	56	65	61	63	61	64	59	64	57	64	59	63	58	63	57	66	57	66	58	65	58	65	57	67	57	65	56	65
1	1	6	68	0	MAD_Dr_004_153234-1	MAD_Dr_004_153234-1	64	54	61	55	63	54	63	53	63.5	61	62	60	61	58	63	56	64	61	63	61	64	60	63	57	64	59	63	58	64	57	65	56	65	58	65	58	65	57	67	57	65	56	67
1	1	6	69	0	MAD_Dr_004_616140-1	MAD_Dr_004_616140-1	64	54	63	54	63	54	63	53	64	61	63	60	62	59	64	56	64	61	64	61	64	60	63	58	64	60	64	58	64	57	65	57	66	58	66	58	66	56	67	57	66	56	67
1	1	6	70	0	MAD_Dr_004_112415-1	MAD_Dr_004_112415-1	64	54	63	54	63	53	63	53	63	61	63	61	62	59	64	57	64	60.5	64	61	64	60	63	58	63	60	65	58	65	57	65	56	67	58	67	58	66	56	67	57	65	56	66
1	1	6	71	0	A_15_P100842	A_15_P100842	64	54	63	54	62	54	63	54	63	61	62	61	61	59	63	56	63	61	64	60	64	59	63	58	64	60	64	59	65	57	64	57	67	57	66	58	66	57	67	56	65	56	66
1	1	6	72	0	MAD_Dr_004_145868-1	MAD_Dr_004_145868-1	64	54	62	54	62	54	62	54	63	62	61	61	62	58	63	56	63	61	64	60	65	59	63	58	64	59	64	59	64	56	65	57	66	57	66	58	66	57	67	57	65	56	66
1	1	6	73	0	MAD_Dr_004_195631-1	MAD_Dr_004_195631-1	64	54	62	55	62	53.5	62	54	63	61	61	60	62	58	62	56	63	61	64	60	65	59	63	58	64	60	63	58	64	57	65	57	64	57	67	58	66	57	67	57	66	56	66
1	1	6	74	0	MAD_Dr_004_198103-1	MAD_Dr_004_198103-1	63	54.5	62	54	63	53	62	53	63	60	62	60	62	59	63	56	63	61	64	60	63	59	63	58	64	59	63	59	64	57	64	57	64	58	66	58	65	57	67	58	65	56	64
1	1	6	75	0	MAD_Dr_004_501852-1	MAD_Dr_004_501852-1	62	54	63	54	62	53	62.5	54	63	61	62	60	61	59	63	56	63	61	65	60	63	59	62	58	64	59	64	59	64	57	64	57	64	58	67	58	65	57	68	57	65	56	64
1	1	6	76	0	MAD_Dr_004_165245-1	MAD_Dr_004_165245-1	62	54	63	54	62	54	62	54	62	61	62	60	63	59	63	57	63.5	61	64.5	61	63	58	63	58	65	59	64	59	64	57	63	56	64	57	66	57	64	57	68	56	66	55	65
1	1	6	77	0	MAD_Dr_004_131510-1	MAD_Dr_004_131510-1	63	54	63	54	62	53	62	53	62	61	63	60	63	58	63	56	64	61	64	60	63	59	63	58	65	59	65	59	63	57	64	56	65	57	66	57	65	57	66.5	57	67	55	65
1	1	6	78	0	A_15_P108761	A_15_P108761	63	54	62	54	62	53	61	53	63	61	63	60	63	58	62	56	64	61	63	60	62.5	59	63	58	65	59	65	59	63	57	64	56	66	57	67	57	66	57	66	57	67	55	65
1	1	6	79	0	LOLS09651	LOLS09651	63	54	63	54	62	54	62	54	64	61	63	60	63	59	62	56	64	60	62	61	63	60	64	58	65	59	65	58	64	57	64	56	66	57	67	57	66	57	66	57	67	56	65
1	1	6	80	0	MAD_Dr_004_157234-1	MAD_Dr_004_157234-1	64	54	63	54	63	53	63	55	64	61	63	60	62	59	62	56	66	61	63	60	63	60	63	58	64	60	65	59	64	56	65	56	66	57	67	57	67	57	67	57	67	56	66
1	1	6	81	0	MAD_Dr_004_163288-1	MAD_Dr_004_163288-1	62	54	62	54	63	53	63	54	64	61	63	61	62	59	63	57	66	61	62	60	63	59	63	58	65	60	64	58	63	56	64	56	66	57	66	58	69	57	67	57	66	56	66
1	1	6	82	0	MAD_Dr_004_176887-1	MAD_Dr_004_176887-1	62	54	62	55	64	53	63	54	64	61	61.5	61	61	59	62	56	66	61	63	60	62	59	62	58	65	59	64	58	63	56.5	64	56	66	57	67	58	67	57	68	57	65	55	66
1	1	6	83	0	MAD_Dr_004_191903-1	MAD_Dr_004_191903-1	63	54	62	55	64	53	62	53	62	61	62	61	62	59	61	56	64	61	64	60	62	59	62	57	65	59	63	58	64	56	64	56	66	58	66	58	66	57	67	57	65	55	66
1	1	6	84	0	MAD_Dr_004_721700-1	MAD_Dr_004_721700-1	63	54	61	55	64	53	62	53	63	61	62	60	63	59	61	56	65	61	63	60	63	59	62	57	64	59	64	59	64	56	63	56	66	58	66	58	67	57	67	57	64	54	65
1	1	6	85	0	MAD_Dr_004_153366-1	MAD_Dr_004_153366-1	64	54	61	55	63	53	63	53	64	61	62	60	63	59	61	56	65	61	63	59	63	58	63	57	65	59	63	60	63	56	62	56	66	58	67	58	66	56	67	57	63	54	66
1	1	6	86	0	MAD_Dr_004_154658-1	MAD_Dr_004_154658-1	65	54	62	54	62	53	63	53	64	61	62	59	64	59	63	57	65	60	63	60	63	58.5	63	58	64	59	64	60	64	56	63	56	67	58	66.5	58	67	57	67	56	62	54	66
1	1	6	87	0	MAD_Dr_004_137454-1	MAD_Dr_004_137454-1	64	54	62	54	63	53	64	54	64	60	63	60	63	59	64	56	65	61	64	60	64	59	64	58	65	60	63	59	65	56	63	57	67	57	66	57	67	57	67	57	62	54	67
1	1	6	88	0	MAD_Dr_004_642565-1	MAD_Dr_004_642565-1	64	54	62	54	62	53	63	54	63	61	62	60	63	59	63	56.5	65	60	64	60	63	59	64	57	64	59	63	58.5	65	56	63	57	68	57	65	57	66	57	68	57	62	54	66
1	1	6	89	0	MAD_Dr_004_183289-1	MAD_Dr_004_183289-1	62.5	54	62	54	62	53	63	54	62	60	63	60	63	58	62	57	66	60	64	60	63	59	64	57	64	59	63	58	64	56	64	57	67	57	66	57	66	57	68	57	62	54	66
1	1	6	90	0	LOL03529	LOL03529	63	54	61	54	61	53	63	53	62	60	62	60	62	58	62	57	65	60	63.5	60	62	59	64	57	64	59	63	58	65	57	65	56	67	57	66	58	66	56	68	57	61	54	65
1	1	6	91	0	MAD_Dr_004_154249-1	MAD_Dr_004_154249-1	63	54	61	54	62	53	63	54	62	60	62	60	61	59	62	56	65	60	64	60	63	58	64	57	64	59	63	58	65	58	64	56	66	57	66	58	65	57	67	56.5	62	54	65
1	1	6	92	0	MAD_Dr_004_661976-1	MAD_Dr_004_661976-1	63	54	62	54	62	53	63	54	64	61	62	60	61	59	63	56	65	60	63	60	63	58	63	57	64	59	62	58	65	58	64	56	66	57	65	58	65	57	66	57	62	55	65
1	1	6	93	0	MAD_Dr_004_196883-1	MAD_Dr_004_196883-1	64	54	62	55	63	53	63	54	63.5	61	62	60	61	59	63.5	56	65	60	63	60	63	59	64	57	64	59	63	59	64.5	58	64	56	65	57	65.5	58	65	58	67	56	63	55	65
1	1	6	94	0	LOL02248	LOL02248	62	54	62	54	63	53	63	53	63	61	62	60	62	59	63	56	66	61	64	60	63	59	63	57	64	59	63	59	65	57	63	56	64	57	66	58	65	57	67	56	63	55	65
1	1	6	95	0	MAD_Dr_004_157255-1	MAD_Dr_004_157255-1	62	54	62	54	62	53	63	54	62	60	61	60	63	59	63	56	66	61	63	61	64	59	63	57	63	58	63	59	64	57	63	56	64	56	66	58	65	57	67	57	63	55	65
1	1	6	96	0	A_15_P111863	A_15_P111863	62	54	62	54	63	53	63	54	63	61	62	60	63	59	63	56	65	61	64	60	64	59	64	57	64	59	62	59	65	57	64	55	65	57	65	58	65	57	67	57	63	55	65
1	1	6	97	0	MAD_Dr_004_134404-1	MAD_Dr_004_134404-1	62	54	63	54	63	53	63	54	63.5	60	61	61	63	59	63	57	64	60	64	60	64	59	63	57	64	59	64	59	65	57	65	55	64	57	65	57	66	57	68	56	62	55	67
1	1	6	98	0	LOLS08707	LOLS08707	63	53	63	54	63	54	63	53	63	61	62	61	63	59	63	57	65	60	65	60	64	58.5	64	57	64	59	64	59	66	56	65	56	66	58	66	58	67	57	67	57	64	55	67
1	1	6	99	0	MAD_Dr_004_133446-1	MAD_Dr_004_133446-1	63	54	63	54	64	54	63	54	64	61	62	61	63	59	62	57	65	61	65	60	65	59	64	57	63	59	65	58	66	57	65	56	66	57	66	58	68	57	68	57	65	55	67
1	1	6	100	0	MAD_Dr_004_198586-1	MAD_Dr_004_198586-1	64	54	64	55	64	54	63	54	63	61	63	61	63	59	63	57	64	61	66	60	65	59	64	58	65.5	59	65	58	67	56	65	57	65	58	66	58	67	57	68	58	66	55	67
1	1	6	101	0	MAD_Dr_004_601479-1	MAD_Dr_004_601479-1	63	54	64	55	64	54	64	54	62	60	63	61	63	59	63	57	65	61	64	60	65	59	63	57	66	59	65	58	67	57	65	57	66	57	66	58	67	57	67	57	67	55	65
1	1	6	102	0	A_15_P100039	A_15_P100039	64	54	63	55	63	54	64	54	62	60	63	60	63	59	62	56	64	61	64	60	64	60	63	57	65	59	64	58	67	57	64	56	65	58	66	58	68	57	67	56	66	56	64
1	1	6	103	0	MAD_Dr_004_156596-1	MAD_Dr_004_156596-1	62	54	63	55	63	54	63	53	62	60	63	60	62	59	61	56	65	61	64	59	63	59	64	57	63.5	58	64	58	66	57	63	56	65	58	66	58	68	57	67	56	66	56	65
1	1	6	104	0	MAD_Dr_004_155144-1	MAD_Dr_004_155144-1	62	54	63	54	62	54	62	54	61	60	63	60	63	59	62	56	64	61	63	60	63	60	63	57	63	58	64	58	65	57	63	55	65	57	66.5	57	68	57	66	56	66	56	65
1	1	6	105	0	A_15_P110014	A_15_P110014	62	54	63	55	62	54	62	54	62	60	63	60	63	58	62	56	64	61	64	61	63	60	63	57	63	58	65	58	65	57	63	55	67	57	66	58	67	57	66	56	66	56	66
1	1	6	106	0	MAD_Dr_004_190909-1	MAD_Dr_004_190909-1	62	54	62	54	62	54	62	53	62	60	62	60	63	58	63	56	64	60	63	60	64	59	62	57	64	58	65	59	64	56	64	55	67	57	66	58	67	57	66	56	65	56	66
1	1	6	107	0	MAD_Dr_004_638178-1	MAD_Dr_004_638178-1	63	54	61	54	62	54	63	53	62	60	62	60	63	58	62	56	65	61	63	61	63	59	63	57	64	58	65	59	64	57	64	55	67	57	65	58	67	57	67	56	66	56	66
1	1	6	108	0	MAD_Dr_004_141444-1	MAD_Dr_004_141444-1	62	54	61	54	61	54	64	53	62	60	62	60	62	58	62	56	65	61	64	61	63	59	63	57	64	58	64	59	64	57	64	55	66	57	66	58	67	57	66.5	56	65	56	66
1	1	6	109	0	MAD_Dr_004_629663-1	MAD_Dr_004_629663-1	62	54	62	54	62	54	64	53	62	60	63	60	63	58	63	56	65.5	61	63	60	65	59	63	56	64	59	64	59	63	57	64	55	66	57	67	58	66	57	67	56	65	55	66
1	1	6	110	0	MAD_Dr_004_124600-1	MAD_Dr_004_124600-1	62	54	62	55	62	54	63	53	63	60	63	60	64	57	62	56	64	61.5	63	60	64	59	63	56	64	59	64	59	65	57	64	54	66	58	66	58	66	57	67	56	65	56	65
1	1	6	111	0	LOLS14163	LOLS14163	62	54	62	55	62	54	63	53	62	60	63	60	63	58	62	56	63	61	63	60	64	59	62	56	64	58	63	58	63	57	64	55	65.5	58	65	57	66	57	67	56	64.5	56	64
1	1	6	112	0	A_15_P105918	A_15_P105918	62	54	62	54	62	53	64	53	61	60	63	59	63	58	62	56	64	61	64	60	63	59	62	56	64	59	63	59	64	56	63	56	66	58	65	57	67	57	66	56	64	56	64
1	1	6	113	0	MAD_Dr_004_628840-1	MAD_Dr_004_628840-1	63	54	62	54	63	54	63	54	62	60	62	59	62	58	63	56	64	61	64	61	62	58	62.5	57	64	58	63	58	64	56	63	56	66	58	66	57	67	57	66	57	65	55	65
1	1	6	114	0	LOL01091	LOL01091	62	54	62	54	62.5	53	65	54	63	60	62	60	63	58	63	56	65	61	63	61	64	58	63	57	64	58	63	58	64	56	63	56	65	57	66	57	66	57	66	57	65	55	65
1	1	6	115	0	MAD_Dr_004_105592-1	MAD_Dr_004_105592-1	62	54	62	55	62	53	66	54	64	60	63	60	63	58	64	56	66	61	64	60	64	59	63	56	64	58	64	58	63	56	64	56	65	58	66	58	66	57	67	57	66	56	66
1	1	6	116	0	LOL03900	LOL03900	61	54	62	55	62	54	65	54	63	61	63	60	63	58	64	57	65	61	64	60	64	59	64	56	65	58	64	59	64	56	65	55	65.5	58	66	58	66	57	68	56	65	56	65
1	1	6	117	0	A_15_P112265	A_15_P112265	62	54	62	54	62	54	65	54	63	61	63	60	62	58	64	56	64	61	65	61	65	59	64	57	64	58	65	59	64	56	65	55	65	57	65	58	67	57	68	56	65	55	65
1	1	6	118	0	MAD_Dr_004_654040-1	MAD_Dr_004_654040-1	62	54	62	54	63	54	63	54	62	61	63	60	61	58	64	56	64	61	64	60	65	59	64	56	64	58	63.5	59	64	56	66	55	66	57	65	58	67	57	67	56	65	55	65
1	1	6	119	0	MAD_Dr_004_197143-1	MAD_Dr_004_197143-1	63	54	61	54	63	54	63	53	63	61	63	59	61	58	64	56	64	61	64	61	65	59	63	56	64	59	64	58	64	56	65	55.5	65.5	58	66	57	66	57	67	56	65	55	64
1	1	6	120	0	LOLS05336	LOLS05336	63	54	62	54	63	53	62	53	63	60	63	59	62	58	64	56	63	61	64	61	64	59	64	57	64	59	64	58	64	57	64	55	65	57	66	58	66	57	67	55	65	55	64
1	1	6	121	0	A_15_P104808	A_15_P104808	62	54	62	55	63	53	62	53	64	61	62	59	62	58	65	56	63	61	64	61	64	59	64	57	64	59	64	58	64	57	64	55	65	57	66	58	66	57	68	56	65	55	64
1	1	6	122	0	MAD_Dr_004_707563-1	MAD_Dr_004_707563-1	63	54	61	55	62	54	62	53	62	61	62	60	62	58	65	56	63	62	63	60	63	59	64	57	64	59	64	58	64	57	64	55	66	57	66	59	66	57	67	56	65	55	64
1	1	6	123	0	LOLS09818	LOLS09818	62	54	61	54	63	53	63	54	63	61	61	60	63	57	64	56	63	62	63.5	60	63	59	64	57	63	58	64	58	64	57	64	56	65	57	66	58	65	56	67	56	67	55	64
1	1	6	124	0	MAD_Dr_004_119166-1	MAD_Dr_004_119166-1	61	54	61	54	64	53	63	54	63	61	62	60	63	57	64	56	64	62	65	60	63	59	64	57	62	58	65	59	64	56	65	55	66	57	64	58	66	57	67	56	66	55	64
1	1	6	125	0	MAD_Dr_004_131839-1	MAD_Dr_004_131839-1	62	54	61	54	63	53	63.5	53	62.5	61	61	60	63	57	63	55	64	62	65	60	64	59	64	56	63	58	65	58	63	56	65	55	65	57	65	58	66	57	68	56	66	55	65
1	1	6	126	0	MAD_Dr_004_159089-1	MAD_Dr_004_159089-1	62	54	62	55	63	53	63	53	63	61	62	60	62	57	64	56	63	61	64	60	65	59	65	56	64	58	64	58	64	56	65	55	65	58	66	57	65	57	68	56	65	55	66
1	1	6	127	0	MAD_Dr_004_601092-1	MAD_Dr_004_601092-1	62	54	63	55	63	53	63	53	63	61	62	60	62	57	64	56	64	61	64	60	66	59	64	56	64	58	64	59	65	56	65	55	65	58	65	57	66	57	68	57	65	55	66
1	1	6	128	0	MAD_Dr_004_637584-1	MAD_Dr_004_637584-1	63	54	63	54	63	53	63	53	63	60	62	59	62	58	64	56	63	60	64	60	65	58.5	64	57	64	59	65	59	65	56	64	55	65	58	65	58	67	57	68	57	66	55	66
1	1	6	129	0	MAD_Dr_004_134640-1	MAD_Dr_004_134640-1	63	55	63	54	63	53	62	54	63	60	63	60	62	58	64	55	64	61	65	61	66	58	63	57	64	59	64	58	65	56	64	55	66	57.5	65	58	67	57	68	57	65	55	66
1	1	6	130	0	MAD_Dr_004_631169-1	MAD_Dr_004_631169-1	64	54	62	54	63	54	63	54	63	60	63	60	63	57	65	55	64	60	65	60	66	59	64	57	64	59	64	58	65	56	64	55	66	57	65	57	68	57	69	57	65	55	65
1	1	6	131	0	MAD_Dr_004_120440-1	MAD_Dr_004_120440-1	64	54	63	55	63	54	64	53	63	60	63	60	63	57	65	55	64	60	64	60	65	59	63	57	65	59	64	59	63	57	64	56	67.5	57	65	58	68	57	68	56	64	55	64
1	1	6	132	0	MAD_Dr_004_603288-1	MAD_Dr_004_603288-1	64	54	62	55	64	54	64	54	63	61	63	59	63	57	65	56	64	61	63	61	64	59	63	56	65	59	64	59	64	56	65	56	66	57	65	58	67	57	68	56	64	56	64
1	1	6	133	0	MAD_Dr_004_720689-1	MAD_Dr_004_720689-1	64	54	63	55	64	53	64	54	63	61	63	60	64	58	64	56	64	61	63	60	63	59	63	57	66	59	64	59	63	57	65	55	65	57	65	58	67	57	67	56	64	56	65
1	1	6	134	0	MAD_Dr_004_653484-1	MAD_Dr_004_653484-1	64	54	63	55	64	53	64	53	63	61	63	60	64	58	63	56	64	62	63	60	63	59	63	56	64	58	63	58	64	57	65	55	65	57	65	58	67	57	67	56	65	55	64
1	1	6	135	0	MAD_Dr_004_143462-1	MAD_Dr_004_143462-1	64	54	63	54	63	53	64	53	63	62	63	60	63	57	63	56	64	62	63	60	63	59	64	57	64	58	64	58	63	57	65	55	67	57	66	58	67	58	67	56	65	55	64
1	1	6	136	0	MAD_Dr_004_719033-1	MAD_Dr_004_719033-1	64	54	63	54	62	53	64	53	63	61	63	60	63	58	63	56	64	61	63	59	63	59	64	56	65	58	65	59	63	56	65	55	66	58	66	58	67	58	66	56	65	55	64
1	1	6	137	0	MAD_Dr_004_160765-1	MAD_Dr_004_160765-1	64	54	63	55	63	53	64	54	63	61	63	60	62	58	62	56	63.5	61	63	60	63	58	63	56	66	58	65	58	63	57	64	54	67	58	66	58	67	57.5	67	56	65	54	64
1	1	6	138	0	MAD_Dr_004_705877-1	MAD_Dr_004_705877-1	63	54	63	54	63	54	63	54	63	61	63	59	62	59	62	56	64	62	64	60	63	58	64	57	65	58	65	58	63	57	63	54	66	58	67	57	67	57	67	56	65	54	65
1	1	6	139	0	MAD_Dr_004_192759-1	MAD_Dr_004_192759-1	63	54	63	55	64	53.5	64	54	63	61	63	60	62	58.5	62	56	64	62	64	61	64	59	64	56	63	58	63	59	64	57	63	54	67	57	66	58	68	57	67	56	65	54	66
1	1	6	140	0	MAD_Dr_004_152220-1	MAD_Dr_004_152220-1	63	54	63	54	64	54	63	54	64	61	63	60	62	58	62	55	64	62	63	60	64	59	64	56	63	58	64	58	63.5	57	64	55	66	57	65	57	68	57	67	56	65	55	66
1	1	6	141	0	MAD_Dr_004_136250-1	MAD_Dr_004_136250-1	62	54	62	54	64	53	63	54	64	61	63	60	63	58	61.5	55.5	64	62	63	60	64	59	64	56	64	58	65	58	64	56	65	55	67	57	66	58	67	57	67	57	65	55	65.5
1	1	6	142	0	MAD_Dr_004_180412-1	MAD_Dr_004_180412-1	62	54	64	55	63	53	63	54	63	61	63	60	63	58	61.5	56	65	61	63	60	64	59	63	57	64	58	65	58	63	57	65	54	67	57	66	58	68	57	67	56	65	55	66
1	1	6	143	0	LOL02905	LOL02905	62	54	65	55	62	53	62	54	64	61	62	60	63	58	62	56	64	60	63	60	63	59	63	57	64	58	63	58	63	57	64	54	66	57	66	58	66	57	67	56	66	55	65
1	1	6	144	0	MAD_Dr_004_628307-1	MAD_Dr_004_628307-1	62	54	65	55	62	54	62	54	64	61	62	60	61	58	62	56	64	61	63	59	62	59	63	57	64	58	63	58	63	57	65	54	66	57	66	58	67	57	66	56	65	55	64
1	1	6	145	0	MAD_Dr_004_125413-1	MAD_Dr_004_125413-1	62	54	63	55	62	54	62	54	63	61	62	60	61	57	62	56	65	61	63	60	63	60	64	57	64	58	63	58	64	57	64	55	66	58	67	58	67	57	67	56	64	55	64
1	1	6	146	0	MAD_Dr_004_626060-1	MAD_Dr_004_626060-1	63	53	63	54	62	54	63	54	64	62	62	60	62	58	62	56	64	61	63	60	63	60	64	57	63	58	63	59	64	57	65	55	66	58	66	58	66.5	57	66	57	64	55	64
1	1	6	147	0	MAD_Dr_004_116229-1	MAD_Dr_004_116229-1	62	54	63	55	63	54	62	53	64	61	62	60	63	58	63	55	65	61	63	60	63	60	64	57	65	58	65	59	64	57	65	54	66	58	67	57	67	57	66	57	64	55	64
1	1	6	148	0	MAD_Dr_004_121586-1	MAD_Dr_004_121586-1	63	54	62	54	63	54	64	53	64	61	63	60	64	58	62	56	64	61	62	60	64	59	64	57	64	58	64	59	64	57	63	54	65.5	58	66	58	66	57	67	56	64	55	65
1	1	6	149	0	LOLS09037	LOLS09037	63	54	62	54	63	53	64	54	63	61	62	59	63	57	62	56	63	61	63	60	65	59	64	56	64.5	58	64	58	64	57	63	54	65	58	66	58	66	58	67	56	64	55	64.5
1	1	6	150	0	MAD_Dr_004_673108-1	MAD_Dr_004_673108-1	63	54	62	54	62.5	54	64	53	62	61	62	60	62	58	62	55	63	61	63	60	65	59	64	56	65	58	64	59	64	57	64	54	65	58	65	58	67	58	68	57	66	55	65
1	1	6	151	0	MAD_Dr_004_197408-1	MAD_Dr_004_197408-1	62	53	62	54	62	54	64	54	63	61	62	60	62	58	62	55	65	62	63	60	64	59	64	56	64	58	64	58	64	57	65	54	66	58	65	58	67	57	66	57	65	54	65
1	1	6	152	1	DarkCorner	DarkCorner	62	54	62	54	63	54	64	54	63	61	62	60	63	58	63	55	64	62	62	60	65	59.5	64	57	63	58	64	59	64	57	65	54	66	58	64	58	67	57	68	57	65	54	65
1	1	6	153	1	DarkCorner	DarkCorner	62	54	62	54	64	54	64	54	63	61	62	60	63	58	62	56	64	62	63	60	64	60	64	57	64	58	65	58	64	58	65	55	65	58	65.5	58	67	57	68	57	65	54	64
1	1	6	154	1	DarkCorner	DarkCorner	62	54	62	55	64	54	65	55	63	61	63	59	62	58	62	56	63	62	63	60	63	59	64	57	64	58	64	58	65	57	65	54	65.5	57	65	58	66	57	67	57	66	54	64
1	1	6	155	1	DarkCorner	DarkCorner	62	54	62.5	55	63	54	65	54	63	61	62	59	63	58	62	56	64	62	62	60	63	58	64	57	65	58	63	58	64	57	65	55	66	57	65	57	67	57	67	57	66	54	65
1	1	6	156	1	DarkCorner	DarkCorner	62	54	62	55	63	54	64	54	62	61	62	60	63	57	62	56	65	62.5	62	60	63	58	63.5	57	64	59	64	59	63	57	63	54	65	57	65	58	68	57	66	56	65	55	66
1	1	6	157	1	DarkCorner	DarkCorner	63	54	63	55	63	54	64	54	62	62	62	59	62	58	62	56	66	63	62	60	64	58	62.5	58	65	58	64	58	63	57	63	54	65	58	65	58	68	57	66.5	56	65	55	65
1	1	6	158	1	DarkCorner	DarkCorner	62	53	63	54	63	53	63	53	62	62	62	60	62	58	61	57	67	63	63	60	63	59	63	57	64	58	65	58	63	57	65	54	64	58	64	57	67	57	68	56	65	54	65
1	1	6	159	1	DarkCorner	DarkCorner	62	54	64	54	62	54	63	53	63	61	63	60	62	58	61	56	67	63	63	60	64	59.5	63	57	63	58	65	58	63	57	64	54	64	58	65	57	68	57	67	56	63	54	65
1	1	6	160	1	DarkCorner	DarkCorner	62	54	64	54	62	54	63	53	62	61	63	60	62	58	61	56	67	63	63	61	64	60	62	57	64	58	64	59	62	57	64	53	64	58	66	57	69	57	66	57	64	54	65
1	1	6	161	1	DarkCorner	DarkCorner	62	54	64	54	62	54	64	54	63	61	63	59	62	59	61	56	67	64	63	60	65	59	62	57	63	58	64	58	63	58	64	53	65	57	66	58	69	57	65	57	64	55	65
1	1	6	162	1	DarkCorner	DarkCorner	62	54	63	54	63	54	64	54	63	61	63	59	62	58	60	56	66	64	63	60	64	60	63	57	63	59	64	59	64	58	64	54	65	58	66	58	67	57	66	57	64	54	65
1	1	6	163	1	DarkCorner	DarkCorner	63	54	62	54	62	54	64	54	63	61	62	59	62	58	62	56	65	64	62	60	64	60	62	57	64	59	64	59	65	58	63	54	65	58	66	58	66	57	66	57	64	54	65
1	1	6	164	1	DarkCorner	DarkCorner	63	54	62	54	61	54	64	54	62	62	62	60	62	58	62	55	67	65	63	61	63	59	63	58	64	59	64	59	64	58	63	55	65	58	65	57	66	57	66.5	56	64	54	65
1	1	6	165	1	DarkCorner	DarkCorner	62	54	62	54	61	53	64	54	63	62	62	60	61	59	62	56	67	65	63	61	63	59	63	58	63	58	64	59	65	58	63	55	65	58	65	57	66	57	67	56	64	54	65
1	1	6	166	1	DarkCorner	DarkCorner	62	54	61	54	61	53	63	54	63	61	62	60	62	58	62	56	68	65	63	61	62	60	63	58	63	58	63	59	63	58	64	55	66	58	65	58	66	57	67	57	64	54	64
1	1	6	167	1	DarkCorner	DarkCorner	62	54	60	54	63	53	63	54	63	61	62	59	62	58	61	56	69	65	63	61	62	60	63	57.5	63	58	63	58	64	57	63	55	66	58	65	57	68	57	67	56	65	54	64
1	1	6	168	1	DarkCorner	DarkCorner	61	54	62	53	62	53	63	53	62	60	63	59	62	58	61	56	68	64	63	60	64	59	65	57	64	58	63	58	64	57	64	54	66	57	65	56	67	57	66	56	65	54	66
1	1	6	169	1	DarkCorner	DarkCorner	62	53	62	53	62	53	63	53	62	59	62	58	62	57	63	56	67	62	63	58	63	58	64	56	64	57	64	57	63	57	64	54	66	56	66	56	67	56	66	55	65	54	65
1	1	6	170	1	DarkCorner	DarkCorner	62	53	62	53	62	52	64	53	62	58	62	57	62	56	63	55	67	61	63	58	63	57	64	55	63	57	64	57	63	56	64	54	66	56	65	56	67	56	66	55	65	53	65
1	1	7	1	1	DarkCorner	DarkCorner	62	56	62	53	62	53	63	53	62	60	63	58	62	57	63	55	64	59	64	59	63	57	65	57	63	58	64	57	64	56	64	55	66	61	66	57	66	57	68	56	64	60	66
1	1	7	2	1	DarkCorner	DarkCorner	62	56	63	53	62	54	63	52	62	61	63	59	62	58	63	56	64	60	64	60	64	58	65	57	64	59	64	58	64	57	64	56	66	61	66	57	66	57	67	57	65	60	66
1	1	7	3	1	DarkCorner	DarkCorner	62	56	62	53	62	54	63	53	61	63	62	61	62	60	64.5	58	64	62	64	62	62	62	64	59	64	59	64	59	63	58	64	57	65	62	65	58	66	57	67	57	65	59.5	65
1	1	7	4	1	DarkCorner	DarkCorner	62	56	62	54	61	54	61	53	62	63	63	61	61	60	64	58	64	63	64	63	63	62	63	60	63	59	64	59	64	59	63	57	65	62	66	58	65	57	66	58	65	60	66
1	1	7	5	1	DarkCorner	DarkCorner	62	56	60	54	60	55	61	53	61	63	63	61	61	61	63.5	58	65	63	65	62	64	61.5	64	60	62	59	64	60	63	59	63	57	64	61	65	57	65	57	66	58	65	59	65
1	1	7	6	1	DarkCorner	DarkCorner	65	57	60	54	62	55	62	53	61	63	64	60	61	61	63	58	66	62	64	62	65	62	64	59	63	59	64	60	63	58	63	58	65	59	64	58	65	57	67	58	64	59	64
1	1	7	7	1	DarkCorner	DarkCorner	64	56	61	54	62	54	61	54	62	62	64	60	63	62	63	59	65	63	63	62	64	61	65	59	63	60	63	60	63	58	63	58	65	60	65	58	65	57	66	58	63	58	65
1	1	7	8	1	DarkCorner	DarkCorner	64	56	61	54	62	54	61	54	62	63	63	61	62	61	62	59	64	63	63	62	63	61	65	59	64	61	63	59	63	58	62.5	57	66	61	65	59	65	57	67	58	65	58	66
1	1	7	9	1	DarkCorner	DarkCorner	63	55.5	62	54	63	53	61	54	63	62.5	62	62	63	60	62	59	64	62	64	62	64	61	65	59	64	60	64	59	63	58	63	57	65	60	65	59	64	57	65	58	64	58	65
1	1	7	10	1	DarkCorner	DarkCorner	63	55	60	54	62	53.5	60	54	62	63	62	62	64	60	62	58	63	62	64	63	63	61	65	59	63	60	64	59	64	58	64	57	65	60	65	58	65	57	65	58	66	58	64
1	1	7	11	1	DarkCorner	DarkCorner	62	56	61	54	60	54	61	54	62	63	62	61	64	60	63	58	63	62	63	63	63	61	65	59	62	60	63	59	64	57	64	57	65	59	66	58	66	57	66	57	66	58	63
1	1	7	12	1	DarkCorner	DarkCorner	62	55	62	54	62	54	63	54	63	63	61	61	64	60	63	58	64	62	63	63	64	61	66	59	62	60	63	59	64	57	63	57	66	59	67	59	66	58	66	57	64	59	64
1	1	7	13	1	DarkCorner	DarkCorner	63.5	55	63	54	63	54	62	54	63	63	61	62	64	60	63	59	65	62	63	64	64	61	66	59	63	60	63	59	64	57	63	57	65	60	68	58	65.5	58	68	57	64	60	64
1	1	7	14	1	DarkCorner	DarkCorner	63	55	62	54	62	54	62	54	63	63	60	62	63	61	63	58	66	62	64	63	63	61	65	59	64	61	62	59	62	58	64	58	66	59	67	58	64	58	67	58	64	59	64
1	1	7	15	1	DarkCorner	DarkCorner	65	55	62	54	63	54	62	53	63	63	61	63	62	61	64	58	67	62	63	62	64	62	63	59	63	61	63	59	63	59	64	58	66	59	67	59	64	58	66	58	64	58	64
1	1	7	16	1	DarkCorner	DarkCorner	64	55	62	55	63	54	61	54	65	62	62	63	62	61	63	59	66	62	64	62	64	62	64	60	63	60	63	59	63	59	64	58	65	59	65	59	63	57	66	58	65	58	64
1	1	7	17	1	DarkCorner	DarkCorner	65	55	62	55	61	54	63	53	64	62	62	62	63	61	64	59	65	62	63	62	64	62	66	59	64	60	63	59	61	59	65	58	66	59	64	59	65	58	66	57	65	58	66
1	1	7	18	1	DarkCorner	DarkCorner	66	56	63	55	61	54	63	53	62	63	62	62	63	60	64	59	65	62	64	62	63.5	61	66	60	65	59	64	59	62	59	65	58	66	60	65	59	66	57	65.5	58	67	57	66
1	1	7	19	0	LOLS15948	LOLS15948	65	56	65	54	62.5	53	62	54	63	62.5	62	62	63	61	64	59	66	62	63	63	64	61	66	59.5	64	59	64	59	63	58	65	57	66	59	65	59	66	57	66	57	66	57	66
1	1	7	20	0	MAD_Dr_004_177042-1	MAD_Dr_004_177042-1	66	55.5	64	54	63	53	62	54	63	62	63	62	63	61	64	58	66	62	63	63	64	61	65	60	64	61	63	60	63	58	64	58	66.5	58.5	65	58	66	57	66	57	65	57	65
1	1	7	21	0	MAD_Dr_004_113468-1	MAD_Dr_004_113468-1	66	56	63	54	63	54	63	54	63.5	63	62	61	63	61	65	59	67	62	64	62	65	60	65	60	64	60.5	63	60	63	58	64	58	66	59	65	59	65	57	67	58	66	58	65
1	1	7	22	0	MAD_Dr_004_658819-1	MAD_Dr_004_658819-1	65.5	56	62	53	64	53	64	54	66	62	62	61	65	62	64	58	65	62	65	62	65	61	65	59	65	60	64	60	64	57	64	57	66	58.5	65	60	67	57	67	58	65	58	66
1	1	7	23	0	MAD_Dr_004_129680-1	MAD_Dr_004_129680-1	64	56	61	54	64	53	64	54	66	63	62	61.5	63	62	63	58	64	62	65	62	65	60	66	58.5	64	61	63	59	64	57	66	58	66	59	66	60	66	58	66	57	65	58	64
1	1	7	24	0	A_15_P120342	A_15_P120342	63	56	62	54	62	54	62	54	65	63	62	62	64	62	63	58	64	62	66	62	65	60	65	58	64.5	61	64	60	65	58	66	57	65	59	65	59	66	58	66	57	66	57	65
1	1	7	25	0	A_15_P101315	A_15_P101315	65	56	62	54	61	54	62	54	65	63	62	62	63	61	63	57	64	62	65	63	64	60	65	59	65	61	65	59	64.5	58	63	58	65	58	65	58	66	58	67	58	66	57	65
1	1	7	26	0	MAD_Dr_004_124843-1	MAD_Dr_004_124843-1	65	55	64	54	61	54	61	54	64	63	63	61	63	60	65.5	58	66	63	65	62	64	61	65	59	65	60	66	60	65	58	63	59	67	58.5	65	58	66	58	67	58	66	57	67
1	1	7	27	0	MAD_Dr_004_118720-1	MAD_Dr_004_118720-1	65	55	64	55	62	54	62	54	64	63	64	60	64	61	65	58	67	62	65	61	65	61	64	59	66	60	66	61	65	59	64	58.5	67	59	67	59	66.5	58	65	58	66	58	67
1	1	7	28	0	A_15_P119082	A_15_P119082	64	56	64	55	62	54	63	54	65	63	64	61	64	61	64	58	66	63	64	61	65	60	64	59	65	60	64	61	65	59	66	57	66	59	68	59	67	58	66	57	66	58	66
1	1	7	29	0	MAD_Dr_004_164486-1	MAD_Dr_004_164486-1	63	57	64	55	62	54	63	54	64	63	63	61	63	61	63	58	66	63	66	62	64	60	64	60	64	59	64	60	64	59	66	57	66	59	67	59	68	57	67	58	66	57	66
1	1	7	30	0	MAD_Dr_004_198580-1	MAD_Dr_004_198580-1	65	56	64	55	62	54	63	54	64	62	63	61	63	60	62	58	66	63	66	62	64	61	63	59	64	60	65	60	63	58	65	57	66	59	67	59	67	57	67	58	66	57	66
1	1	7	31	0	A_15_P119275	A_15_P119275	65	55	63	55	62	53	63	54	64	62	63.5	61	64	61	62	58	67	63	66	62	63	61	63	59	64	60	64	59	64	58	65	57	66	59	67	59	65	58	67	57	66	57	66
1	1	7	32	0	LOLS10386	LOLS10386	65	55	64	55	62	54	64	54	65	63	63	61	66	61	63	59	66	62	65	62	62	62	64	59	64	60	65	60	63	59	64	58	66	59	66	59	65	58	66	57	66	57	66
1	1	7	33	0	MAD_Dr_004_135002-1	MAD_Dr_004_135002-1	64.5	55	64	55	63	54	63	54	65	63	65	61	66	60	63	59	66	62	65	62	63	62	65	58	64	61	65	59	64.5	59	64	57	66	58	66	58	66	58	67	57	65	57	66
1	1	7	34	0	MAD_Dr_004_167147-1	MAD_Dr_004_167147-1	64	55	63	55	63	54	64	54	65	63	64	61	66	59	63	58	65	61.5	64	62	63	62	65	59	64	60	64	60	65	59	65	57	67	57	66	58	65	58	68	57	66	57	65
1	1	7	35	0	MAD_Dr_004_688954-1	MAD_Dr_004_688954-1	64	55	63	55	64	54	63	54	65	62	65	61	65	60	63	58	65	62	63	61	64	61	65	58	63	60	64	60	65	59	64	57	66	59	66	58	66	58	67	57	66	57	65
1	1	7	36	0	A_15_P116977	A_15_P116977	64	55	63	55	64	54	63	53	65	62	65	61	63	59	62	58	65	62	63	62	63.5	60	65	59	64	59	64	59	65	58	64	56	66	58	66	58	66	58	66	57	66	56	65
1	1	7	37	0	MAD_Dr_004_143173-1	MAD_Dr_004_143173-1	62.5	55	63	55	63	54	62	53	64	63	63	61	63	59	63	57.5	65	62	62	61	65	60	66	59	64	59.5	64	59	64	58	64	57	66.5	59	66	58	66	57	66	57	65	56	65
1	1	7	38	0	MAD_Dr_004_109180-1	MAD_Dr_004_109180-1	62	55	63	54.5	63	54	62	53	63	63	62	61	62	59	64	58	64	62	62	60	64	60	66	58	64	60	64	59	64	58	65	57	67	59	66	58	65.5	56	66	56	66	56	64
1	1	7	39	0	A_15_P118545	A_15_P118545	62.5	55	62	54	61	54	64	52	62	63	63	61	62	59	64	58	65	62	64	61	62	60	66	59	65	60	64	60	65	58	66	58	67	58	66	58	65	57	65	57	66	56	65
1	1	7	40	0	MAD_Dr_004_197044-1	MAD_Dr_004_197044-1	64	55	63	55	61	54	64	53	63	63	64	62	62	60	63	58	66	62	65	61	63	61	66	59	65	59	64	59	66	58	66	58	66	60	65	58	65	57	65	58	67	56	65
1	1	7	41	0	MAD_Dr_004_153449-1	MAD_Dr_004_153449-1	64	55	62	55	61	54	63	54	63	63	65	61	62	61	63	58	67	62	64	61	64	60	66	59	64	60	63	59	67	58	65	58	66	59	67	58	65	57	67	58	67	56	65
1	1	7	42	0	MAD_Dr_004_665020-1	MAD_Dr_004_665020-1	62	56	63	54	62	54	63	54	62	62	64	61	63	60	64	58	66	62	63	62	65	61	66	59	65	60	64	59	66	58	65	57	65	59	67	59	65.5	58	69	58	67	57	65
1	1	7	43	0	MAD_Dr_004_198484-1	MAD_Dr_004_198484-1	63	55	62	54	63	54	62	54	64	62	64	62	63	59	64	58	66	62	63	62	65	61	65	59	65	60	64	59	65	58	64	58	65	59	66	59	66	58	69	58	66	57	65
1	1	7	44	0	MAD_Dr_004_719709-1	MAD_Dr_004_719709-1	63	55	63	54	63	54	64	54	65	62	63	62	63	60	65	57	66	62	64	62	64	60	65	60	64	60	63	59	63	58	64	57	66	58	66	59	66	57	69	58	66	57	65
1	1	7	45	0	MAD_Dr_004_181762-1	MAD_Dr_004_181762-1	63	55	63	54	63	54	65	54	64	62	62	62	63	60	63	57	66	62	63	62	64	61	65	59	63	61	63	60	63	59	65	59	67	58	67	59	66	58	67	58	66	57	66
1	1	7	46	0	MAD_Dr_004_679534-1	MAD_Dr_004_679534-1	63	55	62	55	63	53	64	54	64	63	62	61	62	61	62	57	65	63	63	62	65	61	65	58	64	61	64	58	64	59	64	58	69	59	68	59	66	58	66	57.5	65	57	66
1	1	7	47	0	LOLS16179	LOLS16179	63	55	62.5	54	63	53	63.5	53	65	63	63	61	62	60	62	57	63	63	63	62	66	61	64	58	62	61	64	59	65	58	63	58	67	58.5	67	59	66	58	67	57	64	57	66
1	1	7	48	0	MAD_Dr_004_127068-1	MAD_Dr_004_127068-1	63	55	62	54	64	54	64	54	65	63	64	61	64	60	62	57	62	63	62	61	64	60	64	59	64	61	64	59	65	58	63.5	57	66	58	68	59	65.5	58	67	58	66	57	67
1	1	7	49	0	LOLS11592	LOLS11592	63	56	61	55	64	54	63	54	64	63	63	61	63	60	63	58	63	62	63	61	64	60	64	59	63	61	63	58	62.5	57	63.5	58	66	58	67	59	65	57	69	58	67	58	66
1	1	7	50	0	MAD_Dr_004_628864-1	MAD_Dr_004_628864-1	63	56	62	55	62.5	54	61	53	65	63	63	61	63	60	63	58	63	62	62	61	63	60	65	59	62	61	63	58	62	57	63	57	65	58	68	59	65	57	68	58	66	58	66
1	1	7	51	0	MAD_Dr_004_112673-1	MAD_Dr_004_112673-1	63	56	62	55	62	54	62	54	64	62	63	62	64	60	62	57	63	62	64	62	63	60	66	59	62	60.5	63	59	63	57	64	57	65	58	67	59	66	58	68	58	65	58	66
1	1	7	52	0	MAD_Dr_004_653747-1	MAD_Dr_004_653747-1	63	56	64	55	63	54	63	54	66	63	63	61	64	60	64	57	65	62	65	62	65	61	65	59	64	59	65	60	65	58	64	59	67	59	68	59	67	59	67	58	66	57	66
1	1	7	53	0	MAD_Dr_004_175338-1	MAD_Dr_004_175338-1	63	55	64	55.5	63	54.5	64	54	66	63	64	61	63	60	63	58	65.5	61	64	62	64	62	65	59	64	60	66	60	64	58	65	59	67	57	68	59	67	58	68	58	66	57	67
1	1	7	54	0	MAD_Dr_004_110483-1	MAD_Dr_004_110483-1	63	55	64	55	62	54	64	53	65.5	63	64	62	64	60	63	57	64	62	64	62	64	62	64	59	65	60	66	60	65	58	66	58	67	58	68	59	68	58	68	58	66	56	67
1	1	7	55	0	MAD_Dr_004_112062-1	MAD_Dr_004_112062-1	63	55	63	55	62	54	63	53	64	63	64	61	63	60	63	56.5	64	62	64	61	64	60	63	59	65	60	64	58	63	57	64	57	67	57	67	58	67	57	67	58	65	56	67
1	1	7	56	0	A_15_P116744	A_15_P116744	62	55	61	55	62	54	64	54	64	62	63	61	63	60	63	58	64	62	63	60	63	60	64	59	65	60	64	59	63	57	64	57	67.5	58	68	58	66	57	67	58	66	57	65
1	1	7	57	0	MAD_Dr_004_188562-1	MAD_Dr_004_188562-1	62	55	62	54	62	54	65	54	64	63	62	60	64	60	63	58	64	62	63	60	64	60	64	58	66	60	64	59	64	58	64	58	66	59	68	58	66	57	68	58	66	57	66
1	1	7	58	0	MAD_Dr_004_637030-1	MAD_Dr_004_637030-1	63	55	60	55	61	54	64	53	64	62	63	60	64	60	63	58	63	63	63	60	63	60	64	59	64	60	63	59	65	58	65	58	66	59	67	59	65	57	68	58	65	56	66
1	1	7	59	0	MAD_Dr_004_133135-1	MAD_Dr_004_133135-1	62	55	60	55.5	61.5	53	63	54	64	62	62	61	63	60	63	59	63	63	63	61	62	61	65	58	64	60	64	58	64	58	65	57	65	58	68	58	66	57	67	58	64	57	64
1	1	7	60	0	MAD_Dr_004_651472-1	MAD_Dr_004_651472-1	62	55	62	55	61	54	63	54	62	62	62	62	62	60	64	58	63	63	63	61	64	61	65.5	58	64	60	64	59	65	58	65	58	66	58	67	58	67	57	69	58	65	57	65
1	1	7	61	0	LOLS05841	LOLS05841	63	55	63	55	61	54	64	53	62	62	62	61	62	59	63	58	63	63	64	61	63	60	66	58	64	60	65	59	64	58	65	58	66	58	67	58	67	57	71	58	66	57	65
1	1	7	62	0	MAD_Dr_004_650851-1	MAD_Dr_004_650851-1	63	54	62	54	63	54	64	54	62	62.5	62.5	62	62	59	63	58	64	63	64	61	64	61	64	59	65	60	64	59	63	58	65	58	66	57	67.5	58	66	57	68	57	65	56	66
1	1	7	63	0	A_15_P119521	A_15_P119521	63	54	62	55	63	54	65	54	63	62	64	62	63	59	63	59	64	63	63	61	64	61	64	59	65	60	63.5	60	64	58	64	58	66	57.5	67	58	66	57	69	57	65	56	66
1	1	7	64	0	A_15_P121400	A_15_P121400	64	54	62	55	63	54.5	63	54	64	61	64	61	63	59	63	58	64	63	63	62	64	61	65	58	65	60	63	60	64	57	64	57	67	58	66	57	67	57	68	57	65	56	66
1	1	7	65	0	MAD_Dr_004_142803-1	MAD_Dr_004_142803-1	63	54	61	55	61	54	63	54	65	62	64	61	62	59	62	58	65	62	62	62	64	60	65	58	64	60	64	60	63	57	65	57	67	58	67	58	66	57	68	58	65	57	65
1	1	7	66	0	LOLS01811	LOLS01811	63	54	61	55	61	53	64	55	65	62	64	61	62	59	62	58	65	62	62	62	64	60	66	58	63	60	65	59	62	58	65	58	68	58	67	58	67	57	67	58	66	57	65
1	1	7	67	0	A_15_P116301	A_15_P116301	63	53	62	55	62	53	63	54	65	62	63	61	61	59	63	58	65	63	62	62	64	60	66	58	64	60	63.5	58	62	57	65	58	67	58	65	58	67	57	68	58	65	56	66
1	1	7	68	0	MAD_Dr_004_624777-1	MAD_Dr_004_624777-1	64	53	61	55	63	53	63	53	64	61	62	61	61	60	63	57	65	62	64	62	64	61	64	58	64	60	63	58	63	57	66	57	65	58	66	59	65	57	68	57	65	56	68
1	1	7	69	0	MAD_Dr_004_195792-1	MAD_Dr_004_195792-1	64	53	62	55	63	54	63	53	63	62	63	61	62	60	63	58	65	62	63	62	64	61	64	59	63	60	63	59	63	57	65	57	65	58	65	58	66	57	67	57	66	56	68
1	1	7	70	0	MAD_Dr_004_640230-1	MAD_Dr_004_640230-1	63	54	64	55	63	54	63	54	64	62	64	62	61	59	63	57	64	61	65	62	63	61	63	59	63	60	65	59	65	57	64	58	67	58	67	58	65	56	67.5	57	66	56	67
1	1	7	71	0	LOLC1704	LOLC1704	63	54	62	54	62	53	62	54	64	62	63	62	62	60	64	57	63	61	64	62	64	61	63	59	63	60	65	59	64	57	65	58	67	58	67	58	66	57	68	56	66	56	65
1	1	7	72	0	A_15_P110868	A_15_P110868	64	55	62	54	61	54	62	54	64	62	63	63	62	59	63	57	64	62	63	61	65	60	63	59	64	60	64	60	64	57	64	58	66	57	66	58	65	57	67	57	66	56	66
1	1	7	73	0	MAD_Dr_004_655808-1	MAD_Dr_004_655808-1	65	54	61	55	61	54	61	54	64	62	62	62	61	59	62	57	63	62	63	60	64.5	60	63	59	64	60	64	59	63	57	66	58	65	57	67	58	66	57	68	58	65	56	66.5
1	1	7	74	0	MAD_Dr_004_718558-1	MAD_Dr_004_718558-1	64	54	62	54	62	54	61	54	64	62	62	62	62	59	62	58	63	62	65	62	64	60	63	59	63	59	64	59	64	57	65	58	64	58	67	58.5	66	58	68	58	66	56	65.5
1	1	7	75	0	MAD_Dr_004_504936-1	MAD_Dr_004_504936-1	63	54	63	54	62	53	61	54	63	61	62	61	62	60.5	62	58	63	63	65	62	63	60	62	59	64	59	63	59	64	58	65	58	64	58	67	58	66	57.5	68	58	65	56	64
1	1	7	76	0	MAD_Dr_004_101146-1	MAD_Dr_004_101146-1	63	54	62	55	62	54	62	54	63	61	62	61	61	61	63	58	63	63	65	62	63	59	62	59	64	59	63	60	63	58	63.5	58	64	58	67	58	65	57	68	57.5	65	56	64
1	1	7	77	0	A_15_P120352	A_15_P120352	63	54	63	55	61	54	62	53	62	61	62	61	62	60	63	58	64	62	65	61	63	59	62	59	65	60	65	60	63	59	64	57	64	57	67	58	65	58	67	57	67	55	65
1	1	7	78	0	MAD_Dr_004_722719-1	MAD_Dr_004_722719-1	63	54	62	54	62	53	61	54	62	62	63	61	63	60	63	58	64	61	64	61	62	60	63	59	65	60	66	59	63	58	64	57	66	57	66	58	65	58	66	58	67	55	64
1	1	7	79	0	MAD_Dr_004_144633-1	MAD_Dr_004_144633-1	65	54	63	55	63	54	61	54	64	62	64	61	63	60	62	57	63	62	63	61	62	60	62	59	65	60	67	60	62	57	66	57	66	57	66	58	65	57	65	58	68	56	64
1	1	7	80	1	(+)E1A_r60_1	E1A_r60_1	64	53	64	55	63	54	62	55	65	62	63	61	63	60	62	57	64	62	62	61	64	61	64	59	65	60	66	59	64	57	66	57	66	57	67	58	67	58	67	58	68	56	65
1	1	7	81	0	MAD_Dr_004_173760-1	MAD_Dr_004_173760-1	63	54	63	55	64	53	62	55	65	62	63	62	62	60	62	57	67	62	62	61	63	61	64	59	64	59	65	58	64	57	65	57	66	58	68	58	69	58	68	58	67	56	67
1	1	7	82	0	MAD_Dr_004_500513-1	MAD_Dr_004_500513-1	62	54	64	55	64	53	62	54.5	65	63	63	62	62	61	61	57	67	62	63	61	63	60	63	60	64	59	65	58	64	57	64.5	57	66	58	66	57	69	58	67	58	66	56	66
1	1	7	83	0	A_15_P103062	A_15_P103062	62	54	63	55	64	53	62	53	64	62	62	62	62	61	61	57	65	62	64	61	62	60	63	60	64	59	64	58	64	57	64	56.5	66	57	68	58	68	58	67	58	67	56	67
1	1	7	84	0	MAD_Dr_004_501962-1	MAD_Dr_004_501962-1	63	54	62	56	64	53	62	54	62	62	62	61	62	60	61	57	64	62	64	61	64	60	62.5	58	65	60	64	59.5	65	57	63	58	65	58	66	59	67	58	67	58	65	55	66
1	1	7	85	0	MAD_Dr_004_121644-1	MAD_Dr_004_121644-1	63	54	62	55	64	54	62	53	65	61	62	61	63	60	62	57	66	61	64	60	63	60	63	57	64.5	60	64	60	63	57	62	57	66	58	67	58	67	57	67	58	64	54.5	65
1	1	7	86	0	MAD_Dr_004_195387-1	MAD_Dr_004_195387-1	64	53	62	55	62.5	54	63	53	63	61	63	61	64	60	61	57	65	62	64	60	63	60	63	58	64	60	64	61	63	57	62	57	67	58	66	59	66	56	66	57	63	54	66
1	1	7	87	0	MAD_Dr_004_127544-1	MAD_Dr_004_127544-1	64.5	54	63	54	63	54	63	54	63	61	63	60	65	60	63	58	65	62	64	61	63	60	63	58	65	60	65	60	65	57	63	57	68	58	66	58	67	57	67	57	62	55	67
1	1	7	88	0	MAD_Dr_004_105122-1	MAD_Dr_004_105122-1	63	54	63.5	54	64	54	64	54	63	62	63	60	64	60	64	57	65	62	64	61	63	61	63	58	65	60	64	59	64	57	64	57	68	57	65	57	66	57	68	57	63	55	67
1	1	7	89	0	LOLS00438	LOLS00438	63	53	63	55	61	53	63	54	64	61	65	60	64	60	62	58	66	62	64	61	63	61	64	57	64	60	63	59	64	57	65	57	68	57	66	57	66	58	68	58	64	55	68
1	1	7	90	0	MAD_Dr_004_642136-1	MAD_Dr_004_642136-1	62	54	62	54	61	53	63	54	62	62	64	61	61	59	62	58	65	61	63	61	63	59	64	57.5	63	59	64	58	65	57	64	57	67	57	66	58	66	57	68	58	63	55	66
1	1	7	91	0	LOLS06770	LOLS06770	62	54	62	55	61	54	63.5	53	62	61	63	61	61	59.5	61	58	66	61	65	61	63	59	64	57	63	60	63	58	65	58	64	57	67	57	66	58	65	57	68	57	62	56	64
1	1	7	92	-1	(-)3xSLv1	NegativeControl	63	54	62	55	62	53	63	54	63	62	62	61	61	60	62	58	66	61	63.5	61	63	59	63	58	64	59	63	58	64	58	64	57	66	57	66	59	65	57	67	57	64	55	65
1	1	7	93	0	MAD_Dr_004_175361-1	MAD_Dr_004_175361-1	64	54	62	55	63	53	63	54	64	62	62	61	61	60	63	58	67	62	63	61	64	59	62	58	63	59	63	59	65	58	65	56	64	58	66	59	64	58	67	57	64	56	66
1	1	7	94	0	MAD_Dr_004_172587-1	MAD_Dr_004_172587-1	63	54	61	55	62	53	63	54	64	62	62	61	62	60	64	57	67	63	64	62	63	61	63	58	65	59	63	60	64	58	63	56	64	57	67	59	65	58	67	57	64	56	65
1	1	7	95	0	MAD_Dr_004_615684-1	MAD_Dr_004_615684-1	61	54	62	55	62	54	62	53	62	61	61	60	63	60	63	57	66	63	65	61	64	60	63	57	64	59	63	60	64	57	63	56	64	57	66	58	65	57	67	57	63	56	66
1	1	7	96	0	MAD_Dr_004_112058-1	MAD_Dr_004_112058-1	62	54	62	55	63	54	62	54	63	61	62	60	63	60	62	57	65	62	63	62	64	60	64	58	63	60	63	59	64	57	64	56	64	56	66	58	65	57	67	57	63	55	65
1	1	7	97	0	A_15_P100305	A_15_P100305	63	54	63	55	63	54	62	54	63	61	61	61	64	61	62.5	57	66	62	63	62	64	61	63	58	64	60	63	60	64	57	64	56	64	57	65	58	66	57	67	57	63	55	67
1	1	7	98	0	MAD_Dr_004_142360-1	MAD_Dr_004_142360-1	63	54	63	55	63	54	63	54	64	61	61	62	63	60	62	58	65	62	65	61	65	60	63	58	66	60	65	60	66	57	65	56	66	58	65	58	68	57	68	57	64	55	68
1	1	7	99	0	LOLS12545	LOLS12545	64	54	63	55	63	53.5	62	54	64	61	62	62	63	61	63	58	65	62	66	61	65	61	63	57	65	60	64	59	65	57	66	56	67	58	66	58	68	57	68	58	65	55	68
1	1	7	100	0	MAD_Dr_004_147257-1	MAD_Dr_004_147257-1	64	54	64	55	65	54	63	54	64	62	63	62	63	62	63	58	65	63	66	61	65	61	65	58	65	60	65	59	66	57	65	57	66	58	66	58	67	57	68	58	67	55	68
1	1	7	101	0	MAD_Dr_004_695140-1	MAD_Dr_004_695140-1	64	54	65	56	64	55	64	54	63	61	63	62	63	62	63	58	66	63	66	61	65	61	63	59	67	60	66.5	59	68.5	57	66	58	67	58	66.5	59	67	58	68	58	68	55	67
1	1	7	102	0	MAD_Dr_004_155693-1	MAD_Dr_004_155693-1	64	54	64	55	64	54	64	54	62	62	64	61	63	60	62	58	65	63	64	61	65	61	62	58	67	60	65	59	68	57	65	58	67	58	66	58	68	57	69	57	67	56	66
1	1	7	103	0	MAD_Dr_004_189678-1	MAD_Dr_004_189678-1	64	54	64	55	64	54	64	54	62	61	63	61	63	61	61	58	65	62.5	64	61	64	62	63	57	65	59	65	59	67	57	63	57	66	58	65	59	69	57	67	57	65	56	65
1	1	7	104	0	MAD_Dr_004_182491-1	MAD_Dr_004_182491-1	63	55	63	55	63	54	63	54.5	61	61	64	60	62	61	61	58	65	62	64	60	63.5	60	63	57	64	59	64.5	58	65	58	63	56	66	58	66	58	68	57	67	57	65	56	65
1	1	7	105	0	MAD_Dr_004_194215-1	MAD_Dr_004_194215-1	61	55	63	55	62	54	62	54	62	60	63	61	63	60	61	58	64	62.5	63	61	63	61	63	58	63	59	64	58	65	58	64	56	66	58	68	58	67	57	66	57	66	56	66
1	1	7	106	0	MAD_Dr_004_681728-1	MAD_Dr_004_681728-1	61	55	62	55	62	54	62	54	61	61	63	61	63	60	63	58	64	62	64	62	63	61	61	58	64	58	65	59	65	58	64	56	67	57	66	58	67	57	66	57	65	56	66
1	1	7	107	0	MAD_Dr_004_186837-1	MAD_Dr_004_186837-1	61	54	62	55	62	54	62	54	62	61	62	62	63	59	62	58	65	62	64	62	63	60	61	58	65	58	64	60	65	58	64	56	66	57	66	58	67	58	66	57	65	56	66
1	1	7	108	0	A_15_P100154	A_15_P100154	62	54	61	54.5	62	54	63	54	62	61	63	62	62	59	61	59	64	61	63	62	63	60	63	58	64	59	64	60	64	57	64	56	66	57	66	58	68	58	66	57	66	56	66
1	1	7	109	0	MAD_Dr_004_144342-1	MAD_Dr_004_144342-1	60.5	54	61	55	63	54	64	54	62	61	63	61	63	58	62	57	65	62	63	62	64	60	63	58	64	60	64	60	64	58	63	55	66	57	66	58	67	57	67	56	65	56	66
1	1	7	110	0	MAD_Dr_004_103079-1	MAD_Dr_004_103079-1	62	54	62	55	62	54	64	53	63	61	62	61	63	59	63	57	65	62	63	62	65	60	62.5	57	65	60	64	59	64	58	64	55	67	57	66	58	65	58	65.5	56	65	55	65
1	1	7	111	0	LOL02227	LOL02227	62	54	62	55	62	55	63	53	63	61	63	61	63	59	62	57	63	62	63	61	64	60	62	57	64	59	64	59	64	57	64	56	66	58	66	58	65	58	67	57	65	56	65
1	1	7	112	0	MAD_Dr_004_181341-1	MAD_Dr_004_181341-1	61	54	62	55	62	54	64	54	62	61	63	60.5	62	60	62	57	63	61	63.5	61	63	60	62	57	64	58	63.5	59	63	56	64	56	66	57	65	57	67	58	66	57	65	56	64
1	1	7	113	0	MAD_Dr_004_136187-1	MAD_Dr_004_136187-1	61	54	62	55	62.5	54	64	54	61	61	62.5	60	62	60	62	57	64	62	63	62	63	60	63	57	64	58	62	59	64	56	64	57	66	58	66	57	66	58	66	57	65	55	65
1	1	7	114	0	MAD_Dr_004_609958-1	MAD_Dr_004_609958-1	62	55	62	54	63.5	54	64	54	63	61	62	60	63	59	64	57	65	62	64	62	63	59	63	57	63	59	63	59	64	56	63	57	65	58	67	57	66	58	66	57	66	56	65
1	1	7	115	0	MAD_Dr_004_182754-1	MAD_Dr_004_182754-1	62	54	62	56	63	54	65	54	63	61	62	61	63	59	63	57	66	62	64	63	64	60	63	57	65	58	63	59	64	57	64	57	65	58	66	58	65	58	67	57	66	56	67
1	1	7	116	0	LOLS15612	LOLS15612	62	54	63	56	62	54	65	54	63	62	63	61	63	59	64	57	67	63	64	62	64	60	64	57	65	58	63	59	64	57	65	57	64	58	65	58	67	58	68	57	66	56	66
1	1	7	117	0	A_15_P115359	A_15_P115359	62	54	62	55	62	54	64	54	62	61	63	61	64	59	64	57	65	63	65	62	65	60	64	57	65	58	64	60	64	56	65	55	65	58	65	58	67	58	69	57	66	55	66
1	1	7	118	0	MAD_Dr_004_163631-1	MAD_Dr_004_163631-1	62	54	62	55	62	55	63	54	63	62	63	61	62	59	65	57	65	63	65	62	66	60	64	57	64	58	65	60	64	57	66	56	66	58	65	58	67	58	68	57	65	55	65
1	1	7	119	0	MAD_Dr_004_648280-1	MAD_Dr_004_648280-1	63	54	62	55	62.5	55	63	54	62	61	63	60	61	59	65	57	63.5	62	65	62	66	59	64	57	64	59	64	59	64	57	65	56	66	57	65.5	58	67	58	67	57	65	56	66
1	1	7	120	0	MAD_Dr_004_154750-1	MAD_Dr_004_154750-1	63	54	62	55	63	55	62	54	63	61	63	61	61	59	65	57	63	61.5	64	63	65	61	64	57	64	59	64	59	64	57	65	56	65	58	66	58	66	58	67.5	56	64	56	64
1	1	7	121	0	MAD_Dr_004_638285-1	MAD_Dr_004_638285-1	62	55	62	55	63	54	62	54	64	62	63	61	63	59	65	57	63	62	63	61	64	60	64	58	64	59	63	59	63	57	64	56	65	58	66	58	66	57	69	56	64	55	64.5
1	1	7	122	0	MAD_Dr_004_109771-1	MAD_Dr_004_109771-1	63	54	60	55	63	54	61.5	53	62.5	61	62	61	62	58	65	56	63	63	63	61	64	60	64	58	64	59	63	60	64	58	64	56	65	57	66	59	65	57	67	56	65	55	62
1	1	7	123	0	MAD_Dr_004_142795-1	MAD_Dr_004_142795-1	62	54	61	55	62	54	62	54	63	62	62	61	62	58	65	56	63	64	64	61	63	60	64	58	64	59	64	60	64	57	64	56	65	57	65	59	66	57	68	56	66	55	64
1	1	7	124	0	MAD_Dr_004_637528-1	MAD_Dr_004_637528-1	61	55	60	54	63	53	63	54	63	62	62	61	63	58	63	56	63	63	64	62	63	60	64	58	62	58	64	60	64	57	64	56	65	56	64	58	65.5	57	67	56	66	56	63
1	1	7	125	0	MAD_Dr_004_695339-1	MAD_Dr_004_695339-1	61	54	61	54	63	53	63	54	63	62	61	62	63	58	63	56	63	63	64	61	63	60	64	57	62	59	64	60	63	57	65	55	66	56	64	58	66	57	67	57	67	56	64
1	1	7	126	0	MAD_Dr_004_194526-1	MAD_Dr_004_194526-1	62	54	62	55	63	53	63	53	62	62.5	62	61	63	59	64	57	64	63	65	62	65	60.5	65	57	63	59	65	59	62	56	65	55	66	58	64	58	66	58	66	57	65	55	65
1	1	7	127	0	MAD_Dr_004_104809-1	MAD_Dr_004_104809-1	62	54	63	55	63	53	64	53	63	62	62	60	62	58	65	57	64	62	65	61	66	60	64	57	64	58	65	59	63	56	65	55	65	58	66	57	65	58	68	57	66	55	66
1	1	7	128	0	MAD_Dr_004_178426-1	MAD_Dr_004_178426-1	63	55	62	55	63	53	63	53	63	61	62.5	60	62	59	64	57	64	61	65	61	65	59	64	57	65	59	64	59	65	57	65	56	65	58	65	57	66	58	68	58	66	55	66.5
1	1	7	129	0	MAD_Dr_004_690851-1	MAD_Dr_004_690851-1	63	55	63	54	63	53	63	54	62	61	63	60	62	59	64	56	64	61	65	61	67	60	63	58	64	60	65	59	65	57	65	56	66	58	64	58	66.5	57	68	57	65	55	66
1	1	7	130	0	MAD_Dr_004_145904-1	MAD_Dr_004_145904-1	64	55	63	54	63	53	63	54	62	60.5	62	60	62	58	65	56	64	62	65	61	67	60	64	57	64	59	64	59	65	57	64	56	65	58	63.5	58	66.5	58	68	57	65	55	67
1	1	7	131	0	MAD_Dr_004_711886-1	MAD_Dr_004_711886-1	64	54	63	54	63	54	63	54	62	61	63	61	63	58	65	56	64	62	64	61	66	60	64	58	65	60	65	58	64	57	65	56	67.5	58	65	58	68	58	69	57	66	55	65
1	1	7	132	0	MAD_Dr_004_162526-1	MAD_Dr_004_162526-1	65	54	62	55	64	54	64	54	64	62	63	60	64	58	65	56	65	61	63	61	65	61	63	58	66	60	65	60	64	58	65	56	67	58	65	59	67	58	68	57	64	56	65
1	1	7	133	0	MAD_Dr_004_501892-1	MAD_Dr_004_501892-1	64.5	54	62.5	55	64	54	63	54	63	62	63	61	64.5	59	65	57	64	62	63	61	64	61	63	57	66	59	65	59	63	57	66	56	66	58	65	58	67	58	68	57	64	56	65.5
1	1	7	134	0	MAD_Dr_004_104063-1	MAD_Dr_004_104063-1	65	54	63	55	64	53	63	54	64	62	63	61	64	58	64	57	64.5	62	64	61	64	59	63	57	64	58	63.5	59	63	58	65	56	64	57	66	58	67	58	68	57	64	56	64
1	1	7	135	0	A_15_P102692	A_15_P102692	64	54	63	55	63	53	64	53	63	62	63	61	64	58	63	57	64	62	63	62	64	60	64	57	65	58	63	59	63	58	64	56	65	58	66	58	67	58	67	56	65	55	64
1	1	7	136	0	MAD_Dr_004_601161-1	MAD_Dr_004_601161-1	64	55	64	55	63	53	65	54	63	62	63	61	63	59	63	57	64	62	63	61	64	61	65	58	65	59	64	59	63	57	65	56	65.5	58	66	58	67.5	59	67	56	65	55	64
1	1	7	137	0	MAD_Dr_004_183970-1	MAD_Dr_004_183970-1	64	55	63	55	63	53	65	54	63	62	62	61	63	59	62	57	63	62	63	61	63	60	63	58	66	59	65	59	63	57	65	55.5	67	58	67	58	68	58	68	58	65	55	64
1	1	7	138	0	MAD_Dr_004_636442-1	MAD_Dr_004_636442-1	64	55	64	55	63.5	54	64	54	64	62	62	60	62	60	63	56	63	62	63	61	63	60	64	58	66	58	66	59	64	58	64	55	67	58	66	58	68	58	68	57	64	55	65
1	1	7	139	0	A_15_P120744	A_15_P120744	64	54	64	54	63	54	63	54	63	62	63	61	62	60	61	56	63.5	63	65	61	62	60	65	57	65	58	63	59	64	58	63	55	67	58	66	58	68	59	67	57	65	55	66
1	1	7	140	0	MAD_Dr_004_646414-1	MAD_Dr_004_646414-1	63	54	64	55	63	54	64	54	63	62	64	61	62	60	62	56	64	63	64	62	64	60	64	57	63	59	63	59	65	58	64	55	67	58	64	57	70	59	67	57	64	55	66
1	1	7	141	0	A_15_P117204	A_15_P117204	63	54	62.5	55	63	53	63	54	64	61.5	63	61	64	60	62	56	65	63	63	61	64	60	64	57	62	58	65	59	63	58	65	56	67	57	65	59	67	57	67	57	64	55	65
1	1	7	142	0	MAD_Dr_004_604766-1	MAD_Dr_004_604766-1	63	54	64	55	63	54	63	53	64	61	63	60	64	59	61	57	65	62	64	61	64.5	60	63	58	63	58	65	59	64	57	64.5	55	67	57	66	58	67	57	67	57	66	55	67
1	1	7	143	0	A_15_P109056	A_15_P109056	62	54	65	55	62	54	63	54	64	61	63	61	63	59	62	57	64	62	63	61	63	60	63.5	57.5	63	59	63	59	63	58	65	54	67	58	66	58	67	57	68	57	67	56	66
1	1	7	144	0	MAD_Dr_004_132858-1	MAD_Dr_004_132858-1	62	54	67	55	61	54	63	54	63	62	62	61	63	59	63	56	65	62	61	60	63	60	64	58	63	58	63	58	63	58	64	54	66.5	58	66	58	65	58	67	56	66	55	64
1	1	7	145	0	MAD_Dr_004_155632-1	MAD_Dr_004_155632-1	62	55	64	55	62	54	63	54	64	62	62	61	62	59	62	57	64	62	63	61	63	61	64	57	63	58	64	58	64	58	64	54	66	57	66.5	59	68	58	66	56	64	55	64
1	1	7	146	0	MAD_Dr_004_113768-1	MAD_Dr_004_113768-1	62	54	63	55	63	54	62	54	64	62	63	61	63	59	63	57	65	62	63	61	63	61	64.5	58	63	59	64	59	66	58	64	55	66	58	67	59	69	58	66	57	64	55	63
1	1	7	147	0	A_15_P103138	A_15_P103138	62	54	63	55	62	54	63	54	64	62	62	61	63	59	62	56	64	61	64	61	63	62	65	57	64	59	65	59	66	58	63	55	67	58	68	58	67	58	67	57	64	55	64
1	1	7	148	0	MAD_Dr_004_143038-1	MAD_Dr_004_143038-1	62	53	63	55	63	54	63	54	65	61	63	60	65	59	62	57	64	61.5	63	61	65	61	64	57	64	58	65	59	65	58	63	55	65	58	67	58	66	58	67	57	64	55	64
1	1	7	149	0	MAD_Dr_004_137674-1	MAD_Dr_004_137674-1	63	54	62	54	63	54	62	54	64	61	62	60	64	58.5	62	57	63.5	62	62	61	64	60	64	58	64	58	65	59	65	58	63	55	65	59	67	58	66	58	68	57	63	55	64
1	1	7	150	0	MAD_Dr_004_102668-1	MAD_Dr_004_102668-1	64	54	62	54	63	54	64	54	62	62	62	60	64	59	62	56	64	62	63	61	65	60	64	57	65	58	64	59	64	57	64	55	64	58	65	58	67	59	67	57	65	55	64
1	1	7	151	0	MAD_Dr_004_124183-1	MAD_Dr_004_124183-1	64	53	63	54	63	54	64	53	62	63	62	60	63	59	62.5	56	64	62	63	61	64	60	64	57	65	59	65	59	64	57	65	55	65	58	65	59	67	59	66	57	65	54	64
1	1	7	152	0	MAD_Dr_004_695446-1	MAD_Dr_004_695446-1	63	54	62	55	62	54	64	53	62	62.5	62	60	62	59	62	56	64	63	63	61	65	61	64	58	64	58	64	59	64	57	65	54	65	58	65	58	69	57	67	57	65	55	64
1	1	7	153	0	MAD_Dr_004_611745-1	MAD_Dr_004_611745-1	62	54	62	55	63	54	63	54	63	61	62	60	64	59	63	56	64	63	62	62	65	62	64	59	63	58	64	59	63	59	65	54	64.5	59	65	59	67	57	69	57	65	55	64
1	1	7	154	1	DarkCorner	DarkCorner	62	54	63	54	64	54	65	54	63	62	63	60	64	59	62	56	63	63	63	61	63	61	63	58	63	58	66	59	64	59	65	55	65	58	66	58	66	57	67	57	65	55	63
1	1	7	155	1	DarkCorner	DarkCorner	62	54	63.5	55	63	54	65	54	63	62	62	60	63	58	62	56	62.5	63	61	61	64	60	64	58	64	58	64	59	64	58	65	55	65	57	65	58	66	57	68	57	66	54	64
1	1	7	156	1	DarkCorner	DarkCorner	61	54	63	55	63	54	65	54	62	62	61	60	63	58	62	56	64.5	64	62	61	63	59	63	58	64	59	62	59	63	58	64	55	65	57	64	58	66.5	57	67	57	65	55	65
1	1	7	157	1	DarkCorner	DarkCorner	62	54	62	55	63	54	65	54	62	62	62	61	63	58	62	57	65	64	62	61	62	59	63	59	65	58	63	59	63	57	63	54	65	58	65	58	67	57	68	57	66	55	64
1	1	7	158	1	DarkCorner	DarkCorner	63	54	63	54	63	54	63	53	62	62	62.5	60	62	58	61	57	67	64	62	61	63	60	63	58	65	58	64	59	63	57	64	55	64	58	65	58	67	57	67	56	65	55	64
1	1	7	159	1	DarkCorner	DarkCorner	63	54	63	55	62	54	63	53	62	63	62	61	62	59	60	57	67	64	62	61	63	60	62	59	63	58	64	59	62	58	64	54	64	57	64.5	57	66	57	67	57	64	54	64
1	1	7	160	1	DarkCorner	DarkCorner	62	54	63	55	62	54	63	53	62	62	63	61	62	59	60	57	67	64	62	61	64	61	62	58	63	58	64	59	62	58	64	54	64	58	65	57	67.5	57	66	57	64	54	65
1	1	7	161	1	DarkCorner	DarkCorner	61	54	64	55	62	54	64	54	62	61	63	60	61	60	60	56	67	65	62	61	64	61	62	58	63	58	63	59	63	58	63	54	64	57	65	57	68	58	65	57	64	55	66
1	1	7	162	1	DarkCorner	DarkCorner	62	54	63	55	62	54	64	55	62	62	62	61	61	59	60	56	66	65	63	61	65	61	62	58	64	59	64	59	63	59	64	54	64	57	65	58	67	58	65	57	63	55	64
1	1	7	163	1	DarkCorner	DarkCorner	62	54	63	54	63	54	63	55	63	62	62	61	63	58	60	57	65	66	63	61	64	60	61	58	63	59	64	59	63	59	63	54	65	58	66	58	66	57	64	57	64	54	64
1	1	7	164	1	DarkCorner	DarkCorner	62	54	63	54	62	54	64	54	62	63	62	61	63	59	62	56	65	65	62	61	63.5	61	62	58	64	59	64	59	64	59	62	55	64	58	66	58	65	57	66	56	64	55	64
1	1	7	165	1	DarkCorner	DarkCorner	61	54	62	55	61	53	64	54	63	63	62	61	61.5	59	61	56	66	65	63	62	63	61	63	58	63	59	64	60	64	59	63	55	65	58	66	58	66	57	67	56	64	54	65
1	1	7	166	1	DarkCorner	DarkCorner	62	54	62	54	62	53	63	54	63	62	62	61	61	59	60	57	67.5	65	63	62	61	61	63	59	62	58.5	64	60	65	59	64	55	65	59	65	58	66	58	66	57	64	55	64
1	1	7	167	1	DarkCorner	DarkCorner	62	53	60	54	62	53	63	54	63	61.5	63	61	63	59	61	57	68	66	62	62	62	61	62	59	62	58	63	59	63	58	63	56	66	58	64	58	67	57	66	57	64	54	64
1	1	7	168	1	DarkCorner	DarkCorner	62	54	61	54	63	53	63	53	62	61	63	60	63	59	61	57	68	66	62	62	63	61	63	59	63	58	64	59	63	58	64	55	66	58	64	57	67	57	66	56	65	54	64
1	1	7	169	1	DarkCorner	DarkCorner	61	54	62.5	53	62	52	64	53	62	60	62	59	62	57	61	57	68	63	63	60	63	59	64	57	63	58	64	58	62	57	63	54	66	57	65	56	67	57	66	56	65	54	66
1	1	7	170	1	DarkCorner	DarkCorner	62	53	62	53	62	52	63	53	62	59	63	58	62	56	63	56	67	61	63	58	63	58	64	55	64	57	64	57	63	57	64	54	66	56	65	56	67	56	66	55	65	54	65
1	1	8	1	1	DarkCorner	DarkCorner	62	56	63	53	62	53	63	53	62	60	63	58	62	57	63	55	64	60	64	59	63	58	65	57	63	58	64	58	63	57	64	55	66	61	66	57	66	58	68	56	65	60	65
1	1	8	2	1	DarkCorner	DarkCorner	62	56	63	53	62	54	62	53	62	62	63	60	63	59	63	57	65	61	64	62	63	60	65	59	64	60	63	58	63	57	63.5	57	65	61	65	58	66	58	67	57	66	59	65
1	1	8	3	1	DarkCorner	DarkCorner	61	56	62	54	61	55	62	54	61	65	63	63	62	63	64	59	64	65	64	64	63	65	62	61	63	60	64	61	62	59	64	58	65	62.5	65	58	67	59	66	59	65	60	64
1	1	8	4	1	DarkCorner	DarkCorner	62	56.5	60	54	60	55	61	54	61	65	62	63	62	62	64	60	64	65	64	65	63	64	63	62	62	59	64	61	63	59	63	58	63	63	65	57	66	58	66	59	65.5	59	65
1	1	8	5	1	DarkCorner	DarkCorner	63	57	60	55	60	55	61	54	61	64	63	61	60.5	63	63	60	64	63	65	64	65	64	64	62	61	59	64	61	64	59	63	58	63	61	64	58	65	58	67	59	65	59	65
1	1	8	6	1	DarkCorner	DarkCorner	64	56	60	55	61	54	61	54	61	64	64	61	62	63	64	60	64	64	65	64	64	63	64	61	63	61	64	61	63	59	62	58	65	61	63	58	66	58	66	58	64	59	65
1	1	8	7	1	DarkCorner	DarkCorner	64.5	57	62	55	62	54.5	60	55	60	64	63	63	61	62	63	61	64	64	63	64	65	62	64	62	62	61	62	61	63	59	62	58	64	61	64	58	65	58	66	58	63	57	65
1	1	8	8	1	DarkCorner	DarkCorner	63	56	61	54	62	54	60	54	62	64	62	63	62	63	62	60	64	63	63.5	64	64	63	64	61	64	61	63	60	64	59	63	58	66	60	64	59	64	58	64.5	59	64	57	65.5
1	1	8	9	1	DarkCorner	DarkCorner	63	56	61	54	62	54	60	54	62	64	61	64	61	62	62	61	64	63	63	65	62	63	64	62	64	60	63	60	64	58	62.5	58	64	60	64	59	64	58.5	64	59	64	57	65
1	1	8	10	1	DarkCorner	DarkCorner	62	56	61	54	60	53	61	54	62	65	61	64	64	61	62	59.5	65	64	63	66	63	64	64	61	62	60	64	60	65	58	63	58	64	60	66	59	64	58	65.5	58	65	58	64
1	1	8	11	1	DarkCorner	DarkCorner	62	56	62	54	60.5	53	63	55	63	65	61	64	64	62	64	59.5	63	63	63.5	65	63	64	65	61	62	60	62	60	63	58	62	59	65	60	66	59	66	58	66	57	64	59	64
1	1	8	12	1	DarkCorner	DarkCorner	62	56	61	54	61	54	62	54	62.5	64	61	64	64	62	61	61	63	64	63	66	65	63	65	61	62	60	62	59	63	58	63	59	65	61	66	59	64	59	67	57	64	59	64
1	1	8	13	1	DarkCorner	DarkCorner	62.5	56	61	55	62	54	61	54	63	65	60	64	64	62	61	60	65	65	64	66	63	63	64.5	61	63	61	62	60	62	59	63	59	65	60	67	58	64	58	66	58	65	59	62
1	1	8	14	1	DarkCorner	DarkCorner	64	55	61	55	62	54	61	54	62	64	61	64	61	62	62	60	65	65	63	65	65	63	64	61	62	61	63	59	61	60	63	59	66	59	66	59	64	58	66	58	64	59	63.5
1	1	8	15	1	DarkCorner	DarkCorner	65	55	61	55	62	54	60	54	63	64	62	64	62	63	63	60	67	64	63	65	64	64	63	61	61	61	63	60	62	60	63	59	65	59	65	59	62	58	66	58	64	58	64
1	1	8	16	1	DarkCorner	DarkCorner	64	55	62	56	62	54	61	54	63	64	62	64	62	62	63	60	66	64	63	65	64	64	65.5	61	63	61	63	60	61	60	64	59	64	59	66	59	63.5	57	65	58	64	57	65
1	1	8	17	1	DarkCorner	DarkCorner	65	56	63	55	61	54	61	53	63	65	62	63	63	62	62	61	65	64	63	65	64	64	65	60.5	64	61	64	61	62	60	64	59	66	60	65	59	65	58	64	58	66	58	65.5
1	1	8	18	0	MAD_Dr_004_600905-1	MAD_Dr_004_600905-1	66	55	65	55	62	54	63	54	63	64	62	62	63	62	63	60.5	66	64	64	65	64	64	66	61	64	60	63	60	61.5	60	63	59	65	60	65	59	66	57	64	58	66	57	67
1	1	8	19	0	MAD_Dr_004_659527-1	MAD_Dr_004_659527-1	66	56	65	54	63	54	62	54	64	64	63	63	63	64	63	60	66	63	64	65	64	64	65	61	64	61	64	61	62	59	63	59	67	59	67	59	65	57	66	58	66	57	66
1	1	8	20	0	A_15_P108232	A_15_P108232	66	55	65	54	63	54	63	54	64	64	62	63	63	64	64	60	66	63	64	65	65	64	63	61	64	61	63	60	64	59	63	59	67	58	66	59	65	57	66	58	66	58	65
1	1	8	21	0	MAD_Dr_004_110262-1	MAD_Dr_004_110262-1	65	57	63	53.5	62	54	64	55	64	65	61	63	64	65	64	60	67	64	66	65	65	64	64	62	64	61	64	61	67	58	64.5	59	67	59	66	60	67	57	66	59	66	57	65
1	1	8	22	0	MAD_Dr_004_671050-1	MAD_Dr_004_671050-1	63	56	62	54	64	53	64	54	66.5	64.5	62	63	63	65	63	60	65	63	64	64	66	64	64	61	64.5	61	63	61	66	58	65	59	66	59	67	60.5	67	58	66	58	64	58	65
1	1	8	23	0	MAD_Dr_004_136882-1	MAD_Dr_004_136882-1	62	56	63	54	64	53	62	54	65	64	62	63	64	64	64	60	64	64	65	65	66	64	65	60	65	62	63	60	65	59	66	60	66	59	67	60	66	58	66	58	66	58	65
1	1	8	24	0	MAD_Dr_004_617824-1	MAD_Dr_004_617824-1	62	56	63	54	62	54	63	55	64	64	63	63	63	63	63	58	64	64	65	65	66	62	65	60	64	62	64	59	63	59	63	59	65	59	67	60	65	59	65	58	67	57	64
1	1	8	25	0	MAD_Dr_004_189766-1	MAD_Dr_004_189766-1	63	57	63	54	61	55	62	55	65	64	62	63	63	63	64	58.5	64	64	65	65	66	63	65	60	65	62	65	59	64	59	62	59	66	59	66	60	66	59	65	58	67	58	66
1	1	8	26	0	MAD_Dr_004_144458-1	MAD_Dr_004_144458-1	64	56	65	55	62	55	62	55	67	64	64	62	64	63	66	59	67	64	65	65	66	64	65	61	65	62	67	61	65	60	62	60	66	60	67	60	66	59	65	58	69	58	68
1	1	8	27	0	MAD_Dr_004_173769-1	MAD_Dr_004_173769-1	66	57	64	56	62	55	63	55	66.5	65	64.5	62	64	63	66	60	70	65	65	63	68	64	65	61	64	62	66	62	65.5	60	64	60	67.5	60	67	59	67	59	64	59	68	57	66
1	1	8	28	0	LOLS08958	LOLS08958	64	57	64	56	62	55	64	55	66	64.5	64	63	63	62	63	60	67	65	65	64	65	63	64	61	64	62	65	61	64	60	66	59	67.5	59.5	66	60	67	59	66	59	67	58	65
1	1	8	29	0	MAD_Dr_004_123192-1	MAD_Dr_004_123192-1	64	57	64	56	63	55	64	55	65	64	65	65	63	63	62	60	67	64	66	64	64	63	63	61	63	61	65	60	63	60	66	57	66	60	67	60	67	58	66	59	66	57	65
1	1	8	30	0	MAD_Dr_004_600286-1	MAD_Dr_004_600286-1	65	56	65	56	63	54	63	54	65	64	64	63	64	63	62	60	68	65	67	64	63	62.5	64	61	62	62	66	60	63.5	60	65	59	66.5	60	68	60	67	59	67	59	67	58	67
1	1	8	31	0	MAD_Dr_004_199581-1	MAD_Dr_004_199581-1	64	56	65	55	63	54	64	54	65	65	64	65	65.5	63	62	60	67	63.5	66	64	62	63	64	61	63	62	64	60	64	60	63	59	67	60	66.5	59	66	59	66	58	65	58	66
1	1	8	32	0	A_15_P119280	A_15_P119280	65	56	65	56	63	54	63	54	66	65	65	64	67	62	64	61	67	64	66	64	62	63	66	61	63	61	65	61	65	60	63	59	67	58	67	59	65	58	66	58	68	58	66
1	1	8	33	0	MAD_Dr_004_119592-1	MAD_Dr_004_119592-1	64.5	56	63	55	62	55	63	54	66	65	65	62	66	61	63	60	67	63	65	64	63	63	66	60	62.5	62.5	65	61	66	61	65	59	67	59	67	58	66	59	68	58	66	58	66
1	1	8	34	0	MAD_Dr_004_660011-1	MAD_Dr_004_660011-1	64	55	63	55	64	55	63	54.5	66	64	65	62	67	61	65	60	66	64	64	64	63	63	65	60	63	61	65	62	66	61	65	58	67	59	66.5	58.5	66	59	67.5	58	66	58	65
1	1	8	35	0	MAD_Dr_004_192027-1	MAD_Dr_004_192027-1	64	55	63	55	65	55	62.5	53	65	64	66	62	65	61	64	60	65	63	64	64	64	62	66	60	61	61	64	62	66	60	64	58	68	59	66	60	66	58	67	58	65	57	65
1	1	8	36	0	LOLS06125	LOLS06125	63	55	63	55	64	54	62	53	65	64	65	63	63.5	61	63	59	65	64	62	63	65	62	66	60	63	61	64	60.5	65	60	64	58	67	59	67	59	68	58	66	58	66	56	64
1	1	8	37	0	MAD_Dr_004_654400-1	MAD_Dr_004_654400-1	62	55.5	63	55	63	54	63	53	64	64	65	63	63	60	64	59.5	65	64	62	64	64.5	63	66	61	64	61	64	60	66	59	66	59	67	59	65	59	67	57	66.5	57.5	66	57	63.5
1	1	8	38	0	MAD_Dr_004_133504-1	MAD_Dr_004_133504-1	61	56	62	55	61	54	62	53	63	65	63.5	62	62	61	64	60	65	63	62.5	62	62	62	65	60	64	61	64	60	65	59	65	58	67	60	66	59	65.5	57	66	59	68	56	63.5
1	1	8	39	0	MAD_Dr_004_134610-1	MAD_Dr_004_134610-1	62	56	63	55	61	54	63	53	63	65	63	62	63	61	64	60	65	64	65	63	62	62	66	61	65.5	61	63	61	66	59	67	59	65	60	67	59	65	57	67	59	67	56	65
1	1	8	40	0	MAD_Dr_004_126028-1	MAD_Dr_004_126028-1	63	56	62	55	61	55	63	54.5	64	65	64	62	63	63	64	60	67	63	64	62	63	63	66	61	65	61	63	59	67	59	66	59	65	61	69	59	65	58	66	59.5	68	56	65
1	1	8	41	0	MAD_Dr_004_651702-1	MAD_Dr_004_651702-1	62	56	62	54	62	55	62.5	55	64	66	64.5	63	62	62	64	59	66	63	64	62	64	63	65.5	61	64	62	62	61	66	59	65	58	65	60	69	58	65	58	67	60	68	57	65
1	1	8	42	0	LOL02812	LOL02812	63	56	63	54	62.5	55	62	55	64	65	64.5	63	64	63	66	60	67	64	63	64	65	64	66	61	65	61	63	61	66	60	64.5	59	65	60	68	59	66	58	69	59	67	57.5	65
1	1	8	43	0	LOLS13838	LOLS13838	63	55	63	54	62	55	62.5	55	64.5	64	65	64	63	62	64	59	65	64	62	65	65	63	64	62	65	61	63	61	65	60	64.5	59	65.5	60	67	59	66	58	70	59	67	57	65
1	1	8	44	0	MAD_Dr_004_688267-1	MAD_Dr_004_688267-1	63	55	63	54	63	55	63	55	65	63	63	64	63	62	62.5	58	66	65	63	64	65	63	63	61	65	62	64	61	65	61	65	59	68	60	66	60	66	58	67	59	66	58	65
1	1	8	45	0	LOLS05830	LOLS05830	64	55	62	55	64	55	63	54	66	65	63	63	63	62	62.5	58	66	65	63	64	66	63	64	61	65	61	64	60	65	60	65	60	68	59	69	59	66	59	67	58	66	58	67
1	1	8	46	0	MAD_Dr_004_100255-1	MAD_Dr_004_100255-1	63	55	62	55	63	54	64	54	65	66	63	63	62	62	63	58	65	65	63	64	68	63	64	61	64	62	64	59	64	59	63	60	69	59	68	59	66	59	67	57	65	58	65
1	1	8	47	0	MAD_Dr_004_157587-1	MAD_Dr_004_157587-1	63	55	62	55	64	54	64	54	65	65	63.5	63	63	62	63	59	63	65	63	63	66	62	64	60	65	61	64	61	64.5	59.5	64	60	67	58	70	59	66	60	67	58	65	57	67
1	1	8	48	0	MAD_Dr_004_707876-1	MAD_Dr_004_707876-1	63	57	62	55	64	54	64	55	64	66	63	63.5	63	63	63	60	62	64	63	63	64.5	62	65	60	64	62	64	59	65	58	63	60	67	59	69	59	65	59	68	58	68	58	65
1	1	8	49	0	MAD_Dr_004_149372-1	MAD_Dr_004_149372-1	63	56	62	55	64	55	62	53	65	65	64	64	64	63	63	59	63	64	63	63	64	62	66	61	64	62	63	59	62	58	65	60	67	59	69	59	66	58	68	58	67	58	67
1	1	8	50	0	MAD_Dr_004_196671-1	MAD_Dr_004_196671-1	63	58	62	55	61	55	64	53	65	65	63	63	65	63	63	59	63	65	64	63	63	63	65	61	62	62	64	60	63	59	64	60	65	59	68	60	66.5	59	69	59	66	58	67
1	1	8	51	0	MAD_Dr_004_188501-1	MAD_Dr_004_188501-1	64	56	64	55	62	54	63	53	65	64	64	63	63	62	63	59	64	63	64	63	64	62	65	61	63	62	64	60	64	59	63	60	65	60	67	59	67	59	67	59	66	58	67
1	1	8	52	0	A_15_P114819	A_15_P114819	65	56	64	56	62	55	63	54	66	64	64	63	65	62	64	59	66	63	65	64	64	63	65	61	64	61	67	61	66	59	65	60	67	59	68	60	67	60	67	58	66	58	66
1	1	8	53	0	MAD_Dr_004_177876-1	MAD_Dr_004_177876-1	65	55	63	56	62	55	63	55	66	64.5	64	63	65	63	64	59	66	62	64.5	64	64	64	65	61	64	61.5	67	61	64	59	65	60	67	59	67	59.5	68	59	68	58	66	57	67
1	1	8	54	0	MAD_Dr_004_132562-1	MAD_Dr_004_132562-1	63	55	62	56	62	53	63	53	66	64	64	62	65	61	63	59	64	63	64	63	64	63	63	61	64	60	66	60	64	58	64.5	60	68	58	68	59	69	58	68	58	65	57	67
1	1	8	55	0	MAD_Dr_004_131797-1	MAD_Dr_004_131797-1	63	55	63	55	61	55	63	54	64	63	64	62	63	62	64	58	65	64	64	62	64	63	63	61	65	61	64	60	63	58	65	60	68	59	68.5	59	67	58	66	59	66	57	66
1	1	8	56	0	MAD_Dr_004_655214-1	MAD_Dr_004_655214-1	62	55	61	54	62	55	63	54	64	64	63.5	62	62	62	63.5	60	64	64	64	62	63	62	63	61	65	61	62	61	64	59	65	59	68	59	67	59	66	57	65	59	67	57	65
1	1	8	57	0	LOLG320	LOLG320	63	55.5	60	54	62	55	64	54	64	63	64	61	63	62	64	60.5	64	65	65	62.5	63	63	63	61	66	62	63	60	66	59	65	59	66	59	67.5	59	66	58	67	59	66	56	66
1	1	8	58	0	MAD_Dr_004_653233-1	MAD_Dr_004_653233-1	63	55	59	57	62	55	63	54	63	64	63.5	62	63	63	64	60	64	64	64	63	64	63	66	60	65	62	63.5	60	65	60	67.5	59	68	59	70	59	66	58	68	59	67	56	66
1	1	8	59	0	MAD_Dr_004_642100-1	MAD_Dr_004_642100-1	62	55	60	56	60	54	63	55	64	63	62	62	64	62	64	60	64	65	63	63	64	64	66	60	64	63	64	59	65	60	65	60	67	59	68.5	59	67	58	68	59	66	58	65
1	1	8	60	0	A_15_P105794	A_15_P105794	61	55	62	56	61	54	63	54	62	63	62	63	62	62	64	60	64	63	65	64	65	64	66	60	65	62	65	60	64	60	66	60	68	59	68	58	68	59	68	60	65	56	66
1	1	8	61	0	MAD_Dr_004_649305-1	MAD_Dr_004_649305-1	62	54	63	55	62	54	64	54	62	63	62	63	62	62	63	60	64	63	65	64	63	64	65	60	65	61	65	60	63	59	64	60	66	59	67	59	68	58	68	59	65	56	66
1	1	8	62	0	MAD_Dr_004_623854-1	MAD_Dr_004_623854-1	64	55	63	55	63	55	63	55	64	65	63	64	62	62	62	61	64	64	66	64	63	64	63	60	65	61	63	62	64	59	64	59	66	58	68	59	68	58	69.5	58	65	56	66
1	1	8	63	0	MAD_Dr_004_636066-1	MAD_Dr_004_636066-1	64	55	64	55	62	55	64	54	65	64	65	63	63	61	62	61	64	64	64	65	65	64	65	60	65	60	64	62	65	59	65	59	68	58	67	58	68	58	68	58	65	56	67
1	1	8	64	0	MAD_Dr_004_162987-1	MAD_Dr_004_162987-1	63	55	61.5	55	60	55	63	54	65	63	63	62	65	61	62	61	66	64	63	65	65	63	66	60	65	62	65	61	64	59	65	58	67	58	67	58	67	58	68	58	64.5	57	66
1	1	8	65	0	A_15_P110348	A_15_P110348	63	55	61	55	60	55	64	54	65	63	65	63	63	60	62	61	66	64	62	65	65	63	66	60	63	61	65	60	63	59	66	59	67	59	67	58	67	57	67	59	65	58	66
1	1	8	66	0	MAD_Dr_004_156057-1	MAD_Dr_004_156057-1	63	55	62	56.5	62	54	64	55	65	63	65	63	62	62	62	60	66	64.5	63	64	64.5	62	65.5	60	64	61	64	60	62	59	66	60	68	59	67	58	70	58	66	58	65	56	66
1	1	8	67	0	MAD_Dr_004_167408-1	MAD_Dr_004_167408-1	65	54	62	56	65	53	62	53	65	62	65	63	61	62	63	59	65	65	64	64.5	65	62	65	61	62	61	63	60	63	58	65	60	68	58	66	59	67	58.5	68	58	65	57	68
1	1	8	68	0	MAD_Dr_004_104268-1	MAD_Dr_004_104268-1	64	53	62.5	56	63	53	62	54	65	63	64	63	60	63	63	59	65	63	65	64	63	63	63	60	63	62	63	59	64	58	64	60	67	59	65	59	66	57.5	68	58	66	56	70
1	1	8	69	0	A_15_P106869	A_15_P106869	64	54	64	56	63	54	62	54	64	62	64	63	61	63	63	59	65	64	65	64	64	63	62	61	63	61	64.5	60	64	58	64	59	66	58	66	58	65.5	57	68	58	67	56	68
1	1	8	70	0	MAD_Dr_004_109080-1	MAD_Dr_004_109080-1	64	54	63	55	63	53	62	54	64	64	63	63	62	61	63	59	63	63	64	64	63.5	63	63	60	63	62	66	60	66	58	64	60	68	59	67	59	65	58	69	57	66.5	56	66
1	1	8	71	0	LOLS07360	LOLS07360	64	54	63	55	62	54	63	54	64	63	63	64	62	61	61.5	59	64	64	63	63	65	63	63	61	64	61	64	61	64	58	65	59	67	57.5	67	59	66	58	67	57	66	56	65
1	1	8	72	0	MAD_Dr_004_636248-1	MAD_Dr_004_636248-1	64	54	62	55	60	54	61	53.5	64	63	63	64	61	61	61	59	64	64	62	62	65	62	63	60	63	60	64	61	64	60	66	60	67	58	68	58	67	58	68	57	66	57	66
1	1	8	73	0	MAD_Dr_004_124910-1	MAD_Dr_004_124910-1	64	54	61	55	62	54	61	54	64	63	63	63	62	61	61	59	63	64	64	62	64	63	63	61	62	61	63	61	63	59	66	60	65	59	68	59	66	58	68	58	66	56	67
1	1	8	74	0	MAD_Dr_004_650432-1	MAD_Dr_004_650432-1	63	54	62	55	61	54	62	54	64	62	62	62	61	62	61	59	63	64	65	64	63	62	62	61	64	60	64	61	63	59	65	59	65	59	67	59	66	58	68	58	66	56	64
1	1	8	75	0	MAD_Dr_004_602213-1	MAD_Dr_004_602213-1	62	54	62	54	62	54	62	54	64	62	62	63	62	63	62	59	64	64	65	64	62	61	62.5	61	64	59	64.5	62	63.5	59	66	59	65	59	68	58	65	58	67	59	66	56	64.5
1	1	8	76	0	MAD_Dr_004_634874-1	MAD_Dr_004_634874-1	63	53	62	55	62	55	61	54	63	64	62	62	61	62	63	59	64	64	65	62	62.5	61.5	62	61	65	60	62	62	62	59	65	59	65	58	66	58	64.5	58	67	59	65	55	65
1	1	8	77	0	A_15_P104100	A_15_P104100	63	54	62	55	61	54	61	54	62	63	64	63	62	62	62	59	64	63	65	62	63	62	62	59	66	61	65	61	62	60	64	59	66	58	67	58	64	59	66	59	67	55	66
1	1	8	78	0	MAD_Dr_004_127415-1	MAD_Dr_004_127415-1	65	54	63.5	55	62	54	60	55	64	62	64	62	63	63	62	58.5	63	63	64	62	63	62	63	60	65	61	67	61	62	59	64	59	67	58	66	59	65	59	66	58	68	56	65
1	1	8	79	0	A_15_P107104	A_15_P107104	65	54	64	55	62.5	55	60	55	64	63	64	63	63	63	60.5	59	64	64	64	63	64	62	63	61	64	61	67	61	63	59	66	59	67.5	58	67	59	65	59	67	59	69	56	66
1	1	8	80	0	MAD_Dr_004_184049-1	MAD_Dr_004_184049-1	64	54	64	55	63	54.5	61	56	67	63	63	63	63	63	62	59	66	63	62	63	65	64	63	61	64	60	67	60	66	58	65.5	59	68	58	67	58.5	68	59	66	59	68.5	56	67
1	1	8	81	0	MAD_Dr_004_703884-1	MAD_Dr_004_703884-1	62	55	65	55	64	54	61	55	67	64	63	64	61	62	62	59	68	64	63	63	63	62	63	62	65	61	66	60	65	58	65	59	67.5	59	67	57	70	59	67	59	68	57	67
1	1	8	82	0	LOLS08116	LOLS08116	63	54	64	55.5	64	53	61	55	65	65	62	63	62	62	61	58	67	64	64	63	63	63	64	61	65	60	65	59	65	58	65	59	67	58	68	58	70	59	66	58	68	57	68
1	1	8	83	0	MAD_Dr_004_698293-1	MAD_Dr_004_698293-1	62.5	54	63	55	63	53	62	54	65	63	63	63	63.5	63	62	58	65.5	65	64	63	63	62	64	61	64	60	65	60	67	59	64	59	66	58	67	59	67.5	59	66	59	66.5	57	67
1	1	8	84	0	LOLS04514	LOLS04514	63	54	62	56	64	54	62	54	64	63	63	64	62	62	62	58	65	64	65	63	64	61	63	60	65	60.5	66	61	64	58	64	60	66	58	66	59	67	58	67	59	65.5	56	67
1	1	8	85	0	MAD_Dr_004_158685-1	MAD_Dr_004_158685-1	63	54	63	55	63	54	61.5	54	65.5	63	63	62	64	62	61	58	65.5	64	65.5	62	63	61	64	59.5	64	61	65	61	63	59	63	59	67	57	65.5	59	66	57	68	58	65	55	65
1	1	8	86	0	MAD_Dr_004_137626-1	MAD_Dr_004_137626-1	63	53	63	54	62.5	54	63	54	64	62	62.5	62	65	62	61.5	59	65	64	64	62	64	63	62.5	59	64	61	65	61	63	59	62	58	68	58	64	59	65	57.5	66	58	63	56	67
1	1	8	87	0	A_15_P119320	A_15_P119320	64	53	63	54	64	55	63	54	64	63	64	62	65	62	62	59	65	64	65	62	64	63	63	59	65	61	65	61	64	59	63	58	69	57	66	59	67	59	68	58	63	56	68
1	1	8	88	0	A_15_P108603	A_15_P108603	63	54	63	55	63	54	63	54	63	63	64	62	64	62	61.5	58	66	65	65	63	63	62	63	60	64	61	64	59	63	58	63.5	58	69	56	65	57	66	58	68	58	63	56	67
1	1	8	89	0	MAD_Dr_004_717920-1	MAD_Dr_004_717920-1	63	54	63	55	62	54	63	54	63	63	65	62	62	61	61	59	65.5	65	63	63	63	62	63	59	64	60	63	59	63	58	64	58	67	58	65	58	66	59	68	58	64	56	67
1	1	8	90	0	A_15_P115901	A_15_P115901	62	53.5	62	54	61	53	64	54	64	62	64	62	61	61	60	59	68	63	64	63	63	61	64	60	63	60	64.5	59	63.5	59	64	58	66.5	58	65	58	66	58	68	58	63	56	66
1	1	8	91	0	MAD_Dr_004_139939-1	MAD_Dr_004_139939-1	63	54	63	54	61	54	64	54	62.5	62	62	62	61	61	61	59	67	63	64	63	64	60	62	59	63	60	62	60	63	59	64	59	66	58	66	59	64	57	68	57	63	56	66
1	1	8	92	0	MAD_Dr_004_694894-1	MAD_Dr_004_694894-1	63	54	62	55	62	54	63	54	65	63	62	62	61	61	62	59	67	63	64	62	65	61	62	59	63	61	62	60	64	59	64	59	65	58	66	59	64	58	66	58	64	56	66
1	1	8	93	0	MAD_Dr_004_113701-1	MAD_Dr_004_113701-1	64	54	62	56	63	54	63	55	65	63	63	63	62.5	62	64	59	67	65	64	63	65	62	62	59	63	61	63	60	65	58	64	59	64	58	66	60	65	58	66	57.5	63.5	57	66.5
1	1	8	94	0	MAD_Dr_004_132798-1	MAD_Dr_004_132798-1	61	54	62	56	64	54	62	54	63	63	62	62	64	62	64	59	67	65	65	63	65	62	63	59	64	60	63.5	61	65.5	58.5	63.5	58	63	58	66	59	65	58	66.5	57	64	56	67
1	1	8	95	0	MAD_Dr_004_630056-1	MAD_Dr_004_630056-1	61	55	62	55	63	54.5	62	53	63	63	63	62	63	62	63	59	66	65	64	63	65	62	64	59	64.5	60	63	60	63	59	63	58	63	57	66	59	67	58	66	58	64	55	66
1	1	8	96	0	MAD_Dr_004_172982-1	MAD_Dr_004_172982-1	64	55	62	56	63.5	54	62	54	63	63	62	63	63	63	62	59	67	64	64	64	66	63	63	59	64	61	64	62	65	58	64	57.5	64	57	66	58	67	58	67	57	64	56	67
1	1	8	97	0	MAD_Dr_004_126832-1	MAD_Dr_004_126832-1	64	54	63	55	65	55	61	54	63	64	62	63	63	62	62	58	66	64	63	63	65	63	63	58	64	61	64	61	65	58	63	58	67	58	65	58	67	58	67	58	65	55	69
1	1	8	98	0	MAD_Dr_004_169824-1	MAD_Dr_004_169824-1	64	54	64	55	63.5	55	62	54	64	63	62	64	63	63	63	59	66	63	64	63	64	63	63	59	65	61	65	61	65	58	64	58	69	59	65	58	69	59	68	57	65	56	69
1	1	8	99	0	MAD_Dr_004_157144-1	MAD_Dr_004_157144-1	64	55	63	55	65	55	61	54	64	65	63	64	62	64	62	60.5	66	64	65	63	65	64	63	60	65	61	64	62	66	58	62	59	68	59	65	58	68	58	69.5	59	68	55	70
1	1	8	100	0	MAD_Dr_004_609724-1	MAD_Dr_004_609724-1	65	55	65	56	65	55	63	55	64	64	64	65	63	65	62	60	66	65	67	64	66	64.5	63	60	67	62	68	62	69	58	65	60	68	60	66	58	69	59	69	60	70	55	67
1	1	8	101	0	A_15_P117862	A_15_P117862	65	54	66	56	65	54	64	54	63	64	64	63	63	64	63	59	66	65	65	64	66	63	62	60	67	61	67.5	61.5	69.5	58	66	60	68	60	66	58	68	58	69	58	70	56	68
1	1	8	102	0	LOLS02904	LOLS02904	65	54	64	56	65	54	65	55	62	65	64	62	63	64	61	60	66	65	65	63.5	66.5	64	62	58	69	60	65.5	61	69	58	65	60	68	59	66	59	68	59	67	58	68	57	67
1	1	8	103	0	LOLS15638	LOLS15638	63	54	64	55	64	54	63	55	60	63	64	62	63	64	61	60	66	64	64	62	64	63	62	58	67	60	65	61	67	59	64	58	67	58	66	59	68	58	66	57	66	57	68
1	1	8	104	0	MAD_Dr_004_717286-1	MAD_Dr_004_717286-1	61	55	64	55	63	54	64	55	62	63	64	63	63	63	61	60	65	64	64	62	63	63	62	58	66	60	65	60	65	58	64	58	67	58	67.5	59	68	59	65	58	66	56	67
1	1	8	105	0	A_15_P119003	A_15_P119003	61	55	62	56	62	54	62.5	54	60	63	63	62	63	62	61	60	66	63	64	63	63	63	62	59	65	59	64	61	65	58	63	58	67	58	67.5	59	67	58	65	58	66	57	66
1	1	8	106	0	MAD_Dr_004_626829-1	MAD_Dr_004_626829-1	60	55	62	55	62	54	61	54	61	63	62	63	62	62	61	60	65	63	63	63	63	62	62	59	65	60	65	61	65	59	64	57	66	58	66.5	59	67	58	64.5	58	65	57	65
1	1	8	107	0	MAD_Dr_004_146625-1	MAD_Dr_004_146625-1	60	54	61	55	62	54	63	54	61.5	63.5	62	63	62	61	61	60	64	64	63	64	63	62	60	60	64	61	62	61	65	59	64	57	65	58	66	58	67	59	64	57	67	57	65
1	1	8	108	0	MAD_Dr_004_125007-1	MAD_Dr_004_125007-1	60.5	55	61	55	63	55	64	54	62	64	62	63	62.5	60.5	61	59	65	63	64	64	65	62	63	59	65	61	63	61	65	59	64	57	66	58	66	58	68	58	67	58	67	57	66
1	1	8	109	0	LOLS13638	LOLS13638	62	54	61	56	63	55	64	53	65	63	62	62	64	61	62	60	66	63	64	63	63	62	62	59	65	60.5	63	60	65	59	63	57	67	58	64	58	66	59	64	58	65	56	65
1	1	8	110	0	MAD_Dr_004_115224-1	MAD_Dr_004_115224-1	62	55	60	57	62	55	65	54	63	63	62	63	64	62	63	59	64	63	64	63	64	61	61	58	64	59	63	60	64	58	63	57	67	58	64.5	58	65	59	65	58	64	56	66
1	1	8	111	0	MAD_Dr_004_105505-1	MAD_Dr_004_105505-1	64	54	62	55	62	55	65	54	63	62	62	63	62	62	62.5	58.5	64	64	63	63	64	62	63	59	64.5	59	63	60	62	58	65	57	67	57.5	64	58	65	58	67	58	65	56	65
1	1	8	112	0	A_15_P113240	A_15_P113240	60.5	54	63	55	62	54	65.5	54	63	63	63	62	63	63	62	58	64	64	65	63	63.5	62	64	59	64	59	62	61	62	56	65	58	66	58	64.5	58	66	59	68	57	65	56	66
1	1	8	113	0	MAD_Dr_004_628108-1	MAD_Dr_004_628108-1	62	55	60	55	63	54	64	55	63	63	62.5	63	63	62	64	58	64	64	64	65	64	61	63	60	65	60	63	60	63	57	63	58	65	58	67	57.5	65	59	67	57	65	56	66
1	1	8	114	0	A_15_P114904	A_15_P114904	61.5	55	62	55	63	54	65	54	64	63	62	63	63	61	65	58	66	64	65	65	65	62	63.5	59	63	60	64	61	63	57	66	58	65	58	66	58	65	60	67	58	66	56	68
1	1	8	115	0	MAD_Dr_004_122542-1	MAD_Dr_004_122542-1	62	54	62	56	62	54	65	54	63	63	64	63	63	61	65	59	67	65	65	65	66	62	65	59	64	60	62	61	64	57	67	58	65	59	66.5	58	66.5	59	68	58	66	56	68
1	1	8	116	0	MAD_Dr_004_159126-1	MAD_Dr_004_159126-1	64	53	65	57	61	55	64	54	63	63	65	63	64	61	66	59	68	65	64	65	66	62	64	59	66	60	63	60	65	57	67	58	65	59	66	59	68	59	69	58	65	56	68
1	1	8	117	-1	(-)3xSLv1	NegativeControl	64	54	64	56	62	55	64	54	62	64	64	63	64	61	66	59	67	65	65	65	67	63	65	59	66.5	59	65.5	61	65	57	66	57	65	59	66	58	67	59	70	58	67	56	67
1	1	8	118	0	MAD_Dr_004_688115-1	MAD_Dr_004_688115-1	63	54	62	56	62	55	63	54	62	63	63	61	62	61	66	59	64	65	65	64	67	62	64	59	66	59	64	61	64	57.5	66	58	66	58	66	58	67.5	60	69	58	65	56	67
1	1	8	119	0	LOLS13421	LOLS13421	64	55	63	55	62	55	62	54	62	63	64	62	62	61	66	59	64	64.5	65	64	67	63	64	59	65	60	64	61	64	58	65.5	57	66	58	65	58	67	60	68	58	65	56	65
1	1	8	120	0	LOLS16343	LOLS16343	63	56	62	55	62	55	61.5	54	62	63	64	62	62	60	66	57	63	64	63	64	64	63	64	59	66	60	63	61	64	58	64	58	65	58	65	59	66	58	68	57	65	56	64
1	1	8	121	0	MAD_Dr_004_103689-1	MAD_Dr_004_103689-1	61	56	61	56	62	55	61	54	62	63	63	61	62	60	66	57	64	65	64	63	64	62	64	59	64	60	63	61	64	58	63	56	65	58	65	60	64	58	67	57	64.5	56	63
1	1	8	122	0	MAD_Dr_004_147136-1	MAD_Dr_004_147136-1	62	55	61	56	63	55	61.5	54	62	64	63	62	61	60	64	58	64.5	66	63	63	64	62	64	60	65.5	60	62	61	64	58	64	56.5	65	57	66	60	66	58	67	57	66	56	63
1	1	8	123	0	MAD_Dr_004_150506-1	MAD_Dr_004_150506-1	61	55	60	55	62	54	62	54	63	64	63	63	63	59	64	58	63	65	64	63	63	63	64	59	63	60	62.5	61	63	58	64	57	65	57	64	59	66	58	66	56.5	65	56	63
1	1	8	124	0	MAD_Dr_004_131062-1	MAD_Dr_004_131062-1	61	54	60	55	64	53	63	54	63	65	63	63	65	59	63	58	64	65	64	63	63	62	65	59	62	60	64	61	63	57	65	56	65	58	62	59	66	59	66	58	67	56	64
1	1	8	125	0	MAD_Dr_004_136522-1	MAD_Dr_004_136522-1	61	54	60.5	55	63	53.5	62	54	63	64	62	63	62	60	63	58	64	65	66	64	64	62	65	59	63	60	64	60	62	57	65	56	66	58	64	59	65	58	66	57	66.5	56	65
1	1	8	126	0	MAD_Dr_004_171904-1	MAD_Dr_004_171904-1	61.5	55	62	56	63	53	63	54	63	64	63	63	62.5	60	65	58	64	64	67	63	65	63	66	59	65	60	64.5	60	62	57	66	56	67	59	62.5	58	65	59	68	58	66	56	68
1	1	8	127	0	MAD_Dr_004_122803-1	MAD_Dr_004_122803-1	62	55	62	56	62	53	63	54	64	63	64	63	61	60	65	58	64	63	67	62	64	63	65	59	65	60	65	60	65	57	65	57	66	59	64	58	66.5	58	68	58	66	55	67
1	1	8	128	0	LOL01082	LOL01082	63	55	62	56	63	53	62	53.5	63	63	62.5	61	62	61	64	58	64	64	66	62	66	61.5	63.5	59	65	60	65	61	65	58	65	57	66	59	64	57.5	66	58	68	58	66	55	66
1	1	8	129	0	LOLS00436	LOLS00436	63	55	63	56	64	54	61	55	61	63	63	62	61	61	64	57	64	64	66	62	67	62	64	59	65	61	66	60	65	58	65	56.5	65	59	62	57.5	66	59	68	59	66	55.5	65.5
1	1	8	130	0	MAD_Dr_004_199339-1	MAD_Dr_004_199339-1	64	54	63	56	63	54	61.5	55	61	63	62	62	62	61	65	58	64	64	66	62	66	62	63	59	65	61	66	59	64	57	66	57	67	59	62	58	67	59	68	58	67	56	65
1	1	8	131	0	MAD_Dr_004_123076-1	MAD_Dr_004_123076-1	64	54	62	56	64	54	63	55	62.5	64	63	62	62	60	64	58	64	63	64	63	66.5	63	63	59	64	60	66	60	64	59	66	57	68	59	66	59	68	60	69	57	65	56	65
1	1	8	132	0	MAD_Dr_004_636400-1	MAD_Dr_004_636400-1	66	54	63	55	64	54	63.5	55	64	65	62	62.5	65	60	65	58	65	63	63	63	65	63	63	59	64	61	65	60	63	60	66	57	67	59	65	59	68	59	68	58	63	57	64
1	1	8	133	0	MAD_Dr_004_176470-1	MAD_Dr_004_176470-1	64	55	64	55	63	54	63	55	64	64	62	63	64	60	65	59	65	63	63	62	65	63	62	58	66	59	64	60	63.5	59	66	58	66	59	65	58	68	60	68	57	65	57	63
1	1	8	134	0	MAD_Dr_004_131976-1	MAD_Dr_004_131976-1	65	55	64.5	55	63	53	63	54	63	64	62	63	64	59	63	59	63	63	63	63	65	62	64	59	64	58	64	60	63	59	65	57	64	58	67	58	68	59.5	68	57	64	56	63
1	1	8	135	0	LOLS03175	LOLS03175	65	54	64	55	63	53	63	54	64	63	61	63	65	60	63	59	63	64	61	63	65	63	65	59	64	59	64	61	63	58	65	57	64	59	66	58	68	60	67	58	64.5	56	62
1	1	8	136	0	MAD_Dr_004_105975-1	MAD_Dr_004_105975-1	65	55	64	55	63	54	64	54	64	64	62	63	64	60	63	58	63	63	62	62	63	63	64	60	66	60	65	60	62	57	65	58	67	59	66	59	69	60	68	58	64	56	64
1	1	8	137	0	MAD_Dr_004_640088-1	MAD_Dr_004_640088-1	64	55	65	55	62	54	65	54	64	64	62	62	63	61	63	58	63	64	63	63	62	63	64	60	65	60	65	60	63	58	65	57	67	60	67	59	68	59	68	58	64	56	67
1	1	8	138	0	LOLS06184	LOLS06184	65	54.5	66	55.5	64	54	63	55	64.5	64	63	62	63	62	62	58	66	66	64	63	63	62	64	60	65	59	66	61	64	58.5	64	57	71	59	67	59	69	60	68	58	65	57	66
1	1	8	139	0	MAD_Dr_004_121594-1	MAD_Dr_004_121594-1	65	54	64	55	65	55	63	54	64	63	65	62	63	61	63	57	66	66	64	64	64	62	63	59	63	60	65	61	65	60	64	58	68	60	64	58	71	60	68	58	66	57	65
1	1	8	140	0	MAD_Dr_004_600762-1	MAD_Dr_004_600762-1	64	54	64	56	64	55	63	54	63	63	64	62	64	61	63	57	65	65	63	64	64.5	62	63.5	60	62	60	65	60	65	59	64	58	67	59	64	59	70	59	67	58	65	57	67
1	1	8	141	0	MAD_Dr_004_638948-1	MAD_Dr_004_638948-1	63	54	64	56	63	55	63.5	53	65	63	63	63	64	61	62	57	65	65	62	63	65	63	63	59	62	59	63	60	64	58	65	57	68	59	66	59	68	59	67	58	66	56	67
1	1	8	142	0	MAD_Dr_004_645964-1	MAD_Dr_004_645964-1	63	54	63	55	62	54	63	54	65	63	64	63	66	61	62	57	64	64	63	63	64	62	63	59	62	59	63	60	63	58	65	56	67	58	66	60	67	58	67	58	65.5	56	67
1	1	8	143	0	LOL05261	LOL05261	64	54	66	54	62	55	63	54	64	63	64	63	64	61	63	57	65	63	63	63	64	63	64	59	62	59	63	59	63.5	58.5	64	55	67	58	66	59	66	58	68	58	68	56	66
1	1	8	144	0	MAD_Dr_004_643072-1	MAD_Dr_004_643072-1	62	55	65	54.5	64	55	63	54	66	63	63	63	63	61	62	58	65	64	63	63	64	63	64	58	62	59	63	60	65	59	64	55	66.5	58	66	59	66	58	66.5	58	64.5	57	64
1	1	8	145	0	LOLS12948	LOLS12948	62	55	65	55.5	63	55	63.5	54.5	64	64	63	62	62	62	63	58	64	64	63	63	64	64.5	64	58	63	59	65	60	65	58	64	56	67	59	67	60	69	60	66	58	65	57	64
1	1	8	146	0	MAD_Dr_004_120924-1	MAD_Dr_004_120924-1	62.5	55	63	55	62	54	62	55	64	63	63	63	63	60	64	58.5	66	63	64	63	65	65	65	58	63	60	66	61	66	58	63	55	67	59	69	59	68	59	66	58	63	56	64
1	1	8	147	0	MAD_Dr_004_638100-1	MAD_Dr_004_638100-1	62	53	63	56	63	54	62	54	64	63	62	62	65	60	63	59	65	63	62	62	64	64	64	58	64	60	66	60	65	59	63	56	66	59	67	58	66	59	66	57	62	56	64
1	1	8	148	0	MAD_Dr_004_195066-1	MAD_Dr_004_195066-1	63	53	63	55	63	54	62	54	63	62	62	62	67	60	63	58.5	64	65	63	62	64	63	65	58	64	59	66	60	66	59	64	56	64	59	68	58	68	59	66	58	63	56	65
1	1	8	149	0	LOLS03145	LOLS03145	64	53	62	55	63	54	63	54	64	64	62	63	66	61	61	59	63	64	63	63	65	63	64	59	65	58	65	60	64	59	64	56	64	59	66	58	68	59	68	58	63	55	65
1	1	8	150	0	MAD_Dr_004_139402-1	MAD_Dr_004_139402-1	64	54	62	54	62	55	63.5	54	62	64	63	61	65	61	62	58	63	64	64	63	63	62	62	59	64	59	65	60	64	57	65	56	63	59	66	58	67	59	67	58	64	55	65
1	1	8	151	0	MAD_Dr_004_146857-1	MAD_Dr_004_146857-1	63	53	62	54	63	54	64	53	63	64	62.5	61	64	61	62	58	64	64	65	64	65	64	64	60	64	59	65	60	64	57	65	55	64	58	66	60	68	59	66	58	65	55	66
1	1	8	152	0	MAD_Dr_004_189827-1	MAD_Dr_004_189827-1	62	54	61	54	64	54	63	54	63	65	62.5	61	62	62	62	57	64	64	61.5	63.5	65	64	64	60	64	59	65	60	63.5	59	64.5	55	64	59	65	59	67.5	58.5	67	58	64	55	64
1	1	8	153	0	MAD_Dr_004_680382-1	MAD_Dr_004_680382-1	62	54	61.5	54	65	53	64	54	63	63	63	62	63	61	62	57	63	64	60	63	63	62	64	60	63	59	65	60	63	60	65	55	64	58.5	65	60	67	58	67	57	64	54	63
1	1	8	154	1	DarkCorner	DarkCorner	61	54	63	54	64	55	65	55	63	63.5	62	62	63	61	62	57	63	64.5	61	63	63	62	64	60	64	59	63	60	62	59	64	56	64	57	66	59	66	57	67	57	65	55	64
1	1	8	155	1	DarkCorner	DarkCorner	61	54	63	55	64	55	65	55	61	63	63	62	64	61	61	57	64	65	61	63	61	62	63	60	63	59	62	60	62	59	64	56	65	58	63	59	66	58	68	57	64	55	64
1	1	8	156	1	DarkCorner	DarkCorner	62	54	62	56	63	55	64	53	61	64	62	62	63	61	62	57	64	66	62	63	62	61	61.5	60.5	63	58	60	60.5	62	58	64	56	66	58	63	59	65	57	68	57	65	55	63
1	1	8	157	1	DarkCorner	DarkCorner	61	54	62	55	63	54	63	53	61	63	62	61	62	60	60	58	65	65	61	62	62	62	62	61	64	58	62	60	63	59	64	55	65	58	64	58	65	58	67.5	58	65	55	63
1	1	8	158	1	DarkCorner	DarkCorner	62	54	62.5	55	62	55	63	53	62	64	62	62	61	60	60	58	66	66	61	62	63	62	62	60	63	59	63	59	62	59	65	55	65	58	64	58	66	58	66	57	63.5	55	63
1	1	8	159	1	DarkCorner	DarkCorner	62	54	62	55	62	55	62	53.5	62	63	63	61	61	60	59	58	65	65	62	62	63	61	61	60	61	59	63	60	62	59	64	54.5	64	58	64	57	66	58	65	57	64	55	64
1	1	8	160	1	DarkCorner	DarkCorner	61	55	63	55	62	55	62	54	62	63	63	61	61	61	60	58	67	66	62	64	64.5	62	61	59	63	59	62.5	59	61.5	59	64	55	64	57.5	64	58	67.5	58	65	58	62	55	64.5
1	1	8	161	1	DarkCorner	DarkCorner	62	54	63	55	62	54	63	54	61.5	63	63	62	60	61	60	58	65	66	63	63	64	62	61	59	63	59.5	63	59	63	59	63.5	54.5	64	58	64	58	66	59	65	58	62	55	63.5
1	1	8	162	1	DarkCorner	DarkCorner	62	54	62	55	62	54	63	55	62	64	62	62	61	61	59	58	64	66	63	63	63	62	61	59	63	59.5	64	60	64	60	63	54	64	58	64	58	65	58	64	58	63	55	64
1	1	8	163	1	DarkCorner	DarkCorner	62	55	63	54	62	54	63	54	63	63	61	62.5	63	60	59	58	63	66	63	63	62	62	61	59	62	60	64	60	62	60	62	55	63	58	65	58	66	58	64	57	63	55	63
1	1	8	164	1	DarkCorner	DarkCorner	61	54	63	55	62	54	64	54	63	64	61	63	62	60	60	57	64	66	63	63	62	62	62.5	60	62	60	63	61	64	60	63	55	65	59	65	58	66	57	64.5	57	63	55	64
1	1	8	165	1	DarkCorner	DarkCorner	61	54	63	55	61	54	63	54	63	64	63	62	61	60	57	57	66	66	63	64	62	62	63	60	62	60	64	60	64	60	64	56	65	59	65	59	65	58	66.5	57	64	56	64
1	1	8	166	1	DarkCorner	DarkCorner	62	54	62	54	61	54	63	54	63	63	63	62	61	60	58	58	66	67	61	63	62	64	63	60.5	61	60	63	59	62	59	63	57	66	59	63	58	66	58	64	57	64	56	64
1	1	8	167	1	DarkCorner	DarkCorner	61	53	62	54	61	53	63	54	63	62	63	62	62	60	59	59	67	67	61	63	62	64	63	60	62	59	64	60	61	59.5	62	56	65	59	63	58	66.5	58	66	57	64	55	64
1	1	8	168	1	DarkCorner	DarkCorner	61	53	61	53	61	53	62	53	62	62	64	62	62	59	59	58	67	65	62	63	62	62	63	59	63	59	64	60	62	58	63	56	66	58	64	56	67	58	65.5	56	65	54	66
1	1	8	169	1	DarkCorner	DarkCorner	62	53	62	53	62	52	63	53	62	60	62	58	62	57	63	56	67	62	64	59	63	59	63	56	64	58	64	57	63	57	64	55	66	56	65	56	67	57	66	56	65	54	65
1	1	8	170	1	DarkCorner	DarkCorner	63	53	62	53	62	53	64	53	62	59	62	57	62	56	63	55	66	61	63	58	63	57	64	55	63	57	64	57	63	56	64	54	66	56	66	56	67	56	66	55	66	54	65
1	1	9	1	1	DarkCorner	DarkCorner	62	56	63	54	62	53	63	53	63	60	63	58	62	57	63	55	63	59	64	59	63	58	65	57	64	58	64	58	63	56	64	55	66	61	66	57	66	57	68	56	65	60	66
1	1	9	2	1	DarkCorner	DarkCorner	62	57	62	53	62	54	63	53	62	61	63	60	63	58	62	56	64	61	64	61	63	59	64	58	63	59	64	58	63	57	63	56	66	61	66	58	66	58	67	57	65	60	65
1	1	9	3	1	DarkCorner	DarkCorner	60	56	62	54	62	55	62	54	62	66	61	63	62	63	63	59	65	66	64	65	63	66	62	62	64	60.5	64	61	61	58	62	59	66	63	64	59	67.5	60	65	59	65	60	64
1	1	9	4	1	DarkCorner	DarkCorner	60	57	60	55	61	56	61	54	60.5	66	63	64.5	61	64	63	61	64	66	64	66	64	67	63.5	63	63	61	64	61	62	60	63	60	63.5	63	64	58	67	61	65	59	65	59.5	64
1	1	9	5	1	DarkCorner	DarkCorner	61	57	60	55	60	56	61	54	60	65	61.5	64	61	64	64	61	64	66	65	66	65	66	64	63	62	61	62	61.5	62.5	60	63	59	63	63	64	58	66	60	65	60	63	59	64
1	1	9	6	1	DarkCorner	DarkCorner	62	58	60	55	60.5	55	59.5	54	60	65	61	64	61	64	63	62	64	66	64	65	65	65	64	62	63	62	63	62	63	60	63	59	64	63	62	58	64.5	58	66	59	64.5	58	64
1	1	9	7	1	DarkCorner	DarkCorner	63	58	61	55	61	54	60	54	61	64	61	64	61	64	64	61	63	66	64	65	65	64	63	64	63	62	62	61	63	60	63	58	64	63	63.5	58	63	58.5	66	59	64	57	64
1	1	9	8	1	DarkCorner	DarkCorner	63	58	62	55	62	54	60	54	61	65	61	65	61	64	62	61	64	65	64	65	64	64	63	64	64	62	62.5	61	63	60	63	58	65	62	64	59	65	59	64	59	64	57	65
1	1	9	9	1	DarkCorner	DarkCorner	63	57	61.5	55	62	54	60	54	62	65	61	66	61	63	61.5	62	64	65	63	66	63	64	62	63	64	61	63	60	64	59	61	58	65	61	63	60	64	59	64	59	63	57	63
1	1	9	10	1	DarkCorner	DarkCorner	63	57	61	55	61	54	61	54	62	66	61	65	63	62	61	61	65	65	63	67	62	64	64	64	64	61	64	60	64	59	62	59	64	62	64	60	64	59	64.5	60	64	57	65
1	1	9	11	1	DarkCorner	DarkCorner	62	57	62	55	61	53	63	55	63	66	61	65	64	62	61	61	63	65	63	66	63	65	63	63	61	60	62	60	64	58	63	59	64	61	65	60	64	60	66	58	65	58	64
1	1	9	12	1	DarkCorner	DarkCorner	62	56	61	55	62	54	62	55	62	66	61	65	64	63	62	62	62	65	63	66	63	64	63	62	62	60	62	61	63	60	63	60	65	61	66	59	64	59	66	58	64	59	64
1	1	9	13	1	DarkCorner	DarkCorner	63	56	61.5	55	62	54	60	55	63	65	61	65	63	63	61.5	62	63	66	63	66	64	64	65	62	60	60.5	61	60	63	59.5	63	60.5	65	60	66	59	63	59	66	57	64.5	59	63
1	1	9	14	1	DarkCorner	DarkCorner	63	56	60	55	62	54	60	55	63	65	61	64	64.5	63	62	61	64	66	63	66	64	65.5	64	62	61	61	61	60	62	61	63	60	65	60	67	59	63	59	66	58	64	58	62
1	1	9	15	1	DarkCorner	DarkCorner	64	56	61	55	62	55	59	55	62	65	62	64	62	63	61	61	65	66	64.5	66	64	65	63	62	60	61	61	60	62	60.5	62	60	66	59	65	59	62.5	60	65	58	64	58	63
1	1	9	16	1	DarkCorner	DarkCorner	65	56	63	56	61.5	55	60	55	62	65	62	64	61	63	61	61	67	66	64	67	65	65	63	63	62	61	63	61	62	60	61	60	64	59	66	60	64	59	66	58	65	58	65
1	1	9	17	1	DarkCorner	DarkCorner	66	56	63	56	62	55	61	55	62	66	62	64	61.5	63	59	62	66	67	63	66	64	65	64	63	63	62	63	61	61	60	63	61	64	60	66	60	65	59	66	59	65	58	66
1	1	9	18	0	MAD_Dr_004_645948-1	MAD_Dr_004_645948-1	66.5	57	65.5	56	63	54	62	55	63	65	60	64	62	64	60	62	67	66	63	66	64	65	65.5	63	63	62	65	61	62	60.5	62	60	65	59	65	60	66	59	66	59	67	58	67
1	1	9	19	0	MAD_Dr_004_143003-1	MAD_Dr_004_143003-1	66	58	65	56	63	54	63	55	65	66	63	64	62.5	66	61	61	67	65	63	67	65	65	64	63	63	62	64	61	62	60	63	60	66	59	66	59	66	57	67	59	67	57	67
1	1	9	20	0	MAD_Dr_004_153539-1	MAD_Dr_004_153539-1	66	58	65	55	62	54	63	55	65	67	62	64	63	66	62	61	67.5	65	64	66	64	65	63	63	64	62	63	61	63	60	63	59	67	59	67	60	65.5	57	66	59	66	57	66
1	1	9	21	0	MAD_Dr_004_146236-1	MAD_Dr_004_146236-1	66	57	63	55	64	54	63	54	64	67	63	63	64	66	63	61.5	67	65	64	67	66	65	63	63	64	63	63	62	65	59	63.5	59	67	59	67	60	67	58	67	59.5	66	57	66
1	1	9	22	0	MAD_Dr_004_501123-1	MAD_Dr_004_501123-1	64	57	63	54	62	53.5	63	55	65	66	63	64	63	66	64	62	66	66	65	66	66	65	63	64	64	63	63	62	64	59	65	59	67	58.5	67.5	60	67	58	66	59.5	65.5	57	64
1	1	9	23	0	A_15_P112980	A_15_P112980	62	57	64	54	62	53	63	54	66	65.5	63	65	63	66	64	62	64	65	65	66.5	67	64	63	62	64	63	62	61	65	59	66	59.5	66	59	67	61	67	58	66	59	66	57	64
1	1	9	24	0	MAD_Dr_004_615650-1	MAD_Dr_004_615650-1	62	57	65	54	62	54	63	55	64	65	63	65	63	66	64	61	65	65	65	67	66	65	65	62	65	62	63	60	63	60	64.5	60	66	59.5	67	60	67	59	64	59	66	58	65
1	1	9	25	0	A_15_P115280	A_15_P115280	63	57	64	55	61	55	63	55	64	66	62	64	64	65	64	61	65	66	65	66	66	65	66	63	65	64	64.5	60	65	60	64	61	66	60	67	60	66	59	64	59	66	58	66
1	1	9	26	0	LOL04604	LOL04604	65	57	64	55	61	55	62	55	66	67	63	65	64	63	66	61	67	65	65	66.5	66	65	64	63	64	64	65	61	65	61	62	61	66	60	67	60	66	59	64	59	68	58	66
1	1	9	27	0	LOLS05378	LOLS05378	64	58	64	55	62	55	62	56	66	67	64	64	64	63.5	66	62	68	67	66	66	67	66	64	63	64	64	66	62	65	61	63	61	66.5	59	67	60	65	59	64	60.5	69	59	66
1	1	9	28	0	MAD_Dr_004_138718-1	MAD_Dr_004_138718-1	64	57.5	64	56	62	55	62	55	66	67	65	65	65	64	66	62	69	67	65	66	66	66	64	62.5	64	64	65	62	64	60	64	60	68	59	67	60	67	59	66	59	68	58	66.5
1	1	9	29	0	MAD_Dr_004_103882-1	MAD_Dr_004_103882-1	64	57	66	57	63	55	63	55	66	66	65	65	65	64	64	61	69	66	67	66	64	65	63	62	63	63.5	66	61	63	61	67	60	68	60	65	60	68	59	65	60.5	66	58	66
1	1	9	30	0	MAD_Dr_004_132236-1	MAD_Dr_004_132236-1	63	57	68	57	64.5	54.5	63	56	66	65	66.5	66	64	64	64	61	69	66	67	65	65	64	64	63	62	63	66.5	62.5	63.5	61	65	60	68	61	67	61	67	59	67	59	67	58	67
1	1	9	31	0	MAD_Dr_004_173618-1	MAD_Dr_004_173618-1	64	57	65	56	64	54	62.5	56	66	65	64.5	65	64.5	63	62	61	68	66	66	66	64	65	64	62	63	63	65	62	64	61	65	60	67	61	67	60	66	59	68	59	67	58	66
1	1	9	32	0	MAD_Dr_004_139239-1	MAD_Dr_004_139239-1	65	57	65	57	63	55	63	55	66	66	66	65	66	63	64	61	69	65	69	66	62	66	65	62	63	63	67	62	64	60	64	61	68	60	66	60	65	61	68	59	68	58	66
1	1	9	33	0	MAD_Dr_004_173482-1	MAD_Dr_004_173482-1	66	57	65	56	63	55	63	55	67	67	67	65	67	63	63	61	69	65.5	67	66	62	66	67	62	62	63	66	63	66.5	61	63	60	68	60	67	59	66	60	68	59	68	58	66
1	1	9	34	0	MAD_Dr_004_648472-1	MAD_Dr_004_648472-1	65	56	63	56	64	55	63	54	66	66	66	64	67	63	64	61	68	65	66	66	64	65	67	62	63	62	65	63	66	62	65	59	68	58	67	58	66	60	67	60	67	57	66
1	1	9	35	0	MAD_Dr_004_174249-1	MAD_Dr_004_174249-1	65	55	63	56	63	55	61	53.5	67	66	66	64	66	62	64	61	67	65	63	65	63	64	65	61	62	63	64	63	66	61	65	59	67	60	67	59	66	60	64	60	66	57	65
1	1	9	36	0	MAD_Dr_004_195210-1	MAD_Dr_004_195210-1	63	55	62	56	64	55	61	53	66	65	67.5	64	66	62.5	64	61	65	65	64	65	64	64	65	62	63	63	63	63	66	61	65	59	67	60	67	59	67	59	66	59	66	57	64
1	1	9	37	0	MAD_Dr_004_105766-1	MAD_Dr_004_105766-1	62	56	63	56	63	55	62	53	66	66	67	65	63	62	62.5	61	65	65	62	64	65	64	67	62	64	62	64	62	65	61	65	59	67	61	66	61	68	58	64	59	65	57	64
1	1	9	38	0	MAD_Dr_004_503678-1	MAD_Dr_004_503678-1	62	56	62	55	61	54	63	52	65	66	65	65	63	62	64	62	66	66	63	63	63	64	66	62	64	62	66	62	64	60	65	59	66.5	61	65	59	66	57	66	59	66	57	63
1	1	9	39	0	MAD_Dr_004_184043-1	MAD_Dr_004_184043-1	62	57	62	55	61	54	64	53	65	66	64.5	63	63	63	64	62	66	66	64	64	64	65	66	62	65	63	65	61	65	60	66	60	66	59	69	59	65.5	58.5	67	59	67	56	64
1	1	9	40	0	MAD_Dr_004_501598-1	MAD_Dr_004_501598-1	63	57	62	55	59.5	54	63	54	65	67	65	63	63	63.5	64	62	67	66	65	65	63	66	64	62	65	63	63	62	66	61	67	59	65	60	69	60	64	59	67	60	67	57	65
1	1	9	41	0	MAD_Dr_004_156285-1	MAD_Dr_004_156285-1	64	57	62	55	60	54	62	55	64	66	66	63	62	64	64	61	66	66	63.5	65	64	65	64	62	62.5	63	62	62	66	61	66	60	65	60	68.5	60	64	59	69	61	69	58	65
1	1	9	42	0	MAD_Dr_004_179332-1	MAD_Dr_004_179332-1	64	56	62	55	61	56	62	55	64	66.5	65	64	63	65	66	60	67	64	63.5	66	64	65	64	63	64	63.5	62	62	66	60	66	60	65	60	68.5	60	65	60	69	60	69	58	65
1	1	9	43	0	MAD_Dr_004_193254-1	MAD_Dr_004_193254-1	64	56	63	54	62	56	62	55	65	66.5	65	65	63	64	66	60	66	65	62.5	67	66	65	65	63	65	61	63	62	66	60	66	60	65.5	60	67	60	65	59	70	60	67	57	65
1	1	9	44	0	LOLS11965	LOLS11965	63	55	62	55	61	56	62	55	66	67	64	65	63	64	63	60	66	67	63	68	64	65	63.5	64	65	62	63	61	64.5	60	65	59.5	67	61	66	60	66	58	69	59	66	58	64
1	1	9	45	0	MAD_Dr_004_194567-1	MAD_Dr_004_194567-1	63	55.5	62	55	63	56	64	55	67	67	63	65	64	63.5	63	60	67	67	63	68	67	64.5	63	63	65	62	65	61	66	60	65	60	68	61	67	60	66	60	67	60	66	58	65
1	1	9	46	0	MAD_Dr_004_114096-1	MAD_Dr_004_114096-1	63	55	62	56	62	56	65	55	67	67	64	65	63	64	62	60	66	67	64	68	67	64.5	64	63	65	62	65	61	67	60.5	64	60	69	60	69	60	67	60	67	58	66	58	65
1	1	9	47	0	MAD_Dr_004_136970-1	MAD_Dr_004_136970-1	63	55	62	56	63	56	64	54.5	66	67	62	66.5	63	64	64	60	66	67	63	67	66	64	65	62	64	63	64	61	65	61	65	62	68	59	70	60	67	61	67	57	65	58	66
1	1	9	48	0	MAD_Dr_004_102326-1	MAD_Dr_004_102326-1	63	56	62.5	55.5	64	56	64	54	66	67	62	66	62	65	64	61	67	67	64	66	65	64	65	62	65	63	64	61	64	61	65	61	68	59	70	60	66	62	67	59	66	58	67
1	1	9	49	0	MAD_Dr_004_101477-1	MAD_Dr_004_101477-1	63	57	63	56	64	56	64	54	67	68	63	65	63	66	64	62	64	66	62.5	65	66	65	66.5	62	64	63	64	60	63	61	64	62	68	59	70	60	66	61	69	59.5	67	58	67
1	1	9	50	0	LOLS09076	LOLS09076	63	58	64	56	61	56	66	54	67	67	63.5	66	64	66	64	62	62	67	63	65	64	64	65	63	64	63	65	61	63.5	60.5	64	62	67	59	70	60	68	60	69	60	66	58	66
1	1	9	51	0	MAD_Dr_004_115691-1	MAD_Dr_004_115691-1	63	58	64	55	60	55.5	65	55	67	67	65	65	63	64	62.5	61.5	64	66	62	64	63	65	65	63	63.5	63	65	61	65	60	64	62	65	59	68	59	67	60	67	60	66	58	67.5
1	1	9	52	0	MAD_Dr_004_724600-1	MAD_Dr_004_724600-1	64	57	64	55	60	55.5	63	54	66	65.5	64	64	64	63	63	61	64	66	63	65	63	65	64	62	63	62	65	61	65	59	64	61	65	59	67	60	66.5	60	65	58	65	58	67
1	1	9	53	0	A_15_P100251	A_15_P100251	65	56	64.5	57	60	55	61	54	66	66	64	64	65	64	64	60	65	65.5	64	65	63	65	63	62	63	61	66	61	64	60	65	61	66	59	67	60	67	59	65.5	58	65	58	66
1	1	9	54	0	MAD_Dr_004_102462-1	MAD_Dr_004_102462-1	65	55	62.5	57	60	54	62	55	66	65	64	64	65	63	63	60	65	67	63	65	63	65	62	62	62	62	65.5	61	64	59	64.5	61	67	59	67	60	67	59	66	59	65	58	64.5
1	1	9	55	0	MAD_Dr_004_695275-1	MAD_Dr_004_695275-1	65	55	61.5	56.5	62	53.5	61	54	66	65	65	64	65	63	64	60	64	66	64	65	64	65	63.5	62	64	62	65	61	64	58	65.5	61	69	59	69	60	68.5	59	66	59	67	57	65
1	1	9	56	0	MAD_Dr_004_134059-1	MAD_Dr_004_134059-1	64	55	61	55	61	55	63.5	54	65	64	65	64	63	65	64	60	64	67	65	65	63	65	64	62	65	63	63	61	65	60	65	62	68	59	68	59	67	58	65	60	68	57	64
1	1	9	57	1	(+)E1A_r60_a20	E1A_r60_a20	63	55	60	54	61	55	64	54	63	64	65	64	62	64	64	62	64	66	65	65	65	65	63	62	65	64	62	61	64	59	66	60	68	60	68	59	66.5	58	65	60	68	57	66
1	1	9	58	0	A_15_P109332	A_15_P109332	64	55	59	56	61	56	65	54	64	64	67	64	64	64	65	62	64	65	63	64	64	66	65	62	66	65	63	61	64	60	66	61	68	60	71	60	67	59	67	60	66	57	67
1	1	9	59	0	A_15_P105492	A_15_P105492	61.5	55	60	57	61	55	63	54	62	64	66	65	63	64	65	62	63	65	62	65	64	66	66	62	65	64	64	60	65	61	68	60	68	60	69	59	68	59	67.5	60	68	57	67
1	1	9	60	0	MAD_Dr_004_124696-1	MAD_Dr_004_124696-1	61	55	61	56	60	55	62	55	62	64	64	64	62	64	64	62	63	65	63	66	64	66	65	61	64	64	64	60	64	60	67	60	68	59.5	69	59	67.5	59	65	60	66	57.5	65
1	1	9	61	0	A_15_P109277	A_15_P109277	62	55	62	56	61	55	63	55	62.5	66	63	65	63	64	64	62	65	65	63	66	65	66	64.5	62	64	63	66	60	63	61	66	61	68	59	68	59	68	60	68	60	65	57	66
1	1	9	62	0	LOLS03728	LOLS03728	62	55	63	55	64	55	63.5	56	64	67	62	64	64.5	65	63	62	65	65	65	67	66	66	65	61	64	63	65.5	62	63	60	65	60.5	68	58	69	59	68	59.5	69	60	65	57	66
1	1	9	63	0	MAD_Dr_004_110500-1	MAD_Dr_004_110500-1	63	55	62	55	61.5	55	63	55	65	66	63	64	63	64	61.5	63	65	66	67	67	67	66	64	61	65	62	65	63	64	60	65	60	67	59	68	59	68	59	69	60	65	58	67
1	1	9	64	0	LOLS15350	LOLS15350	63	55	63	55	61	55	64.5	55	65	66	64	65	65	64	61	64	66	65	65	67	66.5	66	65	62	65	62	65	63	64	60	66	61	67	59	69	58	68	59	68	59	65	57	66.5
1	1	9	65	0	MAD_Dr_004_195109-1	MAD_Dr_004_195109-1	62.5	55.5	62	55	60	55	63	56	66.5	65	65	64	64	63.5	62	62	66	66	65	67	65	64	64.5	60	65	62	65	62	63	60	65	61	68	59	67	59	66.5	59	68	59	64	57	67
1	1	9	66	0	LOLS11930	LOLS11930	63	55	61	56	60.5	55	63	55	65	65	65	65	62	64	61.5	61	66	65	63	66	65	64	64	61	63	63	65	60	63	59	66.5	61	69	59	67	59	67	59	68	59	65	57	67
1	1	9	67	0	MAD_Dr_004_152304-1	MAD_Dr_004_152304-1	65	55	62	56	64	54	61	55	66	65	66	65	62	63	63.5	61	65	65	64	65	65	64	66	61	63	63	64	60	63	58	64	61	69	59	68	59	66	58	68	59	65	56	67
1	1	9	68	0	MAD_Dr_004_181968-1	MAD_Dr_004_181968-1	64	55	62	56	64	53	61	54	64	65	65	64	61	65	63	61	64	65	65	66	63.5	64	63.5	61	62	63.5	64	60	64	59	65	61	68	59	67	60	66	58	68	59	66	56.5	68
1	1	9	69	0	MAD_Dr_004_174695-1	MAD_Dr_004_174695-1	63.5	54	63	56	62	54	62	54	64	65	64	64	61	65	64	61	65	65	65	66	63	64	62	61	62	62	64	60	64	59	63	61	68	59	67	59	66	58	68	59	67	56	67
1	1	9	70	0	LOLS11783	LOLS11783	64	54	64	56	62	54	62	55	64	65	64	65	61	65	63	61	64	65	65	66	63	66	62	61	63	62	68	61	64	59	63	60	67	58	68	60	66.5	58	68	58	66	57	67
1	1	9	71	0	LOLS06857	LOLS06857	64	54	62	55	62	54	60	54	64	65	64	65.5	62	64	63	61	64	65	64	65	63.5	65	62	61	63	62	64	62	65.5	60	64	60	67.5	58	67.5	60	66	58	67	58	65	57	66
1	1	9	72	0	MAD_Dr_004_600451-1	MAD_Dr_004_600451-1	65	55	62	55	61	54	61	54	64	65	64	66	61	64	60	60.5	64	65	62	65	64	64	62	62	64	61	65	62	64	61	66	61	67	58.5	67	58	67	59	67	58	66	57	67
1	1	9	73	0	MAD_Dr_004_138616-1	MAD_Dr_004_138616-1	64	55	62	56	60	54	60.5	54	64	64	63	65	61.5	63	60	60	63	65	62	64.5	63	65	63	61	63	61	65	61	63	60.5	66	61	68	59	68	59	67.5	59	67	59	65	58	66
1	1	9	74	0	MAD_Dr_004_153711-1	MAD_Dr_004_153711-1	63	55	61	56	60	55	60	54	64	64	63	64	61	64	59	60	63.5	65	62	66	63	64	63	62	63	61	64.5	62	61	61	66	60.5	67.5	59	66.5	59	66	59	68	58	65	56	66
1	1	9	75	0	MAD_Dr_004_189940-1	MAD_Dr_004_189940-1	63	54	61	55	61.5	54	60	54	65	63	62	64	62	64	61	60	63	66	62.5	66	62	64	63	63	64	62	65	63	62	61	66	61	66	60	68	59	66	58	67	59	65	57	66
1	1	9	76	0	MAD_Dr_004_639503-1	MAD_Dr_004_639503-1	63	54	61	55	61	53.5	60	55	65	64	62	64	62	66	63	60.5	63.5	65	64	65	62	63	61	62	66	62	66	63	62	61	67	61	66	59	67	60	66	59	66	61	66	56	65
1	1	9	77	0	MAD_Dr_004_161853-1	MAD_Dr_004_161853-1	64	54	63	55	59	54	61	55	63	64	63	63	62	66	62	61	63	66	65	64	62	64	62	61	64.5	61	66	62	62	61	65	60	66	59	67	59	64	59	67	61	66	56	66
1	1	9	78	0	LOLS01051	LOLS01051	63	54	63	56	61	54	60	56	65	65	65	64	61	66	62	60	63	65	65	64	63	64	62	61	65	62	66	62	62	61	66	61	66.5	58	66	59	64	60	68	60	67	56	67
1	1	9	79	0	MAD_Dr_004_132929-1	MAD_Dr_004_132929-1	64	55	64	56	63	55	60	56	67	65	65	64	62	66	61	60	64	66	65	64	64	64	62	62	65	63	68	63	63	60	66	61	69	58	66	59	65	60	66	61	69	56	67
1	1	9	80	0	MAD_Dr_004_132550-1	MAD_Dr_004_132550-1	63.5	55	64	56	64	56	60	56	67	65	64	64	62	64	60	61	66	65	64	63.5	65	64	63	62	65	62	68	61	65	60	65	61	70	59	67	59	68	60	66	60	69.5	56	67
1	1	9	81	0	MAD_Dr_004_703549-1	MAD_Dr_004_703549-1	63	56	65	56	65	55	60	56	68	65	64	65	63	64	60	60	67	65	63	65	65.5	65	63	62	65	62	68	61	66	59	64	61	70	60	67	58	70	60	66	60	68	57	68
1	1	9	82	0	MAD_Dr_004_162047-1	MAD_Dr_004_162047-1	62	56	65	56	65	55	60	57	67	65	63	65	63	64	61	59.5	67	65	63.5	64.5	65	65	62.5	62	64	62	67	61	66	59	64	61	69	60	67	59	70	60	66	60	68	58	68
1	1	9	83	0	MAD_Dr_004_625260-1	MAD_Dr_004_625260-1	63	55	64	55	64	54	61	56	67	66	63	66	64	64	61	60	67	65	64	66	64	66	63	62	64	62	67	60	67	60	66	61	67	59	67	59	70	60	66	59	68	58	67
1	1	9	84	0	MAD_Dr_004_167558-1	MAD_Dr_004_167558-1	63	55	64	55	65	54	61	54	64	65	63	66	65	64	62	59	67	65	66	65	64	65	63	62	64	62	66	61	65	60	66	61	67	59	68	60	70	60	66	61	66	57	68
1	1	9	85	0	MAD_Dr_004_107798-1	MAD_Dr_004_107798-1	62	55	63	55	64	54	60	54	64.5	65	64	65	65	64	62	59	66	65	66	64	64	65	63	61	64	62	65.5	61	64	59	64	61	67	59	65.5	59	67	59	69	60	65	57	68
1	1	9	86	0	MAD_Dr_004_149163-1	MAD_Dr_004_149163-1	63	54	64	55	64	55	61	55	65	64	64	65	65	65	61	59	65	66	65	64	65	65	63	61	65	62	64	61	64	59	63.5	60	69	57	65.5	59	65	59	67	59	65	57	68
1	1	9	87	0	MAD_Dr_004_634290-1	MAD_Dr_004_634290-1	65	54	63	56	64	55	61	55	65	65	65	64	66	64	61	59	65	65	65	64	65	65	62	61	65	63	64	61	64	59	62	60	68	57	65	59	65	59	69	59	63	56	68
1	1	9	88	0	MAD_Dr_004_199293-1	MAD_Dr_004_199293-1	63	54	64	55	63	55	63.5	55	64	65	64	64	63	63	59.5	60	66	67	64	65	64	64	63	62	65	62	64	60	62	59	63	59	67	57	65	59	65	59	68	59	64	56	67
1	1	9	89	0	MAD_Dr_004_189241-1	MAD_Dr_004_189241-1	62	54	63	55	63	54	63	54	63	64	63	64	63	62	59	60	66	66	64	64	62	64	63	61	64	62	63	59	63	59	63.5	59	66	57	65.5	57	64	59	68	58	63	57	66
1	1	9	90	0	MAD_Dr_004_705050-1	MAD_Dr_004_705050-1	64	54	63	55	62	53	63	54	63	64	65	64	61	62	60	60	67	65	63	64	62	63	62	61	63	61	63	59	64	58	64	59	66	57	65	59	67	58	68	59	62	57	66
1	1	9	91	0	MAD_Dr_004_694290-1	MAD_Dr_004_694290-1	64	54	62	55	62	54	63	54	63	63	64	64	62	62	61	59.5	67	65	65	64	62	62	62	61	63	61	63	59	63	58	64	59	66	57	65.5	59	64	58	68	59	62	57	67
1	1	9	92	0	MAD_Dr_004_604494-1	MAD_Dr_004_604494-1	63	54	62	55	61	54	63	54	64	63	64	64	62	62	62	60	66	65	65	64	62	62	62	60	63	61	62	60	63	59	63	60	65	58	66	59	63	58	67	58	64	57	66
1	1	9	93	0	MAD_Dr_004_155580-1	MAD_Dr_004_155580-1	61.5	54	62	56	62	54	63	55	64	63	64	65	63	63	62	60	67	66	65	64	64	62	61	60	62	62	62	61	64	59	64	59	63	58	67	60	63	58	66	58	64	57	66
1	1	9	94	0	MAD_Dr_004_162523-1	MAD_Dr_004_162523-1	61	55	63	57	63	55	63	55	65	63	64	64	64	64	64	60	68	66	65	64	64	65	61	60	63	62	62	61	65	59	64	60	64	58	66	60	65	58	65	59	65	57	67
1	1	9	95	0	MAD_Dr_004_128263-1	MAD_Dr_004_128263-1	60	54	63	56	63.5	55	62	55	64	63	63	64	65	64	64	60	68	68	64	64	67	65	62	60	65	62	64	62	66	60	66	59	63	59	66.5	60	66	59	66	58	65	56	67
1	1	9	96	0	MAD_Dr_004_180795-1	MAD_Dr_004_180795-1	62	54	63	56	64	56	62	54	65	64	65	64	64	65	62	60	66	67	64	65	68	65	63	61	66	61	65	62	66	60	64	59	64	58	65	59	68	60	67	58	65	56	67
1	1	9	97	0	MAD_Dr_004_633233-1	MAD_Dr_004_633233-1	64	54	63	56	63	56	61	54	64	65	63	65	64	65	61.5	60	66	66	64	65	66	65	62.5	61	66	62	65	62	65	60	63	59	67	57.5	66	59	68	59	67	59	66	55.5	69
1	1	9	98	0	LOLS10585	LOLS10585	64	54	64	56	63	56	61	54	64	65	62	66	63	65	62	60	65	65	64	65	65.5	66	63	60	66	62	65	62	65	59	62.5	59	68	58	65	58.5	69	59	67	58	67	56	71
1	1	9	99	0	MAD_Dr_004_113003-1	MAD_Dr_004_113003-1	64	54	64	56	64	56	60	54	63.5	65.5	63	66	63	66	62	60	65.5	65	64	64.5	64	65	64	61	65	62	64	62	66	60	62	59	68	59	64	58	69	59	68	59	70	56	69
1	1	9	100	0	LOL05244	LOL05244	64	55	64	57	65	55	62	54	63	67	63	67	63	66	61	60	67	66	65	65	63	65	62.5	61	65.5	62	64.5	62	68	59	63	60	68	60	64	59	69	60	68	60	71	56	69
1	1	9	101	0	MAD_Dr_004_613222-1	MAD_Dr_004_613222-1	64	54	64	56	66	55	62.5	54	64	66	63	65	62	67	61.5	61	67	66	64.5	65	64.5	65	62	61	67	62	68	62	67	59	64	60	68	60	64	58.5	68	58	67	59	71	56	68
1	1	9	102	0	MAD_Dr_004_191806-1	MAD_Dr_004_191806-1	65	55	64.5	56	67	55	64	56	65	66	64	64	62	65	61	60	66	67	66.5	65	67	65	62	60	68	62	68	63	67	58	66	61	68	59	65.5	58.5	68	58.5	67	58	68	56	67
1	1	9	103	0	MAD_Dr_004_657662-1	MAD_Dr_004_657662-1	64	55	65	56	65	54	64.5	56	62	65	64	63	63	65	61	61	67	65	65	65	65	65	62	60	69	61	65	63	67	58	65	60	67	59	66	59	67	59	66	59	66	57	67
1	1	9	104	0	MAD_Dr_004_177529-1	MAD_Dr_004_177529-1	63	55	65	56	64	54	64	56	62	66	65	63	63	65	61	62	68	66	66	64	64	65	61	60	70	62	65	62	67	59	65	60	67	59	68	60	67	60	65	59	66	58	67
1	1	9	105	0	MAD_Dr_004_163507-1	MAD_Dr_004_163507-1	61	54	64	57	63	53	64	56	61	66	65	64	63	64.5	62	61	67	66	65	64	63.5	65	61.5	60	68	61	65	62	65	59	64	59	67	59	68	59	67	59	65	58	66	57	66
1	1	9	106	0	MAD_Dr_004_162338-1	MAD_Dr_004_162338-1	60	55	62	56	63	54	62	56	60	66	64	65	62	64	62	61	65	65	65	64	63	65	60	60	65	62	64	63	64	60	64	58	67	59	66	59	68	59	64	58	65.5	57	65
1	1	9	107	0	MAD_Dr_004_144250-1	MAD_Dr_004_144250-1	60	54	61.5	55	62	54	63	54	61	66	63	64	63	62	62	60	66	65	63	65	63	64	61	61	63	61	62	63	64	60	64	58	65	59	66	59	67	59	64	59	67	57	64
1	1	9	108	0	MAD_Dr_004_109317-1	MAD_Dr_004_109317-1	61	55	62	56	62	55	63	54	62	65.5	62	64	63	62	61	61	65	65	63	65	63	63	61	61	64	62	61	62	65	60	65	57	66	58	65.5	59	67	59	65	59	65	57	64
1	1	9	109	0	LOLS01563	LOLS01563	62	55	62	56	62	55	65	54	64	65	62	64	65	62	61	60	64	65	63	65	64	64	61	61	64.5	62	63	62	66	60	62	59	67	58	64.5	59	67	60	65	58	65	57	65
1	1	9	110	0	MAD_Dr_004_139072-1	MAD_Dr_004_139072-1	62	56	62	56	62	55	65	54	65	64	62.5	64	63	63	63	61	64	65	63	65.5	63	64	62	61	66	61.5	61.5	62	65	59	63	59	66	58	66	59	67	60	68	59.5	64	57	66
1	1	9	111	0	MAD_Dr_004_637587-1	MAD_Dr_004_637587-1	63	56	62	56	63	55	65	53	62.5	65	62	64	63	64	63	60	64	65	64	65	63	64	61.5	61	64.5	60	61	62	63	59	63	59	66	58	62	58	66	59	67	59	64	56	67
1	1	9	112	0	A_15_P119189	A_15_P119189	61.5	55	62	55.5	63	55	65	53	62	64	62	64	63	64	63	59	64	65	65	66	63	63	63	61	63.5	60.5	61	62	61	58	62.5	59.5	66	58	64	59	65	59	67	58	65	57	66
1	1	9	113	0	MAD_Dr_004_110062-1	MAD_Dr_004_110062-1	62	54	60	56	62	54	65	54	62	66	63	64	63.5	64	62	59	63.5	65	65	66	65	63	63	61	62	62	62	62	62	58	63	59.5	66	59	64	58	65	59	67	58	65	56	66
1	1	9	114	0	MAD_Dr_004_186952-1	MAD_Dr_004_186952-1	60	55	62	56	63	55	64	54	62.5	65	64.5	65	62	64	64	60	65	66	65	66	66	64	63	61	64	63	62	61	63	58	63	59	66	59	67	58	66	60	66	58	65	56	68
1	1	9	115	0	MAD_Dr_004_182505-1	MAD_Dr_004_182505-1	62	55	63.5	58	63	55	66	54	62.5	65	64	65.5	64	63	66	60	67	65	66	67	66	64	64	62	66	62	62	62	64	59	64.5	60	64	60	65	59	67	61	67	59	65	56	69
1	1	9	116	0	LOL05281	LOL05281	64	54	64	57	61	55	64	54	64	65	65	65	65	64	66	61	68	67	65	67	69	66	64	61	67	62	63	62	66	59	67	60	66	60	67	60	68	61	68	59	66	56	69
1	1	9	117	0	MAD_Dr_004_136167-1	MAD_Dr_004_136167-1	65	55	65	57.5	62	56	64	55	64	64	65	65	66	63	66	61	69	67	65.5	67	69	66	66	62	67	62	64	62	67	60	67	60	66	60	67	59.5	69	61	69	60	65	56	69
1	1	9	118	0	MAD_Dr_004_145179-1	MAD_Dr_004_145179-1	67	55	65	57	61.5	56	62	55	62	64	63	64	64	63	67	61	67	67	66	68	69	65	63.5	62	66	62	66	63	65.5	60	67	60	65	60	66	59	69	61	69.5	60	67	57	69
1	1	9	119	0	LOLS03007	LOLS03007	65	56	63	56	62	55	62	54	60.5	64	64	63	63	62	66	60	66	68	66	67	67	65	62	61	65	61	65	62	65	59	66	59.5	66	60	65	58	68	61	71	59	65	58	67
1	1	9	120	0	MAD_Dr_004_190319-1	MAD_Dr_004_190319-1	65	57	62	56	62	56	62	54	61.5	64	64	64	63	62	66	59	64	66	65	66	65	65	63	61	67	61	64	61.5	63	59	65	58	66	58	65.5	60	67	61	69	59	65	57.5	64
1	1	9	121	0	MAD_Dr_004_160970-1	MAD_Dr_004_160970-1	62	56	61	56	62.5	57	61	54	61	65	65	63	63	62	66	58	64	66.5	64	65	64	64	63	61	67.5	61	64	62	63	59	64	57	65	58	66	60	64	59	67	59	65.5	56.5	63
1	1	9	122	0	A_15_P117878	A_15_P117878	62	56	58	58	63	55.5	61	54	61	65	64	64	64	62	65	58	65	67	62	65	64	64	63	60	66	62	61	62	63	59	64	58	64	57	65	60	65	59	64	58	66	56	61
1	1	9	123	1	RC8	RC8	61	56	60	56	63	55	61	54	62	66	65	64	65	61	64	58.5	64	67	65	65	63	64	64	61	64	61	62	61	62	59	63	58	65	57	65	60	65	59	64	58	66	56	62
1	1	9	124	0	A_15_P106519	A_15_P106519	60	55	60	56	63	54	61	54	64	66	63	65	64.5	61	63	59	64	66	65.5	64	63	64	64	60	62	61	63	62	63	59	65	58	65	58	64	60	66	59	65	58	65	57	62
1	1	9	125	0	MAD_Dr_004_144349-1	MAD_Dr_004_144349-1	60.5	55	60	56	64	54	63	54	65	66	63	66	64	61	63.5	59	64	66.5	66	65	63	64	64	60	61	61	63.5	62	62	59	65	58	65.5	58	63.5	60	65	59	65	58	67	56	65
1	1	9	126	0	MAD_Dr_004_133319-1	MAD_Dr_004_133319-1	63	55	60	57	63	53	62	54	65	66	63	64	62.5	62	64	60	64	66	67	65	64	64	66	61	64	61	65	62	62	59	67	58	66	59	63	60	65	59	65	58	66	56	66
1	1	9	127	0	MAD_Dr_004_149807-1	MAD_Dr_004_149807-1	62	56	62	57	64	53	61.5	54	65	66	63	64	63	62	65	60	66	66	66.5	64	64	65	64	61	66	61	68	62	63	58	68	58	66	60	63	59	65	59	67	59	67	56	66
1	1	9	128	0	MAD_Dr_004_195567-1	MAD_Dr_004_195567-1	64	57	63	57	63	53	63	54	64	65	64	64	62	63	66	59	65	65	65	63	65	64.5	64	61	65	61	67	62	64	59	67	58	66	60	65	59	67	59	67	59	65.5	55	66
1	1	9	129	0	MAD_Dr_004_199111-1	MAD_Dr_004_199111-1	63	56	63	56.5	64	53	61	55	62	66	63	63	62	63.5	64	59	65	65	66	63	68	63	64	61	66	61	68	62	64	59	65.5	58	67	60	63	59	66	59	68	59	66	55	65
1	1	9	130	0	MAD_Dr_004_121133-1	MAD_Dr_004_121133-1	63	55	62	57	64	54	61	55	60	65	62	63	62	63	65	59	64	65	65	63	66	64	63	61	66	61	67	61	64	58.5	65	57.5	66	60	63	59	67	59	68	59	65	56	64
1	1	9	131	0	MAD_Dr_004_671910-1	MAD_Dr_004_671910-1	64	55	64	57	64	55	62	55	60	66	63	64	63	62	64	59	64	64	64	65	69	64	63	61	64	61	66	61	64	60	66	57	66	59	64	59	69	60	68	58	66	56	63
1	1	9	132	0	A_15_P108869	A_15_P108869	64	54	63	56	62	55	63	55	63	66.5	62	65	64	62	64	59	63	66	63	64	66	64	63	61	64	61	66	60	62	60	65	58	68	59	64	59	69	60	70	59	66	57	65
1	1	9	133	0	MAD_Dr_004_150670-1	MAD_Dr_004_150670-1	66	55	63	55	62	55	63	55	64	66.5	62	64	65	62	65	59	63	66	64	63	65	65	64	60	65	61	65	60	62	59	66	58	68	59	65	59	68	60	69	59	66	57.5	63
1	1	9	134	0	A_15_P101209	A_15_P101209	66	55	64	55	63	55	63	54	64	66	62	65	65	62	65	61	63	65	63	64	65	64	64	60	66	60	65	61	63	59	65.5	58	64	59	66	59	69	60.5	68	58	64	57	63
1	1	9	135	0	MAD_Dr_004_628467-1	MAD_Dr_004_628467-1	66	55	64	55	62	54	62	55	63	65	61	64	65	62	64	60	64	64.5	62	64	65	64.5	64	60	63.5	59	64	62	63	59	65	58	66	59	67	59	68	60	68	58	65	57	63
1	1	9	136	0	LOL02700	LOL02700	64	56	64	55	62	54	62	55	63	65	62	64	64	62	64	59	64	65	61	63	62	65	64	60	63	60	65	61	62	58.5	65	59	65	59	66	58	68.5	61	68	58	64	57	65
1	1	9	137	0	MAD_Dr_004_179945-1	MAD_Dr_004_179945-1	65	55	65	55	63	54	64	55	63	65	63	64	64	62	64	59	64	65	62	64	63	65	63	60	64	60	65	61	63	59	64	59	66	60	66	59	68	61	69	59	64	57	63
1	1	9	138	0	MAD_Dr_004_182511-1	MAD_Dr_004_182511-1	67	55	66	56	64	55	64	55	63	65	63	64	64	63	64	59	65	67	63	65	63	65	64	61	65	60	67	62	67	60	63	60	69	61	67.5	60	71	61	71	59	64	57	67
1	1	9	139	0	LOLS08805	LOLS08805	66	56	66	56	65	54	64	55	65	65	63	63	64	63	63	58	66	68	64	66	63	64	63	62	64	61	66	61	65	60	63	59	68	60	64	61	71	61	68	59	65	58	67
1	1	9	140	0	LOLS08789	LOLS08789	64	55.5	67	56	65	55	64	54	65	65	65	64	64	62	63	58	65	67	64	66.5	66	64	63	62	62	61	68	61	65.5	60	64	59.5	68	60	65	60.5	71	60	68.5	59	64	58	67
1	1	9	141	0	MAD_Dr_004_159857-1	MAD_Dr_004_159857-1	64	55	64	57	64	55	63	54	65	64	64	64	66	62	62	58	66	67	64	66	66	64	63	61	61	61	65	61	64	60	64	59	67	60	65.5	59	68	60	67	58	65	57	67
1	1	9	142	0	MAD_Dr_004_721421-1	MAD_Dr_004_721421-1	63	54	64	56	62.5	55	63	54	65	64	64	64	66	62	61	58	65	66	64	65	66	64	63	60	62	61	63	60	63	59	65	58	67	59	66	60	66	59	67	58.5	65	57	68
1	1	9	143	0	A_15_P108237	A_15_P108237	63	54	64	55	62	55	63	55	64	64	64	64	64	62	64	59	64	66	64	64	65	64	64	60	62	61	63	60	63	59	64	56	66	59	65.5	60	66	59	68	59	68	57	67.5
1	1	9	144	0	MAD_Dr_004_646116-1	MAD_Dr_004_646116-1	62	55	64	55	63	55	63	55	65	64	63	65	64	62	64	59	64	64	64	64	64	64	64	60.5	62	60	63	60	64	59	64	55	65	59	67	60	65	59	68	58	65	56	65
1	1	9	145	0	MAD_Dr_004_614874-1	MAD_Dr_004_614874-1	61	55	65	56	63	55	62	55	65	64	63	64	64	63	63	59	66	64	64	64	64	65	63	60	63	60	64	61	64	59	63	55	66	59	68	60	68	60	66	58	64	57	64
1	1	9	146	0	MAD_Dr_004_118342-1	MAD_Dr_004_118342-1	63	55	65	56	65	55	61.5	56	64.5	65.5	64	64	63	63	64	60	65.5	64	63	64	63	66	65	59.5	63	60	65	61	66	60	63	56	66	60	68	60	68	61	66	59	64	56	64
1	1	9	147	0	MAD_Dr_004_116392-1	MAD_Dr_004_116392-1	62.5	55	63.5	56	63	54	62	55	64	65	63	64	67	62	62.5	60	64	65	62	64	63	66	65	60	65	60	67	61	65	61	62	56	64	60	68	60	67	60	66	58	62.5	56	64
1	1	9	148	0	MAD_Dr_004_133100-1	MAD_Dr_004_133100-1	62	54.5	63	56	63	55	63	54	64	64	63	64	68	62	62	60	65	65	63	64	64	65	64	60	65	60	67	61	67	61	63	57	63	60	67	58	67	60	66	58	61	56	64
1	1	9	149	0	MAD_Dr_004_104480-1	MAD_Dr_004_104480-1	62.5	55	63	56	62	54	62	55	63	65.5	63	64	67	61	61	60	63	66	63	63	64	65	64	60	64	60	65.5	61	67	61	64	57	62	60	66.5	59	67	59	67	58	63	56	65
1	1	9	150	1	(+)E1A_r60_a104	E1A_r60_a104	64	55	62	56	62	55	63	55	61.5	66	64	63	67	62	61.5	60	62	67	65	65	64	64	64	60	65	60	65	61	67	59	64	56	63	60	66	59	67	60	68	58	64.5	56	65
1	1	9	151	0	MAD_Dr_004_665886-1	MAD_Dr_004_665886-1	63	55	61	55	62.5	55	62	54	62	66	63	64	65	63	62	59	63	67	65	66	64	65	62	60	65	60	67	61	64	59.5	65	57	62	59	65.5	60	67	59	66	58.5	64	56	65.5
1	1	9	152	0	LOLS15815	LOLS15815	62	55	61	55	62	55	62	54	64	66.5	62	62	63	64	61	59	64	65.5	64.5	65	65	65	64	60	64	61	66	61	63	60	65	56.5	62	60	65	61	68	59	67	59	63	56	65
1	1	9	153	0	MAD_Dr_004_605469-1	MAD_Dr_004_605469-1	60	55	61	55	63	55	63	54	63	66	63	63	62	64	61	58.5	64	66	62	66	63	65	64	61	64	59	65	61	62	59	65	57	64	59	65	61	67	59	67	59	63	56	62
1	1	9	154	0	MAD_Dr_004_636823-1	MAD_Dr_004_636823-1	61	55	62	54	64.5	55	64	54	62	66	63	63	63	63	61	58	63	65	61	65	62	64	63	60	64	60	62	61	62	60	65	57	64	59	66	60	66	58	67	58	63	56	64
1	1	9	155	1	DarkCorner	DarkCorner	61	55	62	54	64.5	54	63	55	61	66	63	62	63	63	60	58	63	65	62	64	62	64	63	61	63	59	61	61	62	60	65	57	64	58	66	59	65.5	57	67	58	65	55	63
1	1	9	156	1	DarkCorner	DarkCorner	61	54	62	54	63.5	55	65	54	61	66	62	63	62	63	60.5	58	64	67	59	64	62	63	62	62	63	59	60	60	62	60	64	57	65	58	63	59	65	57	69	57	64	55	62
1	1	9	157	1	DarkCorner	DarkCorner	61	54	62	54	62.5	56	63	53	61	64	62	63	62	63	59	58	64	67	61	64	62	63	61	62	62	58	60	60	62	59	64	56	65	58	63	59	64	58	68	59	64	55	61.5
1	1	9	158	1	DarkCorner	DarkCorner	63	54	63	55	61	56	63	53	61	65	62	62	62	62	58	58	65	67	60	64	62	64	62	61	63	59	62	60	63	59	64	56	64	58	63	59	64	58	65.5	59	64	55	61
1	1	9	159	1	DarkCorner	DarkCorner	62	54	62	55	60	56	62	54	61	65	62	62	62	62	59	58	65	67	60	64	62	63	62	61	62	59	62	60	61.5	59	63	55	64	58	64	59	65	58	66.5	59	62	55	63
1	1	9	160	1	DarkCorner	DarkCorner	61	54	62	55	61	56	60	54	61	64	62	63	61	62	60	59	65	67	60.5	64	63	63	61	61	62	59	64	60	61	60	63	55	64	58	64	58.5	66	58	63	59	62	56	63
1	1	9	161	1	DarkCorner	DarkCorner	62	54	63	56	61	54	60	54	61	64	63	63	60	61	59	59	64	67	61	64	63	62	60	60	63	60	62	60	61	60	62	56	66	58	64	59	66	58	64	59	63	55	63
1	1	9	162	1	DarkCorner	DarkCorner	62	55	63	55	62	54	62.5	55	61	65	62	64	60	63	59	60	63	67	64	67	62	62	61	61	63	60	64	59.5	62	61	61	56	64	58	63	59	65	58	64	58	62.5	55	62
1	1	9	163	1	DarkCorner	DarkCorner	62	55	63	55	61	54	63	54	62	65	62	65	61	62	57	60	63	68	63.5	67	62	63	59.5	61	62	60	64	61	62	61	61	56	63	58	64	59	65	58	64	57	63	55	63
1	1	9	164	1	DarkCorner	DarkCorner	60.5	55	64	56	61	54	63	54	63	65	62	64	61	62	56	60	63	68	63	65	60	64	61	62	61	61	62	61	62	62	62	56	63	59	64	59	64	58	63	56	63	55	64
1	1	9	165	1	DarkCorner	DarkCorner	61	55	63	55	62	55	63	54	63	65	62	63	61	62	57	60	64	67	63	65	61	65	62	62	62	61	62	61	61	61	62	57	64	59	63.5	60	65	58	63	56	64	56	64
1	1	9	166	1	DarkCorner	DarkCorner	61	55	63	55	61	54	63	54	62	65	63	64	60.5	63	57	60	65	68	61.5	65	61	65	62	62	61	61	61	60	62	60	62	57	64	60	63	60	65	58	64	57	64	56	64
1	1	9	167	1	DarkCorner	DarkCorner	61	54	61	54	60	54	64	54	62	65	64	63	61	61	57	58.5	67	68	61	64	62	65	63	61	61	60	62	60	61	60	62	57	65	61	62	59	66	59	65	58	64	56	64
1	1	9	168	1	DarkCorner	DarkCorner	61	54	60	54.5	61	54	62.5	54	63	64	63	63	61	61	57	59.5	67	67	61	64	62	64	62	60.5	61	60	63	60	60.5	60	62.5	57	66	59	62	58	66	59	66	57	64	55	65
1	1	9	169	1	DarkCorner	DarkCorner	62	53	62	54	62	53	63	53	62	62	62	59	62	58	61	57	67	63	63	61	64	60	63	58	62	58	64	58	62	58	63	55	66	57	65	57	67	57	65.5	56	65	54	64
1	1	9	170	1	DarkCorner	DarkCorner	62	53	62	53	62	52	63	53	62	59	63	58	61	56	62	56	66	61	63	58	63	58	64	56	63	57	64	57	63	57	64	54	66	56	65	56	67	56	66	56	65	54	65
1	1	10	1	1	DarkCorner	DarkCorner	62	56	62	53	62	54	63	53	62	60	63	59	62	58	63	55	64	60	64	59	63	58	65	57	63	59	64	58	63	56	64	56	66	61	66	57	67	58	67	56	65	60	65
1	1	10	2	1	DarkCorner	DarkCorner	61	56	62	54	62	54	62	53	62	62	64	61	63	60	63	57	65	63	63	62	63	60	65	60	63	60	63	59	62.5	57	63	57.5	66	61	65.5	58	65	58	67	57	65	60	65
1	1	10	3	1	DarkCorner	DarkCorner	60	57	62	55	61	56	61	54	61	66	61	65	62	63	63	61	64	66	64	66	64	67	63	63	63	61	64	61	62	60	62	60	63	62	64	60	68	62	65	59	64	60	64
1	1	10	4	1	DarkCorner	DarkCorner	61	57	60	55	60.5	56	61	54	60	66	61	64	61	63	64	62	64	67	64	66	65	67	64	64	63	61	63	62	62.5	60	63	60	65	63	64	59	67.5	61	65	59	65	60	64
1	1	10	5	1	DarkCorner	DarkCorner	62	58	60	55	61	56	60	54	60	65	64	64	61	64	63.5	62	64	68	64	66	65.5	66	64	63	62	62	63	62	63	60	63	59	63	63	64	58	65	59	65	59	63	58	64.5
1	1	10	6	1	DarkCorner	DarkCorner	62	57	61	55	61	55	60	54	60	65	63	64	61	64	64	61.5	64	67	64	66	64.5	65.5	64	64	64	62	62	61	63	60	63	61	64	63	64	58.5	65	59	66	59	64	58	64
1	1	10	7	1	DarkCorner	DarkCorner	63	58	61	55	62	55	59	54	61	65	61	65	61	64	63.5	61	64	66	65	66	64	64	64	64	63	63	62	61	63	60	63	58.5	64	63	63	58	64	59	65	59	64	56	65
1	1	10	8	1	DarkCorner	DarkCorner	63	58	61	55	63	54	59.5	55	61	66	61	66	62	64	62	62	64	66	63	67	63.5	65	63	64	64	62.5	63	61	63	59	62	58	65	61	63	60	65	59	65	60	64	57	63
1	1	10	9	1	DarkCorner	DarkCorner	62	57	61	55	62	54	61	54	62	66	60	66	62	63	62	61	64.5	65	63	67	63	65	63	64	64	61	63	59	64	59	61	58.5	65	62	63	60	64	59	65	59	64	57	64
1	1	10	10	1	DarkCorner	DarkCorner	63	56	61	55	61	54	62	54	62	66	60	66	63	62	62	61	65	65	63	67	63	65	63	63	63	61	63	60	64	59	62	59	64	61	65	60	64	60	66	59	65	58	64
1	1	10	11	1	DarkCorner	DarkCorner	63	56	61	55	61	54	62	54.5	62	66	60	65	63	63	63	61	63	66	63	66	63	65	64	63	61	61	62	61	63	59	63	59	64	61	65	59	64	60	66	58	64	59	63
1	1	10	12	1	DarkCorner	DarkCorner	63	56	61	55	62	55	62	54	62.5	66	61	65	63	63	62	62	62	66	63	67	63	64	64	62	60	60	61	61	63	59	63	61	64	61	66	59	64	60	66	58	64	59	64
1	1	10	13	1	DarkCorner	DarkCorner	64	56	60	55	61	54	61	54	63	65	61	64	63	63	63	61	64	66	63	67	63	65	64	62	59	61	61	60	63.5	59	63	61	65	61	67	59	63	60	66	58	64	58	62
1	1	10	14	1	DarkCorner	DarkCorner	64	55	60	55	61	55	60	55	62	65.5	60	65	62	63	62	62	65	67	64	66	64	66	63	62	60	61	62	61	63	60	61.5	60	66	60	65	59	63	60	66	58	64	58	63
1	1	10	15	1	DarkCorner	DarkCorner	65	55	61	56	61	54	60	55	61	66	62	64	61	64	61	62	66	67	65	67	64	66	65	62	60	61	62	61	62	61	61	61	64	59	65	60	64	61	65.5	59	65	58	63.5
1	1	10	16	1	DarkCorner	DarkCorner	65	56	63	56	62	55	60	55	62	66.5	61	64	63	64	60	62	66	67	63	67	64	65.5	64	63	63	61	63	61	62	60	63	61	64	59.5	66	60	64	59	65	59	65	58	65.5
1	1	10	17	0	A_15_P114026	A_15_P114026	65.5	57	64	56	62.5	54.5	62	55	63	66	60	64	62	65	60	62	67	67	62	66	66	65	65	64	63	62	65	62	62	61	63	60	65	60	66	60	66	59	66	59	66	58	68
1	1	10	18	0	MAD_Dr_004_105571-1	MAD_Dr_004_105571-1	66	57	65	56	63	54	63	55	63	66	62	64	63	66	61	62	68	66	63	67	65	65	65	64	64	62	65	62	62	60	63	60	67	59	65	60	67	59	66	59	67	57	67
1	1	10	19	0	MAD_Dr_004_163956-1	MAD_Dr_004_163956-1	66.5	57	65	56	62	55	63	55	65	67	62	64	63	66	61	62	67	64	63	67	67	65	65	63	64	63	64	61	63	60	63	59	66	59	67	59	67	57	66	59	66	57	66
1	1	10	20	0	MAD_Dr_004_163237-1	MAD_Dr_004_163237-1	66	57	63	55	63	54	63	54	64	67	62	64	64	66	62	61	66	66	65	66	64	65	63	64	62	63	64.5	61.5	64.5	59	63	59	67	59	67	60	67	58	66	59	66	57	65
1	1	10	21	0	MAD_Dr_004_188777-1	MAD_Dr_004_188777-1	64.5	58	62.5	54	61	54	63	55	63	68	63	64	64	67	64	62	66	65	64	67	67	65	63	63	63.5	63.5	63	61	66	59	65	59	67	58	67	60	67	58	64	59	66	57	64
1	1	10	22	0	MAD_Dr_004_644624-1	MAD_Dr_004_644624-1	63	56	62	54	62	53	63	55	65	66.5	63	65	63	66.5	63	61	65	66	63	66	66	65	63	62	63.5	63	63	61	65	60	66	59	66	59	67	60	67	59	66	59	66	57	65
1	1	10	23	0	MAD_Dr_004_505213-1	MAD_Dr_004_505213-1	62	57	63.5	54	61.5	54	63	54	64	66	63	65	63	67	64.5	61	65	66	65	67	67	64.5	64	62	64	63	63	60	64	59	66	60	66	58	67	60	67	59	64	59	66	58	65
1	1	10	24	0	MAD_Dr_004_150930-1	MAD_Dr_004_150930-1	62	57	64	54	61	54	63	55	64	66	63	64	64	65	64	61	65	65	65	67	68	66	65	62	64	64	64	61	63	60	64.5	61	66	60	68	60	67	59	64	59	66	58	66
1	1	10	25	0	MAD_Dr_004_711684-1	MAD_Dr_004_711684-1	63	57	65	55	61	55	63	55	66	66	62	64	64	65	64	61	67	66	65	67	67	66	65	63	64	64	64	61	65	60	63	61	66	60	67	60	66	59	64	59	67	58	66
1	1	10	26	0	A_15_P115253	A_15_P115253	63	58	62	55	61	55	62	56	66	67	64	65	65	64	66	62	68	66	65	67	67	66	64	62	64	64	65	62	65	61	62	61	65	60	67	60	66	60	64	59	67	59	65
1	1	10	27	0	MAD_Dr_004_132468-1	MAD_Dr_004_132468-1	64	58	64	56	62	56	61	56	64	67	65	64	64	64	66	62	69.5	66	65	66	67	66	64	63	64	64	65	62	64	60.5	63	61	66.5	59	67	60	67	59	65	60	66	59	66
1	1	10	28	0	A_15_P115269	A_15_P115269	63.5	58	64	57	63	55	63	56	65	67	65	65	65	65	65	62	69	66	66	66	65	66	64	62	64	64	66	62	64	60	65	61	68	59	65.5	60	68	60	65	60	67	59	66
1	1	10	29	0	MAD_Dr_004_611346-1	MAD_Dr_004_611346-1	63	57	66	57	63	55	61.5	55.5	66	65	66	66	64	64	64	61	69	66	67	66	65	64	64	63	63	63	67	62	63	62	66	60.5	69	60	66	61	67	59	66	59	66.5	57	67
1	1	10	30	0	MAD_Dr_004_602210-1	MAD_Dr_004_602210-1	64	57	68	57	64	55	63	56	66	65	65	65	64	64	62	61	69	67	67	65	65	65	65	63	63	63.5	67	62	63	61	65	61	68	61	68	62	68	60	67	60	67	58	67
1	1	10	31	0	MAD_Dr_004_603978-1	MAD_Dr_004_603978-1	65	57	66	57	63	55	63	56	66	65	65	65.5	65	64	63	61	69	66	68	66	63	65	64	62	62	63	66	62	64	61	65	61	68	61	66	60	66	60	68	61	66	59	67
1	1	10	32	0	LOLS14910	LOLS14910	65	57	65	57	62.5	55	63	56	67	67	66	66	66	64	64	62	70	67	69	66	62	66	65.5	62	62	63	67	63	65	61	65	60	68	60	67	59.5	66	61	69	59	68	58	66
1	1	10	33	0	LOLS15879	LOLS15879	65	56	65	56	63	55	63	54	66	67	66	65	67	64	65.5	61	69	66	66	67	62	65	66.5	62	63	62	66	63	66.5	63	64	60	68.5	59	67	59	65.5	61	68.5	59	68	59	66
1	1	10	34	0	A_15_P119375	A_15_P119375	65	55	63	57	63	55	61	55	66	67	66	65	67	63	65	61	66	64	64	66	63	65	66	62	63	63	64.5	63	67	62	65	60	68	59	67	59	66	60.5	65	59	67	57	66
1	1	10	35	0	MAD_Dr_004_615319-1	MAD_Dr_004_615319-1	64	55	63	55	64	55	61	53	66	65	67	65	67	63	64	61	64	65	63	65	63.5	64	66	62	62	62	63	63	66	61	65	60	68	59	67	60	66	59	65	59	65	57	65
1	1	10	36	0	MAD_Dr_004_176651-1	MAD_Dr_004_176651-1	62	55	63	56	63.5	55	62	53	66	66	66	65	65	63	64	61	64	66	63	64	64	64	66	62	63.5	63	63.5	63	66	61	65	59	67	61	67	59	66.5	59	65	59	66	57	63
1	1	10	37	0	MAD_Dr_004_704569-1	MAD_Dr_004_704569-1	61	55	63	56	63	54	64	53	64.5	67	66	65	64	63	64	62	65	66	62	64	64	65	66	62	64	62	66	62	65	60	65	60	68	61	67	61	68	58	65	59	65	57	63
1	1	10	38	0	MAD_Dr_004_198271-1	MAD_Dr_004_198271-1	61.5	56	62	56	61.5	54	64	53	65	67	65	65	64	63	65	62	66	66	63	64	64	64	66	62	64	62	66	62	65	60	66	59	68	61	69	60	66	58	65	59	67	57	63
1	1	10	39	0	MAD_Dr_004_696707-1	MAD_Dr_004_696707-1	62	57	62	55	61	54	63	54	64.5	67	64.5	63	63	64	65	62	66	66	65	66	62	66	66	62	64	63	65	62	66	60	66	59	66	60	69	60	65	59	67	61	66	57	64
1	1	10	40	0	LOLS15176	LOLS15176	64	57	62	56	60	54	62	54	64.5	67	65	63	62	65	65.5	62	67	66	65	65	64	66	65	62	64	64	63	62	66	61	66	60	65	60	70	60	65	59	67	60	69	58	66
1	1	10	41	0	MAD_Dr_004_113875-1	MAD_Dr_004_113875-1	63	57	62	55	61	56	62	55	64	67	65	64	63	65	66	61	67	64	63	66	63	64	65	62	63	64	61	62	66	60	66	60	65	60	69	60	64	60	70	61	67	58	66
1	1	10	42	1	RC3	RC3	64	56	63	55	62	56	62	55	65	67	64	64	63.5	65	66	61	66.5	65	63	66	65	65.5	65	63	65	64	62	63	66	60	66	60	65	61	68	60	65	60	70	60	67	57	65
1	1	10	43	0	A_15_P111265	A_15_P111265	63	56	63	55	61	56	62	55	64	67	64	65	63	64	63.5	60	66	67	63	66	65	65	64.5	64.5	65	62	62	62	65	60	65	60	66	61	66	60	65	59	69	59	67	58	64.5
1	1	10	44	0	MAD_Dr_004_195687-1	MAD_Dr_004_195687-1	63	56	63	55	63	56	63	55	66	67	63	66	64	63	63	61	66	67	63	68	65	65	63	64	65	61	63	61	65	60	65	61	67	61	66.5	60	66	60	67.5	60	66	58	64
1	1	10	45	0	LOLS09899	LOLS09899	63.5	55	62	55	64	56	64	55	67	67	64	65	64	63	63	60	66	68	63	68	66	65	63	63	65	62	65	61	66	61	65	60	67.5	60	69	60	67	61	67	60	65.5	58	65
1	1	10	46	0	MAD_Dr_004_186537-1	MAD_Dr_004_186537-1	63	56	61	56	64	56	65	54	66	67	64	65	64	64	62	60	66	68	64	68	66	65	64	64	65	62	64	61	65	61	63	61	69	60	70	60	67	61	67	58	65	57	66
1	1	10	47	0	LOLS05166	LOLS05166	63	56	62	56	64.5	57	65	54	66	67	63	66.5	62	65	64	61	67	68	64	67	66	64	65	62	66	63	64	61	65	61	64	62	68	59	71	60	67	62	67	59	66	58	67
1	1	10	48	0	MAD_Dr_004_171134-1	MAD_Dr_004_171134-1	63	56.5	63	56	64	56	64	55	66	68	63	66	62	66	64	62	65	68	63.5	67	66	65	65	63	64	63	64	61	64	61	64	62	67	59	70	60	66	62	68	60	66	58	66
1	1	10	49	0	MAD_Dr_004_133209-1	MAD_Dr_004_133209-1	63	58	64	56	62	56	65	55	66	67	64	66	63	67	64	62	63	67	64	65	64	64	65	63	65	63.5	65	60	63	60	64	62	67	59	70	61	67	61	69	60	67	58	67
1	1	10	50	0	LOL03186	LOL03186	63	58	64	56	60.5	56	65	55	67	67.5	64	66	64	67	63	62	64	67	62	66	62	65	65	63	65	63	65	61	64	61	64	62	66	60	68.5	60.5	68	61	67	60	66	58	67
1	1	10	51	0	MAD_Dr_004_629819-1	MAD_Dr_004_629819-1	63.5	57	64	55	60	56	64	55	66	67	65	65	65	65	63	62	64	66.5	63	65	63	65	65	62	64	63	65	61	64	60	63.5	62	66	59	67	59	67	60	67	59	65	58	68
1	1	10	52	0	MAD_Dr_004_159697-1	MAD_Dr_004_159697-1	65	56	64	56	60	55	62	54	66	66	64	64	63	64	65	61	65	67	63	65	62	65	64.5	62	62	62	66	62	64.5	60	65	61	65	59	67	60	68	60	66	58	65	58	66
1	1	10	53	0	MAD_Dr_004_153839-1	MAD_Dr_004_153839-1	64	56	63	57	61	54	63	54	66	65	64	64	64.5	63	64	61	64	66	64	65	63	65	63	62	63	62	65	62	65	60	65	61	68	59	67	60	67	59	66	58	65	58	65
1	1	10	54	0	MAD_Dr_004_122416-1	MAD_Dr_004_122416-1	64	56	61	57	62	53	62	54	66	65	65	64	65	64	64	61	65	66	64	66	63	65	63	62	64	62	65	62	65	59	65	61	68	59	68	60	70	60	67	59	66	58	64
1	1	10	55	0	MAD_Dr_004_650178-1	MAD_Dr_004_650178-1	64	55	61	55.5	61	55	62.5	54	66	65	66	64	64	65	65	60	64	66	65	66	63	66	64	62	64	62	64	62	65	59	66	62	69.5	59	68	60	68	59	67	59	68	57	64
1	1	10	56	0	MAD_Dr_004_106695-1	MAD_Dr_004_106695-1	63	55	62	56	61	56	64	54	64	65	66	65	62	65	64.5	62	64	67	65	66	64	65	64	63	67	64	63	62	65	60	68	61	70	60	68	59	67	58	65	60	68	57	65
1	1	10	57	0	MAD_Dr_004_624199-1	MAD_Dr_004_624199-1	63	55	59	56	61	56	64.5	54	63	64	66	65	64	64	65	62	63	67	63.5	66	63	66	65	62	65.5	65	62	61	64	60	66	61	67	60.5	69.5	61	66	58	67.5	61	67	57	66
1	1	10	58	0	MAD_Dr_004_168385-1	MAD_Dr_004_168385-1	62	55	60	56	61	56	64	54	62	65	66	65	64	64	65	62	63	65	63	66	64	66	65	62	66	64	62	60	64	61	67	61	69	60	70	61	67	59	67	60	67	56.5	67
1	1	10	59	0	A_15_P111590	A_15_P111590	61	55	60	56	61	55	63	55	62	64	65	65	63	64	65	62	63	67	62	66	63	66	66	62	65	64	64	60	65	62	66	61	68	60	69	60	68	60	68	61	66	58	66
1	1	10	60	0	MAD_Dr_004_183708-1	MAD_Dr_004_183708-1	61	55	61.5	57	61	55	63	55	63	65	63	65	63	64	64	62	64.5	66	64.5	66	65	66	65	62	64	64	66	60	64	60	66	61	67	59	67	60	68	60	66.5	60	65	57	65
1	1	10	61	0	A_15_P104270	A_15_P104270	62	55	62	56	62	55	63	55	63	67	64	65	64	65	65	62	65	66	65	66	64	66	64	61	64	63.5	66	61	63	61	66	61	68	59	68	59	68	60	69	60	65.5	57	66
1	1	10	62	0	MAD_Dr_004_719024-1	MAD_Dr_004_719024-1	62	55	63	56	63	56	62	56	65	67	62	65	64	65	63	63.5	65	66	66	67	67	67	64	61	64	63	65	63	64	60	65	60	68	58	69	59	68	60	70	60	65	58	67
1	1	10	63	0	MAD_Dr_004_154002-1	MAD_Dr_004_154002-1	62	56	63	55	61	55	64	55	65	66.5	63	65	64	65	62	64	66	66	66	67	66	67	65	62	65	62	65	63	65	60	66	61	68	59	68.5	59	69	60	69	60	65	57	67
1	1	10	64	1	RC8	RC8	62	55	63	55.5	61	55	64	55	67	66	65	64	65	64	63	64	66	65	65	67	64	65	65	61.5	65	62	65	62	64	60	65	61	68	58	68	59	67	59.5	68	60	64	57	67
1	1	10	65	0	LOL01470	LOL01470	64	56	61	55	61	55	64	55	66	65.5	65	64	62.5	64	62	63	66	65	65	67	65	65	64	61	64	63	65	62	62	59	66	62	69	59	67	59	67	60	69	59	64	57	67
1	1	10	66	0	MAD_Dr_004_635749-1	MAD_Dr_004_635749-1	65	55	62	56	63	54	63	54	65	65	65	66	62	64	63	61	65	65	63	65	63	64	65	61	63.5	64	64	60	63	58	65	61	68	59	67	59	67	59	68	59	65	56	66
1	1	10	67	0	MAD_Dr_004_702399-1	MAD_Dr_004_702399-1	64	54	62	56	63.5	54	61	54	66	65	65.5	65	62	65	64	62	64	65	65	66	65	65	64	61	62	63	64	60	63	59	64	61	69	59	67	60	66	59	69	59	65	56	67
1	1	10	68	0	MAD_Dr_004_694393-1	MAD_Dr_004_694393-1	64	54	62	56	63	54	61	54	64	65	65	65	62	64.5	64	62	65	65	65	66	63	65	63	61	62	62	64	60	65	59	64	61	68	59	67	60	66	58	67	59	65	56	67
1	1	10	69	0	MAD_Dr_004_191141-1	MAD_Dr_004_191141-1	64	54	64	56	61	54	62	54	64	65	64	65	63	65	64	62	64	65	65	66	64	66	62	62	63	63	66	62	65	60	63	60	67	59	67	60	67	58	68	59	67	56	66
1	1	10	70	0	A_15_P115616	A_15_P115616	64	54	62	56	62	54	62	54	64	65	64	65	62.5	64	63	62	64	65	65	65.5	63.5	65	62	61	63	62	66	63	65	58	64	60	66.5	58	67	60	67	59	67	59	65	56	64
1	1	10	71	0	MAD_Dr_004_129504-1	MAD_Dr_004_129504-1	64	55	63	55	61	54	61.5	54	64	66	64	66	64	64	61	61	64	65	64	65	63	66	62	62	63	62	65	62	64	61	66	61	68	58	67	59	67	59	67	58	65.5	57	66
1	1	10	72	1	RC7	RC7	64	55	63	55.5	60	54	61	55	65	65	64.5	66	61.5	64	60	60	64	65	62	65	63.5	66	62	62	63	62	65	61	62	61	66	61	68	59	68	58.5	68	59	67	59	65	57.5	67
1	1	10	73	0	LOLS00916	LOLS00916	64	55	62	56	62	55	61	54	65	65	63	64	62	64	59	60	63	65	63	66	63.5	65	62	62	61	62	64.5	62	62	61	66	61	68	59.5	67	59	66	59	68.5	59	65	57	65
1	1	10	74	1	RC5	RC5	64	54	61	55	61	54	60	54	65	64	63	64	62	64	60	60	63	66.5	63	66	62	64	63	62	63	61	65	62	61	61	66	61	66	59	67	59	66	58	67	59	65	56	66
1	1	10	75	0	MAD_Dr_004_635395-1	MAD_Dr_004_635395-1	64	54	61	55	62	54	60	54	65	64	62	65	63	65	61	60	64	66	63	66	63	63	63	63	64	62	66	63	62	61	66	61	66	59	69	59	66	58	67	60	66	56.5	66
1	1	10	76	0	MAD_Dr_004_657450-1	MAD_Dr_004_657450-1	64	54	62	55	61	54	60	55	65	65	63	64	62	65	63	61	63	67	65	64	62	64	62	61	65	62	66	63	62	61	66	60	66	58.5	67	59	64.5	59	66	61	66	56	65
1	1	10	77	0	MAD_Dr_004_602195-1	MAD_Dr_004_602195-1	64	54	63	55.5	60	54	60	55	64	65	65	64	61	66	61	61	63	66	65	64	63	64	61	61	65.5	62	67	62	62	61	67	60.5	66	58	65.5	59	64	60	68	61	67	56	67
1	1	10	78	0	LOLS15243	LOLS15243	63	54	64	56	61	55	60	56	64	65	64	65	62	66	61	60	63.5	65.5	65	64	64	64	62	60	63.5	62	67	63	62	61	67	61	66	58	67	59	65	60	68	61	67.5	56	67
1	1	10	79	0	LOL01374	LOL01374	63	55	64	56	63	55	60	56.5	67	65	64	65	62	66	60	60	64.5	65	65	64	65	64	62	62	65	62.5	67	62	64	60	66	61	68.5	58	66	59	66	60	68	61	70	56	67
1	1	10	80	0	LOLS13382	LOLS13382	63	56	65	56	64	56	60	56	67.5	66	64	65	62	64	60	60	66	65	64	65	65	65	62	62	66	62	67.5	61	65	60	64	61	70	60	67	59	69	61	66	60.5	69.5	56	68
1	1	10	81	0	MAD_Dr_004_134533-1	MAD_Dr_004_134533-1	62	55.5	65	56	64	55	60	56	67	66	63	65	63	64	61	60	66	65	64	65	66	65	62	63	65	62	68	61	66	59	65	61	69	59	66	59	70	60	67	60	67	57.5	68
1	1	10	82	0	LOLS12462	LOLS12462	62	56	66	56	64	54	61	56	66	65	63	65	63	64	61	60	68	66	64	66	64.5	66	62	62	65	62	67.5	60	67	59	65	61	67	60	67	59	71	61	67	60	67	58	67.5
1	1	10	83	0	LOLS02419	LOLS02419	62.5	55	63	55	63	54	62	56	65	65	63	66.5	64	65	61	60	67	66	65	66	65	66	62	62	65	62	67	60	67.5	60	66	61.5	67	59	68	60	70	60	66.5	60	67	58	68
1	1	10	84	0	A_15_P112170	A_15_P112170	63	54	64	56	64	54	61	54.5	65.5	65	64	65	64	64	62	59	67	66	65	64.5	66	65.5	62	62	64	62	66	61	65	60	64	61	66	59	65	60	67.5	60	67	61	66	57	68
1	1	10	85	0	MAD_Dr_004_626164-1	MAD_Dr_004_626164-1	63.5	55	64	55	64	55	60	55	64	64.5	65	65	65	65	61	59	66	66	67	64	66	67	63	61	65	63	65	61	64	60	65	60.5	67.5	58.5	67	60	66	60	68.5	59	65	58	68
1	1	10	86	0	MAD_Dr_004_138162-1	MAD_Dr_004_138162-1	64	54	64	55	64	55	61	55	66	65	65	65	65	65	61	59	65	65.5	65	64	65	66	62	61	65	63	63	61	63	59	63	60	68	58	64	59	65	59.5	69	59	63	57	68
1	1	10	87	0	A_15_P109484	A_15_P109484	64	54	63	56	64	55	61	55	63.5	65	64.5	65	65	63	60	59	65	66	64	64.5	65	65	62	62	65	62	63	61	63.5	60.5	62	60	68	57	64	58	65	59	69	60	63	57	67
1	1	10	88	0	A_15_P114589	A_15_P114589	63	54	62.5	55	62	55	62	55	64	64	64	65	63.5	63	59	60	65.5	66	63.5	65	63	65	63	62	64	62	63	60	62.5	59	62	59	66	57	65	58	64	59	68	59	64	56.5	66
1	1	10	89	0	MAD_Dr_004_196755-1	MAD_Dr_004_196755-1	63.5	53	62	56	64	54	63	54	64	64	63	64	62	62	59	60	67	65	63	65	62	64	61.5	62	63	62	63	59	63	59	63.5	59	65	57	65	58.5	65.5	59	68	59	62	57	65
1	1	10	90	0	MAD_Dr_004_659877-1	MAD_Dr_004_659877-1	64	54	62	55	63	54	63	54	64	63	64	65	62	63	60	60	66	65	64	65	62	62	62	61	63	61	63	59	63.5	58	64	60	65.5	57	65	59	65	58	69	59	63	57	65.5
1	1	10	91	0	MAD_Dr_004_504691-1	MAD_Dr_004_504691-1	64	54	62	55	62	54	63	54	63	63	64	64	62	62	61	60	67	65	65	65	63	62	61	60	63	61	62	60	63	58	63	59	65	58	66	59	63.5	59	67	58	64	57	65
1	1	10	92	0	A_15_P106232	A_15_P106232	64	54	62	56	62	54	63	55	64	64	64	65	62.5	63	63	60	66.5	66	65	65	64	63	61	60	63	61	63	61	64	59	64	60	64	59	67	60	63	58	66	58	64	57	65
1	1	10	93	0	LOLS02432	LOLS02432	61	55	63	56	64	54	63	55	64.5	63	65	65	63	64	63.5	60	68	66	65	65	65	63	61	60	62.5	62	62	61	65	59	64	60	64	59	67	60	65	59	67	58.5	64	58	66
1	1	10	94	0	MAD_Dr_004_173655-1	MAD_Dr_004_173655-1	61	54.5	64	57	64	55	63	55	66	64	64	64	65	65	64	60	68	67	65	64	67	66	62	61	63	61	64	62	65	60	66	60	64	59	66	60	65	59	64	59	65	56	67
1	1	10	95	0	MAD_Dr_004_190863-1	MAD_Dr_004_190863-1	60.5	55	62	57	64	55	62	54	66	64	64	64	64	65	62	60	66	68	64	64	67.5	64	63	61	64.5	62	64	61	66	60	64	60	64	58	67	60	67	60	67	58.5	65	56	67
1	1	10	96	0	A_15_P114581	A_15_P114581	62	54	63	55	63	56	61	54	66	65	64	65	64	65	62	61	66	68	64	66	67.5	65	63	62	64	61	65	63	64.5	60	64	59	66	57	65	60	68	60	67	59	66	56	69
1	1	10	97	0	A_15_P107740	A_15_P107740	64	53	63	55.5	63	56	61.5	54	65	65	63	66	64	65.5	62	60	66	66	64	66	65.5	66	63	61	66	62	65	62	65	59	63	60	68	58	66	59	69	60	68	59	67	56	70
1	1	10	98	0	MAD_Dr_004_631307-1	MAD_Dr_004_631307-1	64	54	64	56	63	56	60	54	64	65	63	66	63	65	61	61	65	66	64	65	65	65	64	61	65	62	64.5	62	65	59.5	62	59	68	59	65	58	69	59	68	59	69	56	70
1	1	10	99	0	MAD_Dr_004_125459-1	MAD_Dr_004_125459-1	64	55	64	56	64	55	60	54	63	66	63	66	62	65	61.5	60	65.5	66	64	65	64	65	63.5	61	65	62	64	62	66	60	62	59	68	60	64	58	69	59	68	60	70	56	69
1	1	10	100	0	MAD_Dr_004_153129-1	MAD_Dr_004_153129-1	63.5	54.5	64	56	65	55	61.5	54	63	66	62	67	62	67	61	60	66	66	64	65	64	65	62	60	65	61	66	62	68	60	63	60	68	60	64	59	67	58	67	60	70	56	69
1	1	10	101	0	MAD_Dr_004_122304-1	MAD_Dr_004_122304-1	64	55	64	57	65.5	55	63.5	54	65	66	64	64	62	66	61	60	66	66	65	65	65	65	62	60	66	62	68	62	67	58	66	61	70	60	64	58	67	58.5	67	59	69	56	68.5
1	1	10	102	0	MAD_Dr_004_115490-1	MAD_Dr_004_115490-1	64	55	64	57	65	55	64	56	62	66	64	64	62	65	61	61	67	66	66	65	67	65	62	60	69	61	68	63	68	59	65	61	68	60	65	59	67	59.5	66	58	68	57	68
1	1	10	103	0	MAD_Dr_004_633684-1	MAD_Dr_004_633684-1	64	54	65	56	64	54	64	56	61	66	65	63	63	65	61	61	67	65	65	64	65	65	62	60	69	62	65	62	67	59	64	61	67	59	67	60	67	60	65	58	66	57	68
1	1	10	104	0	MAD_Dr_004_161336-1	MAD_Dr_004_161336-1	62	54	63	56	63	53	63	56	61	66	65	63	63	65	63	61	66	66	65	65	64	65	61	60	68	62	65	62	66	59	65	59.5	67	59	68	60	67	60	66	58	67.5	58	67
1	1	10	105	0	MAD_Dr_004_114979-1	MAD_Dr_004_114979-1	61	55	62	57	63	54	62	55	60	66	65	64	63	64	62	61	66	65	64	64	63	65	61	60.5	65	61	65	62	64	59	64	59	66	59	67	59	67	59	64	58	67	58	65
1	1	10	106	0	MAD_Dr_004_111032-1	MAD_Dr_004_111032-1	60	55	62	56	63	54	63	55	62	66	63	65	62	63	62	60	67	65	64	65	63	64	61	60	64	61	62	63	65	61	63	58	66	59	66	59	67	59	64	59	67	58	65
1	1	10	107	0	MAD_Dr_004_659911-1	MAD_Dr_004_659911-1	61	55	61	56	63	55	64	55	62	67	63	65	62	63	62	60	65	65	63	65	64	64	61	61	65	62	61	62	65	61	63	58	64	59	65.5	59	67	59	64.5	59	65	57	64
1	1	10	108	0	MAD_Dr_004_723376-1	MAD_Dr_004_723376-1	61	55	62	56	62	55	65	54	63	65.5	63	64	63	62	61.5	61	64	65	63	66	63	65	62	61	64	62	62	62	64	61	62	58	67	58	64	59	67	60	67	58	65	57	65
1	1	10	109	0	A_15_P106801	A_15_P106801	62	56	62	56	64	55	65	54.5	65	64.5	62	64	64	62	61	61	64	64.5	64	66	64.5	64	62	61	64	62	61	62	66	60	62	59	66	59	63	59	66	61	68	59	64	57	66
1	1	10	110	0	A_15_P108398	A_15_P108398	63	56	62	56	63	55	65	53	63	66	63	64	63	64	63	60	63	65	63	66	64	64	63	61	66	61	64	62	64	60	64	59	67	58	64	59	65	60	67	60	64	56	66
1	1	10	111	0	MAD_Dr_004_671716-1	MAD_Dr_004_671716-1	63	56	62	56	63	55	65	53	63	65	62	65	62	64	62	60	63	65	64	66	63	64	62	61	63	61	62	61	61	59	62	59	65.5	58	63	58	65	59	66	59	64	56.5	66
1	1	10	112	0	MAD_Dr_004_156202-1	MAD_Dr_004_156202-1	62	55	61	56	64	54	65	53	61	66	63	65	61	64	62.5	59	64	65	65	66	63.5	64	63	61	63	61	63	62	61	58	63	59	66	58	64	59	65	59.5	66	58	65	56	67
1	1	10	113	0	MAD_Dr_004_631739-1	MAD_Dr_004_631739-1	60.5	55	61	56	63	55	65	55	61	66.5	65	65	63	65	63	59	64	65	65	66	64	64	63	61	65	63	63	62	62	58	63	60	66	59	63	58.5	65	59	67	58	65	56	69
1	1	10	114	0	A_15_P113942	A_15_P113942	60	54	63	58	63	55	66	54	63	67	64	66	61	64	64	60	66	65	66	67	67	65	63	62	65	63	62.5	62	64	59	63.5	58	66	59	66	59	65	60	66	59	66	56	67.5
1	1	10	115	0	MAD_Dr_004_156870-1	MAD_Dr_004_156870-1	62	55	63.5	58	62.5	55	65	54	63	64.5	65	66	64	63	66	61	68	66	66	67	67	64	65	62	66.5	63	62	63	65	58	65.5	59	67	60	66	59	68	60	67	59	66	56	69
1	1	10	116	0	LOLS04438	LOLS04438	64	55	65	58	61	56	63.5	54.5	65	65	65	65	65	64	66	61	71	68	65	67	70	67	66	62	68	63	64	62	68	60	67	60	66	60	67	60	69.5	62	68	61	65	56	70
1	1	10	117	0	MAD_Dr_004_164002-1	MAD_Dr_004_164002-1	68	55	65	57	63	56	63	55	62	64.5	64	64	65	63	67.5	61	69.5	68	65	68	69	67	66	62	67	62	66	62	67	59	66	60	66	60	66	59	68.5	61.5	68	62	66	57	70
1	1	10	118	0	LOLS15885	LOLS15885	67	56	63	56.5	61	56	63	55	61	64	64	63	62	63	67	60	67	67	65.5	67.5	67	65	63	61	66	62	66	63	64	60	66	60	65	60	65	59	68	61	70	60	66	58.5	67
1	1	10	119	0	LOLS05839	LOLS05839	64.5	56.5	62	56	62	55	62	55	60	65	64	64	63	63	66	60	64.5	68	66	67	66	66	63	62	66	62	64	62	64	59	65.5	59	66	59.5	66	60	67	61	69	59	66	57	66
1	1	10	120	0	MAD_Dr_004_142766-1	MAD_Dr_004_142766-1	62	57	61	56	62	56	62.5	54	61	65	64	64	63	62	65	59	64	67	65	66	65.5	65	63	61	68	62	62	62	63	59	64	58	66	58.5	64.5	60	65	60	70	59	66	57	64
1	1	10	121	0	MAD_Dr_004_690085-1	MAD_Dr_004_690085-1	61.5	56	59	57	63	57	62	54	61.5	65.5	64	63	62	62	65	59	64.5	66	62	65	63	64	64	61	66	62	62	62	63	59	65	58	64	57	66	60	65	59	65.5	58	67	57	63
1	1	10	122	0	MAD_Dr_004_197847-1	MAD_Dr_004_197847-1	61	56	58	56	62	56	62	54	62	66	64.5	64	63	62	64	59	64	67	63	65	63	64	64	61	66	62	63	61	62	60	64	58	65	57	65	60	65	59	64	57.5	66	56	61
1	1	10	123	0	MAD_Dr_004_133619-1	MAD_Dr_004_133619-1	60	55	60	55	63	55	61	54	64	66	64	65	63	61	64	59	64	66	65.5	65	63	64	64	60	63	61	63	62	62	59	64	58	65	57	66	60	66	59	65	58	65.5	56	62
1	1	10	124	0	MAD_Dr_004_178784-1	MAD_Dr_004_178784-1	60	55	60	57	63	54	62	54	64	67	64	66	64	61	63	60	64	67	66	65	63	65	64	60	61.5	61	63	62	62	59	65.5	57.5	66	58	64	60	66	59	65	58	66	56	64
1	1	10	125	0	MAD_Dr_004_706865-1	MAD_Dr_004_706865-1	62	55	60	56	64	53	62	54	64.5	67	63	64	64	62	63	60	64	67	66	65	63	65	66	61	63	61.5	63	62	62	58	67	58	66	59	64	60	66	60	65	58	67	56	65
1	1	10	126	0	LOLS04153	LOLS04153	62	55	61	57	64	53	62	54	65	67	64	65	63	62	65.5	60	65.5	67	66	65	64	66	67	61	65	62	67	61	62	58	67	58	66	59	64	60	66	60	66.5	59	66	56	66
1	1	10	127	0	MAD_Dr_004_170212-1	MAD_Dr_004_170212-1	63	56	61.5	57	64	53	62	54	65.5	66	63	64	62	62.5	65	60	64	66	65	65	65	65	64	61	66	61	67.5	63	64	59	67	58.5	66	60	64	59	65	59	67	59	66	55	65.5
1	1	10	128	0	LOL03640	LOL03640	63	56	62	57	63.5	53.5	62	54	62	66	63	64	63	64	65	60	64	66	65.5	63	66	64	64.5	62	66	61	67	62	64	59	66	58	67	60	63	60	65	59	67	59	66.5	56	66
1	1	10	129	0	MAD_Dr_004_613394-1	MAD_Dr_004_613394-1	63	55	62	57	63	54	61	55	59	65	61.5	63	62	63	64	59	64	65	64.5	63	68	63	64	61	66	61	66.5	62	64	59	65	58	66.5	60	64	59	65	58	68	59	66	56	65
1	1	10	130	0	MAD_Dr_004_689462-1	MAD_Dr_004_689462-1	64	55	62	57	63	54	61	55	60	66	64	64	62	63	65	59	64	65	63	63	67	64	63.5	61	65.5	61	67	61	64	60	66	57	65.5	60	62.5	59	67	59	67	59	67	56	62
1	1	10	131	0	MAD_Dr_004_643629-1	MAD_Dr_004_643629-1	64	54	63	56	63	54	62.5	55	62	66	62	65	63	63	64	60	65	66	64	65	68	64	63.5	60	64	61	66	60	64	60	66	57	64	59	64.5	59	68	60	69	59	67	57	63
1	1	10	132	0	LOLS14414	LOLS14414	66	55	62	55	62	55	62	55	63.5	66	62	64	65	62	64	60	63.5	66	64	64	66	65	64	61	65	61	65	60.5	64	60	67	58	68	59	64.5	59	68	60	70.5	59	65	57	63
1	1	10	133	0	A_15_P108728	A_15_P108728	66	55.5	64	55	61.5	55	63	54	64	66	61	64	66	62	66	60	63	67	62	64	65	65	65	60	65	61	66	61	62	60	65	58	67	60	67	60	70	61	68	58.5	65	57	63
1	1	10	134	0	MAD_Dr_004_160413-1	MAD_Dr_004_160413-1	66	56	64	55	62	55	62	54	64	66	62	64	64.5	62	64	60	64.5	65	61	63.5	65	65	65	60	64	60	64	62	63	59	66	59	66	59	67	59	68.5	61	68	58	66	57	62
1	1	10	135	0	MAD_Dr_004_115848-1	MAD_Dr_004_115848-1	65	55	64	55	62	55	62	54	63	66	61	64	64	62	65	59	65	65	61	64	62	65	65	60	63.5	59	65	61	62	59	65	58	67	59	67	59	69	61	66	58	64	57	63
1	1	10	136	0	MAD_Dr_004_100448-1	MAD_Dr_004_100448-1	65	56	63.5	55	63	55	63	55	62	66	61	64	64	63	64	59	64	65	62	63	62	65	64	60	64	60	64	61	63	58	65	59	66	60	66	59	68	61	68.5	59	64	57	64
1	1	10	137	0	MAD_Dr_004_142561-1	MAD_Dr_004_142561-1	65	56	65.5	56	63	54	64	55	62	65	63	65	64	63	64	60	64	67	62	65	63	65	64	61	64	60	66	61	65	60	64	59	67	60	66.5	59	70	61.5	68	59	64	57	67
1	1	10	138	0	MAD_Dr_004_631618-1	MAD_Dr_004_631618-1	65	56	65	56	63	54	64	55	64.5	65	63	64	64	64	64	59	65.5	68	63	66	64	65	62	62	64	61	66	62	65	60	63	60	68	61	66	60	71	61	69	60	65	58	68
1	1	10	139	0	MAD_Dr_004_166027-1	MAD_Dr_004_166027-1	65	56	66	56	65	55	64	54	65	65	65	64	64	62	63	58	66	68	64	67	64	64	63	62	63	61	68.5	61	65	60	63	59	68	61	66	61	70.5	60	68	59	65	58	67
1	1	10	140	0	MAD_Dr_004_656833-1	MAD_Dr_004_656833-1	64	55	65	57	64	55	63	54	65	65	65	64	65	62	62	58	66	67	64	67	65	64	63	62	62	61	67	62	64	60	64	59	68	60	67	59.5	70	60	67	59	65	57	67
1	1	10	141	0	MAD_Dr_004_147528-1	MAD_Dr_004_147528-1	63	54	66	57	64	55	63	54	64	64	64	64	67	63	61	59	66	67	64	66	66.5	64	63.5	61	61	60.5	65	61	63.5	60	64	58	66	60	67	61	67	60	65	58.5	65	57	67
1	1	10	142	0	MAD_Dr_004_144457-1	MAD_Dr_004_144457-1	62	54	65	56	62	55	63	55	65	65	64	64	66	62	63	59	66	66	63.5	65	66	64	63	60	62	61	63	61	63	58	65	57	65	59	66.5	60	66	60	67	59	65	57	68
1	1	10	143	0	MAD_Dr_004_143400-1	MAD_Dr_004_143400-1	62.5	54	64	55	62	55	62	55	64	65	64	65	64	62	63	59	64	66	64	64	65	65	64	60	62	61	63	60	63	59.5	64	56	65	59	66.5	60	65.5	59.5	68	58	67	56	67
1	1	10	144	0	MAD_Dr_004_166229-1	MAD_Dr_004_166229-1	61	55	64	56	63	55	63	55	65	64.5	63	64.5	64	63	64	59	65.5	65	65	65	63.5	65	63	60	62	60	63	60	64	59	64.5	55	66.5	59	68	61	67	60	67	58	64	57	65
1	1	10	145	0	MAD_Dr_004_120717-1	MAD_Dr_004_120717-1	63	55	65	56	64	55	62	55	64	65	64	64	64	64	64	60	66	64	64	65	64	65	64	60	63	60	67	61	64	60	63	56	66	59	68	60	68	60	66	59	64	55.5	63
1	1	10	146	0	MAD_Dr_004_629525-1	MAD_Dr_004_629525-1	63.5	55	65	56	64	54	62	56	63	65	63	64	66.5	63	64	60	67	65	63	66	64	66	65	60	64	60	67	62	65	60	64	56	65	60	68.5	60	67	60	66	58	62	56	64
1	1	10	147	0	A_15_P105125	A_15_P105125	62	55	64	56	62	54	61	55	63	64	64	64	67.5	62	63	60	66	65	62.5	65	63	65	65	60	65	60	67	61	67	61	63	56	64	60	67	59	68	60	66	58	62	56	65
1	1	10	148	0	MAD_Dr_004_103945-1	MAD_Dr_004_103945-1	64	54	63	55.5	63	55	62.5	55	63	65	63	64	68	62	62	60	65.5	66	63	64	63	65	64	59	65	60.5	67	61	67	62	65	57	63	60	67	58.5	68	60	66	58	61	56	65
1	1	10	149	0	MAD_Dr_004_190333-1	MAD_Dr_004_190333-1	63	55	62.5	56	61.5	55	63	54.5	63	66	63	64	67	63	62	60	63	66	64	65	64	64.5	64	60	65	60	66	61	66	61	63	56	63	60	66	59	67	60	67	58	63	56	66
1	1	10	150	0	MAD_Dr_004_175572-1	MAD_Dr_004_175572-1	64	55	60	55	62	55	63	54	62	66	63	64	66	63	62	59	63	67	65	65	63	65	64	60	65	60	66	61	65	60	64	56	63	60	66	59	67	59	67	59	64	56	65
1	1	10	151	0	MAD_Dr_004_147272-1	MAD_Dr_004_147272-1	63	55	60	55	63	55	62	54	63	67	63	64	64	64	62	60	64	67	65	65	65	66	63	60	65	61	65	61	63	59	65	56	62	60	64	61	68	59	67	59	64	56	66
1	1	10	152	0	LOLS10556	LOLS10556	61	55	61	55	63	54	62	54	63	66.5	63	63	63	64	61	59	64	67	63	65	64	66	64	61	64	60	66	62	63	59	65	57	62	59	65	61	69	60	66	59	63	56	64
1	1	10	153	0	MAD_Dr_004_197605-1	MAD_Dr_004_197605-1	61	55	61	54	64	55	63	54	63	66	63	63	63	64	61	59	64	67	62	65	63	65	64	61	64	60	65	61	62	59	65	57	64	59	66	61	68	59	66	58	64	56	63.5
1	1	10	154	0	LOLS03986	LOLS03986	60	55	62	54	63	55	64	54	62	66	63	63	64	64	61	58.5	63	66	63	65	62	64	63	61	63.5	60	61	61	62	61	65	57	65	59	66	60	66	59	66	57	62	56	64
1	1	10	155	1	DarkCorner	DarkCorner	61	55	62	54	63.5	55	65	55	61	67	62	63	63	63	61	58	63	66	59	64	62	63	63	61	63	59	61	60	62	60	64	58	65	58	65	60	66	57	67.5	58	64	56	63
1	1	10	156	1	DarkCorner	DarkCorner	61	54	62	54	62	56	64	53	61	65	63	63	62	63	59	58	63	67	61	64	62	63	62.5	62	61	59	61	60	63	59	65	56	65	58	64	59	64	58	68.5	58	64	55	61
1	1	10	157	1	DarkCorner	DarkCorner	63	54	62	54	63	56	63	53	60	64.5	61.5	63	62	62	59	58	65	67	61	64	62	64	62	61	62	59	61	60	63	60	64	56	65	58	62	60	64	58	68	59	62	55	61
1	1	10	158	1	DarkCorner	DarkCorner	62	54	62	55	61	56	63	54	61	65	62	62	61	62	58	58	67	67	61	64	61	64	62	62	62	59	62	60	62	59	63	55	64	58	63	59	65	58	65	59	64	55	61
1	1	10	159	1	DarkCorner	DarkCorner	62	54	61	55	61	55	61	54	61	65	62	62	62	62	60	58	64	67	61	64	62	63	61	61	62	58	64	59	61	59	63	55	65	59	64	59	65	58	65	59	62	56	63
1	1	10	160	1	DarkCorner	DarkCorner	62	54	62	56	61	55	60	54	61	64	63	64	61.5	61.5	60	59.5	64	67	61	65	63	62	61	61	62	59	63.5	59	61	60	62	55	65	58	63	59	65	58	63	59	62	56	62.5
1	1	10	161	1	DarkCorner	DarkCorner	62	54	62	55.5	62	54	61	54	61	65	63	64	61	62	60	60	64	68	63	66.5	62	63	60	61	63	60	62	60	62	61	61	56	65	58	63	59	66	59	64	59	62	55	62
1	1	10	162	1	DarkCorner	DarkCorner	62	55	62	55	62	54	63	54	61.5	66	62	66	61	62	58	60	63	69	64	67	61	63	61	61	63	60	64	60	62	60	61	56	64	58	63	59	65	58	63.5	58	63	55	62
1	1	10	163	1	DarkCorner	DarkCorner	61	55	63	55	62	54	63	54	62	65	61	65	60	62	57	60	63	68	64	66	59	63	61	62	62	61	64	61.5	63	61	62	57	63	59	64	59	66	58	63	57	63	55	63
1	1	10	164	1	DarkCorner	DarkCorner	61	55	63	56	61	54	63.5	54	62	65	62	64	61	62	57	60	64	68	63	66	60	64	62	62	62	61	63	62	62	62	62	56	63	58.5	64	60	64	58	64	56.5	63	55.5	64
1	1	10	165	1	DarkCorner	DarkCorner	62	55	63	55	62	55	63	54	62	65	62	64	61	63	57	60	65	69	62	65	61.5	65	62	62	61	61	61	61	62	60	62	57	64	59	63	60	65	58	64	57	63	56	64
1	1	10	166	1	DarkCorner	DarkCorner	61	55	62	55	61	54	64	54	61	65	64	64	60	62	58	60	67	68	61	64	62	65	62	62	61	60	61.5	60	62	60	61	58	65	60	62	59	66	59	64	58	63	56	64
1	1	10	167	1	DarkCorner	DarkCorner	61	54	62	54	61	54	63	54	63	65	64	64	61	62	59	59	67	68	61	65	64	64	62	61	61	60	63	60	60	60	62	57	65	59	62	58	66	59	65	57	63	55	65
1	1	10	168	1	DarkCorner	DarkCorner	62	54	60	54	61	53	62	53	63	64	63	62	61	60	59	59	67	67	61	64	64	64	62	60	60	60	64	60.5	61	59	63	56	66	59	62	58	66	59	65	57	64	54	64
1	1	10	169	1	DarkCorner	DarkCorner	62	53	62	53	62	53	63	53	62	60	62	58	62	57	62	56	67	62	63	59	63	59	63	57	63	58	64	58	62	57	63	55	66	57	65	57	67	57	66	56	65	54	65
1	1	10	170	1	DarkCorner	DarkCorner	62	53	62	53	62	52	64	52	62	59	62	58	62	56	63	55	66	61	63	58	63	58	64	56	63	57	64	57	63	56	64	54	66	56	65	56	67	56	66	56	66	53	65
1	1	11	1	1	DarkCorner	DarkCorner	62	56	63	53	62	53	63	53	63	60	63	58	62	57	63	55	63	60	64	59	63	58	65	57	63	58	64	57	63	56	64	56	65	61	66	57	66	57	68	56	65	60	65.5
1	1	11	2	1	DarkCorner	DarkCorner	62	56	62	54	62	54	62	53	62	61	63	59	63	58	63	56	64	61	64	61	63	59	65	58	63	59	64	58	63	57	64	56	66	61	66	58	67	58	67	57	65	60	65
1	1	11	3	1	DarkCorner	DarkCorner	61	56	62	54	62	55	62	54	62	66	61	65	62	63	63	60	64	66	63	65	63	66	62	63	64	61	63	61	61	59	62	59.5	63	62	64	60	68	62	65	59	65	60	63
1	1	11	4	1	DarkCorner	DarkCorner	61	57	61	55	61	56	61	54	61	67	61	65	62	63	63	61	65	67	64	67	64	67	63.5	63	63	62	64	62	61	60	62	60	64.5	62.5	64	59	67	62	65	59	65	60	64
1	1	11	5	1	DarkCorner	DarkCorner	62	57	60	55	60	56	61	54	61	66	63	64	61	65	63	62	64	67	64	66	65	66	64.5	64	62	62	62	62	62	60	63	59	64	63	64.5	58.5	67	61	66	60	63	59	64
1	1	11	6	1	DarkCorner	DarkCorner	62	57	62	55	61	55.5	60	54.5	60	66	63	65	61	64	63	62	64	68	63	66	65	66	64	64	62	62	62	62	63	60	63	61	64	62	64	59	65	60	65.5	59	64	58	64
1	1	11	7	1	DarkCorner	DarkCorner	62	58	60	56	62	55	60	55	60	65	61.5	64	61	64	63	61	64	67	63	66	64	65	64	64	63	62	62	61	63	60	63	60	63.5	62	64	59	65	59	67	60	65	58	64
1	1	11	8	1	DarkCorner	DarkCorner	63	58	61	55	63	55	60	54	61	66	61	65.5	61	64	64	61	64	66	64	66	64	65	64	64	64	63	63	61	63	59	63	59	65	61	63	59	64	59	65	60	64	57	65
1	1	11	9	1	DarkCorner	DarkCorner	62	57	60	55	62	54	61	55	62	66	61	66	62	63	62	61	64	65	63	66	63	65	64	64	65	62	63	60	63	59	62	59	65	61	63	60	64.5	59	65	60	64	58	63
1	1	11	10	1	DarkCorner	DarkCorner	63	57	61	55	61	54	61	55	62	66	60	65.5	63	63	61.5	61	65	65	63	67	63	65	65	64	64	61	63	60	64	58	62.5	59	65	62	63	61	63	60	65	59	64	59	65
1	1	11	11	1	DarkCorner	DarkCorner	63	57	61	55	61	54	63	55	62	66	60	65	63	63	61	61	64	66	63	67	62	65	63	64	62	61	63	60	64	59	62.5	59	65	61.5	65	60	64	60	66	59	65	59	63
1	1	11	12	1	DarkCorner	DarkCorner	64	57	61	56	62	54	63	54	62	66.5	61	65	62	63	62	62	62	67	63	67	63	65	63	63	60.5	61	61.5	61	63	60	63	60	65	61	66	60	64	59	66	58	64	59.5	62.5
1	1	11	13	1	DarkCorner	DarkCorner	65	57	60	55	62	54	60	55	63	66	60	65	61	63.5	61	61.5	62.5	67	63	67	62	65	65	62	60	61	61	60	64	59	63	61	65	61	66	59	64	60	66	58	64	59	64
1	1	11	14	1	DarkCorner	DarkCorner	64	56	60	56	62	55	60	55	62	66	62	64	61	64	63	61	64	67	63	67	63	66	64	62	59	61	62	60	62	60	63	60	66	60	66	59	64	60	66	58	64	58	62
1	1	11	15	1	DarkCorner	DarkCorner	65	55	59	56	61	55	60	55	62	66	61.5	64	61	64	62	62	65	67	66	67	63	66	65	63	59	61	63	61	62	60	62	61	65	60	65	60	64	60	65	58	64	58	64
1	1	11	16	1	DarkCorner	DarkCorner	65	56	61	56	61.5	55	60	55	61	67	61	64	62	64	61	62	67	68	63	67	64	66	65	63	62	61	63	62	62	60	63	60	64	59	65	60	64	60	65	59	65	58	65.5
1	1	11	17	0	MAD_Dr_004_127193-1	MAD_Dr_004_127193-1	65	56	63	56	62	54	61.5	55	62	67	60	65	63	65	60	62	67	68	63	67	64	65	66	63	63	62	64	62	62	60	63	60	65	60	67	60	64.5	58	65	59	64	57.5	67
1	1	11	18	0	MAD_Dr_004_118927-1	MAD_Dr_004_118927-1	66	57	65	55	63	54	62	55	62	66	61	65	63	65.5	60	62	68	67	63	67	66	65	66	64	63	63	65	62	62	60	63	60	65	60	67	60	67	59	66	59	65	58	68
1	1	11	19	0	MAD_Dr_004_119298-1	MAD_Dr_004_119298-1	67	58	65	55	61	55	62	55	63	67	62	65	63	66	61	62	68	65	63	67	66	65	65	64	64	63	65	62	63	60	65	60	66.5	60	67	60	67	58	67	60	66	57	67
1	1	11	20	0	LOLS07718	LOLS07718	66	58	64	55	61	55	62.5	55	64	67	62	64	63	66	63	62	66	66	64	67	64	65	64	63	63	62	64	62	64	60	63	58	67	59	67	60	67	58	67	59	66	57	65
1	1	11	21	0	MAD_Dr_004_725226-1	MAD_Dr_004_725226-1	65	57.5	62	54	62	54	63	55	63	67	63	65	64	67	63	62	66	66	64	67	66	66	63	64	62	64	64	62	65	60	65	59	67	59	67	60	67	58	64	60	66	57	65
1	1	11	22	0	MAD_Dr_004_153054-1	MAD_Dr_004_153054-1	64	57	62	54	62	54	63	55	63	67.5	63	64	62	67	63.5	62	65	66	64	66	67	65	63	63	62	63	63	61	64	59	66	60	67	58	68	60	67	59	66	59	66	57	65
1	1	11	23	0	MAD_Dr_004_633051-1	MAD_Dr_004_633051-1	63	57	62	54	61.5	53	63	55	64	67	63	65	63	67	65	62	64	66	64	67	66	65	64	62	64	63	64	61	65	59	65.5	60	66	58	68	60	67	59	65	59	66	57	65
1	1	11	24	0	MAD_Dr_004_107198-1	MAD_Dr_004_107198-1	62	56	63	54	61	54	63	54.5	64	66	63.5	65	63	66	65	61	65	66	63	67	68	65	64	62	64	64	64	60.5	63	60	65	60	66	59	69	61	67	59	64	59	65	58	65
1	1	11	25	0	MAD_Dr_004_696490-1	MAD_Dr_004_696490-1	62	57	64	55	61	55	63.5	55	64	67	62	64	63.5	66	65	61	65	66	65	67	68	66	66	63	65	64	64	61	63.5	60	64	61	66	60	67	61	67	59	64	59	66	59	66
1	1	11	26	0	MAD_Dr_004_115047-1	MAD_Dr_004_115047-1	62	58	63	55	61	55	62	56	65	67	63	65	64	65	65	61	67	66	65	67	67	66	65	63	64	64	65	62	65	61	63	61	66	60	67	60	66	60	64	59	66	59	66
1	1	11	27	0	MAD_Dr_004_130457-1	MAD_Dr_004_130457-1	63	59	63	56	61	56	61	56	65	66	63	66	64	64	66	61	67	67	64	67	67	66	64	63	63	65	65	62	64	61	63	61	67	59	67	60	66	60	64	59	66	59	66
1	1	11	28	0	MAD_Dr_004_646919-1	MAD_Dr_004_646919-1	63	58	64	56.5	62	56	61	56	65	67	65	65	65	64.5	65	62	69	67	65	67	68	66	65	63	64	64	66	63	64	60	64	61	68	59	67	60	67	60	65	60	66	59	68
1	1	11	29	0	MAD_Dr_004_604928-1	MAD_Dr_004_604928-1	63.5	58	65.5	57	63	54.5	61	56	65	67	64	66	65	65	64	61	69	67	65	66	65	66	65	63	63	64	66	62.5	63	61	65	61	68	61	65	61	68	59	66	61	66	58	67
1	1	11	30	0	A_15_P120993	A_15_P120993	64	57	67	57	63.5	55	62	56	67	66	65	65.5	64	64	63	61	69	67	66	66	65	65	65	63	63	63	67	62.5	62	61	65	61	69	61	66	61	68	59	68	61	65	58	68
1	1	11	31	0	MAD_Dr_004_196410-1	MAD_Dr_004_196410-1	65	57	66	57	62.5	55	62	56	66	66	65	65	63	64	64	62	69	67	66	66	64	65	65	63	63	63	67	63	62.5	61	66	62	68	61	67	61	67	60	69	60	65	58.5	67
1	1	11	32	0	MAD_Dr_004_176748-1	MAD_Dr_004_176748-1	65	57	66	57	62	55	62	56	66	66	65	66	65	63	65	62	69	66.5	69	67	62	65	65	62	62	63	67	63	63	60	63.5	61	68	60	67	60	66	60	69	60	67	59	67
1	1	11	33	0	MAD_Dr_004_188918-1	MAD_Dr_004_188918-1	66	57	65	56.5	62	55	63	55	66	68	66	65	67	64	64	61	70	66	68	67	62	65	66	62	63	62	67.5	63	65.5	62	65	60	69	60	68	59	66	60	69	60	67	58	66
1	1	11	34	0	MAD_Dr_004_110043-1	MAD_Dr_004_110043-1	65	56	64	56	63	55	62	55	66	67	65.5	65	67	63	66	61	68	66	64	66	62	65	66	62	63	63	65	63	66	63	65	60	69	59	67	59	66.5	61	65	60	67	57	66
1	1	11	35	0	MAD_Dr_004_689304-1	MAD_Dr_004_689304-1	65	56	64	56	63	55	61	55	66	65	66	64	67	63	66	61	66	64	63	66	63.5	65	66	61	62	62	63	63	66	62	64	59	69	59	67	59	66	60	65	58.5	66	57	65
1	1	11	36	0	LOL01809	LOL01809	63	55	63.5	55.5	64	55	61.5	54	66	66	66	65	65	63	64	61	64	65	62.5	65	64	64	66	62	62.5	63	63	63	66	61	64	59	67	59	68	60	66	59	65	59	65	57	64
1	1	11	37	0	LOL01467	LOL01467	62	55	63	56	64	55	62	53	65	67	65	65	63	63	64	61	64	65.5	62	65	65	65.5	66	62	64	63	65	63	66	61	64	60	68	60	68	61	67	58	65.5	59	65	57	64
1	1	11	38	0	MAD_Dr_004_171053-1	MAD_Dr_004_171053-1	62	56	62	57	62	55	63	53	66	67	64	66	63	63	64	63	65	66	63	64	64	65	66	62	63	63	66	62	66	60	65	60	68	61	68	60	66	58	66	60	66	57	63
1	1	11	39	0	MAD_Dr_004_138320-1	MAD_Dr_004_138320-1	63	57	62	56	61	55	64	54	65	67	63.5	64	63	63	65	62.5	66	66	64	66	62.5	66	66	61	63	63	66	62	66	60	66	60	67.5	60	69	60	66	59	67	60	66	57.5	66
1	1	11	40	0	MAD_Dr_004_161564-1	MAD_Dr_004_161564-1	64	57	62	56	60	54	63	55	64.5	67	65	63	63	65	64	62	66	66	65	65.5	62	66	66	62	64.5	64	64	61	67	61	65	60	66	60	70	60	65	59	67	60	67	57	65
1	1	11	41	0	LOLS04775	LOLS04775	64	57	62	55	61	55	62	55.5	64	67	64.5	64	64	65	66	62	67	65	65	66	63	66	66	62	62	64	62	62	66	61	65	60	65	60	68	60	65	60	70	61	68	58	67
1	1	11	42	0	MAD_Dr_004_629801-1	MAD_Dr_004_629801-1	63	56	63	55	62	56	62	56	64	67	64.5	64	63	65	66	61	66	65	63	66	62	65	65	63	64	63	61.5	62	66	60	65.5	60	65	60	69	60	65	59	69	60	67	58	65
1	1	11	43	0	MAD_Dr_004_105548-1	MAD_Dr_004_105548-1	64	56	63	55	62	57	62	55	64	67	63.5	65	63	64	66	61	66	68	63	67.5	66	66	65.5	64.5	64	62	62	63	65	61	65	60	65	61	67	60	65	59	70	60	66	57	65
1	1	11	44	0	MAD_Dr_004_668841-1	MAD_Dr_004_668841-1	63	56	63	55	62	56	61	55	64	67	64	65	63	64	63	61	66.5	67	63	68	64	66	65	64	65	62	63	62	64	59.5	65	61	65	62	67	61	66	59	68	59	66	58	64
1	1	11	45	0	MAD_Dr_004_124970-1	MAD_Dr_004_124970-1	63	56	63	55	64	56	64	55	66	67	63	66	64.5	64	63	61	66	67	63	68	66	65	64.5	64	65	61	64	61	66	61	64	61	68	61	69	60	67	60	67	60	65	58	64
1	1	11	46	0	MAD_Dr_004_640912-1	MAD_Dr_004_640912-1	63	55	61.5	55.5	64	56	65	55	66	67	64	66	64	64	62	61	66.5	68	64.5	68	66	65	63	63	65	62.5	63	61	66	61	63	60	68	59.5	68	60	68	62	66	58	65	58	65
1	1	11	47	0	MAD_Dr_004_185204-1	MAD_Dr_004_185204-1	63	56	61	56	64	57	64.5	55	66	68	63	67	64	65	63.5	61	66	68	64	68	66	65	64	63	65	63.5	64	62	65	62	63	61	68	59	70	60	69	62	67	59	65	57	65
1	1	11	48	0	LOLS10971	LOLS10971	63	56	63	56	64	57	64	55	65	68	65	66	63	66	64	62	67	68	64	67	66	64	64	63	65.5	65	63	62	64.5	61	65	61	68	59	71.5	61	67	62	67	60	66	58	65
1	1	11	49	0	MAD_Dr_004_162486-1	MAD_Dr_004_162486-1	63	57	64	56	64	56	64.5	54	66	67	63	66	63	67	64	62	64	68	64	66	66	65	65	63	66	64	64	61	64	61	64	61	67	59	70.5	60	67	62	68	60	65	58	67
1	1	11	50	0	MAD_Dr_004_113394-1	MAD_Dr_004_113394-1	63	58	64	56	63	56	65	55	67	67.5	64	65.5	63	67	65	63	63.5	67	63	65	63	65	65	63	65	64	64	62	65	61	64	63	67	60	70	61	67	61	68	60	67	58	66
1	1	11	51	0	LOL03968	LOL03968	64	58	65	55	60	56	66	55	67	67	64.5	65	65	66	64	63	64	67	62	65	62	66	65	63	65	63	64	62	65	60	62	62	65.5	60	68	60	68	61	66	59	65	58	68
1	1	11	52	0	A_15_P119464	A_15_P119464	63.5	57	65	56	61	56	64	55	66	67	65	64	63.5	65	64	62	64	67	63	65	62	66	65	62	63	62	65.5	62	66	60	64	61	65	59	67	61	67	61	65.5	58	65	58	66
1	1	11	53	0	MAD_Dr_004_144220-1	MAD_Dr_004_144220-1	65	56	64	57	61	55	63	53	66	66	64	64	65	64	64.5	61.5	65	67	64	66	62	65	63	62	62	62	65	62	65	60	64	61	67	59	67	60	68	60	67	58	65	58	65
1	1	11	54	0	MAD_Dr_004_502902-1	MAD_Dr_004_502902-1	63	55	63	56	61	54	62	55	67	65	65	64	65	64	64	60.5	65	67	64	65	63	65	63	63	63	62	64	62	65	59	65	62	68	59	68	60	68	59	66.5	59	65	59	64
1	1	11	55	0	MAD_Dr_004_688397-1	MAD_Dr_004_688397-1	64	55	63	57	63	54	62	54	67	65	66	64	64	64	64	60	65	67	65	66	63	65.5	64	62	63	63	64	62	66	59	66	62	69	59	68	61	70	59	65.5	59	66	58	64
1	1	11	56	0	MAD_Dr_004_642606-1	MAD_Dr_004_642606-1	65	55	61.5	56	62	55	64	55	67	65	65	65	64	65	65.5	61	65	67	65	67	64	66	64.5	62.5	66	63	63	62	65	60	66	62	70	60	69	60	69	59	67	60	68	58	64.5
1	1	11	57	0	MAD_Dr_004_503515-1	MAD_Dr_004_503515-1	64	55	60	56	61	55	65	54	64	65	65	65	64	65	64.5	62	64	67	66	66	63.5	65	64	62	66	64	63	62	65	59	66	60.5	69	60	70	59	67	58	67	60	67	57	65
1	1	11	58	0	A_15_P117717	A_15_P117717	64	55	60	56	61	55	65	54	63	65	66	65	65	64	65	62	64	66	63	66	63	66	65	63	65	64	63	61	64	61	66	61	68	60	69	61	67	58.5	68	60	67	57	66
1	1	11	59	0	MAD_Dr_004_697697-1	MAD_Dr_004_697697-1	62	54.5	60	56	61	56	64	55	62	65	65	65	65	64	66	62	64	66	62	66	64	66	65	63	65	64	63	60	64	61	68	61	68	61	70	61	69	59	67	60	68	57	65.5
1	1	11	60	0	A_15_P121313	A_15_P121313	61	55	61	56	61	55	63	55	62	65	65	65	63.5	64	64	62	63	66	63	66	64	66	65	62	64.5	64	63	59	64	62	66	61	67	61	69	60	68	60	67	60.5	66	57	66
1	1	11	61	0	A_15_P110789	A_15_P110789	62	55	62	57	61	55	63	55	64	66	63.5	65	64	64	65	62	65	66	64	66	64	66	65	62	64	63	66	60	64	61	65.5	61	67	59	68	60	68	60	68	60	65	57	65
1	1	11	62	0	LOL01921	LOL01921	62	55	63	56	62	55	63	56	64	68	64	65	65	65.5	65	63.5	65	65.5	65	67	65	67	64.5	62	63	63	65.5	63	64.5	61	65	61	68	59	68	59	68	60	69	60	66	57	67
1	1	11	63	0	MAD_Dr_004_175510-1	MAD_Dr_004_175510-1	62	55	63	56	62	55	62.5	55	67	66	63	65	65	65	63	64	66	66	66	67	66	67	64	62	65	63	65	63	65	60	66	61	68	59	69	60	69	60	69	60	65	57	67
1	1	11	64	0	MAD_Dr_004_632873-1	MAD_Dr_004_632873-1	63	55	64	56	61.5	55	64	55	67	66	64	66	65	65	63	64.5	67	66	66	66	66	66	64	62	65	63	65	63	64	61	66	61	70	59	69	59	69	60	68	59	65	57	67
1	1	11	65	0	LOLS07968	LOLS07968	63	56	61	55	61	55	64	56	67	66	66	64	64	64	63	64	66	65	66	67	64	65	64	61	65	63	65	62	64	61	66	62	69	59	68	60	67	60	68	59	64	57	66
1	1	11	66	0	MAD_Dr_004_646748-1	MAD_Dr_004_646748-1	64	55	61	55	61	55	63.5	54	65	66	65	65	62	65	61	62	66	65	63	66	64	64	65	61	63	63	64.5	60	63	60	66	62	68	59	67	60	67	59	69	59	64	57	66
1	1	11	67	0	MAD_Dr_004_127109-1	MAD_Dr_004_127109-1	65	55	63	56	63	54	63	55	65	66	66	65	63	65	64	61	64	65	63	65	63	65	64	61	62	64	64	60	64	59	64	61	68	59	67	60	66.5	59	69	59	65	56	67
1	1	11	68	0	A_15_P115770	A_15_P115770	64.5	55	61.5	56	63	54	62	54	65	66	66	65	63	65	64.5	62	64	65	65	66	64.5	64	63	61	61.5	63	64	60	64	59	63	61	67	59	67	61	66	58	68	60	65	56	66
1	1	11	69	0	MAD_Dr_004_166645-1	MAD_Dr_004_166645-1	64	54	62	56	63	54	62	54	64	66	65	65	64	65	65	62	64	65	65	66	63	64	63	61	63	62	65	61	65	59	63	60	67	59	66	60	66	58	67	59	66	56	66
1	1	11	70	0	MAD_Dr_004_500082-1	MAD_Dr_004_500082-1	62	54	63	56	62	54	62	54	64	66	65	65	64.5	65	63	62	65	65	64	66	64	66	62	62	63	63	65	62	65	60	63	61	67	58	67	60	66	59	68	59	67	56.5	66
1	1	11	71	0	MAD_Dr_004_720934-1	MAD_Dr_004_720934-1	64	54	62	55	62	54	63	55	63.5	67	64	65	64.5	63.5	63	62	65	65	64	66	64	66	62	61	63	61.5	65	63	64	60	64	61	67	58	67	60	67	59	67	58	65	57	63
1	1	11	72	0	MAD_Dr_004_106445-1	MAD_Dr_004_106445-1	64	55	62	55	61	54	61	54	64	66	65	66	64.5	64	61	61	64	65	63	65	64	66	61	62	64	61	65	61	62	61	66	61	67	58	68	59	67.5	59	67	58	66	57	67
1	1	11	73	0	MAD_Dr_004_183380-1	MAD_Dr_004_183380-1	64	55	62	56	61	55	62	54	64	65	63	65	62	64	60	60	63	65	63	66	64	66	62	62	62	62	65	62	62	61	66	61	68	60	68	59	67	59	66.5	59	65	58	65
1	1	11	74	0	MAD_Dr_004_120622-1	MAD_Dr_004_120622-1	64	54	61	55	61	55	61	54	65	65	63	64	63	64	61	60	63	66	63	65	63	64	62	62	63	61	64	61	61	62	66	61	67	59	67	59	66	59	67	59	65	57	64
1	1	11	75	0	MAD_Dr_004_168304-1	MAD_Dr_004_168304-1	64	54	61	55	62	54	60	54	66	65	63	65	64	65	61	61	63	65	63	66	63	64	62	62	64	62	65	62	62	61	66	60	65	59	67	60	66	59	67	59	64	56.5	66
1	1	11	76	0	MAD_Dr_004_503974-1	MAD_Dr_004_503974-1	64	54	61	56	60	54	60	54	66	65	63	65	62	66	62	61	64	66	64	65	63	63	62	62	65	62	66	63	62	61.5	66	61	66	59	67	59.5	64	59	67	61	65	57	64
1	1	11	77	0	MAD_Dr_004_183768-1	MAD_Dr_004_183768-1	65	54	63	55	59	54	61	55	64	66	64.5	64	63	66	62	61	64	67	65	64	62	64	61	61	63.5	62	66.5	62	62	62	67	61	65.5	59	65	59	63	60	67	61	66	56	64
1	1	11	78	0	MAD_Dr_004_186263-1	MAD_Dr_004_186263-1	64	54	62	55.5	59	54	60	55	65	65	65	64.5	61	66	61	60	63	66	64	64	63	64	62	60.5	65	62	67	62	62	61	67	61	66	58	65	59	64	60	67	61	67	56	66
1	1	11	79	0	MAD_Dr_004_115520-1	MAD_Dr_004_115520-1	64.5	55	63	56	62	55	60	56.5	67	66	64	65	62	65	60	60	64	66	66	64	64	64	62	62	63	63	67	63	62	61	67	61	68	58	66	59	65	60	68	61	68	56	67.5
1	1	11	80	0	MAD_Dr_004_633520-1	MAD_Dr_004_633520-1	65	55.5	64	56	63	55	60	56	67	66	64	65	62	65	60	60	65	65	65	64	65	65	62	62	65.5	63	67	61	64	59	65	61	68	59	67	59	68	60.5	66.5	61	70	56	67
1	1	11	81	0	MAD_Dr_004_625537-1	MAD_Dr_004_625537-1	63	56	65	56	63.5	55	60	56	68	66.5	63	64	62	64	60	60	65	65	64.5	65	65	65	62	63	66	63	68	61	65	60	65	61	68	59	66	59	69	60	67	60	68	58	67
1	1	11	82	0	MAD_Dr_004_196575-1	MAD_Dr_004_196575-1	62	56	64	56	64	55	61	56	66	66	63	64	63	64	61	60	66	66	64	65	65	66	63	63	66	62	68	61	65	59	65	61	68	60	67	59	70	61	66	60.5	68	58	68
1	1	11	83	0	MAD_Dr_004_157510-1	MAD_Dr_004_157510-1	63	55	65	55	63	55	61.5	56	67	66	63	66	63	65	62	61	67	66	65	67	66	66	61	62	65	63	67	60	66	60	66	61	66	59	67	60	71	61	66.5	61	67	58	67
1	1	11	84	0	MAD_Dr_004_502870-1	MAD_Dr_004_502870-1	63	55	63	55	64	54	61	54	66.5	65	65	66	65	64	62	59	66	66	66	66	65	66	61	62	64	62	66.5	61	65	60	65	62	66	59	67	61	69	60	66	62	66	58	67
1	1	11	85	0	MAD_Dr_004_126722-1	MAD_Dr_004_126722-1	63	54	63	55	65	54	59.5	55	65	64	66	64.5	65	64	61	59	65.5	66	66.5	64	65	66	63	61	64	62	65	61	65	60	64	61	67	59	66	60	66	60	70	61	66	58	68
1	1	11	86	0	MAD_Dr_004_658528-1	MAD_Dr_004_658528-1	64.5	54	64	55	65	55	60	55	65	65	66	65	65.5	65	61	59	65	66	67	64	66	67	63	61	65	63	65	62	64	60	65	60	67	58	66	59	65.5	60	70	60	66	57	68
1	1	11	87	0	MAD_Dr_004_119057-1	MAD_Dr_004_119057-1	65	54	63	56	64	55	60	55	66	65	66	65	65	65	61	60	65	66	65	65	64	66	62	61	64.5	63	63	61	63	59	63	60	66	58	64	59	66	60	69	59	64	56	68
1	1	11	88	0	MAD_Dr_004_171533-1	MAD_Dr_004_171533-1	65	54	63	55	62	55	61	55	64	66	64	65	64	63	59	60	65	66	63	65	65	65	62	62	64	62	63	60	62	59	63	60	66	57	64	59	64	59	69	59	65	57	67
1	1	11	89	0	LOLS13307	LOLS13307	65	54	63	56	62.5	55	63	54	63	64	64	64	63	63	60	60	66	66	63	64	63	64	63	62	63	62	63	59	63	59	63	59	64	57	65	58	64	59	68	58	65	57	65
1	1	11	90	0	MAD_Dr_004_185895-1	MAD_Dr_004_185895-1	64.5	53	62	55	63.5	54	63	55	64	64	63.5	65	62	62	59	60	67	65	63.5	65	62	64	62	62	63	62	63	60	64	58	64	60	64	57	65	59	66	59	68	58.5	65	57	64
1	1	11	91	0	MAD_Dr_004_691473-1	MAD_Dr_004_691473-1	65	54	62	55	63	54	63.5	55	64.5	64	65	64.5	62	63	60.5	60	66.5	65	65	65	63	62	62	61	63	61	63	60.5	63	58	64	60	65	57	65	59	63.5	59	69	59	64	57	65
1	1	11	92	0	MAD_Dr_004_632035-1	MAD_Dr_004_632035-1	64	54	62	55	62	54	64	54	64	64	65	65	62	63	62	60	66	66	63.5	65.5	63	63	62	60	63	61	62	61	63	59	64	59	64	59	66	60	63	59	67	58.5	64	57	65
1	1	11	93	0	MAD_Dr_004_688568-1	MAD_Dr_004_688568-1	63	55	63	56	63	54	63	55	65	63	65	64	64	63	62	61	67	66	65	65	64	63	62	60	62	62	63	61	64	59	64	59	64	58	67	60	63	59	68.5	59	64	57	65
1	1	11	94	1	RC2	RC2	61	54.5	64	57	63	55	62.5	55	65	64	65	65	64	65	63.5	61	67	67	65	65	66	65	62	60	64	62	64	62	65	59	64	60.5	65	59	66.5	61	64	59	66	60	65	56	67
1	1	11	95	0	MAD_Dr_004_614872-1	MAD_Dr_004_614872-1	61	54	64	58	64	55	62	55	66	64	64	64	65	65	65	61	67	67	64	66	67	66	62	61	63	63	65	61	65	61	65	60	63.5	60	66	60	66	60	65	59	65	56	67
1	1	11	96	0	MAD_Dr_004_724507-1	MAD_Dr_004_724507-1	62	54	64	56	64	56	62	54	66	65	64.5	64	64	65	62	61	66	68	64	66	67	65	63	61	65.5	62	65	61	66	61	65	60	64	58	66	60	67	60	67	59	65.5	56	67
1	1	11	97	0	MAD_Dr_004_108978-1	MAD_Dr_004_108978-1	63	53	61.5	56	64	56	62	54	66	65	63.5	65	64	65	62	61	65.5	68	64	66	66	65	63	62	66	62	65.5	62	65	60	64	60	67	58	67	60	69	60	68	59	67	56	69
1	1	11	98	0	MAD_Dr_004_100583-1	MAD_Dr_004_100583-1	64	53	64	56	64	56	61	54	64	65	63	65.5	63	65	62	61	65	67	64	66	66	66	64	62	65	63	64	62	65	60	63.5	60	68	59	65	59	69	59	68	59	68	57	71
1	1	11	99	0	MAD_Dr_004_117618-1	MAD_Dr_004_117618-1	64	54	64	56	64	55	60	54	64	65	63	66	63	65	61	61	65	66	64	66	64	65	65	61	65	62	65	62	65	60	63.5	60	68	60	65	59	69	59	68	58.5	70	56	70
1	1	11	100	0	LOLS04917	LOLS04917	64	54	64	56	65	55	61	54	64.5	65	62	66	62	66	61	60	65	66	64	65	64	65	63	61	64	62	65	62	66	59	63.5	60	68	60	64	59	67	59	68	59	70	56	69
1	1	11	101	0	MAD_Dr_004_627451-1	MAD_Dr_004_627451-1	63	54	64	56	65	55	62	54	63	66	62	64	61.5	66	60	60	66	66	64	65	64	65	62	60	65	62	68	62	66.5	59	64.5	60	68	60	64.5	59	67	58	67	59	70	56	68
1	1	11	102	0	LOLS11424	LOLS11424	64	55	64	56	66	55	64	55	63	66	63	64	61	66	60	60	66	67	66	65	66	65	62	60	66	62	68	62	68	58	65	61.5	68	60	65	59	67	59	67	58	68	56	69
1	1	11	103	0	MAD_Dr_004_113749-1	MAD_Dr_004_113749-1	64	54	63	56	64	54	64	56	61	66	64	64	61.5	65	61	61	67	66	65.5	65	65	65	62	61	68	62	65	62	67	58.5	65	61	67	60	67	59	67	60	66	58.5	67	58	68
1	1	11	104	0	MAD_Dr_004_141571-1	MAD_Dr_004_141571-1	63	54	64	57	64	54	64	56	62	67	65	63	62	66	62	61	67	66	65	64	64	66	60.5	60.5	68.5	62	66	62	66	59	65	60	67	59	67	60	67	60	65	58	67.5	58	67
1	1	11	105	0	MAD_Dr_004_688681-1	MAD_Dr_004_688681-1	61	55	62.5	56	63	54	62	55	61	66	65	64	62	65	62	60	65	66	64	64	64	65	61	61	68	61	65	63	65	59	65	59	67	59	68	59	67	60	65	59	67	57	66
1	1	11	106	0	MAD_Dr_004_650495-1	MAD_Dr_004_650495-1	60	55	62	56	63	54	62	55.5	62	66	65	65	61	64	62	62	66	65	63	65	64	65	60.5	61	64	61	64.5	63	63	59	64	58.5	66	59	66	59	67	59	64	59	67	58	64
1	1	11	107	0	MAD_Dr_004_199467-1	MAD_Dr_004_199467-1	61	55	61	55	62	54	63	55	63	67	62.5	65	62	63	62	60	65	65	63	66	63	65	61	61	64.5	62	63	63	65	60.5	63	58	65	59	66	59	68	59	64	59	67	58	64
1	1	11	108	0	MAD_Dr_004_179652-1	MAD_Dr_004_179652-1	61	55	62	56	63	55	64	54	64	67	63	65	62	63	61	60	64	65	63	66	64	64	61	61	64	62	63	62	65	61	62	58	64	58.5	64	59	67	59	65	59	65	57	64
1	1	11	109	0	A_15_P101490	A_15_P101490	61	55	62	56	63	55	66	54	64	66	61	64	63	62	61	61	64	65	63	66	64	64	62	61	64	62	62	62	64	61	62	58	66	58	63.5	59	67	61	66.5	59	65	57	66
1	1	11	110	0	A_15_P102199	A_15_P102199	62	55	61	56	63	55	66	54	66	65	63	65	62	63	62	61	63	66	64	66	63	64	62	61	65	61	62	62	65	60	62	59	66	59	64	59	66	61	68	60	64	56	66
1	1	11	111	0	MAD_Dr_004_161185-1	MAD_Dr_004_161185-1	63	56	61	56	63	55	64	53.5	62	66	62	64	62	64	62.5	60	62	65	64	66	64	64	62	62	64	61	63	62	62	60	62	59	66	58	64	58	65	60.5	67.5	60	64	57	67
1	1	11	112	0	A_15_P117687	A_15_P117687	62	55	60	56	63	55	65	53	62	66	63	65	62	64	61	60	63	65	65	66	63	64	63	62	63	62	62	61	60	59	62	59	66	58	62.5	59	64	60	65	59	65	56	66
1	1	11	113	0	MAD_Dr_004_640906-1	MAD_Dr_004_640906-1	61	54	62	56	63	55	64	54	63	67	63	65	62	64	63	60	64	66	65	66	65	64	62	62	62	63	62	62	62	58	63	60	66	59	64	59	65	60	66	58	66	56.5	69
1	1	11	114	0	MAD_Dr_004_178755-1	MAD_Dr_004_178755-1	61	55	62	56	63	55	64	54	63	66	65	66	62	64.5	63	60	65	65	65	67	66	65	64	62	65	63	63	63	63	59	63	58	66	59	64	59	66	61	67	59	65	56	68
1	1	11	115	0	MAD_Dr_004_187286-1	MAD_Dr_004_187286-1	60.5	55	63.5	57	63	55	66	54	62.5	65	65	66	63	64	65	60	66	66	66	67	67	65.5	64	62	66	63	62	62	64	59	65	59	66	60	67	59	67	61	67	59	66	56	68
1	1	11	116	0	A_15_P116673	A_15_P116673	63.5	55	65	58	61.5	55	65	54	63	65	64	66	63.5	64	66	61	68	68	66	67	69	66	67	62	67	62	64	63	68	60	66	60	67	61	66.5	60	69	61	67	60	67	56	70
1	1	11	117	0	MAD_Dr_004_637964-1	MAD_Dr_004_637964-1	67	55	65	58	62	56	65	55	63	65	65	65	65	64	67	61	71	68	65	68	70	67	66	62	67.5	62	64	63	68	60	67	60	67	60	67	60	69	62	68	61	67	57	71
1	1	11	118	0	MAD_Dr_004_127742-1	MAD_Dr_004_127742-1	67	56	65	58	62	56	65	55	62	66	64	64	62	63	67	61	67	69	67.5	68	69	66	64	62	65	62	66	64	64	60	65	60	66	60	66	60	68.5	61	70	61	66	58	70
1	1	11	119	0	MAD_Dr_004_153951-1	MAD_Dr_004_153951-1	67	57	62	56	64	55	63	55	61	65	64	64	62	63	66	60	66	68	66	67	67	66	63	62	66	61	63	63	64	59	66	60	66	60	65	59	69	61	70	59	66	58	67
1	1	11	120	0	MAD_Dr_004_688761-1	MAD_Dr_004_688761-1	64	57	61	56	63	56	63	54	61	65	64	64	62	63	66	59	65	68	65	66	65	64	63	62	66	62	63	61	63	59	64	58	66	59	66	60	66	60	68	59	66	56	66
1	1	11	121	0	MAD_Dr_004_633004-1	MAD_Dr_004_633004-1	62	56	61	57	63	56	63	54	61	65	63.5	63	61	62	65	58	65	67	63	65	65	65	63	61	68	62	62	62	64	59	64	59	65	58	65	60	63	60	67	59	67	57	64.5
1	1	11	122	0	MAD_Dr_004_638901-1	MAD_Dr_004_638901-1	61	56	60	57	64	56	62	54	61	66	65	65	63	61	64	59	64	67	62	66	64	64	63	61	66	62	62	62	63	59	63	59	65	58	65	60	65	59	65	58	67	56	63
1	1	11	123	0	MAD_Dr_004_103260-1	MAD_Dr_004_103260-1	60	56	60	56	64	55	61	54	62	66	64	65	64	62	63	60	64	67	64	65	64	65	64	61	65	62	62	61	62	59.5	63	58	66	58	65	60	66	59	65	58	67	56	63
1	1	11	124	0	A_15_P107816	A_15_P107816	59	55	60	57	64	54	63	54	64	66	64	65	62	61	63	60	64	67	64	65	63	65	64	60	63	61	63	61.5	62	59	64	58	66	58	65.5	60	66	59	65	58	67	56	63.5
1	1	11	125	0	MAD_Dr_004_152519-1	MAD_Dr_004_152519-1	60.5	55	60	58	64	53	63	55	63	68	64	66	62.5	62	63	61	64	67	66	65	64	65	65	60	62	61	64	62	62	59	66	58	67	59	64	60	66	60	65	58	67	56	66
1	1	11	126	0	MAD_Dr_004_614233-1	MAD_Dr_004_614233-1	63	55	61	57	64	53	62	54	64	67	64	64	62	62	65	60	64	68	66	65	64.5	66	67	61	64.5	61	66	62	62	59	66	58	66	59	65	59	67	59	65	58.5	66	56	66.5
1	1	11	127	0	MAD_Dr_004_147381-1	MAD_Dr_004_147381-1	62	56	61	57	64	54	62	54	65	68	63	64	62	62.5	64	60	65	67	66	65	64.5	66	66.5	61	67	61	68	63	62	59	66.5	59.5	66	60	65	59	66	59.5	66	59	66	55	66
1	1	11	128	0	MAD_Dr_004_686308-1	MAD_Dr_004_686308-1	63	56	61	57	63	54	64	54	64	66	63	64	62	63	65	60	64	66	64	64	65	65	64	61	67	62	67.5	63	64	59	66	58	67	60	66	60	66	60	67	59	66	55	66
1	1	11	129	0	MAD_Dr_004_152269-1	MAD_Dr_004_152269-1	63.5	56	61	57	64	54	62	54	61	66	62.5	63.5	62	64	64	59	64	64	64	64	65	64	64	61	67	61	66	62	64	59	65	58	67	60	65	59	65	59	67	59	66	56	67
1	1	11	130	0	MAD_Dr_004_143345-1	MAD_Dr_004_143345-1	62	55	62	57	62.5	54	61	55	60	65.5	63	63	61	63	64.5	60	64	64	63	63	66	64	64	61	66	61	67	61	65	59	66	57	66	60	64	59	65.5	58	67	59	65	56	64
1	1	11	131	0	A_15_P100897	A_15_P100897	64	54	62	57	62	54	60	55	61	66	63	64	62	63	65	60	64	65	63	63	67	64	63	61	65	61	64	61	65	59	66	57	66	60	65	59	67	60	67	58	66.5	56	63
1	1	11	132	0	MAD_Dr_004_170653-1	MAD_Dr_004_170653-1	66	55	62	56	62	54	62	55	64	67	62	65	64	62	65	59.5	64	66	63	64	67	64	64	61	64	61	65	61	64	60	66	58	65	59	65	59	68	59	70	59	66	57	65
1	1	11	133	0	MAD_Dr_004_699007-1	MAD_Dr_004_699007-1	65	55	61.5	55	61.5	55	62	54	64	66.5	61	64	66	62.5	66	60	63	67	64	65	65	66	65	61	65	61	65	61	63	60	66	58	68	60	66	60	68	61	68	59	65	58	63
1	1	11	134	0	MAD_Dr_004_621862-1	MAD_Dr_004_621862-1	66	56	63	55	62	54	61.5	54	64	66	61	64	64	62	65	60	65	67	62	65	64	65	65	60	65	60	64.5	61.5	63	59	65	58	68	60	67	59	69	61	68	59	65	57	63
1	1	11	135	0	MAD_Dr_004_108905-1	MAD_Dr_004_108905-1	66	56	63	55	62	55	62	54	63	66	61	64	64	62.5	65	60	64	65	61	64.5	65	65	65	60	64	60	64	62	62	58	65	59	67.5	59.5	67	59	69	61	68	59	65	57	63
1	1	11	136	0	LOLS11648	LOLS11648	64.5	55	61	55	62	55	62	55	62	65	61	64	64	62	64	60	65	65	61	64	62	65	65	60	64	60	64	61	62	58	65	59	66	59	67	59	68	61	67	59	64	57	64
1	1	11	137	0	MAD_Dr_004_109543-1	MAD_Dr_004_109543-1	65	56	64	56	62	55	64	55	62	65	62	64	63	62	65	60	64	67	62	65	62	65	63	61	65	60	64	61	63	58	64	59	67	60	66	60	68	61	67.5	59	64	57	65
1	1	11	138	0	MAD_Dr_004_132477-1	MAD_Dr_004_132477-1	65	56	65	56	63	55	64	55	63	65	63	65	64	63	64	59.5	65	68	62	66	63	65	64	62	65	61	66	62	66	60	64	60	69	60	66	61	70	61	68	60	65	57	67
1	1	11	139	0	MAD_Dr_004_653715-1	MAD_Dr_004_653715-1	65	56	66	56	65	55	64	55	64	66	64	64	64	63	63	58	66	68	63	66	65	64	61.5	63	63	61	67	61	65	60	63	59	68	60	66	61	68	61	68	60	65	58	69
1	1	11	140	0	LOLS13280	LOLS13280	64	56	64	57	64	55	65	54.5	65	65	65	64	64	61	62	59	65	68	65	66	65	64	62	62	63	61	66	61	64	60	64	59	68	60	65	61	68	60	66	59	65	58	68
1	1	11	141	0	MAD_Dr_004_103773-1	MAD_Dr_004_103773-1	63.5	54	64	58	63	55	63	55	64	65	64	64	65	62	62	59	65	67	63	66	66	64	64	62	62	61	65.5	61.5	62	60	64	59	67	60	67.5	61	67	60	65	59	65	58	67.5
1	1	11	142	0	MAD_Dr_004_190654-1	MAD_Dr_004_190654-1	63	54	64.5	57	63	55	62	55	64	64	64	64	68	63	62	59	67	67	65	66	66	64	63.5	61	62.5	62	63.5	61	62	59	65	58	66	60	67	60	67	60	65	58	65	57	68
1	1	11	143	0	MAD_Dr_004_504591-1	MAD_Dr_004_504591-1	63	55	64	56	62	55	63	55	64	65	64	64	65	62.5	63	59	65	66	64	65	66	64	64	60	62	61.5	63	61	63	60	63	56	65	59	67	60	65	60	66.5	59	65	56	67
1	1	11	144	0	LOLS00375	LOLS00375	62	55	64	56	62	55	62	55	65	65	64	65	64	63	64	59	65	66	65	65	64	65	64	61	62	61	64	62	63	60	64	56	66	59	67	61	66	60	67	58	66	56	66
1	1	11	145	0	MAD_Dr_004_697560-1	MAD_Dr_004_697560-1	62	55	65	56	63	55	62	55	64.5	65	63	64	64	63	64	59	66	65	64	66	63	65	63	60	63.5	61	64	62	63.5	59.5	64	56	65	58	69	61	67	60	67	58	63	56	64
1	1	11	146	0	MAD_Dr_004_156705-1	MAD_Dr_004_156705-1	64	56	65	56	63	55	60	55	63	65	64	65	64	63	64	59.5	66	65	63	67	62	66	64.5	59.5	65	60.5	67	62	64	61	65	56	66	59	69	60	67	61	66	59	63	56	64
1	1	11	147	0	MAD_Dr_004_171934-1	MAD_Dr_004_171934-1	63	55	65	56	63	54	61	54	63.5	65	63	64	66	63	64	59	67	65	62	67	63	66	65	60	65	60	67	61	65.5	61	63	56	65.5	60	68.5	59.5	67	60	66	58	62	56	64
1	1	11	148	0	MAD_Dr_004_667782-1	MAD_Dr_004_667782-1	63	54	63	56	62	55	62	55	62.5	64.5	64	64	67	63	63	59.5	66	66	63	66	63	65	64	59	65	60	67	61	67	61	63	56	64	60	67	59	68	60	66	58	63	56	65
1	1	11	149	0	MAD_Dr_004_101518-1	MAD_Dr_004_101518-1	64	55	64	56	61.5	54	63	55	62	66	63.5	64	67	63	62	60	65	66	63	65	64	65	64	60	65	60	67	61	67	61	64	57	64	60	67	59	66	59	67	58	63	56	67
1	1	11	150	0	MAD_Dr_004_183165-1	MAD_Dr_004_183165-1	64	55	62	56	61	54	62.5	55	62	66	63	64	67	63	62	60	63	68	64	66	63	64	64	60	65	60	65	61	65	61	65	56	64	60	64	59.5	67	60	67	59	64	56	67
1	1	11	151	0	MAD_Dr_004_121385-1	MAD_Dr_004_121385-1	63	55	60	56	61	55	61	54	62	66	64	64	66	64	61	59	64	68	65	66	63.5	66	63	60	65	60	65	61	65	60	65	56	63	60	65	61	68	59	67	59	64	56	66
1	1	11	152	0	MAD_Dr_004_634298-1	MAD_Dr_004_634298-1	63	55	61	56	63	55	62	55	63	67	62	63	64	64	61	60	64	67	63	66	65	66	64	60	65	61	65	61	63	59	65	57	63.5	59	65	61	69	60	66	59	63	56	66
1	1	11	153	0	A_15_P107146	A_15_P107146	61	55	61	55	63	54	62.5	54.5	63	66	63	63	62	64	61	59	64	67	63	65	63.5	65.5	64	61	64	60	64	61	62	59	65	57	65	59	65	61	67	59	66	58	64	56	64
1	1	11	154	0	MAD_Dr_004_634863-1	MAD_Dr_004_634863-1	61	55	62	54	63	55	64	54	61	66	63	64	63	64	61	59	63	67	62	65	63	65	64	61	64	60	63	61	63	60	66	56	65	59	66	60	67	59	65	58	62	56	63
1	1	11	155	0	MAD_Dr_004_184229-1	MAD_Dr_004_184229-1	61	55	63	54	63	55	63	55	61	66	63	63	63	63	61	59	64	66	63	64	62	64	64	61.5	63	60	62	60	61	60	64	57	65	58	65.5	59	65	58	67	58	61	56	63
1	1	11	156	1	DarkCorner	DarkCorner	62	54	62	54	62	55	65	54	60	66	63	64	63	63	62	58	64	67	61	64	61	64	62	61	63	59	61	60	62	60	66	57	65	58	65	60	65	58	68.5	58	64	56	62
1	1	11	157	1	DarkCorner	DarkCorner	63	53.5	62	54	63.5	56	63	53	60.5	65	63	63	62	63	59	58	65	67	62	64	61	64	61.5	62	61	58	60	60	63	60	65	56	65	58	64	60	63.5	59	68	59	64	55	61
1	1	11	158	1	DarkCorner	DarkCorner	64	54	62	54	61	56	62	54	61	65	62	62	62	62	58	58	66	67	61	64	61	64	62	62	61	59	62	60.5	62	59	63	55	64	59	62	59	64	58	66	60	62	56	61
1	1	11	159	1	DarkCorner	DarkCorner	63	54	61	55	61	56	62	54	60	64	61	62	62	62	59	58	65	67	62	64	62	64	62	61.5	62	59	63	60	62	59	64	55	65	58	63.5	59	64	58	64	59	64	56	62
1	1	11	160	1	DarkCorner	DarkCorner	62	54	62	55	61	55	61	54	61	65	62	64	62	62	59.5	59	64.5	67	61	65	60.5	64	61	61	61	59	63	59	62	60	62	56	65	58	64	59	65	58	63	59	62	56	62
1	1	11	161	1	DarkCorner	DarkCorner	62	54	62	56	60	55	60	54	61	66	63	64	61	62	60	61	64	68	63	66	62	63	61	61	62	59.5	63	60	62	61	62	56	65	59	63	59	66	59	64	59	62	56	62
1	1	11	162	1	DarkCorner	DarkCorner	62	54	63	56	61	55	62	54	61	66	63	65	61	62	59	61	63	68.5	63	67	61	64	61	61	64	60	64	60	62	60	61	56	65	58	62	59	65	58	64	59	62	55	62
1	1	11	163	1	DarkCorner	DarkCorner	61	55	62	56	62	54	63	54	62	65	61	66	61	63	57	61	62	68	64.5	67	60	63	61	62	64	60	64	61	62	61	62	57	65	58	63	59	65	58	65	58	62	56	62
1	1	11	164	1	DarkCorner	DarkCorner	62	55	63	56	62	54	63.5	53.5	62.5	65	62	65	61	63	57	60	64	68.5	63	65	59.5	64	61	62	62	61	63	62	62	62	61	57	63	58	63	60	64	58	64	57	63	55	64
1	1	11	165	1	DarkCorner	DarkCorner	62	55	63	56	62	55	64	54	61	66	62	64	61	63	57	60	64	68	63	66	61	65	62	62	61	61	63	61	62	60	62	56	63	59	62	60	64	58	64	56	63	56	63
1	1	11	166	1	DarkCorner	DarkCorner	62	55	62	55	63	55	64	54	61	65	63	65	60.5	63	58	60	65	68	62	65	61	65	62	63	61	61	62	60	62	60	61	57	64	59	63	60	65	59	65	58	63.5	56	64
1	1	11	167	1	DarkCorner	DarkCorner	62	54	62	55	61	54	63	54	62	65	63	64	61	62	59	60	67	68	60	65	62	65	62	61.5	61	61	62	60	61	60	62	58	65	59	62.5	59	65	59	64	58	62	55	64
1	1	11	168	1	DarkCorner	DarkCorner	61	54	61	54.5	61	53	63	54	62	65	63.5	64	61	62	58	59	67	68	62	66	65	65	62	61	60	60	64	61	61	60	62	57.5	66.5	59	63	58	66	59	64.5	57	63	55	64
1	1	11	169	1	DarkCorner	DarkCorner	62	53	63	54	61.5	53	62	53	61	62	62	60	62	58	61	57	67	63	63	61	63	60	63	57	63	58	64	58	61	58	63	55	66	57	65	57	66	57	66	56	65	54	64
1	1	11	170	1	DarkCorner	DarkCorner	62	53	62	53	62	53	64	53	62	60	62	58	62	57	62	56	66	62	63	59	63	58	64	56	63	57	64	57	63	57	63	54	66	56	65	56	67	57	66.5	56	66	53.5	65
1	1	12	1	1	DarkCorner	DarkCorner	62	56	62	54	62	54	62	53	63	60	63	59	62	58	63	55	64	60	64	60	63	58	65	57	63	59	64	57.5	63	56	64	56	65	61	66	58	66	58	67	57	65	60	66
1	1	12	2	1	DarkCorner	DarkCorner	62	57	62	54	63	54	62	53	62	62	63	61	63	60	62	57	64	63	63	62	63	60	65	60	63	60	63	59	63	57	63	58	65	62	65	58	67	59	67	58	65	60	65
1	1	12	3	1	DarkCorner	DarkCorner	61	57	62	55	62	56	62	54	61	67	60	66	62	63	63	61	64	68	63	67	64	67	63	63	64	61.5	63	61	61	59	61	60	64	62.5	64	60	68	62	65	59	64	60	64
1	1	12	4	1	DarkCorner	DarkCorner	61	57	60	55	61	56	61	54	60	68	60	65	61	64	63	62	64	67	63	67	64	67	65	64	63	61	62	62	62	60	63	60	64.5	63	65	59	68	61	65	60	65	60	64
1	1	12	5	1	DarkCorner	DarkCorner	62	57	60.5	55.5	61	56	61	54	60.5	66	64	65	61	65	63	62	64	68	63	66	65	66.5	64	64	62	62	62	62	62	60	63	60	64	62	64	59	66	60	65	60	64	58	64
1	1	12	6	1	DarkCorner	DarkCorner	62	57	61	55.5	61	55	61	54.5	61	66	63	65	61	64	64	62	64	67	64	66	64.5	66	64	64	62.5	62	62	61	63	60	63	60	64	62	64	59	64	60	66	60	64	59	64
1	1	12	7	1	DarkCorner	DarkCorner	63	58	60	55	62	55	60	54	61	66	62	65	61	64	63	61	64	67	64	67	64	65	64	64	64	63	62	61	64	60	63	59	63.5	62	64	59	64	59	65	60	64	57.5	64
1	1	12	8	1	DarkCorner	DarkCorner	62.5	58	61	55	63	54	60	55	61.5	66	61.5	66	60	64	63	61	64	67	63	67	63	65	64	64	65	63	63	61	64	59	62	59	65	61	64	60	65	60	65	60	65	57	63.5
1	1	12	9	1	DarkCorner	DarkCorner	62	57	61	55	62	54	61	55	62	67	61	66	61	64	61	61	65	66	63	67	63	65	65	65	65	62	63	60.5	64	59	63	60	65	62	63	60	64	60	65	59	65	58	63
1	1	12	10	1	DarkCorner	DarkCorner	63	57	62	55	62	54	62.5	55	62	66.5	61	65	63	63	61	61	65	66	63	67	62	65	65	64	63	61	63	60	64	59	62	60	64	62	66	60	64	60	65	59	64.5	59	64
1	1	12	11	1	DarkCorner	DarkCorner	63	57	61	56	61	54	63	54	62	66	60	65	63	63	61	61.5	63	66	63	67	63	65	64	63	61	61	62	60	62	60	62	59.5	65	61	67	60	64	60	66	59	65	59	64.5
1	1	12	12	1	DarkCorner	DarkCorner	64	56	61	55	62	55	62.5	54	63	66	60	65	61	64	62	61	62	66	63	67	63	65	64	63	60	61	61	61	63	60	63	61	64	61	67	60	64	60	66	58	64	60	65
1	1	12	13	1	DarkCorner	DarkCorner	64	56	61	55	62	54	61	54	62	66	61	65	61.5	64	62	61	63	67	63	67	63	65	64	63	59	61	61	61	63	60	63	61	66	61	66	59	64	60	66	57	65	58	65
1	1	12	14	1	DarkCorner	DarkCorner	65	56	60	56	61	55	60	55	60	67	61	64	61	64	63	62	64	67	64	66	63	66	64	63	59	61	62	61	62	60	62	60	65	60	65.5	60	63	60	64	58	64	58	64
1	1	12	15	1	DarkCorner	DarkCorner	65	55	59.5	56	61	55	60	55	60	67	62	65	61	64	62	62	66	67	65	67	64	66	65	62.5	60	61	63	61	62	60	62	61	64	59	66	60	64	60.5	65	59	65	58	65
1	1	12	16	0	MAD_Dr_004_630045-1	MAD_Dr_004_630045-1	65	56	62	56	61	55	60	55	61	67	60	64	62	65	61	61	66	68	63	67	64	66	66	63	63	61	63	62	61	60	63	60	64	60	66	60	64.5	59.5	64.5	59	65	58	66
1	1	12	17	0	LOLS08111	LOLS08111	65.5	56	64	56	61	54	62	55	62	65.5	59	65	63	65	60.5	62	67	67	63	67	65	66	66	64	63	63	64	62	62	60	63	60	65	61	67	60	67	59	65	60	64	58	67
1	1	12	18	0	MAD_Dr_004_134077-1	MAD_Dr_004_134077-1	66	57	65	55	62	54	62	55	63	67	61	65	63	66.5	61	62	68	66	63	67	65	65	66	63	63.5	63	66	62	63	60	64.5	60	66	60	67	60	67	58	67	59	66	57	68
1	1	12	19	0	MAD_Dr_004_181009-1	MAD_Dr_004_181009-1	66	57	65	55	61	55	63	55	65	67.5	62	64	63	66	61	62	66	66	63	68	66	65	65	64	64	63	65.5	61	64	61	64.5	59.5	66	60	67.5	60	67	58	67	60	66	58	66
1	1	12	20	0	MAD_Dr_004_114101-1	MAD_Dr_004_114101-1	66	57	63	54	61	54	62.5	54	64	67	62	65	63	67	62	62	67	66	64	67	64	65	64	64	62.5	63	65	62	64	60	64	59	66	59	68	60	67	58	66	60	66	57	65
1	1	12	21	0	LOL04745	LOL04745	65	57	62	54	61	54	63.5	55	62.5	68	62	65	63	68	63	62	66	66	64	67	66	66	63	63	62	63	65	62	64	60	66	58	66.5	59	68	60	67	59	65.5	59.5	66	57	65
1	1	12	22	0	MAD_Dr_004_186121-1	MAD_Dr_004_186121-1	64	57	61.5	54	61	53	62	54	63	68	63	65	62	67	63	61	65	66	63	67	66	65	64	62	64	63	63	61	65	60	66	60	66	58	68	60	67	59	65	59	66	57	64.5
1	1	12	23	0	MAD_Dr_004_642602-1	MAD_Dr_004_642602-1	62	56	61	54	60.5	54	63	54	62	66	63	66	64	66	63	62	64	66	62.5	67	67	64	64	62	64	63	63	61	63	60	65	60	66	59	68	61	67	59	64	59	66	58	64
1	1	12	24	0	MAD_Dr_004_502651-1	MAD_Dr_004_502651-1	61	57	64	54	61	54	63	56	62	66	63	65	63	66	64	61	64	66	63	67	67	66	64	62	63	64	64	61	63	60	66	61	66	59	68	61	67	59	63	59	65	59	66
1	1	12	25	0	A_15_P114909	A_15_P114909	62	57	62.5	55	60	55	62	55	64	66	62	65	63	66	64	61	66	66	65	67	68	65	65	63	63	64	63	61	63	60	63	61	66	60	67	60	66	59	64	59	66	60	66
1	1	12	26	0	LOLS09622	LOLS09622	62	58	61.5	55.5	61	56	62	56	64	67	64	65.5	65	64	66	61	67	66	64	67	67	66	64	63	64	65	65	62	64	60	63	60.5	66	60	67	60	67	60	64	59	66	59	67
1	1	12	27	0	MAD_Dr_004_635160-1	MAD_Dr_004_635160-1	63	58	62	56	62	56	61	57	64	67	64	65	65	65	66	62	68	66.5	64	67	68	67	64	63.5	63	65	65	65	64	61	64	61	68	60	67	61	68	60	66	61	66	60	68
1	1	12	28	0	LOLS05141	LOLS05141	63	58	64	57	62	55	61	56	64	66.5	64	66	66	65	64	61.5	68.5	68	65	66	68	66	65	63	63	66	66	63	64	60	66.5	62	69	60	67	61	68.5	60	66	61	65	59	68
1	1	12	29	0	MAD_Dr_004_711624-1	MAD_Dr_004_711624-1	64	57	66	57	63	54	61	56	64	66.5	64	66	65	64	63	61	68	67	65	66	67	64.5	65	63	62	65	67	63	63	61	65.5	61	69	61	66	62	69	60	67	61	63	58	69.5
1	1	12	30	0	MAD_Dr_004_120252-1	MAD_Dr_004_120252-1	63.5	57	66	57	63	55	61	57	66	66	65	65	63.5	64	62	61	69	68	66	65	64.5	64.5	66	63	63	63	67	63	63	61	67	61	69	62	67	62	67.5	59	69	60	65	59	69
1	1	12	31	0	LOL01501	LOL01501	65	57	66	57	62	55	61	56	66	67	64	66	63	63	64	62	69	67	67	66	64	65	65	62	62	62.5	68	63	62	60	65	61	68	60	67	61	66.5	59	70	60	65	59	67
1	1	12	32	0	MAD_Dr_004_644875-1	MAD_Dr_004_644875-1	66	57	65	57	62	55	61.5	56	67	68	64	66	66	64	65	62	69	67	69	67	62	65	65	62	62	63	68	63	65	62	65	60	69	60	68	60	65	60	70	60	67	58	66
1	1	12	33	0	MAD_Dr_004_645802-1	MAD_Dr_004_645802-1	66	56	65	56	62	55	61	56	66	68	64	65	67	63	66	61	69	65.5	66	66	62	65	66	62	63	63	67.5	63	64.5	62	63	60	69	59	68	59	66	60	67	60	67	58	66
1	1	12	34	0	MAD_Dr_004_127372-1	MAD_Dr_004_127372-1	65	56	64	56	63	55	60.5	56	65	66.5	65	65	67	64	65.5	61	67	64.5	64	66	63	65	66	62	62	63	64	63	66	62	64.5	60	68	58	67	59	66	61	66	60	67	57	66
1	1	12	35	0	MAD_Dr_004_628819-1	MAD_Dr_004_628819-1	63	55	64	55	63.5	55	60.5	54	65	66	64	65	66	62	65	61	65	65	62	65	63	65	66	62	62	63	64	63	66	61	63	59	69	58	68	60	66	60	65	59	65	57	65
1	1	12	36	0	MAD_Dr_004_174999-1	MAD_Dr_004_174999-1	62	55	63	56	64	55	62	54	66	66	64	64	65	63	65	61	63	65	62	65	64	65	66	62	63	63	65	63	65.5	61	65	60	67	60	68	61	67	59	65	59	64.5	57	66
1	1	12	37	0	MAD_Dr_004_182158-1	MAD_Dr_004_182158-1	60	55	62	57	63	55	62	54	65	67	63	65	63	63	65	62	64	66	62	65	65	65	66	62	62	62.5	66	63	66	61	65	60	69	61	68	60	66	58	66	59	66	57	64
1	1	12	38	0	MAD_Dr_004_625871-1	MAD_Dr_004_625871-1	63	56	62	57	62	55	62	54	66	67	63	65	63	64	64.5	63	65	66	64	65	64	65	66	62	63	64	66	62	66	60	65	60	68	60	69.5	60	67	59	67	60	66	58	65
1	1	12	39	0	MAD_Dr_004_194546-1	MAD_Dr_004_194546-1	62	56	62	56	62	55	64	55	64	67	64	64	62	64	65	62.5	65.5	66	65	66	62	66	66	62	63	64	66	62	67	61	65	60	67	59	68	60	66	59	67	60.5	67	58	66.5
1	1	12	40	0	MAD_Dr_004_188302-1	MAD_Dr_004_188302-1	64	57.5	62	56	61	55	62	55	65	67	65	64	63	65	66	62	65.5	66.5	65	66	62	66	66	62	63	63	63	62	67	61	65	60	65	60	68	60	65	59	69	60	67	58	66
1	1	12	41	0	A_15_P113766	A_15_P113766	63	57	62	55	62	56	62	56	64	67	63	64	63	65	66	61	66	66	63	67	62	65	65	62	62	62	62	62	66	60	65	60.5	65	60	66	60	66	59	70	60	66	58	65
1	1	12	42	0	LOLS03080	LOLS03080	64	56	62	56	62	56	61	55.5	64	67	64	65	63	65	66	61	66	67	63	68	64.5	65	66	63	64	63	61.5	63	67	61	66	60	65	61	68	60	65	59.5	70	60	66	58	65
1	1	12	43	0	MAD_Dr_004_158630-1	MAD_Dr_004_158630-1	63	56	63	55	62	57	61	55	64	67	63	66	63	64	66	60	66	67	63	67	64	66	65	65	63	62	62	62	65	60.5	64.5	60	65	61	66	61	66	59	70	60	66	58	64
1	1	12	44	0	MAD_Dr_004_147016-1	MAD_Dr_004_147016-1	63	56	63	55	63	56	62	55	66	67	63	66	64	64	62	61	66	67	63	68	65	65	64	64	65	61	63	61	66	60	64	61.5	66	61	69	61	67	60	68	60	65	58	64
1	1	12	45	0	LOLS09750	LOLS09750	63	56	62	55	63	56	64	55	66	66	63	66	64	63	63	61	66	68	63	68	66	66	63	63	65	62	63	61	66	60	63	60	68.5	61	67.5	59	68	62	66	60	64	58	63
1	1	12	46	0	MAD_Dr_004_116591-1	MAD_Dr_004_116591-1	63.5	55	62	56	63	56	65	55	66	67	64	66.5	64	64	63	61	66	67.5	64	69	65	65	64	63	66	62	63.5	61	67	61	62.5	60	68	60	69	59	68	61	66	59	64	57	65
1	1	12	47	0	MAD_Dr_004_124151-1	MAD_Dr_004_124151-1	63	56	64.5	56	64	56	65	55	65	67	63	67	63	65	64	62	66	68	64	68	66	64	63	62	66	64	64	62	66	61	62	61	68	60	71	60	68	62	67	60	65	58	65
1	1	12	48	0	MAD_Dr_004_116669-1	MAD_Dr_004_116669-1	63	57	64	56	64	57	64	55	65	67	63.5	66.5	63	66	64	62	65	67	63	67	66	65	64	63	66	64	64	62	65	61	64	61	67	59	71	61	68	62	68	60	65	58	66
1	1	12	49	0	MAD_Dr_004_153493-1	MAD_Dr_004_153493-1	63	58	64	56	64	55	66	55	66	67	64	66	64	67	64	62	64	68	64	67	64	65	64	63	65	63	64	62	65	61	63	62	67	59	71	62	68	61	68	60	66	58	67
1	1	12	50	0	MAD_Dr_004_652467-1	MAD_Dr_004_652467-1	64	58	64	56	62	55	66	55	67	68	64	66	63	67	66	62.5	64	67	63	66	63	65	65	63	65	63	63.5	62	65	60	62	62	66	59.5	69	61	68	61	68	60	66	58	67
1	1	12	51	0	MAD_Dr_004_639679-1	MAD_Dr_004_639679-1	64	57	65	55	61	56	66	55	66	67	66	64	65	66	65	63	64	67	63	65	63	66	64	62	64.5	62	64	62	65.5	60	63	62	66	60	68	60.5	68	61	66	59	65	58	68
1	1	12	52	0	MAD_Dr_004_684317-1	MAD_Dr_004_684317-1	65	56	65	56	61	56	63	54	66	66	64	64	63	65	65	63	66	67	64	66	62	66	64	62	62	62	65	62	65	60	64	61.5	66	60	67	61	68	60	67	58	65	58	66
1	1	12	53	0	LOL02032	LOL02032	64	55	63	57	62	54	62	55	67	65.5	65	64	65	64	64	62	65	67	65	66	62	65	63	62	62	62	64	62	65.5	60	64	62	68	60	67.5	61	68	60	67	58	64.5	58	65
1	1	12	54	0	MAD_Dr_004_638360-1	MAD_Dr_004_638360-1	64	55	63	56	63	53	63	54	67	65	65	64	64	64	64	60	65	67	65	66	63	66	64	62	64	62	63.5	62	66	59	66	62	67	59	68	61	69.5	60	67	59	65	59	64
1	1	12	55	0	MAD_Dr_004_138763-1	MAD_Dr_004_138763-1	64	55	62	56	62	54	64	54	68	65	65	65	64	66	66	60	65	67	65	66	64	66	64	62	65	63	63.5	62	66	59	66	61	70	60	69	60	69.5	60	67	59	68	59	64
1	1	12	56	0	MAD_Dr_004_620627-1	MAD_Dr_004_620627-1	63	55	61	56	63	55	65	55	66	65	65	65	64	65	65	61	64	67.5	66	67	64	65	65	63	66	64	63	62	66	59	66	62	71	60	70	61	67.5	58	67	60	68	58	65
1	1	12	57	0	MAD_Dr_004_176019-1	MAD_Dr_004_176019-1	63	55	60	56	61	55	64	54	64	65	65.5	65	64	64	65	62	64	67	64	66	63	66	65	62	67	65	63	62	64	61	66	61	68	60	68	61	67	58	68	60	67	57	64
1	1	12	58	0	MAD_Dr_004_608865-1	MAD_Dr_004_608865-1	61	55	60	56	61	56	64	54	62	65	66	64	65	64	65	62	64	66	63	66	62	65.5	66	63	66	64	62	61	64	61	68	61	68	60	69	61	67	59	68	60	67	57	66
1	1	12	59	0	MAD_Dr_004_114069-1	MAD_Dr_004_114069-1	61	55	60	56	61	56	64	54	63	65	65	65	63.5	64	65	62	63	66	64	67	63	66	65	62	65	64	63	60	64	62	66	61	67.5	61	69	61	68	60	68.5	61	67	57.5	66
1	1	12	60	0	A_15_P101650	A_15_P101650	61	54.5	62	57	61	55	63	54	62	66	63	65	64	64	65	63	65	65	64	66	63	66	65	62	64	63	66	60	64	61	66	60	66	60	68	61	68	60	68	60	65	58	64
1	1	12	61	0	MAD_Dr_004_190991-1	MAD_Dr_004_190991-1	62	55	63	57	62	55	63	55	64	67	65	65	65	65	65	63	64	66	65	66	64	67	64	61	64	64	66	62	64.5	60	65	60	68	59	67.5	60	68	60.5	68	60	65	57	66
1	1	12	62	0	LOLS04733	LOLS04733	62	55	62.5	57	64	56	63	55.5	65	68	63	65	66	65	65	64	65.5	65.5	66	67	66	68	64	62	65	63	65	63	65	60	65.5	61	67	59	68	60	69	60	70	60	66	58	66
1	1	12	63	0	LOL04676	LOL04676	63	56	65	56	63	55	64	56	67	66	64	66	65	65	63	65	68	67	67	67	66	67	64	62	66	63	65	63	65	60.5	67	61	70	59	69	60	69	60	70	60	65	57	67
1	1	12	64	0	A_15_P110354	A_15_P110354	62	56	63	55	62	55	64	55	67	67	65	65.5	65	64	63	65	66	66	66	66	65	67	63	61	65	63	65	63	64	61	66	61	68	58	68	60	67	60	69	59	65	57	66
1	1	12	65	0	LOLS08959	LOLS08959	62.5	55	61	55	61	55	65	55	66	66	64	65	64	66	63	63	65.5	66	66	67	65	66	64	61	65	63	65	62	64	60	67	62	68	59	67	60	67	60	68	59	63	57	66
1	1	12	66	0	MAD_Dr_004_117540-1	MAD_Dr_004_117540-1	64	55	63	55	63	54	64	54	66	66	65	64	63	66	64	62	65	65	65.5	66	64	65	64	61	63.5	64	64	61	64	59	64	61	67	59	66	60	67	58	69	59	65	57	67
1	1	12	67	0	MAD_Dr_004_696322-1	MAD_Dr_004_696322-1	64	55	62	56	63	54	64	54	64.5	67	65	64	64	65	65	62	64	65	65	66	63	65	63.5	61.5	63	63	63	60.5	64	58.5	64	61	68	59	67	60	66	59	69	60	65	56	65
1	1	12	68	0	MAD_Dr_004_135099-1	MAD_Dr_004_135099-1	64	54	62.5	57	63	54	63	54	65	66	65	64	64	65	65	62	65	65	66	66	64	65	63	61	62	63	63	60	65	60	63	61	66	59	67	60	65	58	67	59	65.5	56	65
1	1	12	69	0	LOLS15321	LOLS15321	63	54	63	56	63	54	62	54	64	66	64	65	66	65.5	64	63	64	66	64	66.5	63	64	62	62	63	63	65	62	65	60	63	61	66	59	66.5	60	66	58	67	59	67	56.5	64
1	1	12	70	0	MAD_Dr_004_197577-1	MAD_Dr_004_197577-1	62	54	63	56	62	55	63	55	64	67	64	65	65	64	63	62	64.5	65	66	66	64	66	62	62	63	62	65	63	66	59	64	61	67	58	68	60.5	67	59	67	59	66	57	63
1	1	12	71	0	MAD_Dr_004_118324-1	MAD_Dr_004_118324-1	63	54	62	56	61	55	63	54.5	64	67	64	65	65	64	61.5	62	66	65	63	66	65	66	61.5	62	63	62	64	63	64	61	65	60	67	58	68	59	67	59	67	58	65.5	57.5	64
1	1	12	72	0	MAD_Dr_004_187616-1	MAD_Dr_004_187616-1	64	55	62	56	61	55	62	54.5	64	65	64	65.5	64.5	64	61	60	64	65	62	66	65	66	62	62	64	62	65	62	62	61	66	61	68	59	68	59	68	60	67	58	66	58	65
1	1	12	73	0	MAD_Dr_004_603945-1	MAD_Dr_004_603945-1	64	54	61	55	61	54.5	61	54	64	65	64	65	63	65	61	60	64	65	64	66	64	65	61	62	62	62	65	62	62	61	66	61	68	60	66.5	59	67	59	67	59	66	58	63.5
1	1	12	74	0	MAD_Dr_004_120845-1	MAD_Dr_004_120845-1	64	54	61	55	61	55	61	54	65	65	64	64.5	64.5	64.5	61	61	64	65	63	66	63	64	62	62	63	62	63	62	62	61	67	61	65	60	68	60	65	59	67	59	64	57	64
1	1	12	75	0	MAD_Dr_004_633176-1	MAD_Dr_004_633176-1	64	54	61	55	59	54	61	54	66	65	63.5	65	65	66	61	61	64	66	63	65	62	64	61	61	65.5	62	66	62	62	62	66	61	66	59	68	60	66	59	67	60	64	56	64
1	1	12	76	0	LOLS14623	LOLS14623	64	54	62	56	59	54	61	54	66	66	63.5	65	65	66	61	62	64	66	65	64	63	64	61	60	65	62	66	62	62	62	66	60.5	65	59	66	60	64	59	66.5	61	65	56	64
1	1	12	77	0	MAD_Dr_004_195221-1	MAD_Dr_004_195221-1	64	54	62.5	55	59	54	61	55	65	66	64	64	63	66.5	62	61.5	63	67	65	64	63	64	60	60	65	62.5	66	62	62	61	67	61	64.5	58	65	59	64	60	67	61	67	56	64
1	1	12	78	0	MAD_Dr_004_712579-1	MAD_Dr_004_712579-1	64	54.5	62	56	60	54	60	56.5	67	65	64	64.5	62	66	61	60	64	65	65	64	64.5	64	61	61	64	63	67	61	62	61	67	60	66	58	65	59	64.5	60	68	61	67	56	67
1	1	12	79	0	MAD_Dr_004_190330-1	MAD_Dr_004_190330-1	65	54	64	56	62	55	60	57	67	66	64	65	62	65	60	61	65	66	66	65	65	64	61.5	62	65	63	67	62	64	60.5	66	61	66	58	66	59	66	60	68	61	70	56	67
1	1	12	80	0	MAD_Dr_004_168387-1	MAD_Dr_004_168387-1	65	56	64	56	63	55	60	56	67	66	64	65	62	64.5	60	59	65	65	64	64	65	65	62	62	66	63	67	61	64	60	64	61	67	59	66	59	66.5	60	67	60	68	57	67
1	1	12	81	0	LOLS11253	LOLS11253	64	56	65	56	64	55	60	56	67	67	63	64	62	64	61	60	65	65	64	66	65	65	61	63	65.5	62.5	67	61	63	60	64	61.5	68	60	66	59	69	61	67	60	68	58	67
1	1	12	82	0	MAD_Dr_004_634255-1	MAD_Dr_004_634255-1	63	56	65	55	64	55	61	56	67	66	64	65	64	64	61	61	67	66	64	67	66	66	61.5	62	65	63	67	61	64	60	65	61	66	60	67	60	70	61	66	60.5	67.5	58	67
1	1	12	83	0	MAD_Dr_004_718932-1	MAD_Dr_004_718932-1	63	54	63	55	63	55	60	56	67	66	65	66	64	66	61	60	67	66	66	67	66	66	62	62	65	63	67	60	65	60	68	62	66	59	67	61	70	61	66	62	66	57	67
1	1	12	84	0	MAD_Dr_004_703496-1	MAD_Dr_004_703496-1	63	54	63	56	63	54	60	55	67	65	65	65	65	64	61	60	66	66	66	65	66	66.5	62	62	64	63	66	61	64	60	64	61	66	59	66	61	67	60	68	62	66	57	68
1	1	12	85	0	MAD_Dr_004_167944-1	MAD_Dr_004_167944-1	64	55	63	55	64	54	60	55	66.5	65	65	66	66	66	61	60	67	67	67	65	66	67	64	61	64	63	66	62	64	60	65	61	66.5	59	65.5	60	66	60	70	61	66	58	68
1	1	12	86	0	MAD_Dr_004_658361-1	MAD_Dr_004_658361-1	65	54	63	55	64	55	61.5	55	66	65	66	66	66	65	61	60	65	66.5	66	66	66	67	63	61	65	63	63	61.5	63	59.5	63	61	66	58	64	59	65	60	69	60	64	56	67
1	1	12	87	0	MAD_Dr_004_680482-1	MAD_Dr_004_680482-1	64	55	63	55.5	63	55	61	55	64	66	66	65	64	64	60	60	65	67	65	65	65	65	63	62	65	63	63	60.5	63	59	62	60	66	58	63.5	59	64	60	69	59	63	57	67
1	1	12	88	0	LOL01542	LOL01542	64	54	63	56	61	55	61	55	65	65	65	64	64	64	59	61	66	67	63	65	64	65	62.5	62	64	62	63	60	62	59	62	59.5	65	57	64	59	64	59	68	59	66.5	57	65
1	1	12	89	0	LOLS08824	LOLS08824	66	54	63	56	61	54	62	55	64	65	64	64	62	63	60	60	67	65	63	65	63	64	62	62	63	62	63	60	63	59	64	60	64	57	64	58.5	65	59	68	58	65	57	64
1	1	12	90	0	MAD_Dr_004_112534-1	MAD_Dr_004_112534-1	65	54	62	56	63	54	63	55	65	64	65	65	62	63	59	61	66	65	65	65	63	64	62	61	63	61	65	61	63	58	64	60	65	57	65	59	65.5	59	68	59	64	57	64
1	1	12	91	0	LOL02019	LOL02019	65	54	63	55	62	54	63	54	64	64	63	65	62	63	60.5	60	67	66	63	65	63	63	61.5	61	63	61	62	61	62	58	65	59	63	58	65	59	62	59	67	59	64	56	65
1	1	12	92	0	MAD_Dr_004_177077-1	MAD_Dr_004_177077-1	64	54	63	56	61.5	54	63	55	64	65	65.5	64	64	63	63	61	67	66	65	65	63	63	62	60	63	61	64	61	63	59	64	60	63	58	66	60	63	59	68	58	64	57	64
1	1	12	93	0	MAD_Dr_004_642901-1	MAD_Dr_004_642901-1	61	54.5	64	56	63	54.5	63	54	64.5	64	65	65	65	65	63	61	67	66	65	65	65	64	62	60	63	62	64	61	64	59	65	60	64	59	67	61	64	59	67	59	65	57	67
1	1	12	94	0	MAD_Dr_004_150033-1	MAD_Dr_004_150033-1	62	54	64	57	63	55	63	55	66	64	65	64	65	65	64	61	68	67	64	66	68	66	63	61	63	62	65	61	66	61	65.5	61	64	60	67	60	64	60	65	60	66	57	67
1	1	12	95	0	MAD_Dr_004_182868-1	MAD_Dr_004_182868-1	61	54	63	57	64	55	62.5	55	66	65	64	64	65	65	62	61	67	67	64	67	68	66	64	61	65	62	65	61	66	60	64	60	64	59	68	60	66	60	66	59	65	56	67
1	1	12	96	0	MAD_Dr_004_152744-1	MAD_Dr_004_152744-1	63	54	63	56	63	56	61	55	65	65	64	65	64	65	62	61	65	67	64	67	66	65	64	62	64.5	61	67	62	65	60	64	60	67	59	67	60	68	60	67	59	65	57	68
1	1	12	97	0	MAD_Dr_004_688955-1	MAD_Dr_004_688955-1	64	53	64	56	64	56	61	55	65	65	64	65	64	65	62	61.5	65	67	63	67	66	66	64	62	65	62	67	62	66	59.5	64	60	67	60	67	60	69	60	68	60	66	56	70
1	1	12	98	0	MAD_Dr_004_114523-1	MAD_Dr_004_114523-1	64	54	64	56	64	55	60.5	54	65	65	63	66	63	65	61	61	65	66	63	66	66	65	64.5	62	63	63	65	61	65	60	64	60	68	60	65	59	68	59	68	59	70	57	70
1	1	12	99	0	LOL02132	LOL02132	63	54	65	56	64	55	60	54	65.5	66	62	66	62	66	61	61	64	65	63.5	65	64	65	64	61.5	63	63	65	62	66	60	63	60	68	60	65	59	67	59	68	60	70	56	69
1	1	12	100	0	MAD_Dr_004_184445-1	MAD_Dr_004_184445-1	62	55	64	56	65	55	61	54	64	65	61.5	66	61	66	61	60	65	66	64	65	65	65	62	61	63	62	66	62	66	60	64	59.5	67	60	66	59	66	58	67	59	70	56	69
1	1	12	101	0	MAD_Dr_004_112863-1	MAD_Dr_004_112863-1	64	55	64	56	65.5	55	63	54	63	66	63	64	61	66	60	60	66	66	64	65	64.5	65	62	60	65	62	65.5	62	67.5	58	65	62	69	60	65	58	66	58	67	59	70	56	68
1	1	12	102	0	MAD_Dr_004_185015-1	MAD_Dr_004_185015-1	64	54	63	57	64	55	64	55.5	61	66	64	63	62	65	60	60.5	66	66	65	65	66	65	62	61	66	62	67	62	67	58.5	66	61.5	68	60	67	59	66	59	67	58	68	57	67.5
1	1	12	103	0	MAD_Dr_004_105950-1	MAD_Dr_004_105950-1	64	54	64	56	64	54	64	56	61	67	65	64	61.5	65	61	61	65.5	66	64	65	66	65	61	61	68	62	66	62	66	59	65	61	68	59	66	59	67	59	65	58	67	57	68
1	1	12	104	0	MAD_Dr_004_100714-1	MAD_Dr_004_100714-1	62	54	63	56	63	54	62	56	62	67	65	63	62	65	61	61	65	66	65	64	64	65	62	60.5	68	61	66	62	65	60	65	59	67	59	66	59	67	60	65	59	68	58	67
1	1	12	105	0	MAD_Dr_004_127359-1	MAD_Dr_004_127359-1	61	55	62.5	56	62	54	63	55	62	67	65	64	62	64	62	61	66	66	64	64	64	65	60	61	66	62	65	62	64	59	64	59	66	59	65.5	59	67	59	64	59	67	58	64
1	1	12	106	0	MAD_Dr_004_139860-1	MAD_Dr_004_139860-1	60	54	62	55	62	54	63	55	62	67	64	65	61	64	62	61	66	65	63	65	64	65	62	61	65	62	64	63	65	61	63	58	66	59	65	59	67	59	64	59	67	58	64
1	1	12	107	0	MAD_Dr_004_125684-1	MAD_Dr_004_125684-1	60.5	55	62	56	63	55	64	55	64	67	63	65	62	63	61	60	65	66	63	66	64	65	63	61	65	62	64	63	66	61	63	58	63.5	58	66	59	67	60	64	59	67	57	63
1	1	12	108	0	MAD_Dr_004_100814-1	MAD_Dr_004_100814-1	61.5	55	62	56	62.5	55	65	54	64	67	62	64	62	63	61	61	64	65	63	66	64	66	61	61	64	63	64	62	65	61	62	58	66	58	65	58	66	60	67	59	65	57	65
1	1	12	109	0	MAD_Dr_004_504163-1	MAD_Dr_004_504163-1	61	55	62	56	63	55	66	54	65	65	62	65	63	62	61	61	64	65	63.5	66	63	64	61	61	64	62	63	62	65	60	61	58	66	58	63	59	66	61	66.5	59	64	57	66
1	1	12	110	0	MAD_Dr_004_162858-1	MAD_Dr_004_162858-1	62.5	55	61	57	63	55	65	54	63	66.5	62	64	62	63	61	61	62	65	64	66	63	64	63	61	65	61.5	64	62	63	61	62	59	66	58	63	58	65	61	67	59	64	57	67
1	1	12	111	0	MAD_Dr_004_131289-1	MAD_Dr_004_131289-1	63	55	61	56	63	55	64	53	63	67	63	64	60	64.5	62	60	63	66	64	66	63	64	63	62	64	61	63	62	61	60	62	59	66	58	64	58.5	65	60	67	59	65	57	69
1	1	12	112	0	A_15_P111125	A_15_P111125	62	55	62	56	63.5	54	65	53	63	66	62	65	61	64	62	60	62	65.5	65	66	63	64	63	62	63	62	63	62	61	59	61.5	59	66	58	64	59	64	60	66	58	65	56	68
1	1	12	113	0	MAD_Dr_004_171980-1	MAD_Dr_004_171980-1	61.5	54	61	56	63	55	64	54	63	66	63	66	61	64	63	60	64	65	65	66	65	64	62.5	62	63	63	63	62	62	58	63	58	67	59	63	59	64.5	60	66	58	65.5	56.5	69
1	1	12	114	0	A_15_P108569	A_15_P108569	60	55	62.5	57.5	64	55	64	54	64	66	66	66	61.5	64	64	60	66	65	65.5	67	67	66	63	62	64	63	63	63	64	59	62	58	66.5	59	66	59	65	61	68	59	66	56	66
1	1	12	115	0	MAD_Dr_004_132020-1	MAD_Dr_004_132020-1	62	55	64	58	62	55	65	54	63	65	65.5	66	62	64	66	61	66.5	66	66	67	67	65	65.5	62	67	63	64	63	66	59	65	60	67	60	67	60	68	61	65	59	68	56	69
1	1	12	116	0	MAD_Dr_004_644056-1	MAD_Dr_004_644056-1	65	55	66	58	62	56	66	55	63.5	65.5	65	66	64	64	67	61	69	68	65	67	69	67	68.5	63	67	62	64	63	68	59	66	60	67	61	66	60.5	69	62	67	60	67	56	71
1	1	12	117	0	MAD_Dr_004_120565-1	MAD_Dr_004_120565-1	68	56	65	57	63	56	65	55	62	65	64	65	63.5	64	68	61	68	68	65	67	69.5	67	66	63	66	62	65	63	66	59	65	60	67	61	66	60	69	61	68	60.5	67	57	71
1	1	12	118	0	A_15_P117790	A_15_P117790	67	56	64	57	62	56	65	55	61.5	65	64	64	61	64	66	60	67	68	66	67	67	65	65	62	66	62	65	63	64	59	65	60	66	60	66	58	68	61	70	60	66	59	69
1	1	12	119	0	MAD_Dr_004_150013-1	MAD_Dr_004_150013-1	65	57	62	56	64	55	63	55	61	65	64	64	61	63	65	60	66	68	65	67	66.5	65	64	61	66	61	63	62	63	59	64	57	66	59	65	60	68	60	69	59	67	57	67
1	1	12	120	0	LOL02648	LOL02648	62	56	61	56	64	55.5	63	54	62	65	64	64	60.5	62	65	59	65	67	63	66	65	65	64	61	66	61.5	62	62	63	59	62	59	66	59	66	60	64	60	68	59.5	68	57	66
1	1	12	121	0	MAD_Dr_004_107684-1	MAD_Dr_004_107684-1	61	56	60	57	63	57	63	54	61	66	64	64	62	62	65	59	64	67	62	66	65	64	63	61	66	62	61	61	64	59	62	58	65	58	66	60.5	64	59	65.5	58	68	57	64.5
1	1	12	122	0	MAD_Dr_004_600500-1	MAD_Dr_004_600500-1	61	56	59	56	63	55	62	53	63	67	64	65	62	62	64	59	63	67	62	66	64	64	64	61	67	63	62	62	63	60	64	58	65	59	65	60	64	59	65	58	67	56	63
1	1	12	123	0	LOLS07802	LOLS07802	60	56	60	55.5	65	55	62	54	63.5	66	64	65	63	62	64	60	64	67	64.5	65	64	65	64	61	64	62	63	62	62	59	63	58	66	58.5	66	61	66	59	65	59	66	56	64
1	1	12	124	0	MAD_Dr_004_127561-1	MAD_Dr_004_127561-1	60	56	60	57	64	54	63	54	63	67	64	65	63	62	64	61	64	68	65	65	64	65	65	60	62	61	63	62	63	60	64	58	66	59	65	60	65	60	65	59	66.5	56	66
1	1	12	125	0	MAD_Dr_004_139957-1	MAD_Dr_004_139957-1	62	55	60	56.5	65	53	63	54	63	67	63	66	62	62	64	61	64.5	68	65.5	66	64	65	67	61	64	62	64	62	62	60	66	58	67	59	65	59	65	60	65	59	68	56	66
1	1	12	126	0	MAD_Dr_004_500011-1	MAD_Dr_004_500011-1	63	55	61	57	64	54	62	54	64	67.5	64	65	62	62	65	60	65.5	68	64	65	65	66	67	61	65	61	66.5	61	63.5	59	66	58	67	59	65	59	65	60	66	59	66	56	67
1	1	12	127	0	MAD_Dr_004_158402-1	MAD_Dr_004_158402-1	63	55.5	61	57	63	54	63	54	65	67	63	64	62	63	65	61	65	67	64	65	65	66	65	61	68	62	68	63	65	59	67	59	66	60	66	59.5	65	59	66	59	66	55.5	65
1	1	12	128	0	MAD_Dr_004_121937-1	MAD_Dr_004_121937-1	63	56	61	57	63	54	63	54	62.5	66.5	63	64	61	64	64	60	64	64	63	64	66	64	64.5	61	67	62	68	62	64	59	66	58	67	60	66	60	64.5	59	67	59	66	56	67
1	1	12	129	0	MAD_Dr_004_149546-1	MAD_Dr_004_149546-1	62	55	61	57	62.5	54	60	55	61	66	61	64	61	64	64	60	64	64	63	63	65	64	64	61	66.5	61	66	62	65	59	65	57	66	60	65	59	65	58	67	59	66	56	66
1	1	12	130	0	LOLS09330	LOLS09330	63	55	61	57	62	54	61	54.5	61	66	62	64	61.5	63	65	60	63	64	64	63	66.5	64	64	61	66	60	65.5	62	64	60	65	57	66	60	65	59	67	58	67	59	66	56	64
[truncated: 178,823 more rows]
[truncated: 53 more columns]
