# Supplementary material for: Transcriptome data on maternal RNA of 24 individual zebrafish eggs from five sibling mothers
Source: Data Brief. 2016 Apr 26;8:69–72. doi: 10.1016/j.dib.2016.04.045 (PMC4887590; doi:10.1016/j.dib.2016.04.045)
Supplement: Supplementary file 1 — Supplementary material [file mmc1.zip › Supplemental_File_SD6.txt]

Array	Sample	Dye	Sample.id.org	Slide	Slide.pos	Group	Mother.org	Egg	Sample.id	Mother
252823310053_2	2	Cy3	41	1	2	1	z4	1	11	1
252823310074_3	15	Cy3	43	4	3	1	z4	3	12	1
252823310117_1	21	Cy3	44	7	1	1	z4	4	13	1
252823310072_4	8	Cy3	45	2	4	1	z4	5	14	1
252823310073_1	9	Cy3	47	3	1	1	z4	7	15	1
252823310072_2	6	Cy3	51	2	2	2	z5	1	21	2
252823310117_4	24	Cy3	53	7	4	2	z5	3	22	2
252823310074_1	13	Cy3	55	4	1	2	z5	5	23	2
252823310053_3	3	Cy3	56	1	3	2	z5	6	24	2
252823310116_2	18	Cy3	57	5	2	2	z5	7	25	2
252823310116_1	17	Cy3	61	5	1	3	z6	1	31	3
252823310074_4	16	Cy3	63	4	4	3	z6	3	32	3
252823310072_3	7	Cy3	65	2	3	3	z6	5	33	3
252823310117_3	23	Cy3	67	7	3	3	z6	7	34	3
252823310073_4	12	Cy3	68	3	4	3	z6	8	35	3
252823310074_2	14	Cy3	71	4	2	4	z7	1	41	4
252823310053_4	4	Cy3	72	1	4	4	z7	2	42	4
252823310072_1	5	Cy3	73	2	1	4	z7	3	43	4
252823310116_3	19	Cy3	75	5	3	4	z7	5	44	4
252823310073_3	11	Cy3	77	3	3	4	z7	7	45	4
252823310073_2	10	Cy3	81	3	2	5	z8	1	51	5
252823310053_1	1	Cy3	83	1	1	5	z8	3	52	5
252823310116_4	20	Cy3	85	5	4	5	z8	5	53	5
252823310117_2	22	Cy3	87	7	2	5	z8	7	54	5
