# Supplementary material for: Transcriptome data on maternal RNA of 24 individual zebrafish eggs from five sibling mothers
Source: Data Brief. 2016 Apr 26;8:69–72. doi: 10.1016/j.dib.2016.04.045 (PMC4887590; doi:10.1016/j.dib.2016.04.045)
Supplement: Supplementary file 1 — Supplementary material [file mmc1.zip › Supplemental_File_SD7.txt]

ProbeID	idx	Designed_on	Cross_hybs	cross_only	Cross_hybs_ids	is_subseq	Direction	TC	REFSEQ	REFSEQ_s	refseq.symb	MERGED_ENSG	ENTREZ	refseq.descr	unigene	unigene.symb	unigene.descr	Gene.Name	zfin	zfin_descr
MAD_Dr_004_100000	1	ENSDART00000017677	2	1	OTTDART00000002029 ; OTTDART00000026737	0	1	10	NA	NA	NA	ENSDARG00000028213	-	NA	NA	NA	NA	NA	ZDB-GENE-030113-2	ttna
MAD_Dr_004_100001	2	Dr.76440 ; ENSDART00000039157 ; NM_001012247.1	2	1	ENSDART00000044835 ; OTTDART00000042443	0	1	100	NM_001012247.1	NM_001012247	mycbp2	ENSDARG00000001220	368439	MYC binding protein 2	Dr.76440	mycbp2	MYC binding protein 2	MYC binding protein 2	ZDB-GENE-030616-132	mycbp2
MAD_Dr_004_100002	3	ENSDART00000033957	3	1	ENSDART00000010266 ; Dr.82049 ; XM_001920465.1	0	1	1000	NA	NA	NA	ENSDARG00000018847	557849	NA	NA	NA	NA	im:7159098	ZDB-GENE-080225-38	utp20
MAD_Dr_004_100003	4	ENSDART00000085724	0	-	-	0	1	10000	NA	NA	NA	ENSDARG00000060675	-	NA	NA	NA	NA	NA	ZDB-GENE-070802-3	nid1b
MAD_Dr_004_100004	5	XM_001922575.1	1	1	Dr.125860	0	1	100001	XM_001922575.1	XM_001922575	NA	NA	-	NA	NA	NA	NA	NA	NA	NA
MAD_Dr_004_100005	6	NM_001004675.1	4	0	Dr.108187 ; ENSDART00000054097 ; XM_001330922.1 ; OTTDART00000039651	0	1	100002	NM_001004675.1	NM_001004675	zgc:101851	ENSDARG00000037199	447937	zgc:101851	NA	NA	NA	hypothetical LOC791746; zgc:101851	ZDB-GENE-040912-123	zgc:101851
MAD_Dr_004_100006	7	Dr.24989	0	-	-	0	1	100003	NA	NA	NA	ENSDARG00000062592	550569	NA	Dr.24989	myl10	myosin, light chain 10, regulatory	similar to myosin, light polypeptide 2, regulatory, cardiac, slow; myosin, light chain 10, regulatory; myosin, light polypeptide 2, regulatory, cardiac, slow	ZDB-GENE-050417-421	myl10
MAD_Dr_004_100007	8	Dr.48209	1	1	Dr.134874	0	1	100004	NA	NA	NA	NA	-	NA	Dr.48209	NA	NA	NA	NA	NA
MAD_Dr_004_100008	9	Dr.57900	0	-	-	0	1	100005	NA	NA	NA	NA	-	NA	Dr.57900	NA	NA	NA	NA	NA
MAD_Dr_004_100009	10	Dr.59493	0	-	-	0	1	100006	NA	NA	NA	NA	-	NA	Dr.59493	NA	NA	NA	NA	NA
MAD_Dr_004_100010	11	Dr.76332	0	-	-	0	1	100007	NA	NA	NA	NA	-	NA	Dr.76332	wu:fc68e09	wu:fc68e09	wu:fc68e09	ZDB-GENE-030131-8692	si:dkey-118j18.2
MAD_Dr_004_100011	12	Dr.78535	0	-	-	0	1	100008	NA	NA	NA	NA	-	NA	Dr.78535	wu:fc21a09	wu:fc21a09	wu:fc21a09	NA	NA
MAD_Dr_004_100012	13	Dr.78686	0	-	-	0	1	100009	NA	NA	NA	NA	-	NA	Dr.78686	NA	NA	NA	NA	NA
MAD_Dr_004_100013	14	XM_001920987.1 ; Dr.116064	0	1		0	1	10001	XM_001920987.1	XM_001920987	NA	NA	-	NA	Dr.116064	NA	NA	NA	NA	NA
MAD_Dr_004_100014	15	Dr.78696	0	-	-	0	1	100010	NA	NA	NA	NA	-	NA	Dr.78696	NA	NA	NA	NA	NA
MAD_Dr_004_100015	16	Dr.82427	0	-	-	0	1	100011	NA	NA	NA	NA	-	NA	Dr.82427	NA	NA	NA	NA	NA
MAD_Dr_004_100016	17	Dr.82782	0	-	-	0	1	100012	NA	NA	NA	NA	-	NA	Dr.82782	NA	NA	NA	NA	NA
MAD_Dr_004_100017	18	Dr.85691	0	-	-	0	1	100013	NA	NA	NA	NA	-	NA	Dr.85691	NA	NA	NA	NA	NA
MAD_Dr_004_100018	19	Dr.85904	0	-	-	0	1	100014	NA	NA	NA	NA	-	NA	Dr.85904	NA	NA	NA	NA	NA
MAD_Dr_004_100019	20	Dr.85984	0	-	-	0	1	100015	NA	NA	NA	ENSDARG00000079272	447871	NA	Dr.85984	zgc:103519	zgc:103519	zgc:103519	ZDB-GENE-040912-34	tmem14cb
MAD_Dr_004_100020	21	Dr.87684	0	-	-	0	1	100016	NA	NA	NA	ENSDARG00000070362	402821	NA	Dr.87684	cx30.9	connexin 30.9	connexin 30.9	ZDB-GENE-050616-2	cx30.9
MAD_Dr_004_100021	22	Dr.89259	0	-	-	0	1	100017	NA	NA	NA	NA	-	NA	Dr.89259	NA	NA	NA	NA	NA
MAD_Dr_004_100022	23	Dr.90050	0	-	-	0	1	100018	NA	NA	NA	NA	-	NA	Dr.90050	NA	NA	NA	NA	NA
MAD_Dr_004_100023	24	Dr.90406	0	-	-	0	1	100019	NA	NA	NA	NA	-	NA	Dr.90406	NA	NA	NA	NA	NA
MAD_Dr_004_100024	25	Dr.93843	0	-	-	0	1	100020	NA	NA	NA	NA	-	NA	Dr.93843	NA	NA	NA	NA	NA
MAD_Dr_004_100025	26	ENSDART00000113048	1	1	OTTDART00000041010	0	1	100021	NA	NA	NA	NA	-	NA	NA	NA	NA	NA	NA	NA
MAD_Dr_004_100026	27	Dr.97010	0	-	-	0	1	100022	NA	NA	NA	NA	-	NA	Dr.97010	NA	NA	NA	NA	NA
MAD_Dr_004_100027	28	Dr.99971	0	-	-	0	1	100023	NA	NA	NA	NA	-	NA	Dr.99971	NA	NA	NA	NA	NA
MAD_Dr_004_100028	29	Dr.100068	0	-	-	0	1	100024	NA	NA	NA	NA	-	NA	Dr.100068	NA	NA	NA	NA	NA
MAD_Dr_004_100029	30	Dr.102653	0	-	-	0	1	100025	NA	NA	NA	NA	-	NA	Dr.102653	NA	NA	NA	NA	NA
MAD_Dr_004_100030	31	Dr.103706	0	-	-	0	1	100026	NA	NA	NA	ENSDARG00000033227	567278	NA	Dr.103706	lect2l	leukocyte cell-derived chemotaxin 2 like	leukocyte cell-derived chemotaxin 2 like	ZDB-GENE-070127-4	lect2l
MAD_Dr_004_100031	32	Dr.107704	0	-	-	0	1	100027	NA	NA	NA	NA	-	NA	Dr.107704	NA	NA	NA	NA	NA
MAD_Dr_004_100032	33	Dr.110787	0	-	-	0	1	100028	NA	NA	NA	NA	-	NA	Dr.110787	NA	NA	NA	NA	NA
MAD_Dr_004_100033	34	XM_691857.3	0	-	-	0	1	100029	XM_691857.3	XM_691857	NA	NA	568525	NA	NA	NA	NA	NA	NA	NA
MAD_Dr_004_100035	35	Dr.118264	1	1	XM_001335978.2	0	1	100030	NA	NA	NA	NA	-	NA	Dr.118264	NA	NA	NA	NA	NA
MAD_Dr_004_100036	36	Dr.120600	0	-	-	0	1	100031	NA	NA	NA	NA	-	NA	Dr.120600	NA	NA	NA	NA	NA
MAD_Dr_004_100037	37	Dr.122816	0	-	-	0	1	100032	NA	NA	NA	NA	-	NA	Dr.122816	NA	NA	NA	NA	NA
MAD_Dr_004_100038	38	Dr.123165	0	-	-	0	1	100033	NA	NA	NA	NA	-	NA	Dr.123165	NA	NA	NA	NA	NA
MAD_Dr_004_100039	39	Dr.124064	0	-	-	0	1	100034	NA	NA	NA	NA	-	NA	Dr.124064	NA	NA	NA	NA	NA
MAD_Dr_004_100040	40	Dr.124146	0	-	-	0	1	100035	NA	NA	NA	NA	-	NA	Dr.124146	NA	NA	NA	NA	NA
MAD_Dr_004_100041	41	Dr.124459	0	-	-	0	1	100036	NA	NA	NA	NA	-	NA	Dr.124459	NA	NA	NA	NA	NA
MAD_Dr_004_100042	42	Dr.125010	1	0	Dr.79984	0	1	100037	NA	NA	NA	ENSDARG00000091061	-	NA	Dr.125010	NA	NA	NA	NA	NA
MAD_Dr_004_100043	43	Dr.125633	0	-	-	0	1	100038	NA	NA	NA	NA	-	NA	Dr.125633	NA	NA	NA	NA	NA
MAD_Dr_004_100044	44	Dr.125655	0	-	-	0	1	100039	NA	NA	NA	NA	-	NA	Dr.125655	NA	NA	NA	NA	NA
MAD_Dr_004_100045	45	XM_001921160.1	0	-	-	0	1	10004	XM_001921160.1	XM_001921160	NA	ENSDARG00000052626	568496	NA	NA	NA	NA	similar to zymogen granule membrane glycoprotein 2	ZDB-GENE-120411-15	unm_sa461
MAD_Dr_004_100046	46	Dr.126102	0	-	-	0	1	100040	NA	NA	NA	NA	-	NA	Dr.126102	NA	NA	NA	NA	NA
MAD_Dr_004_100047	47	Dr.127279	0	-	-	0	1	100041	NA	NA	NA	NA	-	NA	Dr.127279	NA	NA	NA	NA	NA
MAD_Dr_004_100048	48	Dr.127721	0	-	-	0	1	100042	NA	NA	NA	NA	-	NA	Dr.127721	NA	NA	NA	NA	NA
MAD_Dr_004_100049	49	Dr.127756	0	-	-	0	1	100043	NA	NA	NA	NA	-	NA	Dr.127756	NA	NA	NA	NA	NA
MAD_Dr_004_100050	50	Dr.127773	0	-	-	0	1	100044	NA	NA	NA	NA	-	NA	Dr.127773	wu:fk48d07	wu:fk48d07	wu:fk48d07	ZDB-GENE-030131-6611	si:ch211-175g6.7
MAD_Dr_004_100051	51	Dr.131473	0	-	-	0	1	100045	NA	NA	NA	NA	-	NA	Dr.131473	NA	NA	NA	NA	NA
MAD_Dr_004_100052	52	Dr.132085	0	-	-	0	1	100046	NA	NA	NA	NA	-	NA	Dr.132085	NA	NA	NA	NA	NA
MAD_Dr_004_100053	53	Dr.134351	0	-	-	0	1	100047	NA	NA	NA	ENSDARG00000025733	492819	NA	Dr.134351	si:dkey-13a21.3	si:dkey-13a21.3	si:dkey-13a21.3	NA	NA
MAD_Dr_004_100054	54	Dr.134707	1	0	ENSDART00000006703	0	1	100048	NA	NA	NA	NA	-	NA	Dr.134707	NA	NA	NA	NA	NA
MAD_Dr_004_100055	55	Dr.134835	7	0	Dr.128002 ; Dr.129396 ; Dr.126986 ; Dr.153136 ; Dr.128039 ; Dr.126219 ; Dr.107822	0	1	100049	NA	NA	NA	NA	-	NA	Dr.134835	NA	NA	NA	NA	NA
MAD_Dr_004_100056	56	ENSDART00000083969	0	-	-	0	1	10005	NA	NA	NA	ENSDARG00000059993	-	NA	NA	NA	NA	NA	ZDB-GENE-090302-3	trpm4a
MAD_Dr_004_100057	57	Dr.135316	0	-	-	0	1	100050	NA	NA	NA	NA	799208	NA	Dr.135316	NA	NA	NA	ZDB-GENE-081022-132	zgc:194627
MAD_Dr_004_100058	58	Dr.136355	63	0	ENSDART00000099417 ; Dr.84072 ; XM_001338542.2 ; Dr.136141 ; Dr.136010 ; Dr.118131 ; Dr.82180 ; Dr.131287 ; XM_001332029.2 ; XR_045078.1 ; XM_001922997.1 ; OTTDART00000027454 ; Dr.129403 ; Dr.130029 ; Dr.129653 ; Dr.135461 ; Dr.135448 ; Dr.154166 ; Dr.137940 ; Dr.88043 ; NM_001076634.1 ; ENSDART00000009839 ; Dr.93039 ; NM_001114563.1 ; Dr.140904 ; XM_001921006.1 ; XR_045012.1 ; Dr.129518 ; Dr.128…	0	1	100051	NA	NA	NA	NA	-	NA	Dr.136355	NA	NA	NA	NA	NA
MAD_Dr_004_100059	59	Dr.136808	0	-	-	0	1	100052	NA	NA	NA	NA	-	NA	Dr.136808	NA	NA	NA	NA	NA
MAD_Dr_004_100060	60	Dr.137253	4	0	ENSDART00000056850 ; Dr.84123 ; NM_001098185.1 ; OTTDART00000038537	0	1	100053	NA	NA	NA	NA	-	NA	Dr.137253	NA	NA	NA	NA	NA
MAD_Dr_004_100061	61	Dr.137348	0	-	-	0	1	100054	NA	NA	NA	NA	-	NA	Dr.137348	NA	NA	NA	NA	NA
MAD_Dr_004_100062	62	Dr.137789	0	-	-	0	1	100055	NA	NA	NA	NA	-	NA	Dr.137789	NA	NA	NA	NA	NA
MAD_Dr_004_100063	63	XM_685559.3	0	-	-	0	1	100056	XM_685559.3	XM_685559	NA	NA	-	NA	NA	NA	NA	NA	NA	NA
MAD_Dr_004_100064	64	Dr.150513	0	-	-	0	1	100057	NA	NA	NA	NA	-	NA	Dr.150513	NA	NA	NA	ZDB-GENE-030219-206	impdh1b
MAD_Dr_004_100065	65	Dr.150599	0	-	-	0	1	100058	NA	NA	NA	NA	-	NA	Dr.150599	NA	NA	NA	NA	NA
MAD_Dr_004_100066	66	Dr.151387	0	-	-	0	1	100059	NA	NA	NA	NA	-	NA	Dr.151387	NA	NA	NA	NA	NA
MAD_Dr_004_100067	67	Dr.151921	3	0	ENSDART00000106428 ; Dr.131804 ; Dr.153127	0	1	100060	NA	NA	NA	NA	-	NA	Dr.151921	NA	NA	NA	NA	NA
MAD_Dr_004_100068	68	Dr.151951	0	-	-	0	1	100061	NA	NA	NA	NA	-	NA	Dr.151951	si:busm1-180g5.6	si:busm1-180g5.6	si:busm1-180g5.6	NA	NA
MAD_Dr_004_100069	69	Dr.153118	9	0	XM_001923385.1 ; XM_001334645.2 ; XM_001923500.1 ; XR_029740.2 ; XM_001923863.1 ; Dr.119851 ; XR_029228.1 ; XM_001334411.1 ; XM_001333854.1	0	1	100062	NA	NA	NA	NA	-	NA	Dr.153118	NA	NA	NA	NA	NA
MAD_Dr_004_100070	70	Dr.153303	0	-	-	0	1	100063	NA	NA	NA	NA	-	NA	Dr.153303	NA	NA	NA	NA	NA
MAD_Dr_004_100071	71	Dr.154242	0	-	-	0	1	100064	NA	NA	NA	NA	-	NA	Dr.154242	NA	NA	NA	NA	NA
MAD_Dr_004_100072	72	OTTDART00000020844 ; OTTDART00000006122 ; OTTDART00000006123	39	0	OTTDART00000039856 ; Dr.120880 ; OTTDART00000006120 ; OTTDART00000013122 ; Dr.123389 ; OTTDART00000015712 ; OTTDART00000033992 ; OTTDART00000013052 ; OTTDART00000018909 ; OTTDART00000018905 ; OTTDART00000013051 ; OTTDART00000013050 ; OTTDART00000039851 ; OTTDART00000039853 ; OTTDART00000039852 ; OTTDART00000018906 ; OTTDART00000006113 ; Dr.43025 ; OTTDART00000035532 ; OTTDART00000023626 ; OTTDART…	0	1	100065	NA	NA	NA	NA	338288	NA	NA	NA	NA	NA	ZDB-GENE-030219-188	si:ch211-198j3.1
MAD_Dr_004_100073	73	OTTDART00000034068	21	0	OTTDART00000033316 ; OTTDART00000030128 ; Dr.128727 ; OTTDART00000033315 ; Dr.126817 ; OTTDART00000033317 ; OTTDART00000033233 ; OTTDART00000042891 ; OTTDART00000035758 ; OTTDART00000022927 ; Dr.126061 ; OTTDART00000035757 ; Dr.124224 ; OTTDART00000030255 ; Dr.126820 ; OTTDART00000033318 ; OTTDART00000033234 ; OTTDART00000042893 ; OTTDART00000034728 ; Dr.139312 ; OTTDART00000035569	0	1	100067	NA	NA	NA	ENSDARG00000094401	-	NA	NA	NA	NA	NA	ZDB-GENE-070912-440	si:dkey-216e24.5
MAD_Dr_004_100074	74	OTTDART00000024433	0	-	-	0	1	100068	NA	NA	NA	ENSDARG00000017708	334130	NA	NA	NA	NA	NA	ZDB-GENE-030131-6062	lrrc40
MAD_Dr_004_100075	75	OTTDART00000025658	0	-	-	0	1	100069	NA	NA	NA	ENSDARG00000077505	30077	NA	NA	NA	NA	retinol binding protein 4, plasma	ZDB-GENE-000210-19	rbp4
MAD_Dr_004_100076	76	ENSDART00000083876	2	1	Dr.121455 ; NM_001045314.1	0	1	10007	NA	NA	NA	ENSDARG00000059923	724009	NA	NA	NA	NA	zgc:136752	ZDB-GENE-060616-266	slc25a47a
MAD_Dr_004_100077	77	OTTDART00000028075	2	1	OTTDART00000028071 ; Dr.46194	0	1	100070	NA	NA	NA	ENSDARG00000056318	449817	NA	NA	NA	NA	zgc:103534	ZDB-GENE-041010-67	kansl2
MAD_Dr_004_100078	78	OTTDART00000029291	1	1	ENSDART00000065397	0	1	100071	NA	NA	NA	ENSDARG00000044540	447939	NA	NA	NA	NA	zgc:101826	ZDB-GENE-040912-126	fkbp2
MAD_Dr_004_100079	79	OTTDART00000032428	2	0	XM_001342429.2 ; XM_001341072.2	0	1	100072	NA	NA	NA	ENSDARG00000094187	8388607	NA	NA	NA	NA	NA	ZDB-GENE-070705-450	si:dkey-270b7.5
MAD_Dr_004_100080	80	OTTDART00000034816	1	0	Dr.131388	0	1	100074	NA	NA	NA	ENSDARG00000092085	-	NA	NA	NA	NA	NA	ZDB-GENE-081104-35	si:ch211-145m1.3
MAD_Dr_004_100081	81	OTTDART00000036068	0	-	-	0	1	100075	NA	NA	NA	ENSDARG00000021494	322358	NA	NA	NA	NA	hepatocyte nuclear factor 4, alpha	ZDB-GENE-030131-1077	hnf4a
MAD_Dr_004_100082	82	OTTDART00000038532	4	1	ENSDART00000017176 ; OTTDART00000038529 ; Dr.33715 ; NM_001033107.2	0	1	100076	NA	NA	NA	ENSDARG00000016484	613144	NA	NA	NA	NA	dyskeratosis congenita 1, dyskerin	ZDB-GENE-031118-120	dkc1
MAD_Dr_004_100083	83	OTTDART00000039015	3	1	ENSDART00000014983 ; OTTDART00000039012 ; OTTDART00000039019	0	1	100077	NA	NA	NA	ENSDARG00000033738	337226	NA	NA	NA	NA	NA	ZDB-GENE-030131-9170	zgc:153867
MAD_Dr_004_100084	84	OTTDART00000039019	0	-	-	0	1	100078	NA	NA	NA	ENSDARG00000033738	337226	NA	NA	NA	NA	NA	ZDB-GENE-030131-9170	zgc:153867
MAD_Dr_004_100085	85	OTTDART00000039403	0	-	-	0	1	100079	NA	NA	NA	ENSDARG00000007285	393748	NA	NA	NA	NA	mitochondrial ribosomal protein 63	ZDB-GENE-040426-1745	mrpl57
MAD_Dr_004_100086	86	OTTDART00000042920	2	0	OTTDART00000012208 ; Dr.3346	0	1	100080	NA	NA	NA	ENSDARG00000093881	-	NA	NA	NA	NA	NA	ZDB-GENE-091204-122	si:ch211-264f7.2
MAD_Dr_004_100087	87	OTTDART00000043680	0	-	-	0	1	100081	NA	NA	NA	ENSDARG00000093275	-	NA	NA	NA	NA	NA	ZDB-GENE-091118-21	si:ch211-238p8.1
MAD_Dr_004_100088	88	OTTDART00000044071	0	-	-	0	1	100082	NA	NA	NA	ENSDARG00000054103	654446	NA	NA	NA	NA	ripply1	ZDB-GENE-060113-1	ripply1
MAD_Dr_004_100089	89	OTTDART00000044519	4	0	ENSDART00000018868 ; OTTDART00000027206 ; NM_199779.1 ; Dr.77341	0	1	100083	NA	NA	NA	ENSDARG00000018491	554998	NA	NA	NA	NA	protein disulfide isomerase associated 4	ZDB-GENE-030131-5493	pdia4
MAD_Dr_004_100090	90	OTTDART00000045382	5	1	OTTDART00000045376 ; ENSDART00000104299 ; OTTDART00000045374 ; Dr.76537 ; XM_704218.3	0	1	100084	NA	NA	NA	ENSDARG00000091351	325896	NA	NA	NA	NA	NA	ZDB-GENE-030521-29	cnp
MAD_Dr_004_100091	91	ENSDART00000019898	1	1	NM_001002556.1	0	1	100085	NA	NA	NA	ENSDARG00000013075	436829	NA	NA	NA	NA	zgc:92770	ZDB-GENE-040718-294	mrpl11
MAD_Dr_004_100092	92	ENSDART00000067461	1	1	OTTDART00000008083	0	1	100087	NA	NA	NA	ENSDARG00000045898	321322	NA	NA	NA	NA	si:ch211-152c2.3	ZDB-GENE-030131-9914	si:ch211-152c2.3
MAD_Dr_004_100093	93	ENSDART00000073883	1	1	NM_001037110.1	0	1	100088	NA	NA	NA	ENSDARG00000052103	567734	NA	NA	NA	NA	deoxythymidylate kinase (thymidylate kinase)	ZDB-GENE-990603-11	dtymk
MAD_Dr_004_100094	94	ENSDART00000074027	0	-	-	0	1	100089	NA	NA	NA	ENSDARG00000018506	-	NA	NA	NA	NA	finTRIM family, member 3	ZDB-GENE-070912-225	ftr03
MAD_Dr_004_100095	95	ENSDART00000061361	0	-	-	0	1	1001	NA	NA	NA	NA	-	NA	NA	NA	NA	carbamoyl-phosphate synthetase 2, aspartate transc	NA	NA
MAD_Dr_004_100096	96	NM_201008.1 ; Dr.24973	0	1		0	1	10011	NM_201008.1	NM_201008	pfkfb2	ENSDARG00000023840	393983	6-phosphofructo-2-kinase/fructose-2,6-biphosphatas	Dr.24973	pfkfb2	6-phosphofructo-2-kinase/fructose-2,6-biphosphatas	6-phosphofructo-2-kinase/fructose-2,6-biphosphatase 2	ZDB-GENE-040426-966	pfkfb2a
MAD_Dr_004_100097	97	OTTDART00000034507	0	-	-	0	1	100111	NA	NA	NA	ENSDARG00000095057	-	NA	NA	NA	NA	NA	ZDB-GENE-081104-522	si:dkey-103d23.3
MAD_Dr_004_100098	98	ENSDART00000111737	3	1	Dr.54166 ; XM_001921388.1 ; OTTDART00000010077	0	1	100140	NA	NA	NA	NA	-	NA	NA	NA	NA	NA	NA	NA
MAD_Dr_004_100099	99	XM_001340654.2	1	0	Dr.117871	0	1	100141	XM_001340654.2	XM_001340654	NA	NA	-	NA	NA	NA	NA	NA	NA	NA
MAD_Dr_004_100100	100	NM_001017583.1 ; ENSDART00000043305 ; Dr.104593	1	0	Dr.77847	0	1	100144	NM_001017583.1	NM_001017583	zgc:110726	ENSDARG00000068289	550245	zgc:110726	Dr.104593	zgc:110726	zgc:110726	similar to eukaryotic translation initiation factor 3, subunit 12; zgc:110726	ZDB-GENE-050417-45	eif3k
MAD_Dr_004_100101	101	NM_001003456.1	2	0	OTTDART00000037799 ; Dr.34068	0	1	100145	NM_001003456.1	NM_001003456	txndc17	ENSDARG00000058079	445062	thioredoxin domain containing 17	NA	NA	NA	thioredoxin domain containing 17	ZDB-GENE-040801-193	txndc17
MAD_Dr_004_100102	102	Dr.2506	0	-	-	0	1	100146	NA	NA	NA	NA	561618	NA	Dr.2506	NA	NA	NA	ZDB-GENE-091030-1	slc4a4b
MAD_Dr_004_100103	103	Dr.3757	0	-	-	0	1	100147	NA	NA	NA	NA	-	NA	Dr.3757	wu:fc13c09	wu:fc13c09	wu:fc13c09	ZDB-GENE-030131-2612	wu:fc13c09
MAD_Dr_004_100104	104	Dr.10674	0	-	-	0	1	100148	NA	NA	NA	ENSDARG00000061228	572231	NA	Dr.10674	NA	NA	hypothetical LOC572231	ZDB-GENE-100922-122	pfdn4
MAD_Dr_004_100105	105	Dr.18311	1	1	OTTDART00000018165	0	1	100149	NA	NA	NA	NA	-	NA	Dr.18311	si:ch211-245h7.2	si:ch211-245h7.2	si:ch211-245h7.2	ZDB-GENE-030131-1521	si:ch211-245h7.2
MAD_Dr_004_100106	106	Dr.28831	0	-	-	0	1	100150	NA	NA	NA	NA	-	NA	Dr.28831	NA	NA	NA	NA	NA
MAD_Dr_004_100107	107	Dr.43005	0	-	-	0	1	100151	NA	NA	NA	NA	-	NA	Dr.43005	NA	NA	NA	NA	NA
MAD_Dr_004_100108	108	Dr.57796	0	-	-	0	1	100152	NA	NA	NA	NA	-	NA	Dr.57796	NA	NA	NA	NA	NA
MAD_Dr_004_100109	109	Dr.66177	0	-	-	0	1	100153	NA	NA	NA	NA	-	NA	Dr.66177	wu:fj84d07	wu:fj84d07	wu:fj84d07	NA	NA
MAD_Dr_004_100110	110	Dr.78105	3	1	OTTDART00000045013 ; NM_213427.1 ; OTTDART00000045012	0	1	100154	NA	NA	NA	ENSDARG00000024143	406736	NA	Dr.78105	zgc:56518	zgc:56518	zgc:56518	ZDB-GENE-040426-2767	mgst3
MAD_Dr_004_100111	111	Dr.81586	0	-	-	0	1	100155	NA	NA	NA	NA	-	NA	Dr.81586	wu:fj88b08	wu:fj88b08	wu:fj88b08	NA	NA
MAD_Dr_004_100112	112	Dr.84284	0	-	-	0	1	100156	NA	NA	NA	NA	-	NA	Dr.84284	NA	NA	NA	NA	NA
MAD_Dr_004_100113	113	Dr.84817	0	-	-	0	1	100157	NA	NA	NA	NA	-	NA	Dr.84817	NA	NA	NA	NA	NA
MAD_Dr_004_100114	114	Dr.86850	0	-	-	0	1	100158	NA	NA	NA	NA	-	NA	Dr.86850	NA	NA	NA	NA	NA
MAD_Dr_004_100115	115	Dr.87073	0	-	-	0	1	100159	NA	NA	NA	NA	-	NA	Dr.87073	NA	NA	NA	NA	NA
MAD_Dr_004_100116	116	Dr.96441	0	-	-	0	1	100160	NA	NA	NA	NA	-	NA	Dr.96441	NA	NA	NA	NA	NA
MAD_Dr_004_100117	117	Dr.96863	0	-	-	0	1	100161	NA	NA	NA	NA	-	NA	Dr.96863	NA	NA	NA	NA	NA
MAD_Dr_004_100118	118	Dr.100076	0	-	-	0	1	100162	NA	NA	NA	NA	-	NA	Dr.100076	NA	NA	NA	NA	NA
MAD_Dr_004_100119	119	Dr.100557	0	-	-	0	1	100163	NA	NA	NA	NA	-	NA	Dr.100557	NA	NA	NA	NA	NA
MAD_Dr_004_100120	120	Dr.103935	0	-	-	0	1	100164	NA	NA	NA	NA	-	NA	Dr.103935	NA	NA	NA	NA	NA
MAD_Dr_004_100121	121	Dr.105099	0	-	-	0	1	100165	NA	NA	NA	NA	-	NA	Dr.105099	NA	NA	NA	NA	NA
MAD_Dr_004_100122	122	Dr.111457	0	-	-	0	1	100166	NA	NA	NA	NA	-	NA	Dr.111457	NA	NA	NA	NA	NA
MAD_Dr_004_100123	123	Dr.114732	0	-	-	0	1	100167	NA	NA	NA	NA	-	NA	Dr.114732	NA	NA	NA	NA	NA
MAD_Dr_004_100124	124	Dr.121270	1	0	XM_001340181.2	0	1	100168	NA	NA	NA	NA	-	NA	Dr.121270	NA	NA	NA	NA	NA
MAD_Dr_004_100125	125	Dr.121829	0	-	-	0	1	100169	NA	NA	NA	NA	-	NA	Dr.121829	NA	NA	NA	NA	NA
MAD_Dr_004_100126	126	NM_199583.1 ; Dr.6448 ; OTTDART00000023690 ; ENSDART00000025326	0	1		0	1	10017	NM_199583.1	NM_199583	csnk1da	ENSDARG00000008370	322106	casein kinase 1, delta a	Dr.6448	csnk1da	casein kinase 1, delta a	casein kinase 1, delta a	ZDB-GENE-030131-825	csnk1da
MAD_Dr_004_100127	127	Dr.122483	0	-	-	0	1	100170	NA	NA	NA	NA	-	NA	Dr.122483	NA	NA	NA	NA	NA
MAD_Dr_004_100128	128	Dr.123342	0	-	-	0	1	100171	NA	NA	NA	NA	-	NA	Dr.123342	NA	NA	NA	NA	NA
MAD_Dr_004_100129	129	Dr.124802	0	-	-	0	1	100172	NA	NA	NA	NA	-	NA	Dr.124802	NA	NA	NA	NA	NA
MAD_Dr_004_100130	130	Dr.125783	0	-	-	0	1	100173	NA	NA	NA	NA	-	NA	Dr.125783	NA	NA	NA	NA	NA
MAD_Dr_004_100131	131	Dr.125809	0	-	-	0	1	100174	NA	NA	NA	NA	-	NA	Dr.125809	NA	NA	NA	NA	NA
MAD_Dr_004_100132	132	XM_001922600.1	0	-	-	0	1	100175	XM_001922600.1	XM_001922600	NA	NA	-	NA	NA	NA	NA	NA	NA	NA
MAD_Dr_004_100133	133	Dr.126655	0	-	-	0	1	100176	NA	NA	NA	NA	-	NA	Dr.126655	NA	NA	NA	NA	NA
MAD_Dr_004_100134	134	Dr.128121	0	-	-	0	1	100177	NA	NA	NA	NA	-	NA	Dr.128121	NA	NA	NA	NA	NA
MAD_Dr_004_100135	135	Dr.129043	0	-	-	0	1	100178	NA	NA	NA	NA	-	NA	Dr.129043	NA	NA	NA	NA	NA
MAD_Dr_004_100136	136	Dr.129262	0	-	-	0	1	100179	NA	NA	NA	NA	-	NA	Dr.129262	NA	NA	NA	NA	NA
MAD_Dr_004_100137	137	Dr.129801	0	-	-	0	1	100180	NA	NA	NA	NA	-	NA	Dr.129801	NA	NA	NA	NA	NA
MAD_Dr_004_100138	138	Dr.130857	2	0	Dr.123392 ; Dr.123032	0	1	100181	NA	NA	NA	NA	-	NA	Dr.130857	NA	NA	NA	NA	NA
MAD_Dr_004_100139	139	Dr.134016	1	1	OTTDART00000028906	0	1	100182	NA	NA	NA	ENSDARG00000056874	436979	NA	Dr.134016	lygl1	lysozyme g-like 1	zgc:92608	ZDB-GENE-040718-461	lygl1
MAD_Dr_004_100140	140	Dr.135147	0	-	-	0	1	100183	NA	NA	NA	NA	-	NA	Dr.135147	NA	NA	NA	NA	NA
MAD_Dr_004_100141	141	Dr.135982	0	-	-	0	1	100184	NA	NA	NA	NA	-	NA	Dr.135982	NA	NA	NA	NA	NA
MAD_Dr_004_100142	142	Dr.138484	0	-	-	0	1	100185	NA	NA	NA	NA	-	NA	Dr.138484	NA	NA	NA	NA	NA
MAD_Dr_004_100143	143	Dr.138693	0	-	-	0	1	100186	NA	NA	NA	NA	-	NA	Dr.138693	NA	NA	NA	NA	NA
MAD_Dr_004_100144	144	Dr.140052	0	-	-	0	1	100187	NA	NA	NA	NA	-	NA	Dr.140052	NA	NA	NA	NA	NA
MAD_Dr_004_100145	145	Dr.149030	0	-	-	0	1	100188	NA	NA	NA	NA	-	NA	Dr.149030	im:7137006	im:7137006	im:7137006	NA	NA
MAD_Dr_004_100146	146	Dr.152051	0	-	-	0	1	100189	NA	NA	NA	NA	-	NA	Dr.152051	NA	NA	NA	NA	NA
MAD_Dr_004_100148	147	Dr.152072	0	-	-	0	1	100190	NA	NA	NA	NA	-	NA	Dr.152072	si:dkey-146m20.9	si:dkey-146m20.9	si:dkey-146m20.9	NA	NA
MAD_Dr_004_100149	148	Dr.152236	0	-	-	0	1	100191	NA	NA	NA	NA	-	NA	Dr.152236	NA	NA	NA	NA	NA
MAD_Dr_004_100150	149	Dr.152469	0	-	-	0	1	100192	NA	NA	NA	NA	-	NA	Dr.152469	NA	NA	NA	NA	NA
MAD_Dr_004_100151	150	Dr.153050	1	0	Dr.134990	0	1	100193	NA	NA	NA	NA	-	NA	Dr.153050	NA	NA	NA	NA	NA
MAD_Dr_004_100152	151	Dr.153056	5	0	OTTDART00000033539 ; OTTDART00000033993 ; OTTDART00000035524 ; Dr.130125 ; Dr.127360	0	1	100194	NA	NA	NA	NA	-	NA	Dr.153056	NA	NA	NA	NA	NA
MAD_Dr_004_100153	152	OTTDART00000012561	0	-	-	0	1	100195	NA	NA	NA	ENSDARG00000040874	556762	NA	NA	NA	NA	adducin 3 (gamma) a	ZDB-GENE-030131-2721	add3a
MAD_Dr_004_100154	153	OTTDART00000026092	1	1	OTTDART00000026089	0	1	100196	NA	NA	NA	ENSDARG00000092305	8388607	NA	NA	NA	NA	NA	ZDB-GENE-030131-5881	poldip2
MAD_Dr_004_100155	154	OTTDART00000028469	1	1	OTTDART00000028468	0	1	100197	NA	NA	NA	ENSDARG00000054914	436731	NA	NA	NA	NA	NA	ZDB-GENE-040718-158	dgat1b
MAD_Dr_004_100156	155	OTTDART00000029306	1	1	OTTDART00000029307	0	1	100198	NA	NA	NA	ENSDARG00000015557	445149	NA	NA	NA	NA	NA	ZDB-GENE-040801-54	zgc:100829
MAD_Dr_004_100157	156	OTTDART00000030626	5	0	ENSDART00000103665 ; NM_213348.3 ; ENSDART00000044838 ; OTTDART00000030624 ; Dr.12107	0	1	100199	NA	NA	NA	ENSDARG00000032849	792085	NA	NA	NA	NA	N-myc downstream regulated gene 1	ZDB-GENE-030826-34	ndrg1a
MAD_Dr_004_100158	157	ENSDART00000008139	0	-	-	0	1	1002	NA	NA	NA	ENSDARG00000006923	569528	NA	NA	NA	NA	NA	ZDB-GENE-090514-3	cacna1ab
MAD_Dr_004_100160	158	OTTDART00000034219 ; OTTDART00000033752	0	1		0	1	100201	NA	NA	NA	NA	8388607	NA	NA	NA	NA	NA	NA	NA
MAD_Dr_004_100161	159	OTTDART00000035140	0	-	-	0	1	100202	NA	NA	NA	ENSDARG00000077139	-	NA	NA	NA	NA	NA	NA	NA
MAD_Dr_004_100162	160	OTTDART00000035452	1	1	OTTDART00000035450	0	1	100203	NA	NA	NA	ENSDARG00000003968	565767	NA	NA	NA	NA	NA	ZDB-GENE-041008-244	zgc:162969
MAD_Dr_004_100163	161	OTTDART00000040631	0	-	-	0	1	100205	NA	NA	NA	ENSDARG00000079840	-	NA	NA	NA	NA	NA	ZDB-GENE-070202-9	kcnma1a
MAD_Dr_004_100164	162	OTTDART00000041258	8	1	ENSDART00000054925 ; OTTDART00000041257 ; ENSDART00000054923 ; OTTDART00000041256 ; Dr.15829 ; NM_001006035.1 ; ENSDART00000101586 ; OTTDART00000041255	0	1	100206	NA	NA	NA	ENSDARG00000037713	450014	NA	NA	NA	NA	NA	ZDB-GENE-041010-130	pcnp
MAD_Dr_004_100165	163	ENSDART00000002384	0	-	-	0	1	100207	NA	NA	NA	ENSDARG00000007406	404602	NA	NA	NA	NA	NA	ZDB-GENE-000223-14	phox2a
MAD_Dr_004_100166	164	ENSDART00000042887	0	-	-	0	1	100208	NA	NA	NA	ENSDARG00000035101	-	NA	NA	NA	NA	NA	NA	NA
MAD_Dr_004_100167	165	Dr.29852	3	1	ENSDART00000005884 ; OTTDART00000025000 ; NM_194416.1	0	1	10021	NA	NA	NA	ENSDARG00000002235	373882	NA	Dr.29852	mmp14a	matrix metalloproteinase 14a (membrane-inserted)	matrix metalloproteinase 14 (membrane-inserted) alpha	ZDB-GENE-030901-1	mmp14a
MAD_Dr_004_100168	166	ENSDART00000066583	2	0	OTTDART00000029109 ; Dr.87779	0	1	100213	NA	NA	NA	ENSDARG00000004274	541336	NA	NA	NA	NA	zgc:112496	ZDB-GENE-050320-25	zgc:112496
MAD_Dr_004_100169	167	ENSDART00000078955	1	0	Dr.111693	0	1	100218	NA	NA	NA	ENSDARG00000079844	-	NA	NA	NA	NA	NA	NA	NA
MAD_Dr_004_100170	168	OTTDART00000040127	2	1	Dr.81102 ; XM_001919326.1	0	1	100219	NA	NA	NA	ENSDARG00000078529	8388607	NA	NA	NA	NA	NA	NA	NA
MAD_Dr_004_100171	169	XM_695389.3	0	-	-	0	1	10022	XM_695389.3	XM_695389	NA	NA	-	NA	NA	NA	NA	NA	ZDB-GENE-030131-6226	si:ch211-135f11.1
MAD_Dr_004_100172	170	ENSDART00000081105	0	-	-	0	1	100220	NA	NA	NA	ENSDARG00000058254	-	NA	NA	NA	NA	NA	ZDB-GENE-131127-437	si:ch211-213d14.1
MAD_Dr_004_100173	171	ENSDART00000099666 ; OTTDART00000031932	8	0	XM_001346112.2 ; XM_001346082.2 ; XM_684754.2 ; ENSDART00000099380 ; ENSDART00000024625 ; XM_001920452.1 ; XM_688117.3 ; OTTDART00000032722	0	1	100221	NA	NA	NA	ENSDARG00000094985	-	NA	NA	NA	NA	NA	ZDB-GENE-070912-564	si:dkey-58b18.4
MAD_Dr_004_100174	172	ENSDART00000100559	0	-	-	0	1	100222	NA	NA	NA	ENSDARG00000069222	-	NA	NA	NA	NA	NA	NA	NA
MAD_Dr_004_100175	173	ENSDART00000110210	2	1	ENSDART00000066556 ; Dr.91149	0	1	100226	NA	NA	NA	NA	-	NA	NA	NA	NA	NA	NA	NA
MAD_Dr_004_100176	174	ENSDART00000112513	0	-	-	0	1	100227	NA	NA	NA	NA	-	NA	NA	NA	NA	NA	NA	NA
MAD_Dr_004_100177	175	ENSDART00000114685	3	1	XM_693640.3 ; Dr.82019 ; NM_001089480.1	0	1	100228	NA	NA	NA	ENSDARG00000078852	100037324	NA	NA	NA	NA	hypothetical LOC570193; zgc:162310	ZDB-GENE-070410-69	zgc:162310
MAD_Dr_004_100178	176	ENSDART00000014103	1	1	Dr.82236	0	1	100229	NA	NA	NA	ENSDARG00000001804	550424	NA	NA	NA	NA	hypothetical LOC791786; zgc:112148	ZDB-GENE-050417-235	zgc:112148
MAD_Dr_004_100179	177	XM_001921914.1	0	-	-	0	1	100231	XM_001921914.1	XM_001921914	NA	NA	-	NA	NA	NA	NA	NA	NA	NA
MAD_Dr_004_100180	178	ENSDART00000073772	0	-	-	0	1	100232	NA	NA	NA	ENSDARG00000052033	568758	NA	NA	NA	NA	NA	NA	NA
MAD_Dr_004_100181	179	XM_690037.2 ; OTTDART00000043349	1	0	Dr.119714	0	1	100234	XM_690037.2	XM_690037	NA	ENSDARG00000086337	-	NA	NA	NA	NA	NA	ZDB-GENE-091204-230	si:dkey-102g19.3
MAD_Dr_004_100182	180	XM_001921223.1	1	0	XM_001343030.2	0	1	100235	XM_001921223.1	XM_001921223	NA	NA	-	NA	NA	NA	NA	NA	NA	NA
MAD_Dr_004_100183	181	XM_001334865.2 ; Dr.79142	0	1		0	1	100236	XM_001334865.2	XM_001334865	NA	NA	-	NA	Dr.79142	NA	NA	NA	NA	NA
MAD_Dr_004_100184	182	XM_001346627.2	1	0	Dr.37889	0	1	100237	XM_001346627.2	XM_001346627	NA	NA	-	NA	NA	NA	NA	NA	NA	NA
MAD_Dr_004_100185	183	NM_001007784.1	1	1	Dr.88049	0	1	100238	NM_001007784.1	NM_001007784	crygn1	ENSDARG00000087437	493629	crystallin, gamma N1	NA	NA	NA	crystallin, gamma N1	ZDB-GENE-050225-1	crygn1
MAD_Dr_004_100186	184	Dr.70425	0	-	-	0	1	100239	NA	NA	NA	NA	-	NA	Dr.70425	NA	NA	NA	NA	NA
MAD_Dr_004_100187	185	Dr.73995	0	-	-	0	1	100240	NA	NA	NA	NA	-	NA	Dr.73995	NA	NA	NA	NA	NA
MAD_Dr_004_100188	186	Dr.74759	4	1	OTTDART00000018186 ; ENSDART00000103810 ; XR_044762.1 ; OTTDART00000031398	0	1	100241	NA	NA	NA	ENSDARG00000070585	559643	NA	Dr.74759	NA	NA	novel protein similar to vertebrate erythrocyte membrane protein band 4.1 (elliptocytosis 1, RH-linked) (EPB41)	ZDB-GENE-070705-81	epb41a
MAD_Dr_004_100189	187	Dr.75132	1	0	Dr.126970	0	1	100242	NA	NA	NA	NA	-	NA	Dr.75132	NA	NA	NA	NA	NA
MAD_Dr_004_100190	188	Dr.76089	0	-	-	0	1	100243	NA	NA	NA	ENSDARG00000035756	393818	NA	Dr.76089	zgc:77702	zgc:77702	zgc:77702; zgc:114188	ZDB-GENE-040426-1852	rps17
MAD_Dr_004_100191	189	Dr.78524	0	-	-	0	1	100244	NA	NA	NA	NA	-	NA	Dr.78524	wu:fc20c04	wu:fc20c04	wu:fc20c04	ZDB-GENE-030131-2868	wu:fc20c04
MAD_Dr_004_100193	190	Dr.89131	1	0	Dr.117869	0	1	100246	NA	NA	NA	NA	-	NA	Dr.89131	wu:fb36g02	wu:fb36g02	wu:fb36g02	NA	NA
MAD_Dr_004_100194	191	Dr.96930	0	-	-	0	1	100247	NA	NA	NA	NA	-	NA	Dr.96930	NA	NA	NA	NA	NA
MAD_Dr_004_100195	192	Dr.98734	0	-	-	0	1	100248	NA	NA	NA	NA	-	NA	Dr.98734	NA	NA	NA	NA	NA
MAD_Dr_004_100196	193	Dr.111025	0	-	-	0	1	100249	NA	NA	NA	NA	-	NA	Dr.111025	NA	NA	NA	NA	NA
MAD_Dr_004_100197	194	OTTDART00000015804	0	-	-	0	1	10025	NA	NA	NA	ENSDARG00000077897	553232	NA	NA	NA	NA	NA	ZDB-GENE-050419-201	znf296
MAD_Dr_004_100198	195	Dr.116151	28	0	XM_001343754.2 ; OTTDART00000035753 ; OTTDART00000011160 ; OTTDART00000011162 ; OTTDART00000002146 ; OTTDART00000033814 ; OTTDART00000030933 ; OTTDART00000005159 ; OTTDART00000031120 ; OTTDART00000005160 ; OTTDART00000030928 ; Dr.130252 ; Dr.142585 ; OTTDART00000016258 ; OTTDART00000016254 ; OTTDART00000030934 ; Dr.154303 ; Dr.154221 ; Dr.127590 ; OTTDART00000012424 ; OTTDART00000033813 ; OTTDART…	0	1	100250	NA	NA	NA	NA	-	NA	Dr.116151	si:dkey-114b16.4	si:dkey-114b16.4	si:dkey-114b16.4	NA	NA
MAD_Dr_004_100199	196	XM_684174.1	0	-	-	0	1	100251	XM_684174.1	XM_684174	NA	NA	-	NA	NA	NA	NA	NA	NA	NA
MAD_Dr_004_100200	197	Dr.119789	0	-	-	0	1	100252	NA	NA	NA	ENSDARG00000078113	559659	NA	Dr.119789	zgc:171560	zgc:171560	zgc:171560	ZDB-GENE-070928-12	atp5ia
MAD_Dr_004_100201	198	Dr.121642	0	-	-	0	1	100253	NA	NA	NA	NA	-	NA	Dr.121642	wu:fb08f09	wu:fb08f09	wu:fb08f09	NA	NA
MAD_Dr_004_100202	199	Dr.125069	0	-	-	0	1	100254	NA	NA	NA	NA	-	NA	Dr.125069	NA	NA	NA	NA	NA
MAD_Dr_004_100203	200	Dr.125201	0	-	-	0	1	100255	NA	NA	NA	NA	-	NA	Dr.125201	NA	NA	NA	NA	NA
MAD_Dr_004_100204	201	Dr.125458	0	-	-	0	1	100256	NA	NA	NA	NA	-	NA	Dr.125458	NA	NA	NA	NA	NA
MAD_Dr_004_100205	202	Dr.125630	0	-	-	0	1	100257	NA	NA	NA	NA	-	NA	Dr.125630	NA	NA	NA	NA	NA
MAD_Dr_004_100206	203	Dr.125698	0	-	-	0	1	100258	NA	NA	NA	NA	-	NA	Dr.125698	NA	NA	NA	NA	NA
MAD_Dr_004_100207	204	Dr.125838	0	-	-	0	1	100259	NA	NA	NA	NA	-	NA	Dr.125838	NA	NA	NA	NA	NA
MAD_Dr_004_100208	205	XM_695567.3	0	-	-	0	1	10026	XM_695567.3	XM_695567	NA	NA	-	NA	NA	NA	NA	NA	NA	NA
MAD_Dr_004_100209	206	Dr.125842	0	-	-	0	1	100260	NA	NA	NA	NA	-	NA	Dr.125842	NA	NA	NA	NA	NA
MAD_Dr_004_100210	207	Dr.126166	0	-	-	0	1	100261	NA	NA	NA	NA	-	NA	Dr.126166	NA	NA	NA	NA	NA
MAD_Dr_004_100211	208	Dr.126813	0	-	-	0	1	100262	NA	NA	NA	NA	-	NA	Dr.126813	NA	NA	NA	NA	NA
MAD_Dr_004_100212	209	Dr.128294	0	-	-	0	1	100263	NA	NA	NA	NA	-	NA	Dr.128294	NA	NA	NA	NA	NA
MAD_Dr_004_100213	210	Dr.128308	0	-	-	0	1	100264	NA	NA	NA	NA	-	NA	Dr.128308	NA	NA	NA	NA	NA
MAD_Dr_004_100214	211	Dr.131054	0	-	-	0	1	100265	NA	NA	NA	NA	-	NA	Dr.131054	NA	NA	NA	NA	NA
MAD_Dr_004_100215	212	Dr.131328	0	-	-	0	1	100266	NA	NA	NA	NA	-	NA	Dr.131328	NA	NA	NA	NA	NA
MAD_Dr_004_100216	213	Dr.131722	0	-	-	0	1	100267	NA	NA	NA	NA	-	NA	Dr.131722	NA	NA	NA	NA	NA
MAD_Dr_004_100217	214	Dr.133368	0	-	-	0	1	100268	NA	NA	NA	NA	-	NA	Dr.133368	NA	NA	NA	NA	NA
MAD_Dr_004_100218	215	Dr.133562	0	-	-	0	1	100269	NA	NA	NA	NA	-	NA	Dr.133562	NA	NA	NA	NA	NA
MAD_Dr_004_100219	216	Dr.134519	0	-	-	0	1	100270	NA	NA	NA	NA	-	NA	Dr.134519	NA	NA	NA	NA	NA
MAD_Dr_004_100220	217	Dr.134797	0	-	-	0	1	100271	NA	NA	NA	NA	-	NA	Dr.134797	NA	NA	NA	NA	NA
MAD_Dr_004_100221	218	Dr.135763	0	-	-	0	1	100272	NA	NA	NA	NA	-	NA	Dr.135763	NA	NA	NA	NA	NA
MAD_Dr_004_100222	219	Dr.136657	0	-	-	0	1	100273	NA	NA	NA	NA	-	NA	Dr.136657	NA	NA	NA	NA	NA
MAD_Dr_004_100223	220	Dr.137367	0	-	-	0	1	100274	NA	NA	NA	NA	-	NA	Dr.137367	NA	NA	NA	NA	NA
MAD_Dr_004_100224	221	Dr.137688	0	-	-	0	1	100275	NA	NA	NA	NA	-	NA	Dr.137688	NA	NA	NA	NA	NA
MAD_Dr_004_100225	222	Dr.138961	0	-	-	0	1	100276	NA	NA	NA	NA	-	NA	Dr.138961	NA	NA	NA	NA	NA
MAD_Dr_004_100226	223	Dr.141375	0	-	-	0	1	100277	NA	NA	NA	NA	-	NA	Dr.141375	NA	NA	NA	NA	NA
MAD_Dr_004_100227	224	Dr.152272	0	-	-	0	1	100278	NA	NA	NA	NA	-	NA	Dr.152272	NA	NA	NA	NA	NA
MAD_Dr_004_100228	225	Dr.152465	0	-	-	0	1	100279	NA	NA	NA	NA	-	NA	Dr.152465	NA	NA	NA	NA	NA
MAD_Dr_004_100229	226	OTTDART00000019330	1	0	Dr.119375	0	1	10028	NA	NA	NA	ENSDARG00000035870	368911	NA	NA	NA	NA	lysosomal associated protein transmembrane 4 beta	ZDB-GENE-030616-616	laptm4b
MAD_Dr_004_100230	227	Dr.152566	0	-	-	0	1	100280	NA	NA	NA	NA	-	NA	Dr.152566	NA	NA	NA	NA	NA
MAD_Dr_004_100231	228	OTTDART00000044203	0	-	-	0	1	100281	NA	NA	NA	ENSDARG00000075369	-	NA	NA	NA	NA	NA	ZDB-GENE-090317-1	nck1b
MAD_Dr_004_100232	229	Dr.155307	0	-	-	0	1	100282	NA	NA	NA	NA	-	NA	Dr.155307	NA	NA	NA	NA	NA
MAD_Dr_004_100233	230	Dr.155307	0	-	-	0	2	100282	NA	NA	NA	NA	-	NA	Dr.155307	NA	NA	NA	NA	NA
MAD_Dr_004_100234	231	OTTDART00000002391	0	-	-	0	1	100283	NA	NA	NA	ENSDARG00000025903	337597	NA	NA	NA	NA	zgc:92326; lectin, galactoside-binding, soluble, 9 (galectin 9)-like 1	ZDB-GENE-030131-9543	lgals9l1
MAD_Dr_004_100235	232	OTTDART00000012851	8	0	ENSDART00000064227 ; OTTDART00000012853 ; ENSDART00000064223 ; OTTDART00000009440 ; ENSDART00000114591 ; ENSDART00000064242 ; OTTDART00000012848 ; OTTDART00000038302	0	1	100284	NA	NA	NA	ENSDARG00000043768	-	NA	NA	NA	NA	NA	ZDB-GENE-041210-286	si:ch211-282j17.2
MAD_Dr_004_100236	233	OTTDART00000013958	11	0	OTTDART00000013959 ; ENSDART00000105513 ; OTTDART00000012072 ; XM_001343078.1 ; XM_001345150.2 ; OTTDART00000013974 ; OTTDART00000012074 ; OTTDART00000013973 ; NM_001007394.1 ; Dr.86283 ; ENSDART00000067586	0	1	100285	NA	NA	NA	ENSDARG00000095729	8388607	NA	NA	NA	NA	NA	NA	NA
MAD_Dr_004_100237	234	OTTDART00000023293	0	-	-	0	1	100287	NA	NA	NA	ENSDARG00000095282	-	NA	NA	NA	NA	NA	ZDB-GENE-060526-56	si:ch211-15o14.2
MAD_Dr_004_100238	235	OTTDART00000026164	5	1	ENSDART00000115032 ; NM_131204.1 ; ENSDART00000035096 ; Dr.32911 ; OTTDART00000026163	0	1	100288	NA	NA	NA	ENSDARG00000019949	30449	NA	NA	NA	NA	heat shock protein 47	ZDB-GENE-990415-93	serpinh1b
MAD_Dr_004_100239	236	OTTDART00000033058	0	-	-	0	1	100289	NA	NA	NA	ENSDARG00000054170	-	NA	NA	NA	NA	NA	ZDB-GENE-070912-658	si:dkeyp-66d1.2
MAD_Dr_004_100240	237	OTTDART00000033535	0	-	-	0	1	100290	NA	NA	NA	ENSDARG00000013184	321844	NA	NA	NA	NA	NA	ZDB-GENE-030131-563	pcbp2
MAD_Dr_004_100241	238	OTTDART00000035726	2	1	XM_001923262.1 ; XM_001923353.1	0	1	100291	NA	NA	NA	ENSDARG00000037528	8388607	NA	NA	NA	NA	NA	NA	NA
MAD_Dr_004_100242	239	OTTDART00000035757 ; Dr.126061 ; OTTDART00000022927 ; OTTDART00000035758 ; OTTDART00000042891 ; OTTDART00000033233	16	0	OTTDART00000033316 ; OTTDART00000030128 ; Dr.128727 ; OTTDART00000033315 ; Dr.126817 ; OTTDART00000033317 ; OTTDART00000034068 ; Dr.124224 ; OTTDART00000030255 ; OTTDART00000033234 ; OTTDART00000042893 ; Dr.126820 ; OTTDART00000034728 ; OTTDART00000033318 ; Dr.139312 ; OTTDART00000035569	0	1	100292	NA	NA	NA	ENSDARG00000095393	-	NA	Dr.126061	si:dkey-190c14.2	si:dkey-190c14.2	si:dkey-190c14.2	ZDB-GENE-081105-20	si:dkey-114b16.5
MAD_Dr_004_100243	240	OTTDART00000037074	0	-	-	0	1	100293	NA	NA	NA	ENSDARG00000069461	751692	NA	NA	NA	NA	ribonuclease, RNase K a	ZDB-GENE-060825-301	rnaseka
MAD_Dr_004_100244	241	OTTDART00000038171	1	1	OTTDART00000038172	0	1	100294	NA	NA	NA	ENSDARG00000025581	-	NA	NA	NA	NA	NA	ZDB-GENE-030131-8656	rpl10
MAD_Dr_004_100245	242	OTTDART00000038263	0	-	-	0	1	100295	NA	NA	NA	ENSDARG00000022456	334116	NA	NA	NA	NA	NA	ZDB-GENE-030131-6048	eno1a
MAD_Dr_004_100246	243	OTTDART00000038842	1	1	OTTDART00000038843	0	1	100296	NA	NA	NA	ENSDARG00000068582	767686	NA	NA	NA	NA	zgc:153103	ZDB-GENE-060929-604	rnf44
MAD_Dr_004_100247	244	OTTDART00000039387	0	-	-	0	1	100297	NA	NA	NA	ENSDARG00000055120	406645	NA	NA	NA	NA	NA	ZDB-GENE-040426-2650	ctsba
MAD_Dr_004_100248	245	OTTDART00000039426	0	-	-	0	1	100298	NA	NA	NA	ENSDARG00000089880	406824	NA	NA	NA	NA	NA	ZDB-GENE-040426-2901	sf3b3
MAD_Dr_004_100249	246	ENSDART00000056432	3	1	Dr.78955 ; NM_001145707.1 ; OTTDART00000029620	0	1	1003	NA	NA	NA	ENSDARG00000069397	100148379	NA	NA	NA	NA	zgc:113421	ZDB-GENE-050320-59	zswim8
MAD_Dr_004_100250	247	ENSDART00000011876 ; NM_001118894.1 ; Dr.107962	0	1		0	1	10030	NM_001118894.1	NM_001118894	sycp1	ENSDARG00000003904	402797	synaptonemal complex protein 1	Dr.107962	sycp1	synaptonemal complex protein 1	synaptonemal complex protein 1	ZDB-GENE-040910-6	sycp1
MAD_Dr_004_100251	248	OTTDART00000018622	1	1	Dr.75502	0	1	100306	NA	NA	NA	ENSDARG00000034957	554129	NA	NA	NA	NA	zgc:112330	ZDB-GENE-050522-394	hddc2
MAD_Dr_004_100252	249	ENSDART00000099983	1	0	Dr.90786	0	1	100307	NA	NA	NA	ENSDARG00000068976	573364	NA	NA	NA	NA	brain specific homeobox	ZDB-GENE-040628-4	bsx
MAD_Dr_004_100253	250	Dr.8110	0	-	-	0	1	100308	NA	NA	NA	NA	-	NA	Dr.8110	NA	NA	NA	NA	NA
MAD_Dr_004_100254	251	Dr.23706	0	-	-	0	1	100309	NA	NA	NA	NA	-	NA	Dr.23706	wu:fb50e04	wu:fb50e04	wu:fb50e04	ZDB-GENE-030131-833	wu:fb50e04
MAD_Dr_004_100255	252	Dr.41812	0	-	-	0	1	100310	NA	NA	NA	NA	-	NA	Dr.41812	wu:fc49e05	wu:fc49e05	wu:fc49e05	NA	NA
MAD_Dr_004_100256	253	Dr.46389	0	-	-	0	1	100311	NA	NA	NA	ENSDARG00000040948	100001484	NA	Dr.46389	olig1	oligodendrocyte lineage transcription factor 1	oligodendrocyte lineage transcription factor 1	ZDB-GENE-050107-2	olig1
MAD_Dr_004_100257	254	Dr.68931	0	-	-	0	1	100312	NA	NA	NA	NA	-	NA	Dr.68931	NA	NA	NA	NA	NA
MAD_Dr_004_100258	255	Dr.75847	0	-	-	0	1	100313	NA	NA	NA	NA	-	NA	Dr.75847	NA	NA	NA	NA	NA
MAD_Dr_004_100259	256	Dr.76810	1	1	NM_001007361.1	0	1	100314	NA	NA	NA	NA	-	NA	Dr.76810	NA	NA	NA	NA	NA
MAD_Dr_004_100260	257	Dr.76930	0	-	-	0	1	100315	NA	NA	NA	NA	-	NA	Dr.76930	wu:fb40b03	wu:fb40b03	wu:fb40b03	ZDB-GENE-030131-704	si:ch211-160f23.5
MAD_Dr_004_100261	258	Dr.78132	2	0	Dr.139998 ; Dr.125566	0	1	100316	NA	NA	NA	NA	-	NA	Dr.78132	wu:fc72a10	wu:fc72a10	wu:fc72a10	ZDB-GENE-030131-4102	wu:fc72a10
MAD_Dr_004_100262	259	Dr.78998	0	-	-	0	1	100317	NA	NA	NA	NA	-	NA	Dr.78998	NA	NA	NA	NA	NA
MAD_Dr_004_100263	260	Dr.79134	0	-	-	0	1	100318	NA	NA	NA	NA	-	NA	Dr.79134	NA	NA	NA	NA	NA
MAD_Dr_004_100264	261	Dr.82146	0	-	-	0	1	100319	NA	NA	NA	NA	-	NA	Dr.82146	wu:fk95d07	wu:fk95d07	wu:fk95d07	ZDB-GENE-030131-7185	wu:fk95d07
MAD_Dr_004_100265	262	ENSDART00000087654	1	0	Dr.129907	0	1	10032	NA	NA	NA	ENSDARG00000061445	-	NA	NA	NA	NA	NA	ZDB-GENE-060221-1	adcy6a
MAD_Dr_004_100266	263	Dr.83254	0	-	-	0	1	100320	NA	NA	NA	ENSDARG00000043527	553687	NA	Dr.83254	NA	NA	similar to Presqualene diphosphate phosphatase (Phosphatidic acid phosphatase type 2 domain-containing protein 2); si:ch211-246k22.2	ZDB-GENE-040724-247	ppapdc2
MAD_Dr_004_100267	264	Dr.84651	0	-	-	0	1	100321	NA	NA	NA	NA	-	NA	Dr.84651	NA	NA	NA	NA	NA
MAD_Dr_004_100268	265	Dr.86651	1	0	Dr.128155	0	1	100322	NA	NA	NA	NA	-	NA	Dr.86651	NA	NA	NA	NA	NA
MAD_Dr_004_100269	266	Dr.90334	0	-	-	0	1	100323	NA	NA	NA	NA	-	NA	Dr.90334	NA	NA	NA	NA	NA
MAD_Dr_004_100270	267	Dr.96961	0	-	-	0	1	100324	NA	NA	NA	NA	-	NA	Dr.96961	NA	NA	NA	NA	NA
MAD_Dr_004_100271	268	Dr.99989	0	-	-	0	1	100325	NA	NA	NA	NA	-	NA	Dr.99989	NA	NA	NA	NA	NA
MAD_Dr_004_100272	269	Dr.101320	0	-	-	0	1	100326	NA	NA	NA	NA	-	NA	Dr.101320	NA	NA	NA	NA	NA
MAD_Dr_004_100273	270	Dr.108338	0	-	-	0	1	100327	NA	NA	NA	NA	-	NA	Dr.108338	wu:fc06f12	wu:fc06f12	wu:fc06f12	NA	NA
MAD_Dr_004_100274	271	Dr.112170	0	-	-	0	1	100328	NA	NA	NA	NA	-	NA	Dr.112170	NA	NA	NA	NA	NA
MAD_Dr_004_100275	272	Dr.112199	1	1	OTTDART00000034542	0	1	100329	NA	NA	NA	NA	-	NA	Dr.112199	NA	NA	NA	NA	NA
MAD_Dr_004_100276	273	ENSDART00000088315	1	1	XM_689025.3	0	1	10033	NA	NA	NA	ENSDARG00000061719	565752	NA	NA	NA	NA	NA	ZDB-GENE-100427-4	si:dkey-23p11.2
MAD_Dr_004_100277	274	Dr.112569	2	0	XM_686265.2 ; Dr.133881	0	1	100330	NA	NA	NA	NA	-	NA	Dr.112569	NA	NA	NA	NA	NA
MAD_Dr_004_100278	275	Dr.113496	1	1	Dr.127765	0	1	100331	NA	NA	NA	NA	-	NA	Dr.113496	NA	NA	NA	NA	NA
MAD_Dr_004_100279	276	XM_680845.3	1	1	ENSDART00000019925	0	1	100332	XM_680845.3	XM_680845	NA	NA	-	NA	NA	NA	NA	NA	NA	NA
MAD_Dr_004_100280	277	Dr.120691	0	-	-	0	1	100333	NA	NA	NA	ENSDARG00000071008	796776	NA	Dr.120691	NA	NA	hypothetical LOC796776	NA	NA
MAD_Dr_004_100281	278	Dr.121924	0	-	-	0	1	100334	NA	NA	NA	NA	-	NA	Dr.121924	NA	NA	NA	NA	NA
MAD_Dr_004_100282	279	Dr.121970	0	-	-	0	1	100335	NA	NA	NA	NA	-	NA	Dr.121970	NA	NA	NA	NA	NA
MAD_Dr_004_100283	280	Dr.122462	0	-	-	0	1	100336	NA	NA	NA	NA	-	NA	Dr.122462	NA	NA	NA	ZDB-GENE-030131-9536	reps1
MAD_Dr_004_100284	281	Dr.122899	0	-	-	0	1	100337	NA	NA	NA	NA	-	NA	Dr.122899	NA	NA	NA	NA	NA
MAD_Dr_004_100285	282	Dr.122983	1	0	Dr.130140	0	1	100338	NA	NA	NA	NA	-	NA	Dr.122983	NA	NA	NA	NA	NA
MAD_Dr_004_100286	283	Dr.123589	0	-	-	0	1	100339	NA	NA	NA	NA	-	NA	Dr.123589	NA	NA	NA	NA	NA
MAD_Dr_004_100287	284	ENSDART00000093061	0	-	-	0	1	10034	NA	NA	NA	ENSDARG00000063594	572042	NA	NA	NA	NA	NA	NA	NA
MAD_Dr_004_100288	285	Dr.124191	0	-	-	0	1	100340	NA	NA	NA	NA	-	NA	Dr.124191	NA	NA	NA	NA	NA
MAD_Dr_004_100289	286	Dr.124580	0	-	-	0	1	100341	NA	NA	NA	NA	-	NA	Dr.124580	NA	NA	NA	NA	NA
MAD_Dr_004_100290	287	Dr.125111	0	-	-	0	1	100342	NA	NA	NA	NA	-	NA	Dr.125111	NA	NA	NA	NA	NA
MAD_Dr_004_100291	288	Dr.125861	0	-	-	0	1	100343	NA	NA	NA	NA	-	NA	Dr.125861	NA	NA	NA	NA	NA
MAD_Dr_004_100292	289	Dr.126073	1	0	OTTDART00000023900	0	1	100344	NA	NA	NA	NA	-	NA	Dr.126073	slc44a1	solute carrier family 44, member 1	solute carrier family 44, member 1	ZDB-GENE-050417-204	slc44a1a
MAD_Dr_004_100293	290	Dr.128899	0	-	-	0	1	100345	NA	NA	NA	NA	-	NA	Dr.128899	NA	NA	NA	NA	NA
MAD_Dr_004_100294	291	Dr.128904	4	0	Dr.139479 ; OTTDART00000045454 ; Dr.154109 ; Dr.121818	0	1	100346	NA	NA	NA	NA	-	NA	Dr.128904	NA	NA	NA	NA	NA
MAD_Dr_004_100295	292	Dr.128915	8	0	Dr.123074 ; Dr.154468 ; Dr.134373 ; OTTDART00000001605 ; Dr.125061 ; Dr.155320 ; Dr.126402 ; Dr.142244	0	1	100347	NA	NA	NA	NA	-	NA	Dr.128915	NA	NA	NA	NA	NA
MAD_Dr_004_100296	293	Dr.129640	0	-	-	0	1	100348	NA	NA	NA	NA	-	NA	Dr.129640	NA	NA	NA	NA	NA
MAD_Dr_004_100297	294	Dr.133704	0	-	-	0	1	100349	NA	NA	NA	NA	-	NA	Dr.133704	NA	NA	NA	NA	NA
MAD_Dr_004_100298	295	Dr.134855	0	-	-	0	1	100350	NA	NA	NA	NA	-	NA	Dr.134855	NA	NA	NA	NA	NA
MAD_Dr_004_100299	296	Dr.135109	0	-	-	0	1	100351	NA	NA	NA	NA	-	NA	Dr.135109	NA	NA	NA	NA	NA
MAD_Dr_004_100300	297	Dr.135287	0	-	-	0	1	100352	NA	NA	NA	NA	-	NA	Dr.135287	NA	NA	NA	NA	NA
MAD_Dr_004_100301	298	Dr.135994	0	-	-	0	1	100353	NA	NA	NA	NA	-	NA	Dr.135994	NA	NA	NA	NA	NA
MAD_Dr_004_100302	299	Dr.136262	2	0	Dr.149024 ; Dr.92027	0	1	100354	NA	NA	NA	NA	-	NA	Dr.136262	NA	NA	NA	NA	NA
MAD_Dr_004_100303	300	Dr.136793	0	-	-	0	1	100355	NA	NA	NA	NA	-	NA	Dr.136793	NA	NA	NA	NA	NA
MAD_Dr_004_100304	301	Dr.139996	0	-	-	0	1	100356	NA	NA	NA	NA	-	NA	Dr.139996	NA	NA	NA	NA	NA
MAD_Dr_004_100305	302	Dr.141889	0	-	-	0	1	100357	NA	NA	NA	NA	-	NA	Dr.141889	NA	NA	NA	NA	NA
MAD_Dr_004_100306	303	Dr.150461	1	0	OTTDART00000039351	0	1	100358	NA	NA	NA	NA	-	NA	Dr.150461	NA	NA	NA	NA	NA
MAD_Dr_004_100307	304	Dr.152062	0	-	-	0	1	100359	NA	NA	NA	NA	-	NA	Dr.152062	NA	NA	NA	NA	NA
MAD_Dr_004_100308	305	ENSDART00000112343	5	0	Dr.20641 ; ENSDART00000114211 ; ENSDART00000056072 ; OTTDART00000037184 ; NM_001003835.1	0	1	10036	NA	NA	NA	ENSDARG00000078045	-	NA	NA	NA	NA	NA	NA	NA
MAD_Dr_004_100309	306	Dr.152224	0	-	-	0	1	100360	NA	NA	NA	NA	-	NA	Dr.152224	NA	NA	NA	NA	NA
MAD_Dr_004_100310	307	Dr.152648	39	0	OTTDART00000035134 ; Dr.154375 ; OTTDART00000035131 ; Dr.125542 ; OTTDART00000035132 ; OTTDART00000016338 ; OTTDART00000042357 ; OTTDART00000010523 ; OTTDART00000021438 ; OTTDART00000010815 ; OTTDART00000012165 ; OTTDART00000042354 ; Dr.125888 ; OTTDART00000033770 ; OTTDART00000017860 ; Dr.154470 ; OTTDART00000042607 ; OTTDART00000007922 ; OTTDART00000007921 ; OTTDART00000042606 ; OTTDART00000007…	0	1	100361	NA	NA	NA	NA	-	NA	Dr.152648	NA	NA	NA	NA	NA
MAD_Dr_004_100311	308	Dr.152716	0	-	-	0	1	100362	NA	NA	NA	NA	-	NA	Dr.152716	NA	NA	NA	NA	NA
MAD_Dr_004_100312	309	Dr.153128	0	-	-	0	1	100363	NA	NA	NA	NA	-	NA	Dr.153128	NA	NA	NA	NA	NA
MAD_Dr_004_100313	310	Dr.155075	0	-	-	0	1	100364	NA	NA	NA	NA	-	NA	Dr.155075	NA	NA	NA	NA	NA
MAD_Dr_004_100314	311	OTTDART00000013973 ; OTTDART00000013974	12	0	XM_001345150.2 ; OTTDART00000012074 ; OTTDART00000012072 ; OTTDART00000013959 ; ENSDART00000105513 ; OTTDART00000013958 ; ENSDART00000031890 ; XM_691009.2 ; OTTDART00000012073 ; OTTDART00000013971 ; XM_679515.3 ; OTTDART00000013970	0	1	100365	NA	NA	NA	ENSDARG00000092518	8388607	NA	NA	NA	NA	NA	NA	NA
MAD_Dr_004_100315	312	OTTDART00000017358	0	-	-	0	1	100366	NA	NA	NA	NA	-	NA	NA	NA	NA	NA	NA	NA
MAD_Dr_004_100316	313	OTTDART00000023094	2	0	Dr.37374 ; NM_001076671.1	0	1	100367	NA	NA	NA	ENSDARG00000092445	-	NA	NA	NA	NA	NA	NA	NA
MAD_Dr_004_100317	314	OTTDART00000023120	0	-	-	0	1	100368	NA	NA	NA	ENSDARG00000042913	553375	NA	NA	NA	NA	NA	ZDB-GENE-060526-47	spef2
MAD_Dr_004_100318	315	OTTDART00000023648	0	-	-	0	1	100369	NA	NA	NA	ENSDARG00000011405	114420	NA	NA	NA	NA	ribosomal protein S9	ZDB-GENE-010724-15	rps9
MAD_Dr_004_100320	316	OTTDART00000024291	0	-	-	0	1	100370	NA	NA	NA	ENSDARG00000068755	323016	NA	NA	NA	NA	NA	ZDB-GENE-030131-1736	exosc8
MAD_Dr_004_100321	317	OTTDART00000025448	0	-	-	0	1	100371	NA	NA	NA	ENSDARG00000000837	368424	NA	NA	NA	NA	NA	ZDB-GENE-030616-66	snx9a
MAD_Dr_004_100322	318	OTTDART00000026932	3	1	ENSDART00000103283 ; ENSDART00000061996 ; OTTDART00000026931	0	1	100372	NA	NA	NA	ENSDARG00000042272	393358	NA	NA	NA	NA	NA	ZDB-GENE-040426-1386	tmem231
MAD_Dr_004_100323	319	OTTDART00000027109	0	-	-	0	1	100373	NA	NA	NA	ENSDARG00000004452	386630	NA	NA	NA	NA	NA	ZDB-GENE-031030-1	tardbpl
MAD_Dr_004_100324	320	OTTDART00000029114	0	-	-	0	1	100374	NA	NA	NA	ENSDARG00000032037	445493	NA	NA	NA	NA	hypothetical LOC792250; zgc:100789	ZDB-GENE-040822-2	bet1l
MAD_Dr_004_100325	321	OTTDART00000030930	35	0	OTTDART00000030933 ; OTTDART00000030928 ; OTTDART00000030934 ; OTTDART00000002146 ; OTTDART00000033814 ; OTTDART00000033813 ; OTTDART00000005159 ; OTTDART00000009881 ; OTTDART00000031120 ; OTTDART00000005160 ; OTTDART00000009879 ; OTTDART00000009878 ; OTTDART00000009880 ; OTTDART00000016258 ; OTTDART00000016254 ; OTTDART00000035746 ; Dr.154303 ; OTTDART00000012424 ; OTTDART00000011160 ; XM_001343…	0	1	100375	NA	NA	NA	ENSDARG00000092254	-	NA	NA	NA	NA	NA	ZDB-GENE-070912-642	si:dkeyp-33e11.1
MAD_Dr_004_100326	322	OTTDART00000035185 ; Dr.28291	1	1	OTTDART00000035184	0	1	100376	NA	NA	NA	ENSDARG00000022684	335335	NA	Dr.28291	zgc:73373	zgc:73373	zgc:73373	ZDB-GENE-030131-7275	fkbp1aa
MAD_Dr_004_100327	323	OTTDART00000036279	3	1	OTTDART00000036278 ; ENSDART00000009605 ; OTTDART00000036277	0	1	100378	NA	NA	NA	ENSDARG00000018008	767794	NA	NA	NA	NA	NA	ZDB-GENE-060929-384	mdh1b
MAD_Dr_004_100328	324	OTTDART00000036366	0	-	-	0	1	100379	NA	NA	NA	ENSDARG00000057904	30085	NA	NA	NA	NA	nucleoside diphosphate kinase-Z3	ZDB-GENE-000210-34	nme3
MAD_Dr_004_100329	325	XM_682803.3 ; Dr.22874	0	1		0	1	10038	XM_682803.3	XM_682803	NA	ENSDARG00000037260	324197	NA	Dr.22874	si:ch211-145b13.4	si:ch211-145b13.4	si:ch211-145b13.4	ZDB-GENE-030131-6401	toporsa
MAD_Dr_004_100330	326	OTTDART00000037632	2	1	ENSDART00000038015 ; OTTDART00000037631	0	1	100380	NA	NA	NA	ENSDARG00000028201	777610	NA	NA	NA	NA	zgc:153407	ZDB-GENE-061103-124	commd8
MAD_Dr_004_100331	327	OTTDART00000038391	6	0	OTTDART00000038389 ; ENSDART00000028885 ; Dr.75367 ; NM_213168.2 ; OTTDART00000038388 ; OTTDART00000038390	0	1	100381	NA	NA	NA	ENSDARG00000028335	-	NA	NA	NA	NA	NA	ZDB-GENE-010502-1	hmga1a
MAD_Dr_004_100332	328	OTTDART00000038682	0	-	-	0	1	100383	NA	NA	NA	ENSDARG00000004174	448949	NA	NA	NA	NA	CCR4-NOT transcription complex, subunit 1	ZDB-GENE-040915-1	cnot1
MAD_Dr_004_100333	329	OTTDART00000038832	1	1	OTTDART00000038831	0	1	100384	NA	NA	NA	ENSDARG00000092846	8388607	NA	NA	NA	NA	NA	NA	NA
MAD_Dr_004_100334	330	OTTDART00000040269	4	1	ENSDART00000112281 ; OTTDART00000040268 ; Dr.107641 ; XM_692654.3	0	1	100385	NA	NA	NA	ENSDARG00000061759	-	NA	NA	NA	NA	NA	ZDB-GENE-081105-56	kdm6a
MAD_Dr_004_100335	331	OTTDART00000040929	0	-	-	0	1	100386	NA	NA	NA	ENSDARG00000093614	-	NA	NA	NA	NA	NA	ZDB-GENE-090313-281	si:dkey-254e7.1
MAD_Dr_004_100336	332	OTTDART00000042534	4	1	OTTDART00000042535 ; OTTDART00000042533 ; Dr.75470 ; OTTDART00000042532	0	1	100387	NA	NA	NA	ENSDARG00000092856	8388607	NA	NA	NA	NA	NA	ZDB-GENE-090313-81	si:ch211-210c8.7
MAD_Dr_004_100337	333	OTTDART00000042670	0	-	-	0	1	100388	NA	NA	NA	ENSDARG00000088091	799355	NA	NA	NA	NA	NA	ZDB-GENE-031002-33	pfn1
MAD_Dr_004_100338	334	ENSDART00000022740	0	-	-	0	1	100389	NA	NA	NA	NA	-	NA	NA	NA	NA	NA	NA	NA
MAD_Dr_004_100339	335	XR_044978.1	0	-	-	0	1	10039	XR_044978.1	XR_044978	NA	NA	-	NA	NA	NA	NA	NA	NA	NA
MAD_Dr_004_100340	336	ENSDART00000037346	4	0	OTTDART00000036811 ; Dr.125643 ; OTTDART00000037085 ; NM_001081690.1	0	1	100391	NA	NA	NA	ENSDARG00000090428	322451	NA	NA	NA	NA	chymotrypsinogen B1	ZDB-GENE-030131-1171	ctrb1
MAD_Dr_004_100341	337	ENSDART00000056926	1	1	NM_001030104.1	0	1	100393	NA	NA	NA	ENSDARG00000038995	556657	NA	NA	NA	NA	zgc:114078	ZDB-GENE-050913-80	tsnax
MAD_Dr_004_100342	338	OTTDART00000036208	5	0	NM_001109710.1 ; OTTDART00000036205 ; OTTDART00000036207 ; Dr.151165 ; Dr.113580	0	1	100395	NA	NA	NA	ENSDARG00000090822	563255	NA	NA	NA	NA	NA	ZDB-GENE-080219-12	zgc:171517
MAD_Dr_004_100343	339	NM_001098752.1	2	1	ENSDART00000104548 ; OTTDART00000020546	0	1	100397	NM_001098752.1	NM_001098752	si:ch211-232m10.6	ENSDARG00000070931	572203	si:ch211-232m10.6	NA	NA	NA	si:ch211-232m10.6	ZDB-GENE-060503-879	si:ch211-232m10.6
MAD_Dr_004_100344	340	NM_001005969.1	1	1	OTTDART00000040095	0	1	100398	NM_001005969.1	NM_001005969	ank1	ENSDARG00000074555	449796	ankyrin 1, erythrocytic	NA	NA	NA	ankyrin 1, erythrocytic	ZDB-GENE-041010-44	ank1a
MAD_Dr_004_100345	341	XM_001923250.1	0	-	-	0	1	100399	XM_001923250.1	XM_001923250	NA	NA	449940	NA	NA	NA	NA	NA	ZDB-GENE-041008-200	si:dkey-90l23.2
MAD_Dr_004_100346	342	XM_001922869.1	0	-	-	0	1	1004	XM_001922869.1	XM_001922869	NA	NA	-	NA	NA	NA	NA	NA	NA	NA
MAD_Dr_004_100347	343	ENSDART00000044970	4	0	NM_001003998.1 ; OTTDART00000029113 ; OTTDART00000029112 ; Dr.34241	0	1	100401	NA	NA	NA	ENSDARG00000032037	-	NA	NA	NA	NA	zgc:100789	ZDB-GENE-040822-2	bet1l
MAD_Dr_004_100348	344	XM_001332057.2	1	0	Dr.85119	0	1	100402	XM_001332057.2	XM_001332057	NA	NA	-	NA	NA	NA	NA	NA	NA	NA
MAD_Dr_004_100349	345	ENSDART00000112428	0	-	-	0	1	100403	NA	NA	NA	ENSDARG00000076831	793880	NA	NA	NA	NA	similar to IQ motif containing K	ZDB-GENE-081022-109	iqck
MAD_Dr_004_100350	346	Dr.13909	0	-	-	0	1	100406	NA	NA	NA	NA	-	NA	Dr.13909	wu:fb76e01	wu:fb76e01	wu:fb76e01	ZDB-GENE-030131-1628	wu:fb76e01
MAD_Dr_004_100351	347	Dr.15505	0	-	-	0	1	100407	NA	NA	NA	NA	-	NA	Dr.15505	NA	NA	NA	NA	NA
MAD_Dr_004_100352	348	Dr.15505	0	-	-	0	2	100407	NA	NA	NA	NA	-	NA	Dr.15505	NA	NA	NA	NA	NA
MAD_Dr_004_100353	349	Dr.19653	0	-	-	0	1	100408	NA	NA	NA	NA	-	NA	Dr.19653	NA	NA	NA	NA	NA
MAD_Dr_004_100354	350	Dr.29341	0	-	-	0	1	100409	NA	NA	NA	NA	-	NA	Dr.29341	NA	NA	NA	NA	NA
MAD_Dr_004_100355	351	Dr.40732	0	-	-	0	1	100410	NA	NA	NA	NA	-	NA	Dr.40732	NA	NA	NA	NA	NA
MAD_Dr_004_100356	352	OTTDART00000023271	0	-	-	0	1	100411	NA	NA	NA	ENSDARG00000091997	-	NA	NA	NA	NA	NA	ZDB-GENE-060526-157	si:ch211-284e13.11
MAD_Dr_004_100357	353	Dr.77757	0	-	-	0	1	100412	NA	NA	NA	NA	-	NA	Dr.77757	wu:fb98h04	wu:fb98h04	wu:fb98h04	ZDB-GENE-030131-2171	wu:fb98h04
MAD_Dr_004_100358	354	Dr.77757	0	-	-	0	2	100412	NA	NA	NA	NA	-	NA	Dr.77757	wu:fb98h04	wu:fb98h04	wu:fb98h04	ZDB-GENE-030131-2171	wu:fb98h04
MAD_Dr_004_100359	355	Dr.78973	0	-	-	0	1	100413	NA	NA	NA	NA	-	NA	Dr.78973	wu:fc50g04	wu:fc50g04	wu:fc50g04	ZDB-GENE-030131-3714	wu:fc50g04
MAD_Dr_004_100360	356	Dr.79960	0	-	-	0	1	100414	NA	NA	NA	NA	-	NA	Dr.79960	NA	NA	NA	NA	NA
MAD_Dr_004_100361	357	Dr.86565	0	-	-	0	1	100415	NA	NA	NA	NA	-	NA	Dr.86565	NA	NA	NA	NA	NA
MAD_Dr_004_100362	358	Dr.90486	0	-	-	0	1	100416	NA	NA	NA	NA	-	NA	Dr.90486	NA	NA	NA	NA	NA
MAD_Dr_004_100363	359	Dr.92518	0	-	-	0	1	100417	NA	NA	NA	NA	-	NA	Dr.92518	NA	NA	NA	NA	NA
MAD_Dr_004_100364	360	Dr.96005	0	-	-	0	1	100418	NA	NA	NA	NA	-	NA	Dr.96005	NA	NA	NA	NA	NA
MAD_Dr_004_100365	361	Dr.97930	0	-	-	0	1	100419	NA	NA	NA	NA	-	NA	Dr.97930	NA	NA	NA	NA	NA
MAD_Dr_004_100366	362	Dr.99827	0	-	-	0	1	100420	NA	NA	NA	NA	-	NA	Dr.99827	NA	NA	NA	NA	NA
MAD_Dr_004_100367	363	Dr.100757	0	-	-	0	1	100421	NA	NA	NA	NA	-	NA	Dr.100757	NA	NA	NA	NA	NA
MAD_Dr_004_100368	364	Dr.104060	0	-	-	0	1	100422	NA	NA	NA	NA	-	NA	Dr.104060	NA	NA	NA	NA	NA
MAD_Dr_004_100369	365	Dr.108242	0	-	-	0	1	100423	NA	NA	NA	NA	-	NA	Dr.108242	NA	NA	NA	NA	NA
MAD_Dr_004_100370	366	Dr.112914	0	-	-	0	1	100424	NA	NA	NA	NA	-	NA	Dr.112914	NA	NA	NA	NA	NA
MAD_Dr_004_100371	367	Dr.118755	0	-	-	0	1	100425	NA	NA	NA	NA	-	NA	Dr.118755	NA	NA	NA	NA	NA
MAD_Dr_004_100372	368	Dr.122442	0	-	-	0	1	100426	NA	NA	NA	NA	-	NA	Dr.122442	NA	NA	NA	NA	NA
MAD_Dr_004_100373	369	Dr.123597	0	-	-	0	1	100427	NA	NA	NA	NA	-	NA	Dr.123597	NA	NA	NA	NA	NA
MAD_Dr_004_100374	370	Dr.125168	0	-	-	0	1	100428	NA	NA	NA	NA	-	NA	Dr.125168	sb:cb1050	sb:cb1050	sb:cb1050	NA	NA
MAD_Dr_004_100375	371	Dr.125798	1	1	OTTDART00000040864	0	1	100429	NA	NA	NA	NA	-	NA	Dr.125798	NA	NA	NA	NA	NA
MAD_Dr_004_100376	372	Dr.126932	1	0	Dr.142700	0	1	100430	NA	NA	NA	NA	-	NA	Dr.126932	NA	NA	NA	NA	NA
MAD_Dr_004_100377	373	Dr.127907	3	0	Dr.99027 ; Dr.136813 ; Dr.126981	0	1	100431	NA	NA	NA	NA	-	NA	Dr.127907	NA	NA	NA	NA	NA
MAD_Dr_004_100378	374	Dr.128006	0	-	-	0	1	100432	NA	NA	NA	NA	-	NA	Dr.128006	NA	NA	NA	NA	NA
MAD_Dr_004_100379	375	Dr.129272	10	0	OTTDART00000042502 ; Dr.121146 ; NM_001103144.1 ; Dr.127895 ; ENSDART00000084186 ; Dr.87949 ; Dr.137838 ; Dr.97981 ; Dr.97498 ; Dr.22830	0	1	100433	NA	NA	NA	NA	-	NA	Dr.129272	NA	NA	NA	NA	NA
MAD_Dr_004_100380	376	Dr.130236	0	-	-	0	1	100434	NA	NA	NA	NA	-	NA	Dr.130236	NA	NA	NA	NA	NA
MAD_Dr_004_100381	377	Dr.131096	0	-	-	0	1	100435	NA	NA	NA	NA	-	NA	Dr.131096	NA	NA	NA	NA	NA
MAD_Dr_004_100382	378	Dr.132950	0	-	-	0	1	100436	NA	NA	NA	NA	-	NA	Dr.132950	NA	NA	NA	NA	NA
MAD_Dr_004_100383	379	Dr.134640	0	-	-	0	1	100437	NA	NA	NA	NA	-	NA	Dr.134640	NA	NA	NA	NA	NA
MAD_Dr_004_100384	380	Dr.135513	0	-	-	0	1	100438	NA	NA	NA	NA	-	NA	Dr.135513	NA	NA	NA	NA	NA
MAD_Dr_004_100385	381	XM_001920294.1	0	-	-	0	1	100439	XM_001920294.1	XM_001920294	NA	NA	-	NA	NA	NA	NA	NA	NA	NA
MAD_Dr_004_100386	382	Dr.136554	0	-	-	0	1	100440	NA	NA	NA	NA	-	NA	Dr.136554	NA	NA	NA	NA	NA
MAD_Dr_004_100387	383	Dr.136759	0	-	-	0	1	100441	NA	NA	NA	NA	-	NA	Dr.136759	NA	NA	NA	NA	NA
MAD_Dr_004_100388	384	Dr.137923	0	-	-	0	1	100442	NA	NA	NA	NA	-	NA	Dr.137923	NA	NA	NA	NA	NA
MAD_Dr_004_100389	385	Dr.138947	0	-	-	0	1	100443	NA	NA	NA	NA	-	NA	Dr.138947	NA	NA	NA	NA	NA
MAD_Dr_004_100390	386	Dr.143468	0	-	-	0	1	100444	NA	NA	NA	NA	-	NA	Dr.143468	NA	NA	NA	NA	NA
MAD_Dr_004_100391	387	Dr.144280	0	-	-	0	1	100445	NA	NA	NA	NA	-	NA	Dr.144280	NA	NA	NA	NA	NA
MAD_Dr_004_100392	388	ENSDART00000023521	0	-	-	0	1	100447	NA	NA	NA	ENSDARG00000021432	100170836	NA	NA	NA	NA	zgc:194430	ZDB-GENE-080723-64	odf3l2
MAD_Dr_004_100393	389	Dr.149945	0	-	-	0	1	100448	NA	NA	NA	NA	-	NA	Dr.149945	si:dkey-178e17.1	si:dkey-178e17.1	si:dkey-178e17.1	NA	NA
MAD_Dr_004_100394	390	Dr.151437	0	-	-	0	1	100449	NA	NA	NA	NA	-	NA	Dr.151437	NA	NA	NA	NA	NA
MAD_Dr_004_100396	391	Dr.152222	0	-	-	0	1	100450	NA	NA	NA	NA	-	NA	Dr.152222	NA	NA	NA	NA	NA
MAD_Dr_004_100397	392	Dr.152501	12	0	Dr.123387 ; OTTDART00000027061 ; Dr.153657 ; OTTDART00000001964 ; Dr.126819 ; OTTDART00000006510 ; Dr.152705 ; OTTDART00000022415 ; Dr.123068 ; Dr.124671 ; Dr.126080 ; Dr.154555	0	1	100451	NA	NA	NA	NA	-	NA	Dr.152501	NA	NA	NA	NA	NA
MAD_Dr_004_100398	393	Dr.154312	0	-	-	0	1	100452	NA	NA	NA	NA	-	NA	Dr.154312	NA	NA	NA	NA	NA
MAD_Dr_004_100399	394	Dr.154515	0	-	-	0	1	100453	NA	NA	NA	NA	-	NA	Dr.154515	NA	NA	NA	NA	NA
MAD_Dr_004_100400	395	OTTDART00000001790	1	0	XM_001344334.1	0	1	100454	NA	NA	NA	ENSDARG00000039483	368656	NA	NA	NA	NA	si:dkey-51a16.9	ZDB-GENE-030616-560	si:dkey-51a16.9
MAD_Dr_004_100401	396	OTTDART00000002070	0	-	-	0	1	100455	NA	NA	NA	ENSDARG00000025397	368925	NA	NA	NA	NA	NA	ZDB-GENE-030616-631	srsf3a
MAD_Dr_004_100402	397	OTTDART00000039614	2	1	OTTDART00000039615 ; Dr.297	0	1	100456	NA	NA	NA	ENSDARG00000014165	337190	NA	NA	NA	NA	signal sequence receptor, gamma	ZDB-GENE-030131-9134	ssr3
MAD_Dr_004_100403	398	OTTDART00000018938	17	0	Dr.119937 ; OTTDART00000034348 ; OTTDART00000024879 ; OTTDART00000012589 ; OTTDART00000024845 ; OTTDART00000022073 ; Dr.125890 ; Dr.98392 ; Dr.130506 ; OTTDART00000002175 ; Dr.142844 ; OTTDART00000015854 ; Dr.139758 ; OTTDART00000015843 ; OTTDART00000042791 ; XM_001919017.1 ; Dr.97478	0	1	100457	NA	NA	NA	NA	-	NA	NA	NA	NA	NA	NA	NA
MAD_Dr_004_100404	399	OTTDART00000025507	0	-	-	0	1	100458	NA	NA	NA	ENSDARG00000029510	386636	NA	NA	NA	NA	translocase of inner mitochondrial membrane 17 homolog A (yeast)	ZDB-GENE-031030-6	timm17a
MAD_Dr_004_100405	400	OTTDART00000026609	0	-	-	0	1	100459	NA	NA	NA	ENSDARG00000040295	30314	NA	NA	NA	NA	NA	ZDB-GENE-980526-368	apoeb
MAD_Dr_004_100406	401	OTTDART00000027079	0	-	-	0	1	100460	NA	NA	NA	ENSDARG00000019572	8388607	NA	NA	NA	NA	NA	ZDB-GENE-020419-18	taf7
MAD_Dr_004_100407	402	OTTDART00000027260	0	-	-	0	1	100461	NA	NA	NA	ENSDARG00000040039	449768	NA	NA	NA	NA	pituitary tumor-transforming 1 interacting protein	ZDB-GENE-041010-10	pttg1ipb
MAD_Dr_004_100408	403	OTTDART00000027343	0	-	-	0	1	100462	NA	NA	NA	ENSDARG00000019526	393560	NA	NA	NA	NA	NA	ZDB-GENE-040426-1520	agfg1b
MAD_Dr_004_100409	404	OTTDART00000027907	0	-	-	0	1	100463	NA	NA	NA	ENSDARG00000045064	541550	NA	NA	NA	NA	zgc:112954	ZDB-GENE-050327-91	ablim1b
MAD_Dr_004_100410	405	OTTDART00000032451	0	-	-	0	1	100464	NA	NA	NA	ENSDARG00000070623	550394	NA	NA	NA	NA	NA	ZDB-GENE-070117-2423	med10
MAD_Dr_004_100411	406	OTTDART00000032847	0	-	-	0	1	100465	NA	NA	NA	ENSDARG00000093723	8388607	NA	NA	NA	NA	NA	NA	NA
MAD_Dr_004_100412	407	OTTDART00000033789	1	0	Dr.152430	0	1	100466	NA	NA	NA	ENSDARG00000091109	8388607	NA	NA	NA	NA	NA	NA	NA
MAD_Dr_004_100413	408	OTTDART00000035591	4	1	OTTDART00000025182 ; ENSDART00000025024 ; Dr.32995 ; NM_001002648.1	0	1	100467	NA	NA	NA	ENSDARG00000014587	436921	NA	NA	NA	NA	NA	ZDB-GENE-040718-395	slc38a5b
MAD_Dr_004_100414	409	OTTDART00000036731	0	-	-	0	1	100469	NA	NA	NA	ENSDARG00000002768	58028	NA	NA	NA	NA	parvalbumin 2	ZDB-GENE-000322-4	pvalb2
MAD_Dr_004_100415	410	OTTDART00000040612	0	-	-	0	1	10047	NA	NA	NA	ENSDARG00000074624	563253	NA	NA	NA	NA	NA	ZDB-GENE-030131-1683	si:ch211-198a12.6
MAD_Dr_004_100416	411	OTTDART00000037944	0	-	-	0	1	100470	NA	NA	NA	ENSDARG00000053279	798375	NA	NA	NA	NA	apelin	ZDB-GENE-070521-8	apln
MAD_Dr_004_100417	412	OTTDART00000043136	2	1	NM_214681.1 ; OTTDART00000043135	0	1	100471	NA	NA	NA	ENSDARG00000039215	321378	NA	NA	NA	NA	arrestin, beta 2a	ZDB-GENE-030131-29	arrb2a
MAD_Dr_004_100418	413	OTTDART00000044646	0	-	-	0	1	100472	NA	NA	NA	ENSDARG00000039850	8388607	NA	NA	NA	NA	NA	ZDB-GENE-050417-257	dusp22b
MAD_Dr_004_100419	414	OTTDART00000044676	0	-	-	0	1	100473	NA	NA	NA	ENSDARG00000037933	-	NA	NA	NA	NA	NA	ZDB-GENE-100901-2	kcnc3b
MAD_Dr_004_100420	415	ENSDART00000015940	1	1	NM_200745.1	0	1	100475	NA	NA	NA	ENSDARG00000009950	793036	NA	NA	NA	NA	endothelial differentiation-related factor 1	ZDB-GENE-040426-1710	edf1
MAD_Dr_004_100421	416	ENSDART00000020082	3	0	XM_001331584.2 ; Dr.77097 ; NM_201214.1	0	1	100476	NA	NA	NA	ENSDARG00000012603	394189	NA	NA	NA	NA	eukaryotic translation initiation factor 3, subunit J; hypothetical LOC792254	ZDB-GENE-040426-1266	eif3ja
MAD_Dr_004_100422	417	ENSDART00000062537	2	1	NM_001002404.1 ; Dr.88731	0	1	100477	NA	NA	NA	ENSDARG00000042631	436677	NA	NA	NA	NA	glutaredoxin 2	ZDB-GENE-040718-101	glrx2
MAD_Dr_004_100423	418	ENSDART00000063247	8	0	ENSDART00000032808 ; ENSDART00000100072 ; XM_693956.3 ; ENSDART00000097504 ; ENSDART00000031198 ; XM_001331923.2 ; XM_001345125.2 ; ENSDART00000078928	0	1	100478	NA	NA	NA	NA	-	NA	NA	NA	NA	NA	NA	NA
MAD_Dr_004_100424	419	ENSDART00000082084	3	0	Dr.87361 ; XM_001921324.1 ; ENSDART00000110269	0	1	100479	NA	NA	NA	ENSDARG00000075953	-	NA	NA	NA	NA	NA	NA	NA
MAD_Dr_004_100426	420	ENSDART00000082619	0	-	-	0	1	100480	NA	NA	NA	NA	-	NA	NA	NA	NA	NA	NA	NA
MAD_Dr_004_100427	421	OTTDART00000033085	0	-	-	0	1	100481	NA	NA	NA	ENSDARG00000060345	767642	NA	NA	NA	NA	zgc:153593	ZDB-GENE-060929-148	apoda.1
MAD_Dr_004_100428	422	ENSDART00000102854	1	0	ENSDART00000110919	0	1	100483	NA	NA	NA	NA	-	NA	NA	NA	NA	NA	NA	NA
MAD_Dr_004_100429	423	ENSDART00000103852	1	1	XM_001922845.1	0	1	100484	NA	NA	NA	ENSDARG00000070602	-	NA	NA	NA	NA	NA	NA	NA
MAD_Dr_004_100430	424	ENSDART00000115107 ; ENSDART00000115369	1	0	XM_681660.3	0	1	100490	NA	NA	NA	NA	-	NA	NA	NA	NA	NA	NA	NA
MAD_Dr_004_100432	425	XM_001346084.1	0	-	-	0	1	100492	XM_001346084.1	XM_001346084	NA	NA	-	NA	NA	NA	NA	NA	NA	NA
MAD_Dr_004_100433	426	XM_001336787.2	0	-	-	0	1	100493	XM_001336787.2	XM_001336787	NA	NA	-	NA	NA	NA	NA	NA	NA	NA
MAD_Dr_004_100434	427	XM_686336.3 ; Dr.119372	0	1		0	1	100495	XM_686336.3	XM_686336	NA	NA	-	NA	Dr.119372	NA	NA	NA	NA	NA
MAD_Dr_004_100435	428	Dr.13325	1	1	OTTDART00000028439	0	1	100497	NA	NA	NA	ENSDARG00000043663	550564	NA	Dr.13325	zgc:110695	zgc:110695	zgc:110695	ZDB-GENE-050417-416	faub
MAD_Dr_004_100436	429	Dr.14943	0	-	-	0	1	100498	NA	NA	NA	NA	-	NA	Dr.14943	NA	NA	NA	ZDB-GENE-040618-4	gnpat
MAD_Dr_004_100437	430	Dr.16680	0	-	-	0	1	100499	NA	NA	NA	ENSDARG00000020009	494101	NA	Dr.16680	NA	NA	BMP2 inducible kinase	ZDB-GENE-041212-72	bmp2k
MAD_Dr_004_100438	431	XM_001922086.1 ; Dr.75389	0	1		0	1	1005	XM_001922086.1	XM_001922086	NA	NA	553346	NA	Dr.75389	rpgrip1l	RPGRIP1-like	RPGRIP1-like	ZDB-GENE-100316-4	psme4b
MAD_Dr_004_100439	432	Dr.75532	0	-	-	0	1	100500	NA	NA	NA	NA	-	NA	Dr.75532	NA	NA	NA	NA	NA
MAD_Dr_004_100440	433	Dr.76285	0	-	-	0	1	100501	NA	NA	NA	NA	-	NA	Dr.76285	NA	NA	NA	NA	NA
MAD_Dr_004_100441	434	Dr.77370 ; OTTDART00000027192	0	1		0	1	100502	NA	NA	NA	ENSDARG00000045402	494135	NA	Dr.77370	commd3	COMM domain containing 3	COMM domain containing 3	ZDB-GENE-041219-3	commd3
MAD_Dr_004_100442	435	Dr.77796	0	-	-	0	1	100503	NA	NA	NA	NA	-	NA	Dr.77796	wu:fb99h12	wu:fb99h12	wu:fb99h12	ZDB-GENE-030131-2223	wu:fb99h12
MAD_Dr_004_100443	436	Dr.79237	3	0	XR_044928.1 ; ENSDART00000111063 ; OTTDART00000005079	0	1	100504	NA	NA	NA	NA	-	NA	Dr.79237	NA	NA	NA	ZDB-GENE-040724-194	kctd1
MAD_Dr_004_100444	437	Dr.79724	0	-	-	0	1	100505	NA	NA	NA	ENSDARG00000068760	795590	NA	Dr.79724	wu:fd12b10	wu:fd12b10	hypothetical protein LOC795590	ZDB-GENE-050208-317	tnks1bp1
MAD_Dr_004_100445	438	Dr.83576	0	-	-	0	1	100506	NA	NA	NA	ENSDARG00000013800	415171	NA	Dr.83576	snrpd3	small nuclear ribonucleoprotein D3 polypeptide	small nuclear ribonucleoprotein D3 polypeptide	ZDB-GENE-040625-55	snrpd3
MAD_Dr_004_100446	439	Dr.86514	0	-	-	0	1	100507	NA	NA	NA	NA	-	NA	Dr.86514	NA	NA	NA	NA	NA
MAD_Dr_004_100447	440	Dr.88452	0	-	-	0	1	100508	NA	NA	NA	NA	-	NA	Dr.88452	wu:fb58c03	wu:fb58c03	wu:fb58c03	ZDB-GENE-030131-1051	wu:fb58c03
MAD_Dr_004_100448	441	Dr.90505	0	-	-	0	1	100509	NA	NA	NA	NA	-	NA	Dr.90505	NA	NA	NA	NA	NA
MAD_Dr_004_100449	442	OTTDART00000018857	0	-	-	0	1	10051	NA	NA	NA	ENSDARG00000060830	565918	NA	NA	NA	NA	NA	ZDB-GENE-030131-6729	si:ch211-199g17.1
MAD_Dr_004_100450	443	Dr.90559	0	-	-	0	1	100510	NA	NA	NA	NA	-	NA	Dr.90559	NA	NA	NA	NA	NA
MAD_Dr_004_100451	444	Dr.90769	0	-	-	0	1	100511	NA	NA	NA	NA	-	NA	Dr.90769	NA	NA	NA	NA	NA
MAD_Dr_004_100452	445	Dr.96007	0	-	-	0	1	100512	NA	NA	NA	NA	-	NA	Dr.96007	NA	NA	NA	NA	NA
MAD_Dr_004_100453	446	Dr.99825	0	-	-	0	1	100513	NA	NA	NA	NA	-	NA	Dr.99825	NA	NA	NA	NA	NA
MAD_Dr_004_100454	447	Dr.100568	1	0	Dr.136688	0	1	100514	NA	NA	NA	NA	-	NA	Dr.100568	NA	NA	NA	NA	NA
MAD_Dr_004_100455	448	Dr.103983	0	-	-	0	1	100515	NA	NA	NA	NA	-	NA	Dr.103983	NA	NA	NA	NA	NA
MAD_Dr_004_100456	449	Dr.114516	0	-	-	0	1	100516	NA	NA	NA	NA	-	NA	Dr.114516	NA	NA	NA	NA	NA
MAD_Dr_004_100457	450	Dr.114784	0	-	-	0	1	100517	NA	NA	NA	NA	-	NA	Dr.114784	NA	NA	NA	NA	NA
MAD_Dr_004_100458	451	Dr.115232	0	-	-	0	1	100518	NA	NA	NA	NA	-	NA	Dr.115232	NA	NA	NA	NA	NA
MAD_Dr_004_100460	452	OTTDART00000019944	0	-	-	0	1	10052	NA	NA	NA	ENSDARG00000093658	565343	NA	NA	NA	NA	NA	ZDB-GENE-030131-1770	tm7sf3
MAD_Dr_004_100461	453	Dr.124660	6	0	NM_001003622.1 ; ENSDART00000106561 ; ENSDART00000106562 ; ENSDART00000058715 ; XM_001918689.1 ; Dr.152426	0	1	100520	NA	NA	NA	NA	-	NA	Dr.124660	NA	NA	NA	NA	NA
MAD_Dr_004_100462	454	Dr.125134	0	-	-	0	1	100521	NA	NA	NA	NA	-	NA	Dr.125134	NA	NA	NA	NA	NA
MAD_Dr_004_100463	455	Dr.126101	0	-	-	0	1	100522	NA	NA	NA	NA	-	NA	Dr.126101	NA	NA	NA	NA	NA
MAD_Dr_004_100464	456	Dr.126823	0	-	-	0	1	100523	NA	NA	NA	NA	-	NA	Dr.126823	NA	NA	NA	NA	NA
MAD_Dr_004_100465	457	Dr.127343	0	-	-	0	1	100524	NA	NA	NA	NA	-	NA	Dr.127343	NA	NA	NA	NA	NA
MAD_Dr_004_100466	458	Dr.128017	0	-	-	0	1	100525	NA	NA	NA	NA	-	NA	Dr.128017	NA	NA	NA	NA	NA
MAD_Dr_004_100467	459	Dr.128247	0	-	-	0	1	100526	NA	NA	NA	NA	-	NA	Dr.128247	NA	NA	NA	NA	NA
MAD_Dr_004_100468	460	Dr.129031	0	-	-	0	1	100527	NA	NA	NA	NA	-	NA	Dr.129031	NA	NA	NA	NA	NA
MAD_Dr_004_100469	461	Dr.130308	0	-	-	0	1	100528	NA	NA	NA	ENSDARG00000024049	83774	NA	Dr.130308	NA	NA	cryptochrome 3	ZDB-GENE-010426-6	cry3
MAD_Dr_004_100470	462	Dr.130655	0	-	-	0	1	100529	NA	NA	NA	NA	-	NA	Dr.130655	NA	NA	NA	NA	NA
MAD_Dr_004_100472	463	Dr.131093	0	-	-	0	1	100530	NA	NA	NA	NA	-	NA	Dr.131093	NA	NA	NA	NA	NA
MAD_Dr_004_100473	464	Dr.132416	0	-	-	0	1	100531	NA	NA	NA	NA	-	NA	Dr.132416	NA	NA	NA	NA	NA
MAD_Dr_004_100474	465	Dr.133859	0	-	-	0	1	100532	NA	NA	NA	NA	-	NA	Dr.133859	im:6911596	im:6911596	im:6911596	NA	NA
MAD_Dr_004_100475	466	Dr.134122	1	0	Dr.87556	0	1	100533	NA	NA	NA	ENSDARG00000069735	497166	NA	Dr.134122	si:xx-by187g17.5	si:xx-by187g17.5	hypothetical LOC556274; si:xx-by187g17.5	ZDB-GENE-081104-38	si:ch211-5k11.6
MAD_Dr_004_100476	467	Dr.135277	0	-	-	0	1	100534	NA	NA	NA	NA	-	NA	Dr.135277	NA	NA	NA	NA	NA
MAD_Dr_004_100477	468	Dr.135589	2	0	NM_001080008.1 ; ENSDART00000075260	0	1	100535	NA	NA	NA	NA	-	NA	Dr.135589	NA	NA	NA	NA	NA
MAD_Dr_004_100478	469	Dr.136005	0	-	-	0	1	100536	NA	NA	NA	NA	-	NA	Dr.136005	NA	NA	NA	NA	NA
MAD_Dr_004_100479	470	Dr.137211	0	-	-	0	1	100537	NA	NA	NA	NA	-	NA	Dr.137211	NA	NA	NA	NA	NA
MAD_Dr_004_100480	471	Dr.137596	0	-	-	0	1	100538	NA	NA	NA	NA	-	NA	Dr.137596	NA	NA	NA	NA	NA
MAD_Dr_004_100481	472	Dr.137839	0	-	-	0	1	100539	NA	NA	NA	NA	-	NA	Dr.137839	NA	NA	NA	NA	NA
MAD_Dr_004_100482	473	OTTDART00000042331	0	-	-	0	1	10054	NA	NA	NA	ENSDARG00000041417	8388607	NA	NA	NA	NA	NA	ZDB-GENE-090312-136	atp6ap1a
MAD_Dr_004_100483	474	Dr.139073	1	0	Dr.137256	0	1	100540	NA	NA	NA	NA	-	NA	Dr.139073	NA	NA	NA	NA	NA
MAD_Dr_004_100484	475	Dr.140093	0	-	-	0	1	100541	NA	NA	NA	NA	-	NA	Dr.140093	NA	NA	NA	NA	NA
MAD_Dr_004_100485	476	Dr.141884	0	-	-	0	1	100542	NA	NA	NA	NA	-	NA	Dr.141884	NA	NA	NA	NA	NA
MAD_Dr_004_100486	477	Dr.142229	0	-	-	0	1	100543	NA	NA	NA	NA	-	NA	Dr.142229	NA	NA	NA	NA	NA
MAD_Dr_004_100487	478	Dr.148152	0	-	-	0	1	100544	NA	NA	NA	NA	-	NA	Dr.148152	NA	NA	NA	NA	NA
MAD_Dr_004_100488	479	Dr.151149	0	-	-	0	1	100545	NA	NA	NA	NA	-	NA	Dr.151149	NA	NA	NA	NA	NA
MAD_Dr_004_100489	480	XM_001341112.2	8	0	XM_001918689.1 ; ENSDART00000106561 ; Dr.152727 ; Dr.140131 ; Dr.152696 ; NM_001003622.1 ; ENSDART00000106562 ; ENSDART00000058715	0	1	100546	XM_001341112.2	XM_001341112	NA	NA	-	NA	NA	NA	NA	NA	NA	NA
MAD_Dr_004_100490	481	Dr.152410	0	-	-	0	1	100547	NA	NA	NA	NA	-	NA	Dr.152410	NA	NA	NA	NA	NA
MAD_Dr_004_100491	482	Dr.152486	0	-	-	0	1	100548	NA	NA	NA	NA	-	NA	Dr.152486	NA	NA	NA	NA	NA
MAD_Dr_004_100492	483	Dr.152688	0	-	-	0	1	100549	NA	NA	NA	NA	-	NA	Dr.152688	NA	NA	NA	NA	NA
MAD_Dr_004_100493	484	OTTDART00000026787	0	-	-	0	1	10055	NA	NA	NA	ENSDARG00000008884	406259	NA	NA	NA	NA	hypoxanthine phosphoribosyltransferase 1	ZDB-GENE-040426-1918	hprt1
MAD_Dr_004_100494	485	Dr.153497	1	1	Dr.82528	0	1	100550	NA	NA	NA	NA	-	NA	Dr.153497	NA	NA	NA	NA	NA
MAD_Dr_004_100495	486	XM_001341079.2	0	-	-	0	1	100551	XM_001341079.2	XM_001341079	NA	NA	-	NA	NA	NA	NA	NA	NA	NA
MAD_Dr_004_100496	487	OTTDART00000009435	5	0	OTTDART00000012851 ; ENSDART00000064227 ; OTTDART00000030631 ; OTTDART00000012853 ; OTTDART00000020490	0	1	100553	NA	NA	NA	ENSDARG00000091095	555745	NA	NA	NA	NA	NA	ZDB-GENE-041014-92	si:dkey-88n24.8
MAD_Dr_004_100497	488	OTTDART00000009705	0	-	-	0	1	100554	NA	NA	NA	ENSDARG00000088165	613169	NA	NA	NA	NA	NA	ZDB-GENE-041014-79	si:dkey-206f10.5
MAD_Dr_004_100498	489	OTTDART00000015732	3	1	ENSDART00000099333 ; Dr.76735 ; NM_205650.1	0	1	100555	NA	NA	NA	ENSDARG00000068629	402948	NA	NA	NA	NA	CD151 antigen, like	ZDB-GENE-040426-1868	cd151l
MAD_Dr_004_100499	490	OTTDART00000024243	0	-	-	0	1	100557	NA	NA	NA	ENSDARG00000043976	266989	NA	NA	NA	NA	NA	ZDB-GENE-021029-1	etf1b
MAD_Dr_004_100500	491	OTTDART00000024916	5	0	OTTDART00000024915 ; ENSDART00000002962 ; OTTDART00000024920 ; OTTDART00000024919 ; OTTDART00000024918	0	1	100558	NA	NA	NA	ENSDARG00000008109	565501	NA	NA	NA	NA	hypothetical protein LOC100002393; elongation factor-1, delta, a; cold inducible RNA binding protein	ZDB-GENE-040426-2740	eef1da
MAD_Dr_004_100501	492	OTTDART00000027007	1	0	OTTDART00000042780	0	1	100559	NA	NA	NA	ENSDARG00000025522	324140	NA	NA	NA	NA	serum/glucocorticoid regulated kinase 1	ZDB-GENE-030131-2860	sgk1
MAD_Dr_004_100502	493	OTTDART00000040472	4	1	ENSDART00000059443 ; Dr.52445 ; NM_001145554.1 ; OTTDART00000040471	0	1	10056	NA	NA	NA	ENSDARG00000039082	641500	NA	NA	NA	NA	zgc:123010	ZDB-GENE-051120-15	zgc:123010
MAD_Dr_004_100503	494	OTTDART00000028927	0	-	-	0	1	100560	NA	NA	NA	ENSDARG00000058504	327237	NA	NA	NA	NA	NA	ZDB-GENE-030131-5448	ap1s2
MAD_Dr_004_100504	495	OTTDART00000035430	0	-	-	0	1	100561	NA	NA	NA	ENSDARG00000063416	555348	NA	NA	NA	NA	NA	ZDB-GENE-030131-9834	ptprk
MAD_Dr_004_100505	496	OTTDART00000036070	0	-	-	0	1	100562	NA	NA	NA	ENSDARG00000058454	406297	NA	NA	NA	NA	dynein, light chain, LC8-type 2	ZDB-GENE-040426-1961	dynll1
MAD_Dr_004_100506	497	OTTDART00000036788	4	1	NM_001098749.1 ; OTTDART00000012884 ; ENSDART00000108873 ; ENSDART00000060395	0	1	100563	NA	NA	NA	ENSDARG00000041199	569494	NA	NA	NA	NA	asparagine-linked glycosylation 12 homolog (yeast, alpha-1,6-mannosyltransferase)	ZDB-GENE-041210-295	alg12
MAD_Dr_004_100507	498	OTTDART00000038374	0	-	-	0	1	100564	NA	NA	NA	ENSDARG00000015460	323197	NA	NA	NA	NA	Rac GTPase-activating protein 1	ZDB-GENE-030131-1917	racgap1
MAD_Dr_004_100508	499	OTTDART00000039220	3	1	OTTDART00000039218 ; OTTDART00000039217 ; OTTDART00000039219	0	1	100565	NA	NA	NA	ENSDARG00000009868	567578	NA	NA	NA	NA	NA	ZDB-GENE-050809-116	dcaf11
MAD_Dr_004_100509	500	OTTDART00000041283	0	-	-	0	1	100566	NA	NA	NA	ENSDARG00000075201	560006	NA	NA	NA	NA	NA	ZDB-GENE-090312-97	inpp4b
MAD_Dr_004_100510	501	OTTDART00000042196	0	-	-	0	1	100567	NA	NA	NA	ENSDARG00000077751	567715	NA	NA	NA	NA	NA	ZDB-GENE-070629-1	nol9
MAD_Dr_004_100511	502	OTTDART00000045697	1	1	OTTDART00000045696	0	1	100568	NA	NA	NA	ENSDARG00000030250	492474	NA	NA	NA	NA	zgc:103487	ZDB-GENE-041114-34	dennd2db
MAD_Dr_004_100512	503	OTTDART00000045544	0	-	-	0	1	10057	NA	NA	NA	ENSDARG00000038693	436670	NA	NA	NA	NA	guanine nucleotide binding protein (G protein), gamma 7	ZDB-GENE-040718-93	gng7
MAD_Dr_004_100513	504	OTTDART00000040641	0	-	-	0	1	100575	NA	NA	NA	ENSDARG00000075151	558285	NA	NA	NA	NA	novel protein with a Interferon-induced 6-16 family domain	ZDB-GENE-090313-208	si:dkey-188i13.10
MAD_Dr_004_100514	505	NM_001013281.1	1	1	Dr.82699	0	1	100576	NM_001013281.1	NM_001013281	mrpl48	ENSDARG00000035167	503593	mitochondrial ribosomal protein L48	NA	NA	NA	mitochondrial ribosomal protein L48	ZDB-GENE-041008-125	mrpl48
MAD_Dr_004_100515	506	XM_001344121.2	4	0	ENSDART00000014606 ; ENSDART00000065861 ; ENSDART00000035961 ; Dr.82267	0	1	100579	XM_001344121.2	XM_001344121	NA	NA	-	NA	NA	NA	NA	NA	NA	NA
MAD_Dr_004_100516	507	ENSDART00000016582 ; ENSDART00000081898 ; NM_001007762.1 ; Dr.84574	0	1		0	1	10058	NM_001007762.1	NM_001007762	pcdh2ac	ENSDARG00000058875	493587	protocadherin 2 alpha c	Dr.84574	pcdh2ac	protocadherin 2 alpha c	protocadherin 2 alpha c	ZDB-GENE-041118-12	pcdh2ac
MAD_Dr_004_100517	508	XM_001918927.1	0	-	-	0	1	100580	XM_001918927.1	XM_001918927	NA	NA	-	NA	NA	NA	NA	NA	NA	NA
MAD_Dr_004_100518	509	OTTDART00000021616	0	-	-	0	1	100582	NA	NA	NA	ENSDARG00000095623	796295	NA	NA	NA	NA	dolichol-phosphate (beta-D) mannosyltransferase 2	ZDB-GENE-030131-9093	dpm2
MAD_Dr_004_100519	510	Dr.28180	0	-	-	0	1	100587	NA	NA	NA	NA	-	NA	Dr.28180	NA	NA	NA	NA	NA
MAD_Dr_004_100520	511	Dr.30680	0	-	-	0	1	100588	NA	NA	NA	NA	-	NA	Dr.30680	NA	NA	NA	NA	NA
MAD_Dr_004_100521	512	Dr.52217	1	0	Dr.139138	0	1	100589	NA	NA	NA	NA	-	NA	Dr.52217	NA	NA	NA	NA	NA
MAD_Dr_004_100523	513	Dr.78234	0	-	-	0	1	100590	NA	NA	NA	ENSDARG00000076596	571915	NA	Dr.78234	si:dkey-9i23.16	si:dkey-9i23.16	hypothetical LOC571915	ZDB-GENE-090313-362	si:dkey-9i23.16
MAD_Dr_004_100524	514	Dr.81115	1	0	OTTDART00000028314	0	1	100591	NA	NA	NA	NA	-	NA	Dr.81115	NA	NA	NA	NA	NA
MAD_Dr_004_100525	515	Dr.81206	0	-	-	0	1	100592	NA	NA	NA	NA	-	NA	Dr.81206	wu:fj53d07	wu:fj53d07	wu:fj53d07	ZDB-GENE-030131-8114	wu:fj53d07
MAD_Dr_004_100526	516	Dr.81561	0	-	-	0	1	100593	NA	NA	NA	NA	-	NA	Dr.81561	NA	NA	NA	NA	NA
MAD_Dr_004_100527	517	Dr.82703	0	-	-	0	1	100594	NA	NA	NA	ENSDARG00000075587	794095	NA	Dr.82703	zgc:195243	zgc:195243	zgc:195243	ZDB-GENE-081022-199	sst6
MAD_Dr_004_100528	518	Dr.86613	0	-	-	0	1	100595	NA	NA	NA	NA	-	NA	Dr.86613	NA	NA	NA	NA	NA
MAD_Dr_004_100529	519	OTTDART00000005252	0	-	-	0	1	100598	NA	NA	NA	ENSDARG00000020250	556371	NA	NA	NA	NA	NA	ZDB-GENE-040724-272	rhoj
MAD_Dr_004_100530	520	Dr.87541	0	-	-	0	1	100599	NA	NA	NA	ENSDARG00000076379	564644	NA	Dr.87541	zgc:194590	zgc:194590	similar to non-SMC element 2, MMS21 homolog	ZDB-GENE-081022-128	zgc:194590
MAD_Dr_004_100532	521	ENSDART00000112187	1	1	ENSDART00000111802	0	1	10060	NA	NA	NA	NA	-	NA	NA	NA	NA	MAP/microtubule affinity-regulating kinase 3	NA	NA
MAD_Dr_004_100533	522	Dr.89977	0	-	-	0	1	100600	NA	NA	NA	NA	-	NA	Dr.89977	NA	NA	NA	NA	NA
MAD_Dr_004_100534	523	Dr.90724	0	-	-	0	1	100601	NA	NA	NA	NA	-	NA	Dr.90724	NA	NA	NA	NA	NA
MAD_Dr_004_100535	524	Dr.94228	2	0	Dr.139084 ; Dr.137178	0	1	100602	NA	NA	NA	NA	-	NA	Dr.94228	NA	NA	NA	NA	NA
MAD_Dr_004_100536	525	Dr.96229	0	-	-	0	1	100603	NA	NA	NA	NA	-	NA	Dr.96229	NA	NA	NA	NA	NA
MAD_Dr_004_100537	526	Dr.99135	0	-	-	0	1	100604	NA	NA	NA	NA	-	NA	Dr.99135	NA	NA	NA	NA	NA
MAD_Dr_004_100538	527	Dr.101798	0	-	-	0	1	100605	NA	NA	NA	NA	-	NA	Dr.101798	NA	NA	NA	NA	NA
MAD_Dr_004_100539	528	Dr.104461	0	-	-	0	1	100606	NA	NA	NA	ENSDARG00000069747	81538	NA	Dr.104461	hbbe1.1	hemoglobin beta embryonic-1.1	similar to embryonic 1 beta-globin; hemoglobin beta embryonic-1; si:busm1-118j2.5; embryonic 1 beta-globin family member	NA	NA
MAD_Dr_004_100540	529	Dr.105681	2	0	Dr.121753 ; Dr.126948	0	1	100607	NA	NA	NA	NA	-	NA	Dr.105681	NA	NA	NA	NA	NA
MAD_Dr_004_100541	530	Dr.110361	0	-	-	0	1	100608	NA	NA	NA	NA	-	NA	Dr.110361	NA	NA	NA	NA	NA
MAD_Dr_004_100542	531	Dr.118992	0	-	-	0	1	100609	NA	NA	NA	NA	-	NA	Dr.118992	NA	NA	NA	NA	NA
MAD_Dr_004_100543	532	XM_001919166.1 ; Dr.97733	0	1		0	1	10061	XM_001919166.1	XM_001919166	NA	NA	-	NA	Dr.97733	si:ch211-215c3.2	si:ch211-215c3.2	si:ch211-215c3.2	NA	NA
MAD_Dr_004_100544	533	Dr.119686	0	-	-	0	1	100610	NA	NA	NA	NA	-	NA	Dr.119686	NA	NA	NA	NA	NA
MAD_Dr_004_100545	534	Dr.121112	0	-	-	0	1	100611	NA	NA	NA	NA	-	NA	Dr.121112	NA	NA	NA	NA	NA
MAD_Dr_004_100546	535	Dr.121572	0	-	-	0	1	100612	NA	NA	NA	NA	-	NA	Dr.121572	NA	NA	NA	NA	NA
MAD_Dr_004_100547	536	Dr.122104	0	-	-	0	1	100613	NA	NA	NA	NA	-	NA	Dr.122104	wu:fd56c01	wu:fd56c01	wu:fd56c01	ZDB-GENE-030131-4723	wu:fd56c01
MAD_Dr_004_100548	537	Dr.126119	0	-	-	0	1	100614	NA	NA	NA	NA	-	NA	Dr.126119	NA	NA	NA	NA	NA
MAD_Dr_004_100549	538	Dr.126138	0	-	-	0	1	100615	NA	NA	NA	NA	-	NA	Dr.126138	NA	NA	NA	NA	NA
MAD_Dr_004_100550	539	Dr.129022	0	-	-	0	1	100616	NA	NA	NA	NA	-	NA	Dr.129022	NA	NA	NA	NA	NA
MAD_Dr_004_100551	540	Dr.129147	4	0	ENSDART00000074478 ; OTTDART00000045369 ; Dr.126182 ; OTTDART00000042823	0	1	100617	NA	NA	NA	NA	-	NA	Dr.129147	NA	NA	NA	NA	NA
MAD_Dr_004_100552	541	Dr.131555 ; ENSDART00000097289	0	1		0	1	100618	NA	NA	NA	ENSDARG00000067585	-	NA	Dr.131555	NA	NA	NA	NA	NA
MAD_Dr_004_100553	542	Dr.131891	6	0	Dr.121730 ; Dr.143119 ; Dr.139978 ; Dr.76425 ; Dr.138928 ; Dr.143138	0	1	100619	NA	NA	NA	NA	-	NA	Dr.131891	NA	NA	NA	NA	NA
MAD_Dr_004_100554	543	Dr.132592	0	-	-	0	1	100620	NA	NA	NA	NA	100334838	NA	Dr.132592	wu:fc96a01	wu:fc96a01	wu:fc96a01	ZDB-GENE-030131-4378	wu:fc96a01
MAD_Dr_004_100555	544	Dr.133689	0	-	-	0	1	100621	NA	NA	NA	NA	-	NA	Dr.133689	NA	NA	NA	NA	NA
MAD_Dr_004_100556	545	Dr.136269	0	-	-	0	1	100622	NA	NA	NA	NA	-	NA	Dr.136269	NA	NA	NA	NA	NA
MAD_Dr_004_100557	546	Dr.136708	0	-	-	0	1	100623	NA	NA	NA	NA	-	NA	Dr.136708	NA	NA	NA	NA	NA
MAD_Dr_004_100558	547	Dr.137345	0	-	-	0	1	100624	NA	NA	NA	NA	-	NA	Dr.137345	NA	NA	NA	NA	NA
MAD_Dr_004_100559	548	Dr.137490	0	-	-	0	1	100625	NA	NA	NA	NA	-	NA	Dr.137490	NA	NA	NA	NA	NA
MAD_Dr_004_100560	549	Dr.137922	0	-	-	0	1	100626	NA	NA	NA	NA	-	NA	Dr.137922	NA	NA	NA	NA	NA
MAD_Dr_004_100561	550	Dr.143697	0	-	-	0	1	100627	NA	NA	NA	NA	-	NA	Dr.143697	NA	NA	NA	NA	NA
MAD_Dr_004_100562	551	Dr.143908	0	-	-	0	1	100628	NA	NA	NA	NA	-	NA	Dr.143908	NA	NA	NA	NA	NA
MAD_Dr_004_100563	552	Dr.149986	0	-	-	0	1	100629	NA	NA	NA	NA	-	NA	Dr.149986	NA	NA	NA	NA	NA
MAD_Dr_004_100565	553	Dr.150712	0	-	-	0	1	100630	NA	NA	NA	NA	-	NA	Dr.150712	NA	NA	NA	ZDB-GENE-070912-313	ttll4
MAD_Dr_004_100566	554	Dr.151443	0	-	-	0	1	100631	NA	NA	NA	NA	-	NA	Dr.151443	NA	NA	NA	NA	NA
MAD_Dr_004_100567	555	Dr.152450	0	-	-	0	1	100632	NA	NA	NA	NA	-	NA	Dr.152450	NA	NA	NA	ZDB-GENE-000329-3	actb2
MAD_Dr_004_100568	556	Dr.153214	6	1	Dr.113941 ; XM_001335254.2 ; ENSDART00000051489 ; Dr.13267 ; NM_001017660.1 ; OTTDART00000019822	0	1	100633	NA	NA	NA	NA	-	NA	Dr.153214	NA	NA	NA	NA	NA
MAD_Dr_004_100569	557	Dr.153472	1	0	OTTDART00000033974	0	1	100634	NA	NA	NA	NA	-	NA	Dr.153472	NA	NA	NA	NA	NA
MAD_Dr_004_100570	558	OTTDART00000014239	16	0	OTTDART00000016185 ; OTTDART00000014396 ; OTTDART00000009883 ; Dr.134954 ; OTTDART00000014395 ; OTTDART00000009882 ; OTTDART00000007364 ; OTTDART00000001383 ; OTTDART00000002277 ; OTTDART00000002278 ; OTTDART00000007365 ; OTTDART00000001384 ; OTTDART00000002276 ; Dr.30155 ; OTTDART00000010743 ; Dr.101008	0	1	100635	NA	NA	NA	ENSDARG00000092963	-	NA	NA	NA	NA	NA	ZDB-GENE-050420-281	si:dkeyp-27b10.1
MAD_Dr_004_100571	559	OTTDART00000015827	5	0	OTTDART00000015824 ; Dr.127590 ; Dr.117160 ; ENSDART00000079767 ; XM_001918532.1	0	1	100636	NA	NA	NA	ENSDARG00000092004	-	NA	NA	NA	NA	NA	ZDB-GENE-050420-375	si:dkey-188k17.2
MAD_Dr_004_100572	560	XM_001921905.1	0	-	-	0	1	10064	XM_001921905.1	XM_001921905	NA	NA	-	NA	NA	NA	NA	NA	NA	NA
MAD_Dr_004_100573	561	OTTDART00000019699	0	-	-	0	1	100641	NA	NA	NA	ENSDARG00000093797	-	NA	NA	NA	NA	NA	ZDB-GENE-061207-78	si:dkey-81p22.11
MAD_Dr_004_100574	562	OTTDART00000020772	1	1	OTTDART00000016463	0	1	100642	NA	NA	NA	ENSDARG00000053136	30400	NA	NA	NA	NA	beta-2-microglobulin	ZDB-GENE-980526-88	b2m
MAD_Dr_004_100575	563	OTTDART00000022378	2	1	OTTDART00000022341 ; OTTDART00000022342	0	1	100643	NA	NA	NA	ENSDARG00000077253	317736	NA	NA	NA	NA	alkB, alkylation repair homolog 6 (E. coli)	ZDB-GENE-060407-1	alkbh6
MAD_Dr_004_100576	564	OTTDART00000024655	0	-	-	0	1	100644	NA	NA	NA	ENSDARG00000008310	322041	NA	NA	NA	NA	inositol hexaphosphate kinase 2	ZDB-GENE-030131-760	ip6k2
MAD_Dr_004_100577	565	OTTDART00000025449	0	-	-	0	1	100645	NA	NA	NA	ENSDARG00000033516	560858	NA	NA	NA	NA	NA	ZDB-GENE-030616-64	efr3ba
MAD_Dr_004_100578	566	OTTDART00000026984	0	-	-	0	1	100646	NA	NA	NA	ENSDARG00000013655	322103	NA	NA	NA	NA	tumor protein D52-like 2b	ZDB-GENE-030131-822	tpd52l2b
MAD_Dr_004_100579	567	OTTDART00000027156	5	0	OTTDART00000027153 ; OTTDART00000027155 ; NM_213185.1 ; OTTDART00000027152 ; Dr.121260	0	1	100647	NA	NA	NA	ENSDARG00000017235	406464	NA	NA	NA	NA	eukaryotic translation initiation factor 5A	ZDB-GENE-040426-2229	eif5a
MAD_Dr_004_100580	568	OTTDART00000027847	0	-	-	0	1	100648	NA	NA	NA	ENSDARG00000056059	568424	NA	NA	NA	NA	similar to Ran GTPase activating protein 1; Ran GTPase activating protein 1	ZDB-GENE-040426-1921	rangap1b
MAD_Dr_004_100581	569	OTTDART00000027911	0	-	-	0	1	100649	NA	NA	NA	ENSDARG00000027182	8388607	NA	NA	NA	NA	NA	ZDB-GENE-040426-1581	rnf25
MAD_Dr_004_100582	570	OTTDART00000028139	0	-	-	0	1	100650	NA	NA	NA	ENSDARG00000012039	494074	NA	NA	NA	NA	NA	ZDB-GENE-041212-41	ttc26
MAD_Dr_004_100583	571	OTTDART00000030631	4	0	OTTDART00000012851 ; OTTDART00000009435 ; OTTDART00000012853 ; OTTDART00000020490	0	1	100651	NA	NA	NA	ENSDARG00000086358	-	NA	NA	NA	NA	NA	ZDB-GENE-070705-508	si:dkey-83f18.9
MAD_Dr_004_100584	572	OTTDART00000031453	3	1	OTTDART00000031359 ; OTTDART00000031452 ; OTTDART00000031360	0	1	100652	NA	NA	NA	ENSDARG00000041427	447879	NA	NA	NA	NA	hypothetical protein LOC100147895; zgc:103408	ZDB-GENE-040912-44	nmrk2
MAD_Dr_004_100585	573	OTTDART00000034319	5	1	ENSDART00000052431 ; ENSDART00000039415 ; Dr.78226 ; XM_695225.3 ; OTTDART00000034316	0	1	100653	NA	NA	NA	NA	325856	NA	NA	NA	NA	NA	ZDB-GENE-030131-4581	nup153
MAD_Dr_004_100586	574	OTTDART00000034770	0	-	-	0	1	100654	NA	NA	NA	ENSDARG00000029497	431761	NA	NA	NA	NA	transcription factor CP2-like 1	ZDB-GENE-040704-58	tfcp2l1
MAD_Dr_004_100587	575	OTTDART00000035418	3	0	ENSDART00000021218 ; OTTDART00000035416 ; Dr.150211	0	1	100655	NA	NA	NA	ENSDARG00000005251	334897	NA	NA	NA	NA	NA	ZDB-GENE-030131-6837	rpe
MAD_Dr_004_100588	576	OTTDART00000035674	0	-	-	0	1	100656	NA	NA	NA	ENSDARG00000092715	-	NA	NA	NA	NA	NA	ZDB-GENE-081104-367	si:dkey-20d21.6
MAD_Dr_004_100589	577	OTTDART00000036205	5	0	NM_001109710.1 ; OTTDART00000036207 ; Dr.151165 ; OTTDART00000036208 ; Dr.113580	0	1	100657	NA	NA	NA	ENSDARG00000086859	8388607	NA	NA	NA	NA	NA	ZDB-GENE-070720-19	qdprb2
MAD_Dr_004_100590	578	OTTDART00000037540	1	0	ENSDART00000081066	0	1	100658	NA	NA	NA	ENSDARG00000032221	393643	NA	NA	NA	NA	phosphatase and actin regulator 4	ZDB-GENE-040426-1131	phactr4b
MAD_Dr_004_100591	579	OTTDART00000037814	0	-	-	0	1	100659	NA	NA	NA	ENSDARG00000095094	333987	NA	NA	NA	NA	NA	ZDB-GENE-030131-5919	fxyd6
MAD_Dr_004_100592	580	OTTDART00000038776	4	1	ENSDART00000053562 ; OTTDART00000038774 ; Dr.2613 ; NM_001077719.1	0	1	100660	NA	NA	NA	ENSDARG00000036888	777611	NA	NA	NA	NA	zgc:153935	ZDB-GENE-061103-148	zgc:153935
MAD_Dr_004_100593	581	OTTDART00000040968	0	-	-	0	1	100661	NA	NA	NA	ENSDARG00000058962	641329	NA	NA	NA	NA	zgc:123253	ZDB-GENE-051030-63	txnl4b
MAD_Dr_004_100594	582	OTTDART00000042780	2	0	OTTDART00000027006 ; NM_199212.1	0	1	100663	NA	NA	NA	ENSDARG00000025522	324140	NA	NA	NA	NA	serum/glucocorticoid regulated kinase 1	ZDB-GENE-030131-2860	sgk1
MAD_Dr_004_100595	583	OTTDART00000045067	0	-	-	0	1	100664	NA	NA	NA	ENSDARG00000078064	751719	NA	NA	NA	NA	zgc:153681	ZDB-GENE-060825-299	zgc:153681
MAD_Dr_004_100596	584	ENSDART00000013796	0	-	-	0	1	100665	NA	NA	NA	ENSDARG00000003519	393641	NA	NA	NA	NA	adenine phosphoribosyl transferase; hypothetical LOC791685	ZDB-GENE-040426-1492	aprt
MAD_Dr_004_100597	585	ENSDART00000014723 ; NM_173264.1	2	0	OTTDART00000038151 ; OTTDART00000038152	0	1	100666	NM_173264.1	NM_173264	naca	ENSDARG00000005513	195823	nascent polypeptide-associated complex alpha polyp	NA	NA	NA	nascent polypeptide-associated complex alpha polyp	ZDB-GENE-020423-4	naca
MAD_Dr_004_100598	586	ENSDART00000067606 ; XM_001331055.2 ; ENSDART00000089963	2	0	Dr.76983 ; NM_001017602.1	0	1	100667	XM_001331055.2	XM_001331055	NA	ENSDARG00000074210	550265	NA	NA	NA	NA	similar to ADP-Ribosylation Factor related family member (arf-3); zgc:110286; hypothetical LOC791833	ZDB-GENE-050417-68	zgc:110286
MAD_Dr_004_100599	587	OTTDART00000036207	5	0	NM_001109710.1 ; OTTDART00000036205 ; Dr.151165 ; OTTDART00000036208 ; Dr.113580	0	1	100669	NA	NA	NA	ENSDARG00000090118	8388607	NA	NA	NA	NA	NA	NA	NA
MAD_Dr_004_100600	588	OTTDART00000041128	0	-	-	0	1	100670	NA	NA	NA	ENSDARG00000079062	-	NA	NA	NA	NA	NA	ZDB-GENE-090313-2	samd1b
MAD_Dr_004_100601	589	ENSDART00000111221	3	1	OTTDART00000032041 ; Dr.120096 ; XM_685658.3	0	1	100671	NA	NA	NA	NA	-	NA	NA	NA	NA	NA	NA	NA
MAD_Dr_004_100602	590	XM_001334526.2	1	1	ENSDART00000109825	0	1	100672	XM_001334526.2	XM_001334526	NA	NA	-	NA	NA	NA	NA	NA	NA	NA
MAD_Dr_004_100603	591	Dr.4264	1	1	ENSDART00000105176	0	1	100674	NA	NA	NA	NA	-	NA	Dr.4264	ndufb8	NADH dehydrogenase (ubiquinone) 1 beta subcomplex,	NADH dehydrogenase (ubiquinone) 1 beta subcomplex,	ZDB-GENE-040426-1858	ndufb8
MAD_Dr_004_100604	592	Dr.65425	0	-	-	0	1	100675	NA	NA	NA	ENSDARG00000071338	558180	NA	Dr.65425	mef2bnb	mef2b neighbor	novel protein similar to vertebrate MADS box transcription enhancer factor 2 family; MADS box transcription enhancer factor 2, polypeptide B (myocyte enhancer factor 2B)	ZDB-GENE-050208-757	mef2bnb
MAD_Dr_004_100605	593	Dr.75266	0	-	-	0	1	100676	NA	NA	NA	NA	-	NA	Dr.75266	wu:fa05b11	wu:fa05b11	wu:fa05b11	ZDB-GENE-030131-6790	wu:fa05b11
MAD_Dr_004_100606	594	Dr.82198	0	-	-	0	1	100677	NA	NA	NA	NA	-	NA	Dr.82198	NA	NA	NA	NA	NA
MAD_Dr_004_100607	595	Dr.84255	0	-	-	0	1	100678	NA	NA	NA	NA	-	NA	Dr.84255	NA	NA	NA	NA	NA
MAD_Dr_004_100608	596	Dr.84516	0	-	-	0	1	100679	NA	NA	NA	NA	-	NA	Dr.84516	NA	NA	NA	NA	NA
MAD_Dr_004_100610	597	Dr.86713	0	-	-	0	1	100680	NA	NA	NA	NA	-	NA	Dr.86713	sb:cb653	sb:cb653	sb:cb653	NA	NA
MAD_Dr_004_100611	598	Dr.90442	0	-	-	0	1	100681	NA	NA	NA	NA	-	NA	Dr.90442	NA	NA	NA	NA	NA
MAD_Dr_004_100612	599	Dr.91701	0	-	-	0	1	100682	NA	NA	NA	NA	-	NA	Dr.91701	NA	NA	NA	NA	NA
MAD_Dr_004_100613	600	Dr.92180	0	-	-	0	1	100683	NA	NA	NA	NA	-	NA	Dr.92180	NA	NA	NA	NA	NA
MAD_Dr_004_100614	601	Dr.93425	0	-	-	0	1	100684	NA	NA	NA	NA	-	NA	Dr.93425	NA	NA	NA	NA	NA
MAD_Dr_004_100615	602	Dr.94732	0	-	-	0	1	100685	NA	NA	NA	NA	-	NA	Dr.94732	NA	NA	NA	NA	NA
MAD_Dr_004_100616	603	Dr.94854	0	-	-	0	1	100686	NA	NA	NA	NA	-	NA	Dr.94854	NA	NA	NA	NA	NA
MAD_Dr_004_100617	604	Dr.95455	0	-	-	0	1	100687	NA	NA	NA	NA	-	NA	Dr.95455	NA	NA	NA	NA	NA
MAD_Dr_004_100618	605	Dr.95612	0	-	-	0	1	100688	NA	NA	NA	NA	-	NA	Dr.95612	NA	NA	NA	NA	NA
MAD_Dr_004_100619	606	Dr.95762	0	-	-	0	1	100689	NA	NA	NA	NA	-	NA	Dr.95762	NA	NA	NA	NA	NA
MAD_Dr_004_100620	607	Dr.96283	0	-	-	0	1	100690	NA	NA	NA	NA	-	NA	Dr.96283	NA	NA	NA	NA	NA
MAD_Dr_004_100621	608	Dr.96688	0	-	-	0	1	100691	NA	NA	NA	NA	-	NA	Dr.96688	NA	NA	NA	NA	NA
MAD_Dr_004_100622	609	Dr.97087	0	-	-	0	1	100692	NA	NA	NA	NA	-	NA	Dr.97087	NA	NA	NA	NA	NA
MAD_Dr_004_100623	610	Dr.99908	0	-	-	0	1	100693	NA	NA	NA	NA	-	NA	Dr.99908	NA	NA	NA	NA	NA
MAD_Dr_004_100624	611	Dr.113764	0	-	-	0	1	100694	NA	NA	NA	NA	-	NA	Dr.113764	NA	NA	NA	NA	NA
MAD_Dr_004_100625	612	Dr.116861	0	-	-	0	1	100695	NA	NA	NA	NA	-	NA	Dr.116861	NA	NA	NA	NA	NA
MAD_Dr_004_100626	613	Dr.120154	0	-	-	0	1	100696	NA	NA	NA	ENSDARG00000071410	561930	NA	Dr.120154	si:dkey-94n12.2	si:dkey-94n12.2	si:dkey-94n12.2	ZDB-GENE-050208-508	cks2
MAD_Dr_004_100627	614	Dr.120356	0	-	-	0	1	100697	NA	NA	NA	NA	-	NA	Dr.120356	NA	NA	NA	NA	NA
MAD_Dr_004_100628	615	Dr.122509	3	0	OTTDART00000029976 ; Dr.126732 ; Dr.153031	0	1	100698	NA	NA	NA	NA	-	NA	Dr.122509	NA	NA	NA	NA	NA
MAD_Dr_004_100629	616	Dr.125123	0	-	-	0	1	100699	NA	NA	NA	NA	-	NA	Dr.125123	NA	NA	NA	NA	NA
MAD_Dr_004_100630	617	OTTDART00000032746	0	-	-	0	1	10070	NA	NA	NA	ENSDARG00000061461	568099	NA	NA	NA	NA	NA	ZDB-GENE-030131-7517	dsela
MAD_Dr_004_100631	618	Dr.126064	0	-	-	0	1	100700	NA	NA	NA	NA	-	NA	Dr.126064	NA	NA	NA	NA	NA
MAD_Dr_004_100632	619	Dr.126577	6	0	Dr.129071 ; Dr.153663 ; Dr.130301 ; Dr.130282 ; Dr.117165 ; ENSDART00000067324	0	1	100701	NA	NA	NA	NA	-	NA	Dr.126577	NA	NA	NA	NA	NA
MAD_Dr_004_100633	620	Dr.126737	0	-	-	0	1	100702	NA	NA	NA	NA	-	NA	Dr.126737	NA	NA	NA	NA	NA
MAD_Dr_004_100634	621	Dr.127028	3	0	Dr.125053 ; Dr.132081 ; Dr.137120	0	1	100703	NA	NA	NA	NA	-	NA	Dr.127028	NA	NA	NA	NA	NA
MAD_Dr_004_100635	622	Dr.128361	0	-	-	0	1	100704	NA	NA	NA	NA	-	NA	Dr.128361	NA	NA	NA	NA	NA
MAD_Dr_004_100636	623	Dr.128585	4	0	Dr.127171 ; Dr.80493 ; Dr.95382 ; Dr.126225	0	1	100705	NA	NA	NA	NA	-	NA	Dr.128585	NA	NA	NA	NA	NA
MAD_Dr_004_100637	624	Dr.131730	1	0	Dr.132716	0	1	100706	NA	NA	NA	NA	-	NA	Dr.131730	NA	NA	NA	NA	NA
MAD_Dr_004_100638	625	Dr.134689	0	-	-	0	1	100707	NA	NA	NA	NA	-	NA	Dr.134689	NA	NA	NA	NA	NA
MAD_Dr_004_100639	626	Dr.134861	0	-	-	0	1	100708	NA	NA	NA	NA	-	NA	Dr.134861	NA	NA	NA	NA	NA
MAD_Dr_004_100640	627	Dr.134978	0	-	-	0	1	100709	NA	NA	NA	NA	-	NA	Dr.134978	NA	NA	NA	NA	NA
MAD_Dr_004_100641	628	XM_694783.3	0	-	-	0	1	10071	XM_694783.3	XM_694783	NA	ENSDARG00000086505	-	NA	NA	NA	NA	NA	NA	NA
MAD_Dr_004_100642	629	Dr.136214	0	-	-	0	1	100710	NA	NA	NA	NA	-	NA	Dr.136214	NA	NA	NA	NA	NA
MAD_Dr_004_100643	630	Dr.136445	0	-	-	0	1	100711	NA	NA	NA	NA	-	NA	Dr.136445	NA	NA	NA	NA	NA
MAD_Dr_004_100644	631	Dr.137260	0	-	-	0	1	100712	NA	NA	NA	NA	-	NA	Dr.137260	NA	NA	NA	NA	NA
MAD_Dr_004_100645	632	Dr.137282	0	-	-	0	1	100713	NA	NA	NA	NA	-	NA	Dr.137282	NA	NA	NA	NA	NA
MAD_Dr_004_100646	633	Dr.137709	0	-	-	0	1	100714	NA	NA	NA	NA	-	NA	Dr.137709	NA	NA	NA	NA	NA
MAD_Dr_004_100647	634	Dr.137915	0	-	-	0	1	100715	NA	NA	NA	NA	-	NA	Dr.137915	NA	NA	NA	NA	NA
MAD_Dr_004_100648	635	Dr.139636	0	-	-	0	1	100716	NA	NA	NA	NA	-	NA	Dr.139636	NA	NA	NA	NA	NA
MAD_Dr_004_100649	636	Dr.141158	0	-	-	0	1	100717	NA	NA	NA	NA	-	NA	Dr.141158	NA	NA	NA	NA	NA
MAD_Dr_004_100650	637	Dr.141618	0	-	-	0	1	100718	NA	NA	NA	NA	-	NA	Dr.141618	NA	NA	NA	NA	NA
MAD_Dr_004_100651	638	Dr.148490	0	-	-	0	1	100719	NA	NA	NA	NA	-	NA	Dr.148490	wu:fc06e02	wu:fc06e02	wu:fc06e02	NA	NA
MAD_Dr_004_100652	639	NM_001006661.1 ; Dr.18062 ; ENSDART00000113300	0	1		0	1	10072	NM_001006661.1	NM_001006661	si:busm1-142b24.1	ENSDARG00000042563	368727	si:busm1-142b24.1	Dr.18062	si:busm1-142b24.1	si:busm1-142b24.1	si:busm1-142b24.1	ZDB-GENE-030616-151	si:dkey-11j8.1
MAD_Dr_004_100653	640	Dr.149382	0	-	-	0	1	100720	NA	NA	NA	NA	-	NA	Dr.149382	NA	NA	NA	NA	NA
MAD_Dr_004_100654	641	XM_001337280.2	1	0	Dr.105341	0	1	100721	XM_001337280.2	XM_001337280	NA	NA	-	NA	NA	NA	NA	NA	NA	NA
MAD_Dr_004_100655	642	Dr.149779	0	-	-	0	1	100722	NA	NA	NA	NA	-	NA	Dr.149779	NA	NA	NA	NA	NA
MAD_Dr_004_100656	643	Dr.151072	0	-	-	0	1	100723	NA	NA	NA	NA	-	NA	Dr.151072	NA	NA	NA	NA	NA
MAD_Dr_004_100657	644	Dr.152657	0	-	-	0	1	100724	NA	NA	NA	NA	-	NA	Dr.152657	NA	NA	NA	NA	NA
MAD_Dr_004_100658	645	Dr.152841	0	-	-	0	1	100725	NA	NA	NA	NA	-	NA	Dr.152841	NA	NA	NA	NA	NA
MAD_Dr_004_100659	646	Dr.153134	1	1	ENSDART00000021208	0	1	100726	NA	NA	NA	NA	-	NA	Dr.153134	NA	NA	NA	NA	NA
MAD_Dr_004_100660	647	OTTDART00000017634	3	1	ENSDART00000104008 ; Dr.90718 ; NM_001044814.2	0	1	100729	NA	NA	NA	ENSDARG00000055206	556784	NA	NA	NA	NA	dystrobrevin binding protein 1b	ZDB-GENE-060503-889	dtnbp1b
MAD_Dr_004_100661	648	NM_131517.1 ; Dr.565	2	1	OTTDART00000024860 ; ENSDART00000031828	0	1	10073	NM_131517.1	NM_131517	spon1b	ENSDARG00000023694	58029	spondin 1b	Dr.565	spon1b	spondin 1b	spondin 1b; similar to spondin 1b	ZDB-GENE-000427-10	spon1b
MAD_Dr_004_100662	649	OTTDART00000021478	0	-	-	0	1	100730	NA	NA	NA	ENSDARG00000061328	280652	NA	NA	NA	NA	NA	ZDB-GENE-021115-4	cdon
MAD_Dr_004_100663	650	OTTDART00000022694	2	1	Dr.92617 ; XM_701111.2	0	1	100731	NA	NA	NA	ENSDARG00000095188	-	NA	NA	NA	NA	NA	ZDB-GENE-060526-230	si:dkey-189h5.6
MAD_Dr_004_100664	651	OTTDART00000022962	0	-	-	0	1	100732	NA	NA	NA	ENSDARG00000039400	393538	NA	NA	NA	NA	NA	ZDB-GENE-040426-1495	polr1c
MAD_Dr_004_100665	652	OTTDART00000027363	4	1	ENSDART00000080749 ; OTTDART00000027362 ; Dr.73230 ; NM_001013313.1	0	1	100733	NA	NA	NA	ENSDARG00000057984	503735	NA	NA	NA	NA	eps8-like1	ZDB-GENE-050306-14	eps8l1
MAD_Dr_004_100666	653	OTTDART00000028977	0	-	-	0	1	100735	NA	NA	NA	ENSDARG00000045373	406543	NA	NA	NA	NA	poly(A) binding protein, nuclear 1	ZDB-GENE-040426-2401	pabpn1
MAD_Dr_004_100667	654	OTTDART00000029006	3	1	OTTDART00000029005 ; ENSDART00000114247 ; ENSDART00000073679	0	1	100736	NA	NA	NA	ENSDARG00000051959	327407	NA	NA	NA	NA	NA	ZDB-GENE-030131-5618	zgc:66449
MAD_Dr_004_100668	655	OTTDART00000032051	0	-	-	0	1	100738	NA	NA	NA	ENSDARG00000020467	321979	NA	NA	NA	NA	NA	ZDB-GENE-030131-698	safb
MAD_Dr_004_100671	656	OTTDART00000037911	0	-	-	0	1	100740	NA	NA	NA	ENSDARG00000061219	337176	NA	NA	NA	NA	periostin, osteoblast specific factor	ZDB-GENE-030131-9120	postnb
MAD_Dr_004_100672	657	OTTDART00000039219	1	1	OTTDART00000039217	0	1	100741	NA	NA	NA	ENSDARG00000009868	567578	NA	NA	NA	NA	NA	ZDB-GENE-050809-116	dcaf11
MAD_Dr_004_100673	658	OTTDART00000042155	1	0	Dr.120356	0	1	100742	NA	NA	NA	ENSDARG00000094009	-	NA	NA	NA	NA	NA	ZDB-GENE-090313-202	si:dkey-178o8.3
MAD_Dr_004_100674	659	OTTDART00000043450	1	1	OTTDART00000009733	0	1	100743	NA	NA	NA	ENSDARG00000011613	406251	NA	NA	NA	NA	NA	ZDB-GENE-040426-2852	rbm39a
MAD_Dr_004_100675	660	OTTDART00000043570	0	-	-	0	1	100744	NA	NA	NA	ENSDARG00000058693	-	NA	NA	NA	NA	NA	ZDB-GENE-050810-2	cast
MAD_Dr_004_100676	661	OTTDART00000044122	4	0	ENSDART00000008593 ; OTTDART00000044121 ; Dr.104975 ; NM_200295.1	0	1	100745	NA	NA	NA	ENSDARG00000007279	393265	NA	NA	NA	NA	zgc:56513	ZDB-GENE-040426-1057	yipf5
MAD_Dr_004_100677	662	OTTDART00000044920	0	-	-	0	1	100746	NA	NA	NA	ENSDARG00000077840	30066	NA	NA	NA	NA	myeloid ecotropic viral integration site 2.1	ZDB-GENE-000210-23	meis2b
MAD_Dr_004_100678	663	ENSDART00000021726	1	1	ENSDART00000099803	0	1	100747	NA	NA	NA	NA	-	NA	NA	NA	NA	NA	NA	NA
MAD_Dr_004_100679	664	ENSDART00000058388	1	0	XM_687066.3	0	1	100749	NA	NA	NA	ENSDARG00000087892	100005691	NA	NA	NA	NA	NA	NA	NA
MAD_Dr_004_100681	665	ENSDART00000063717 ; OTTDART00000035505 ; NM_001111179.1	2	1	Dr.14504 ; Dr.907	0	1	100750	NM_001111179.1	NM_001111179	zgc:171480	ENSDARG00000043402	564733	zgc:171480	NA	NA	NA	zgc:171480	ZDB-GENE-080204-83	zgc:171480
MAD_Dr_004_100682	666	ENSDART00000078938	4	0	ENSDART00000013001 ; OTTDART00000037722 ; Dr.107658 ; NM_001006050.1	0	1	100757	NA	NA	NA	NA	-	NA	NA	NA	NA	zgc:152753	NA	NA
MAD_Dr_004_100684	667	ENSDART00000081381	46	0	Dr.134661 ; XM_001922931.1 ; XM_001923709.1 ; XM_001922014.1 ; XM_001920565.1 ; OTTDART00000022492 ; OTTDART00000022483 ; OTTDART00000022479 ; OTTDART00000022468 ; OTTDART00000022464 ; XM_001923701.1 ; ENSDART00000097600 ; XM_001921380.1 ; ENSDART00000111459 ; XM_001919284.1 ; ENSDART00000103323 ; ENSDART00000103900 ; XM_001921997.1 ; XM_001921152.1 ; XM_001921183.1 ; XM_001919530.1 ; XR_045056.1…	0	1	100763	NA	NA	NA	ENSDARG00000058386	-	NA	NA	NA	NA	NA	NA	NA
MAD_Dr_004_100685	668	ENSDART00000081615	5	0	OTTDART00000010716 ; Dr.144424 ; NM_001024437.1 ; NM_001025474.1 ; OTTDART00000010343	0	1	100764	NA	NA	NA	NA	-	NA	NA	NA	NA	zgc:112368	NA	NA
MAD_Dr_004_100686	669	OTTDART00000018884	0	-	-	0	1	100766	NA	NA	NA	ENSDARG00000046092	-	NA	NA	NA	NA	NA	ZDB-GENE-060526-152	si:ch211-283g2.3
MAD_Dr_004_100687	670	ENSDART00000105007	8	0	Dr.114147 ; XM_694685.2 ; ENSDART00000059271 ; Dr.94180 ; XM_001345075.2 ; ENSDART00000110098 ; Dr.118505 ; XM_684195.2	0	1	100767	NA	NA	NA	ENSDARG00000079471	-	NA	NA	NA	NA	NA	ZDB-GENE-100922-55	si:dkey-88j15.4
MAD_Dr_004_100688	671	OTTDART00000014390	1	1	XM_688054.3	0	1	100768	NA	NA	NA	ENSDARG00000071413	-	NA	NA	NA	NA	NA	ZDB-GENE-050208-795	mier2
MAD_Dr_004_100689	672	OTTDART00000014311	2	0	XM_001922363.1 ; XM_001922339.1	0	1	100769	NA	NA	NA	ENSDARG00000071618	569302	NA	NA	NA	NA	NA	NA	NA
MAD_Dr_004_100690	673	ENSDART00000024215	3	1	Dr.76168 ; NM_001081629.1 ; OTTDART00000036259	0	1	10077	NA	NA	NA	ENSDARG00000052348	282615	NA	NA	NA	NA	SWI/SNF related, matrix associated, actin dependent regulator of chromatin, subfamily a, member 5; similar to SWI/SNF related, matrix associated, actin dependent regulator of chromatin, subfamily a, member 5	ZDB-GENE-021125-1	smarca5
MAD_Dr_004_100691	674	ENSDART00000106061	2	0	ENSDART00000097200 ; ENSDART00000059502	0	1	100770	NA	NA	NA	ENSDARG00000091641	-	NA	NA	NA	NA	NA	NA	NA
MAD_Dr_004_100692	675	OTTDART00000038562	1	1	Dr.132255	0	1	100771	NA	NA	NA	ENSDARG00000071701	559821	NA	NA	NA	NA	zgc:162941	ZDB-GENE-030131-8517	zgc:162941
MAD_Dr_004_100693	676	ENSDART00000109136	2	0	ENSDART00000114673 ; Dr.151156	0	1	100772	NA	NA	NA	ENSDARG00000079274	322453	NA	NA	NA	NA	zgc:66382	ZDB-GENE-030131-1173	prss59.1
MAD_Dr_004_100694	677	ENSDART00000109481	1	0	XM_001344701.1	0	1	100775	NA	NA	NA	ENSDARG00000031731	-	NA	NA	NA	NA	NA	ZDB-GENE-070705-234	si:ch73-27e22.6
MAD_Dr_004_100695	678	ENSDART00000114634	0	-	-	0	1	100776	NA	NA	NA	ENSDARG00000074134	-	NA	NA	NA	NA	NA	NA	NA
MAD_Dr_004_100696	679	NM_001006038.1 ; XM_001330946.1 ; ENSDART00000089978 ; ENSDART00000057945	1	0	Dr.91379	0	1	100777	NM_001006038.1	NM_001006038	zgc:103433	ENSDARG00000039642	450017	zgc:103433	NA	NA	NA	hypothetical LOC791921; zgc:103433	ZDB-GENE-041010-133	atp6v0e1
MAD_Dr_004_100697	680	NM_001002704.1	3	0	Dr.78321 ; OTTDART00000028399 ; OTTDART00000028398	0	1	100778	NM_001002704.1	NM_001002704	zgc:92611	NA	-	zgc:92611	NA	NA	NA	zgc:92611	ZDB-GENE-040718-459	pbdc1
MAD_Dr_004_100698	681	XM_001920400.1	0	-	-	0	1	100779	XM_001920400.1	XM_001920400	NA	NA	-	NA	NA	NA	NA	NA	NA	NA
MAD_Dr_004_100699	682	NM_194372.1 ; Dr.15418	0	1		0	1	10078	NM_194372.1	NM_194372	hnf1bb	ENSDARG00000022295	324283	HNF1 homeobox Bb	Dr.15418	hnf1bb	HNF1 homeobox Bb	wu:fc23f06	ZDB-GENE-030131-3003	hnf1bb
MAD_Dr_004_100700	683	ENSDART00000115076	4	0	OTTDART00000030810 ; XM_689464.3 ; ENSDART00000114443 ; ENSDART00000081456	0	1	100780	NA	NA	NA	ENSDARG00000078180	569842	NA	NA	NA	NA	sc:d0202	ZDB-GENE-080226-9	sc:d0202
MAD_Dr_004_100701	684	XM_687355.3	0	-	-	0	1	100781	XM_687355.3	XM_687355	NA	NA	-	NA	NA	NA	NA	NA	NA	NA
MAD_Dr_004_100702	685	XM_001335192.1	0	-	-	0	1	100782	XM_001335192.1	XM_001335192	NA	ENSDARG00000089507	-	NA	NA	NA	NA	NA	NA	NA
MAD_Dr_004_100704	686	XM_001921074.1	2	1	ENSDART00000111331 ; ENSDART00000084104	0	1	100789	XM_001921074.1	XM_001921074	NA	NA	-	NA	NA	NA	NA	NA	NA	NA
MAD_Dr_004_100706	687	XM_001921419.1	0	-	-	0	1	100790	XM_001921419.1	XM_001921419	NA	NA	-	NA	NA	NA	NA	NA	NA	NA
MAD_Dr_004_100707	688	XM_001343878.1	5	0	Dr.119613 ; XM_001337528.2 ; XM_001333455.2 ; ENSDART00000100229 ; XM_001345458.1	0	1	100791	XM_001343878.1	XM_001343878	NA	NA	-	NA	NA	NA	NA	NA	NA	NA
MAD_Dr_004_100708	689	XM_688483.3	0	-	-	0	1	100792	XM_688483.3	XM_688483	NA	NA	-	NA	NA	NA	NA	NA	NA	NA
MAD_Dr_004_100709	690	XM_001919255.1	12	0	Dr.154472 ; OTTDART00000014742 ; XM_001919069.1 ; XM_001345369.2 ; XR_045065.1 ; XM_001919057.1 ; ENSDART00000106431 ; ENSDART00000106237 ; Dr.120024 ; NM_001128243.1 ; XM_001332276.2 ; XR_045059.1	0	1	100794	XM_001919255.1	XM_001919255	NA	NA	-	NA	NA	NA	NA	NA	NA	NA
MAD_Dr_004_100710	691	XM_001922422.1	2	0	XM_001346210.2 ; Dr.97326	0	1	100796	XM_001922422.1	XM_001922422	NA	NA	-	NA	NA	NA	NA	NA	NA	NA
MAD_Dr_004_100711	692	XM_001920566.1	0	-	-	0	1	1008	XM_001920566.1	XM_001920566	NA	NA	-	NA	NA	NA	NA	NA	NA	NA
MAD_Dr_004_100712	693	NM_001110347.1 ; Dr.70147	0	1		0	1	10080	NM_001110347.1	NM_001110347	NA	ENSDARG00000079363	564554	NA	Dr.70147	NA	NA	leucine-rich repeats and immunoglobulin-like domains 3	ZDB-GENE-130530-866	lrig3
MAD_Dr_004_100713	694	XM_001921328.1	0	-	-	0	1	100800	XM_001921328.1	XM_001921328	NA	NA	-	NA	NA	NA	NA	NA	NA	NA
MAD_Dr_004_100714	695	XM_001920776.1	0	-	-	0	1	100801	XM_001920776.1	XM_001920776	NA	NA	-	NA	NA	NA	NA	NA	NA	NA
MAD_Dr_004_100715	696	NM_001008588.1 ; Dr.37833 ; ENSDART00000053180	0	1		0	1	100808	NM_001008588.1	NM_001008588	rabl4	ENSDARG00000036612	494045	RAB, member of RAS oncogene family-like 4	Dr.37833	rabl4	RAB, member of RAS oncogene family-like 4	RAB, member of RAS oncogene family-like 4	ZDB-GENE-041212-9	ift27
MAD_Dr_004_100716	697	OTTDART00000009263	1	1	ENSDART00000066988	0	1	100809	NA	NA	NA	ENSDARG00000045555	606683	NA	NA	NA	NA	NA	ZDB-GENE-041210-173	sco2
MAD_Dr_004_100717	698	Dr.4217	0	-	-	0	1	100810	NA	NA	NA	NA	-	NA	Dr.4217	NA	NA	NA	NA	NA
MAD_Dr_004_100718	699	Dr.14587	0	-	-	0	1	100811	NA	NA	NA	NA	-	NA	Dr.14587	NA	NA	NA	NA	NA
MAD_Dr_004_100719	700	Dr.14587	0	-	-	0	2	100811	NA	NA	NA	NA	-	NA	Dr.14587	NA	NA	NA	NA	NA
MAD_Dr_004_100721	701	Dr.60301	0	-	-	0	1	100813	NA	NA	NA	NA	-	NA	Dr.60301	NA	NA	NA	NA	NA
MAD_Dr_004_100722	702	Dr.72522	0	-	-	0	1	100814	NA	NA	NA	NA	-	NA	Dr.72522	NA	NA	NA	NA	NA
MAD_Dr_004_100723	703	Dr.73952	0	-	-	0	1	100815	NA	NA	NA	NA	-	NA	Dr.73952	NA	NA	NA	NA	NA
MAD_Dr_004_100724	704	Dr.75495	5	0	Dr.136314 ; Dr.127910 ; Dr.95225 ; Dr.136232 ; Dr.142656	0	1	100816	NA	NA	NA	NA	-	NA	Dr.75495	NA	NA	NA	NA	NA
MAD_Dr_004_100725	705	Dr.77180	0	-	-	0	1	100817	NA	NA	NA	NA	-	NA	Dr.77180	wu:fd05h06	wu:fd05h06	wu:fd05h06	ZDB-GENE-031118-25	wu:fd60c11
MAD_Dr_004_100726	706	Dr.78238	1	1	OTTDART00000012600	0	1	100818	NA	NA	NA	ENSDARG00000071046	795943	NA	Dr.78238	bbip10	BBSome interacting protein 10	BBSome interacting protein 10	ZDB-GENE-050208-445	bbip1
MAD_Dr_004_100727	707	Dr.80007	0	-	-	0	1	100819	NA	NA	NA	ENSDARG00000031151	678582	NA	Dr.80007	NA	NA	zgc:136272; si:rp71-1g18.9; si:rp71-1g18.7	ZDB-GENE-030131-4615	cbln10
MAD_Dr_004_100729	708	Dr.80341	5	0	Dr.129281 ; Dr.123103 ; OTTDART00000034602 ; Dr.95941 ; Dr.124633	0	1	100820	NA	NA	NA	NA	-	NA	Dr.80341	NA	NA	NA	NA	NA
MAD_Dr_004_100730	709	Dr.81484	0	-	-	0	1	100821	NA	NA	NA	ENSDARG00000030608	393653	NA	Dr.81484	rhoga	ras homolog gene family, member Ga	ras homolog gene family, member Ga	ZDB-GENE-040426-1504	rhogd
MAD_Dr_004_100731	710	Dr.85087	0	-	-	0	1	100822	NA	NA	NA	ENSDARG00000078859	568476	NA	Dr.85087	zgc:194314	zgc:194314	zgc:194314	ZDB-GENE-081022-103	g0s2
MAD_Dr_004_100732	711	Dr.85998	0	-	-	0	1	100823	NA	NA	NA	NA	-	NA	Dr.85998	NA	NA	NA	NA	NA
MAD_Dr_004_100733	712	Dr.87266	0	-	-	0	1	100824	NA	NA	NA	NA	-	NA	Dr.87266	NA	NA	NA	NA	NA
MAD_Dr_004_100734	713	Dr.89967	1	0	XM_001344417.2	0	1	100825	NA	NA	NA	NA	-	NA	Dr.89967	NA	NA	NA	NA	NA
MAD_Dr_004_100735	714	Dr.97326	0	-	-	0	1	100831	NA	NA	NA	NA	-	NA	Dr.97326	NA	NA	NA	NA	NA
MAD_Dr_004_100736	715	Dr.97460	0	-	-	0	1	100832	NA	NA	NA	NA	-	NA	Dr.97460	NA	NA	NA	NA	NA
MAD_Dr_004_100737	716	Dr.98299	0	-	-	0	1	100833	NA	NA	NA	NA	-	NA	Dr.98299	NA	NA	NA	NA	NA
MAD_Dr_004_100738	717	Dr.102990	0	-	-	0	1	100834	NA	NA	NA	NA	-	NA	Dr.102990	NA	NA	NA	NA	NA
MAD_Dr_004_100739	718	Dr.107494	0	-	-	0	1	100835	NA	NA	NA	NA	-	NA	Dr.107494	wu:fk53f01	wu:fk53f01	wu:fk53f01	ZDB-GENE-030131-7600	wu:fk53f01
MAD_Dr_004_100740	719	Dr.111907	0	-	-	0	1	100836	NA	NA	NA	NA	-	NA	Dr.111907	NA	NA	NA	NA	NA
MAD_Dr_004_100741	720	Dr.112844	1	0	XM_001923680.1	0	1	100837	NA	NA	NA	NA	-	NA	Dr.112844	NA	NA	NA	NA	NA
MAD_Dr_004_100742	721	Dr.116089	1	0	OTTDART00000036197	0	1	100838	NA	NA	NA	ENSDARG00000057368	100000836	NA	Dr.116089	zgc:112361	zgc:112361	zgc:112361	ZDB-GENE-050522-202	rps8b
MAD_Dr_004_100743	722	Dr.119034	0	-	-	0	1	100839	NA	NA	NA	NA	-	NA	Dr.119034	NA	NA	NA	NA	NA
MAD_Dr_004_100744	723	OTTDART00000008754 ; ENSDART00000014897 ; NM_001030095.1 ; Dr.88269	0	1		0	1	10084	NM_001030095.1	NM_001030095	si:ch211-125a15.2	ENSDARG00000045789	555788	si:ch211-125a15.2	Dr.88269	si:ch211-238a12.4	si:ch211-238a12.4	si:ch211-125a15.2	ZDB-GENE-041210-103	srgap2b
MAD_Dr_004_100745	724	Dr.120039	1	1	XM_691701.2	0	1	100840	NA	NA	NA	ENSDARG00000074111	568375	NA	Dr.120039	NA	NA	similar to BCDIN3 domain containing	ZDB-GENE-050208-327	bcdin3d
MAD_Dr_004_100746	725	XM_001342442.1	1	1	OTTDART00000010809	0	1	100841	XM_001342442.1	XM_001342442	NA	NA	-	NA	NA	NA	NA	NA	NA	NA
MAD_Dr_004_100747	726	XM_001920323.1	0	-	-	0	1	100843	XM_001920323.1	XM_001920323	NA	NA	-	NA	NA	NA	NA	NA	NA	NA
MAD_Dr_004_100748	727	Dr.123127	0	-	-	0	1	100844	NA	NA	NA	NA	-	NA	Dr.123127	NA	NA	NA	NA	NA
MAD_Dr_004_100749	728	Dr.123250	0	-	-	0	1	100845	NA	NA	NA	NA	-	NA	Dr.123250	NA	NA	NA	ZDB-GENE-041111-232	lpcat3
MAD_Dr_004_100750	729	Dr.124474	0	-	-	0	1	100846	NA	NA	NA	NA	-	NA	Dr.124474	NA	NA	NA	NA	NA
MAD_Dr_004_100751	730	Dr.124714	0	-	-	0	1	100847	NA	NA	NA	NA	-	NA	Dr.124714	NA	NA	NA	NA	NA
MAD_Dr_004_100752	731	Dr.125250	6	0	Dr.125776 ; Dr.125511 ; Dr.130063 ; Dr.125134 ; Dr.120048 ; Dr.129828	0	1	100848	NA	NA	NA	NA	-	NA	Dr.125250	NA	NA	NA	NA	NA
MAD_Dr_004_100753	732	Dr.125657	0	-	-	0	1	100849	NA	NA	NA	NA	-	NA	Dr.125657	NA	NA	NA	NA	NA
MAD_Dr_004_100754	733	OTTDART00000025675	2	0	Dr.87453 ; NM_001012486.1	0	1	10085	NA	NA	NA	ENSDARG00000008127	503521	NA	NA	NA	NA	protocadherin 15b	ZDB-GENE-050214-1	pcdh15b
MAD_Dr_004_100755	734	Dr.126775	0	-	-	0	1	100850	NA	NA	NA	NA	-	NA	Dr.126775	NA	NA	NA	NA	NA
MAD_Dr_004_100756	735	Dr.127993 ; Dr.96586	0	1		0	1	100851	NA	NA	NA	NA	-	NA	Dr.127993	NA	NA	NA	NA	NA
MAD_Dr_004_100758	736	Dr.134626	0	-	-	0	1	100853	NA	NA	NA	NA	-	NA	Dr.134626	NA	NA	NA	NA	NA
MAD_Dr_004_100759	737	Dr.135750	0	-	-	0	1	100854	NA	NA	NA	NA	-	NA	Dr.135750	NA	NA	NA	NA	NA
MAD_Dr_004_100760	738	Dr.135942	2	0	Dr.129146 ; XR_045001.1	0	1	100855	NA	NA	NA	NA	-	NA	Dr.135942	NA	NA	NA	NA	NA
MAD_Dr_004_100761	739	Dr.136508	0	-	-	0	1	100856	NA	NA	NA	NA	-	NA	Dr.136508	NA	NA	NA	NA	NA
MAD_Dr_004_100762	740	Dr.137151	0	-	-	0	1	100857	NA	NA	NA	NA	-	NA	Dr.137151	NA	NA	NA	NA	NA
MAD_Dr_004_100763	741	Dr.137154	0	-	-	0	1	100858	NA	NA	NA	NA	-	NA	Dr.137154	NA	NA	NA	NA	NA
MAD_Dr_004_100764	742	Dr.137303	0	-	-	0	1	100859	NA	NA	NA	NA	-	NA	Dr.137303	NA	NA	NA	NA	NA
MAD_Dr_004_100766	743	Dr.139860	0	-	-	0	1	100860	NA	NA	NA	NA	-	NA	Dr.139860	NA	NA	NA	NA	NA
MAD_Dr_004_100767	744	XM_001921815.1	0	-	-	0	1	100861	XM_001921815.1	XM_001921815	NA	NA	-	NA	NA	NA	NA	NA	NA	NA
MAD_Dr_004_100768	745	Dr.151272	1	0	OTTDART00000037268	0	1	100862	NA	NA	NA	NA	-	NA	Dr.151272	NA	NA	NA	NA	NA
MAD_Dr_004_100769	746	Dr.151585	0	-	-	0	1	100863	NA	NA	NA	NA	-	NA	Dr.151585	NA	NA	NA	NA	NA
MAD_Dr_004_100770	747	Dr.152556	0	-	-	0	1	100864	NA	NA	NA	NA	-	NA	Dr.152556	NA	NA	NA	NA	NA
MAD_Dr_004_100771	748	Dr.152824	0	-	-	0	1	100865	NA	NA	NA	NA	-	NA	Dr.152824	NA	NA	NA	NA	NA
MAD_Dr_004_100772	749	Dr.154324	0	-	-	0	1	100866	NA	NA	NA	NA	-	NA	Dr.154324	NA	NA	NA	NA	NA
MAD_Dr_004_100773	750	OTTDART00000020492	0	-	-	0	1	100867	NA	NA	NA	ENSDARG00000094225	-	NA	NA	NA	NA	NA	ZDB-GENE-060503-259	si:dkey-28d5.7
MAD_Dr_004_100774	751	OTTDART00000022047	0	-	-	0	1	100868	NA	NA	NA	ENSDARG00000037870	57935	NA	NA	NA	NA	bactin2; zgc:123289	ZDB-GENE-000329-3	actb2
MAD_Dr_004_100775	752	OTTDART00000022548	0	-	-	0	1	100869	NA	NA	NA	ENSDARG00000007349	402923	NA	NA	NA	NA	doublesex and mab-3 related transcription factor 1	ZDB-GENE-050511-1	dmrt1
MAD_Dr_004_100776	753	ENSDART00000017376	2	0	OTTDART00000025726 ; Dr.32686	0	1	10087	NA	NA	NA	ENSDARG00000032802	-	NA	NA	NA	NA	kinectin 1	ZDB-GENE-030408-4	ktn1
MAD_Dr_004_100777	754	OTTDART00000028461	4	1	ENSDART00000015040 ; Dr.8916 ; NM_001020629.1 ; OTTDART00000028460	0	1	100870	NA	NA	NA	ENSDARG00000005651	553656	NA	NA	NA	NA	-Ha-ras Harvey rat sarcoma viral oncogene homolog, like	ZDB-GENE-050522-466	hrasb
MAD_Dr_004_100778	755	OTTDART00000029241	0	-	-	0	1	100871	NA	NA	NA	ENSDARG00000005908	503607	NA	NA	NA	NA	NA	ZDB-GENE-050227-19	clk4b
MAD_Dr_004_100779	756	OTTDART00000029307	1	1	OTTDART00000029306	0	1	100872	NA	NA	NA	ENSDARG00000015557	445149	NA	NA	NA	NA	NA	ZDB-GENE-040801-54	zgc:100829
MAD_Dr_004_100780	757	OTTDART00000029750	0	-	-	0	1	100873	NA	NA	NA	ENSDARG00000060580	-	NA	NA	NA	NA	NA	ZDB-GENE-070424-242	tasp1
MAD_Dr_004_100781	758	OTTDART00000030386	43	0	OTTDART00000018053 ; OTTDART00000001470 ; Dr.129896 ; OTTDART00000001471 ; Dr.126446 ; Dr.84138 ; Dr.126135 ; Dr.131147 ; Dr.131180 ; OTTDART00000023059 ; OTTDART00000023511 ; Dr.121847 ; Dr.129995 ; Dr.122243 ; Dr.154109 ; Dr.126765 ; Dr.135724 ; Dr.126173 ; Dr.151038 ; Dr.152731 ; OTTDART00000022119 ; Dr.124656 ; Dr.122991 ; Dr.131144 ; Dr.153039 ; Dr.131871 ; Dr.129253 ; Dr.123106 ; Dr.125725 …	0	1	100874	NA	NA	NA	ENSDARG00000095508	-	NA	NA	NA	NA	NA	ZDB-GENE-070705-196	si:ch211-89f22.1
MAD_Dr_004_100782	759	OTTDART00000030396	1	1	OTTDART00000030394	0	1	100875	NA	NA	NA	ENSDARG00000030512	565917	NA	NA	NA	NA	NA	ZDB-GENE-070424-39	tsnaxip1
MAD_Dr_004_100783	760	OTTDART00000030511	0	-	-	0	1	100876	NA	NA	NA	ENSDARG00000092489	-	NA	NA	NA	NA	NA	ZDB-GENE-070705-199	si:ch73-103b9.2
MAD_Dr_004_100784	761	OTTDART00000033275	2	1	ENSDART00000056782 ; OTTDART00000027490	0	1	100877	NA	NA	NA	ENSDARG00000038894	553578	NA	NA	NA	NA	NA	ZDB-GENE-050522-396	tmx3
MAD_Dr_004_100785	762	OTTDART00000033703	0	-	-	0	1	100878	NA	NA	NA	ENSDARG00000078643	-	NA	NA	NA	NA	NA	NA	NA
MAD_Dr_004_100786	763	OTTDART00000035644	0	-	-	0	1	100879	NA	NA	NA	ENSDARG00000018890	324121	NA	NA	NA	NA	NA	ZDB-GENE-030131-2841	snrpa
MAD_Dr_004_100787	764	ENSDART00000033914 ; ENSDART00000035629	2	1	OTTDART00000031058 ; Dr.79098	0	1	10088	NA	NA	NA	ENSDARG00000025699	-	NA	NA	NA	NA	NA	ZDB-GENE-030131-6318	mbd1b
MAD_Dr_004_100788	765	OTTDART00000039214	0	-	-	0	1	100881	NA	NA	NA	ENSDARG00000045355	447935	NA	NA	NA	NA	NA	ZDB-GENE-040912-120	tceb1a
MAD_Dr_004_100789	766	OTTDART00000043851	2	0	NM_001040294.1 ; Dr.78190	0	1	100882	NA	NA	NA	ENSDARG00000040574	449685	NA	NA	NA	NA	zgc:136410	ZDB-GENE-060421-6071	zgc:136410
MAD_Dr_004_100790	767	ENSDART00000105504 ; OTTDART00000017472	1	1	ENSDART00000061769	0	1	100883	NA	NA	NA	ENSDARG00000095175	8388607	NA	NA	NA	NA	NA	NA	NA
MAD_Dr_004_100791	768	XM_001919254.1	1	1	Dr.76927	0	1	100884	XM_001919254.1	XM_001919254	NA	NA	-	NA	NA	NA	NA	NA	NA	NA
MAD_Dr_004_100792	769	Dr.22693	0	-	-	0	1	100885	NA	NA	NA	NA	-	NA	Dr.22693	NA	NA	NA	NA	NA
MAD_Dr_004_100793	770	Dr.29914	0	-	-	0	1	100886	NA	NA	NA	NA	-	NA	Dr.29914	wu:fc23h02	wu:fc23h02	wu:fc23h02	NA	NA
MAD_Dr_004_100794	771	Dr.42099	0	-	-	0	1	100887	NA	NA	NA	NA	-	NA	Dr.42099	NA	NA	NA	NA	NA
MAD_Dr_004_100795	772	Dr.43565	1	0	OTTDART00000045590	0	1	100888	NA	NA	NA	ENSDARG00000068305	751639	NA	Dr.43565	zgc:153664	zgc:153664	zgc:153664	ZDB-GENE-060825-75	mrps14
MAD_Dr_004_100796	773	Dr.75977	1	0	Dr.126517	0	1	100889	NA	NA	NA	NA	-	NA	Dr.75977	NA	NA	NA	NA	NA
MAD_Dr_004_100797	774	XM_689488.3	0	-	-	0	1	10089	XM_689488.3	XM_689488	NA	NA	-	NA	NA	NA	NA	NA	NA	NA
MAD_Dr_004_100798	775	Dr.76391	0	-	-	0	1	100890	NA	NA	NA	ENSDARG00000075180	751728	NA	Dr.76391	tmem14c	transmembrane protein 14C	zgc:153439	ZDB-GENE-060825-156	tmem14ca
MAD_Dr_004_100799	776	Dr.76409	0	-	-	0	1	100891	NA	NA	NA	NA	-	NA	Dr.76409	wu:fb01e10	wu:fb01e10	wu:fb01e10	ZDB-GENE-030131-2885	wu:fc20g11
MAD_Dr_004_100800	777	Dr.79689	0	-	-	0	1	100892	NA	NA	NA	NA	-	NA	Dr.79689	mmp15b	matrix metallopeptidase 15b	matrix metallopeptidase 15b	ZDB-GENE-070817-6	mmp15b
MAD_Dr_004_100801	778	Dr.79689	0	-	-	0	2	100892	NA	NA	NA	NA	-	NA	Dr.79689	mmp15b	matrix metallopeptidase 15b	matrix metallopeptidase 15b	ZDB-GENE-070817-6	mmp15b
MAD_Dr_004_100802	779	Dr.82903	0	-	-	0	1	100893	NA	NA	NA	NA	-	NA	Dr.82903	NA	NA	NA	NA	NA
MAD_Dr_004_100803	780	Dr.84041	0	-	-	0	1	100894	NA	NA	NA	NA	-	NA	Dr.84041	NA	NA	NA	NA	NA
MAD_Dr_004_100804	781	Dr.86427	0	-	-	0	1	100895	NA	NA	NA	NA	560875	NA	Dr.86427	sb:cb648	sb:cb648	sb:cb648	NA	NA
MAD_Dr_004_100805	782	Dr.86764	1	0	Dr.104080	0	1	100896	NA	NA	NA	NA	-	NA	Dr.86764	NA	NA	NA	NA	NA
MAD_Dr_004_100806	783	Dr.86913	0	-	-	0	1	100897	NA	NA	NA	ENSDARG00000044566	415166	NA	Dr.86913	fabp6	fatty acid binding protein 6, ileal (gastrotropin)	fatty acid binding protein 6, ileal (gastrotropin)	ZDB-GENE-040625-49	fabp6
MAD_Dr_004_100807	784	Dr.90707	0	-	-	0	1	100898	NA	NA	NA	NA	-	NA	Dr.90707	NA	NA	NA	NA	NA
MAD_Dr_004_100808	785	Dr.100102	0	-	-	0	1	100899	NA	NA	NA	NA	-	NA	Dr.100102	NA	NA	NA	NA	NA
MAD_Dr_004_100809	786	ENSDART00000114523	0	-	-	0	1	1009	NA	NA	NA	ENSDARG00000077805	571586	NA	NA	NA	NA	NA	ZDB-GENE-130530-832	jmjd1ca
MAD_Dr_004_100810	787	XM_001919642.1	0	-	-	0	1	10090	XM_001919642.1	XM_001919642	NA	NA	-	NA	NA	NA	NA	NA	NA	NA
MAD_Dr_004_100811	788	Dr.100227	0	-	-	0	1	100900	NA	NA	NA	NA	-	NA	Dr.100227	NA	NA	NA	NA	NA
MAD_Dr_004_100812	789	Dr.102588	0	-	-	0	1	100901	NA	NA	NA	NA	-	NA	Dr.102588	NA	NA	NA	NA	NA
MAD_Dr_004_100813	790	Dr.104280	0	-	-	0	1	100902	NA	NA	NA	NA	-	NA	Dr.104280	NA	NA	NA	NA	NA
MAD_Dr_004_100814	791	Dr.109938	0	-	-	0	1	100903	NA	NA	NA	NA	-	NA	Dr.109938	NA	NA	NA	NA	NA
MAD_Dr_004_100815	792	Dr.112653	0	-	-	0	1	100904	NA	NA	NA	NA	-	NA	Dr.112653	NA	NA	NA	NA	NA
MAD_Dr_004_100816	793	Dr.116492	0	-	-	0	1	100905	NA	NA	NA	ENSDARG00000055833	560034	NA	Dr.116492	si:dkey-216e24.3	si:dkey-216e24.3	novel protein containing lectin C-type domains	ZDB-GENE-070912-438	si:dkey-216e24.3
MAD_Dr_004_100817	794	Dr.118058	0	-	-	0	1	100906	NA	NA	NA	NA	-	NA	Dr.118058	NA	NA	NA	NA	NA
MAD_Dr_004_100818	795	Dr.119508	1	1	OTTDART00000029941	0	1	100907	NA	NA	NA	ENSDARG00000057529	557834	NA	Dr.119508	si:ch73-18j6.1	si:ch73-18j6.1	si:ch73-18j6.1	ZDB-GENE-070705-218	itpa
MAD_Dr_004_100819	796	Dr.124656	0	-	-	0	1	100908	NA	NA	NA	NA	-	NA	Dr.124656	NA	NA	NA	NA	NA
MAD_Dr_004_100820	797	Dr.125020	2	1	Dr.76273 ; XM_001342005.2	0	1	100909	NA	NA	NA	NA	-	NA	Dr.125020	NA	NA	NA	NA	NA
MAD_Dr_004_100821	798	XM_001919401.1	0	-	-	0	1	10091	XM_001919401.1	XM_001919401	NA	NA	-	NA	NA	NA	NA	NA	NA	NA
MAD_Dr_004_100822	799	Dr.125667	3	0	Dr.126707 ; Dr.125770 ; Dr.126762	0	1	100910	NA	NA	NA	NA	-	NA	Dr.125667	NA	NA	NA	NA	NA
MAD_Dr_004_100823	800	Dr.127022	3	0	XM_681639.3 ; Dr.128824 ; Dr.127090	0	1	100911	NA	NA	NA	NA	-	NA	Dr.127022	NA	NA	NA	NA	NA
MAD_Dr_004_100824	801	Dr.127915	0	-	-	0	1	100912	NA	NA	NA	NA	-	NA	Dr.127915	NA	NA	NA	NA	NA
MAD_Dr_004_100825	802	Dr.128064	0	-	-	0	1	100913	NA	NA	NA	NA	-	NA	Dr.128064	NA	NA	NA	NA	NA
MAD_Dr_004_100826	803	Dr.128175	0	-	-	0	1	100914	NA	NA	NA	NA	-	NA	Dr.128175	NA	NA	NA	NA	NA
MAD_Dr_004_100827	804	Dr.128773	0	-	-	0	1	100915	NA	NA	NA	NA	-	NA	Dr.128773	NA	NA	NA	NA	NA
MAD_Dr_004_100828	805	Dr.128819	0	-	-	0	1	100916	NA	NA	NA	NA	-	NA	Dr.128819	NA	NA	NA	NA	NA
MAD_Dr_004_100829	806	Dr.129748	0	-	-	0	1	100917	NA	NA	NA	NA	-	NA	Dr.129748	NA	NA	NA	NA	NA
MAD_Dr_004_100830	807	Dr.131471	0	-	-	0	1	100918	NA	NA	NA	NA	-	NA	Dr.131471	NA	NA	NA	NA	NA
MAD_Dr_004_100831	808	Dr.131554	0	-	-	0	1	100919	NA	NA	NA	NA	-	NA	Dr.131554	NA	NA	NA	NA	NA
MAD_Dr_004_100832	809	Dr.132348	0	-	-	0	1	100920	NA	NA	NA	NA	-	NA	Dr.132348	wu:fb79g11	wu:fb79g11	wu:fb79g11	ZDB-GENE-030131-1760	wu:fb79g11
MAD_Dr_004_100833	810	Dr.132686	0	-	-	0	1	100921	NA	NA	NA	NA	-	NA	Dr.132686	NA	NA	NA	NA	NA
MAD_Dr_004_100834	811	Dr.134926	0	-	-	0	1	100922	NA	NA	NA	NA	-	NA	Dr.134926	NA	NA	NA	NA	NA
MAD_Dr_004_100835	812	Dr.135019	0	-	-	0	1	100923	NA	NA	NA	NA	-	NA	Dr.135019	NA	NA	NA	NA	NA
MAD_Dr_004_100836	813	Dr.135477	0	-	-	0	1	100924	NA	NA	NA	NA	-	NA	Dr.135477	NA	NA	NA	NA	NA
MAD_Dr_004_100837	814	Dr.135836	0	-	-	0	1	100925	NA	NA	NA	NA	-	NA	Dr.135836	NA	NA	NA	NA	NA
MAD_Dr_004_100838	815	Dr.136087	0	-	-	0	1	100926	NA	NA	NA	NA	-	NA	Dr.136087	NA	NA	NA	NA	NA
MAD_Dr_004_100839	816	Dr.136098	0	-	-	0	1	100927	NA	NA	NA	NA	-	NA	Dr.136098	NA	NA	NA	NA	NA
MAD_Dr_004_100840	817	Dr.136597	0	-	-	0	1	100928	NA	NA	NA	NA	-	NA	Dr.136597	NA	NA	NA	NA	NA
MAD_Dr_004_100841	818	Dr.137743	0	-	-	0	1	100929	NA	NA	NA	NA	-	NA	Dr.137743	NA	NA	NA	NA	NA
MAD_Dr_004_100842	819	Dr.138815	0	-	-	0	1	100930	NA	NA	NA	NA	-	NA	Dr.138815	NA	NA	NA	NA	NA
MAD_Dr_004_100843	820	Dr.141117	0	-	-	0	1	100931	NA	NA	NA	NA	-	NA	Dr.141117	NA	NA	NA	NA	NA
MAD_Dr_004_100844	821	Dr.141335	0	-	-	0	1	100932	NA	NA	NA	NA	-	NA	Dr.141335	NA	NA	NA	NA	NA
MAD_Dr_004_100845	822	Dr.150539	0	-	-	0	1	100933	NA	NA	NA	NA	558832	NA	Dr.150539	NA	NA	NA	ZDB-GENE-110718-1	soul4
MAD_Dr_004_100846	823	Dr.150557	0	-	-	0	1	100934	NA	NA	NA	NA	-	NA	Dr.150557	NA	NA	NA	NA	NA
MAD_Dr_004_100847	824	Dr.151973	0	-	-	0	1	100935	NA	NA	NA	ENSDARG00000086559	-	NA	Dr.151973	sb:cb1008	sb:cb1008	sb:cb1008	ZDB-GENE-031204-9	cux2a
MAD_Dr_004_100848	825	Dr.152182	2	0	ENSDART00000013059 ; NM_001020700.1	0	1	100936	NA	NA	NA	NA	-	NA	Dr.152182	NA	NA	NA	NA	NA
MAD_Dr_004_100849	826	Dr.153143	0	-	-	0	1	100937	NA	NA	NA	NA	-	NA	Dr.153143	NA	NA	NA	NA	NA
MAD_Dr_004_100850	827	Dr.153563	0	-	-	0	1	100938	NA	NA	NA	NA	-	NA	Dr.153563	NA	NA	NA	NA	NA
MAD_Dr_004_100852	828	OTTDART00000012333	0	-	-	0	1	100940	NA	NA	NA	ENSDARG00000018111	321248	NA	NA	NA	NA	si:dkey-105o6.2	ZDB-GENE-030131-9829	kdm7aa
MAD_Dr_004_100853	829	OTTDART00000020043	9	0	ENSDART00000083254 ; XM_001922363.1 ; XM_001922303.1 ; XM_001922415.1 ; ENSDART00000105980 ; XM_682513.3 ; ENSDART00000092374 ; XM_001346133.2 ; ENSDART00000112539	0	1	100941	NA	NA	NA	NA	-	NA	NA	NA	NA	NA	NA	NA
MAD_Dr_004_100854	830	OTTDART00000021813	1	0	Dr.138910	0	1	100942	NA	NA	NA	ENSDARG00000093326	-	NA	NA	NA	NA	NA	ZDB-GENE-060526-323	si:dkey-58f10.9
MAD_Dr_004_100855	831	OTTDART00000022857	2	0	OTTDART00000022856 ; ENSDART00000114709	0	1	100943	NA	NA	NA	NA	-	NA	NA	NA	NA	NA	NA	NA
MAD_Dr_004_100856	832	OTTDART00000024244	2	1	ENSDART00000064558 ; OTTDART00000024241	0	1	100944	NA	NA	NA	ENSDARG00000043976	266989	NA	NA	NA	NA	NA	ZDB-GENE-021029-1	etf1b
MAD_Dr_004_100857	833	OTTDART00000026929	0	-	-	0	1	100945	NA	NA	NA	ENSDARG00000058371	797351	NA	NA	NA	NA	keratin 5	ZDB-GENE-991110-23	krt5
MAD_Dr_004_100858	834	OTTDART00000027871	1	1	OTTDART00000027870	0	1	100946	NA	NA	NA	ENSDARG00000024828	393340	NA	NA	NA	NA	zgc:64040	ZDB-GENE-040426-1345	tmem134
MAD_Dr_004_100859	835	OTTDART00000027993	0	-	-	0	1	100947	NA	NA	NA	ENSDARG00000034662	436824	NA	NA	NA	NA	non-SMC element 1 homolog (S. cerevisiae)	ZDB-GENE-040718-289	nsmce1
MAD_Dr_004_100860	836	OTTDART00000028377	0	-	-	0	1	100948	NA	NA	NA	ENSDARG00000034852	447810	NA	NA	NA	NA	NA	ZDB-GENE-031006-8	nt5c2l1
MAD_Dr_004_100861	837	OTTDART00000029014	4	1	ENSDART00000040955 ; OTTDART00000029013 ; Dr.83602 ; NM_001002367.1	0	1	100949	NA	NA	NA	ENSDARG00000021250	436640	NA	NA	NA	NA	zgc:92090	ZDB-GENE-040718-60	slc25a48
MAD_Dr_004_100862	838	Dr.4095	1	1	NM_001004603.1	0	1	10095	NA	NA	NA	ENSDARG00000032564	447864	NA	Dr.4095	ass1	argininosuccinate synthetase 1	argininosuccinate synthetase 1; similar to argininosuccinate synthetase	ZDB-GENE-040912-178	ass1
MAD_Dr_004_100863	839	OTTDART00000030849	4	1	ENSDART00000049514 ; Dr.78139 ; NM_001161351.1 ; OTTDART00000030848	0	1	100950	NA	NA	NA	ENSDARG00000031202	335342	NA	NA	NA	NA	NA	NA	NA
MAD_Dr_004_100864	840	OTTDART00000031149 ; OTTDART00000031151	10	0	Dr.122526 ; OTTDART00000033816 ; OTTDART00000030935 ; Dr.131171 ; OTTDART00000030936 ; OTTDART00000035774 ; OTTDART00000035772 ; OTTDART00000032244 ; Dr.131158 ; Dr.130088	0	1	100951	NA	NA	NA	ENSDARG00000094720	-	NA	NA	NA	NA	NA	ZDB-GENE-070705-119	si:ch211-222m2.2
MAD_Dr_004_100865	841	OTTDART00000032994	0	-	-	0	1	100952	NA	NA	NA	ENSDARG00000055753	326906	NA	NA	NA	NA	NA	ZDB-GENE-030131-5105	suv39h1b
MAD_Dr_004_100866	842	OTTDART00000036281	0	-	-	0	1	100953	NA	NA	NA	ENSDARG00000025034	570094	NA	NA	NA	NA	zgc:165621	ZDB-GENE-070822-6	syngr3b
MAD_Dr_004_100867	843	OTTDART00000036750	1	1	OTTDART00000036749	0	1	100954	NA	NA	NA	ENSDARG00000024877	494108	NA	NA	NA	NA	NA	ZDB-GENE-041212-80	ptgr1
MAD_Dr_004_100868	844	OTTDART00000039259	0	-	-	0	1	100955	NA	NA	NA	ENSDARG00000045675	557148	NA	NA	NA	NA	NA	ZDB-GENE-041210-117	mdm1
MAD_Dr_004_100869	845	OTTDART00000039791	0	-	-	0	1	100956	NA	NA	NA	ENSDARG00000044526	335654	NA	NA	NA	NA	NA	ZDB-GENE-030131-7594	camk1ga
MAD_Dr_004_100870	846	OTTDART00000043276	0	-	-	0	1	100957	NA	NA	NA	ENSDARG00000023815	394044	NA	NA	NA	NA	NA	ZDB-GENE-040426-924	uvrag
MAD_Dr_004_100871	847	OTTDART00000043522	0	-	-	0	1	100958	NA	NA	NA	ENSDARG00000079905	562231	NA	NA	NA	NA	NA	ZDB-GENE-030131-4145	mark2a
MAD_Dr_004_100872	848	OTTDART00000043930	2	1	Dr.92645 ; XM_001335040.2	0	1	100959	NA	NA	NA	ENSDARG00000090380	-	NA	NA	NA	NA	NA	ZDB-GENE-091204-352	gzmk
MAD_Dr_004_100873	849	OTTDART00000045830	0	-	-	0	1	100960	NA	NA	NA	ENSDARG00000068478	352928	NA	NA	NA	NA	NA	ZDB-GENE-030410-2	gpx4a
MAD_Dr_004_100874	850	ENSDART00000004023	2	0	XM_696938.3 ; NM_198912.1	0	1	100961	NA	NA	NA	ENSDARG00000018020	337498	NA	NA	NA	NA	peptidase D; hypothetical LOC555021	ZDB-GENE-030131-9444	pepd
MAD_Dr_004_100875	851	ENSDART00000086001 ; ENSDART00000085997	3	1	Dr.83083 ; XM_684052.3 ; OTTDART00000044096	0	1	100965	NA	NA	NA	ENSDARG00000060775	-	NA	NA	NA	NA	NA	ZDB-GENE-091204-51	arl10
MAD_Dr_004_100876	852	ENSDART00000092471 ; ENSDART00000036656	0	1		0	1	100966	NA	NA	NA	ENSDARG00000078090	-	NA	NA	NA	NA	NA	NA	NA
MAD_Dr_004_100877	853	ENSDART00000098119	0	-	-	0	1	100967	NA	NA	NA	ENSDARG00000075690	393263	NA	NA	NA	NA	zgc:56488	ZDB-GENE-040426-1050	ddrgk1
MAD_Dr_004_100878	854	ENSDART00000101077	0	-	-	0	1	100968	NA	NA	NA	ENSDARG00000069439	-	NA	NA	NA	NA	NA	ZDB-GENE-081022-118	ptgdsa
MAD_Dr_004_100879	855	ENSDART00000105723	0	-	-	0	1	100969	NA	NA	NA	NA	-	NA	NA	NA	NA	si:dkeyp-122a9.2	NA	NA
MAD_Dr_004_100881	856	ENSDART00000113736	2	0	ENSDART00000026564 ; XM_001343438.1	0	1	100971	NA	NA	NA	NA	-	NA	NA	NA	NA	NA	NA	NA
MAD_Dr_004_100882	857	XM_001921105.1 ; ENSDART00000048733 ; ENSDART00000108803	2	1	Dr.87635 ; OTTDART00000044912	0	1	100976	XM_001921105.1	XM_001921105	NA	ENSDARG00000030508	-	NA	NA	NA	NA	NA	NA	NA
MAD_Dr_004_100883	858	XM_691258.3	0	-	-	0	1	100978	XM_691258.3	XM_691258	NA	NA	-	NA	NA	NA	NA	NA	NA	NA
MAD_Dr_004_100884	859	XM_001922365.1	1	0	XR_044894.1	0	1	100979	XM_001922365.1	XM_001922365	NA	NA	-	NA	NA	NA	NA	NA	NA	NA
MAD_Dr_004_100885	860	XM_001345184.1	1	1	OTTDART00000043073	0	1	10098	XM_001345184.1	XM_001345184	NA	NA	-	NA	NA	NA	NA	NA	NA	NA
MAD_Dr_004_100886	861	NM_178287.5	2	1	Dr.10201 ; ENSDART00000050884	0	1	100980	NM_178287.5	NM_178287	sepw1	ENSDARG00000035136	352915	selenoprotein W, 1	NA	NA	NA	selenoprotein W, 1	ZDB-GENE-030410-5	sepw1
MAD_Dr_004_100887	862	Dr.17897	0	-	-	0	1	100981	NA	NA	NA	NA	-	NA	Dr.17897	im:7136329	im:7136329	im:7136329	NA	NA
MAD_Dr_004_100888	863	Dr.40514	0	-	-	0	1	100982	NA	NA	NA	NA	-	NA	Dr.40514	NA	NA	NA	NA	NA
MAD_Dr_004_100889	864	Dr.55511	0	-	-	0	1	100983	NA	NA	NA	NA	-	NA	Dr.55511	NA	NA	NA	NA	NA
MAD_Dr_004_100890	865	Dr.57905	0	-	-	0	1	100984	NA	NA	NA	NA	-	NA	Dr.57905	NA	NA	NA	NA	NA
MAD_Dr_004_100891	866	Dr.64562	0	-	-	0	1	100985	NA	NA	NA	NA	-	NA	Dr.64562	NA	NA	NA	NA	NA
MAD_Dr_004_100892	867	Dr.66203	0	-	-	0	1	100986	NA	NA	NA	NA	-	NA	Dr.66203	NA	NA	NA	NA	NA
MAD_Dr_004_100893	868	Dr.69681	0	-	-	0	1	100987	NA	NA	NA	NA	100333869	NA	Dr.69681	NA	NA	NA	NA	NA
MAD_Dr_004_100894	869	Dr.76075	2	0	Dr.126361 ; Dr.153946	0	1	100988	NA	NA	NA	ENSDARG00000059128	566723	NA	Dr.76075	uqcrh	ubiquinol-cytochrome c reductase hinge protein	ubiquinol-cytochrome c reductase hinge protein	ZDB-GENE-051030-93	uqcrh
MAD_Dr_004_100895	870	Dr.83315	0	-	-	0	1	100989	NA	NA	NA	NA	-	NA	Dr.83315	id:ibd2611	id:ibd2611	id:ibd2611	NA	NA
MAD_Dr_004_100896	871	ENSDART00000013605	2	1	Dr.43865 ; NM_001080604.1	0	1	10099	NA	NA	NA	ENSDARG00000005586	568779	NA	NA	NA	NA	zgc:158317; hypothetical protein LOC100151514	ZDB-GENE-070112-1992	zbtb20
MAD_Dr_004_100897	872	Dr.84430	0	-	-	0	1	100990	NA	NA	NA	ENSDARG00000042517	553711	NA	Dr.84430	mrps24	mitochondrial ribosomal protein S24	mitochondrial ribosomal protein S24	ZDB-GENE-050522-393	mrps24
MAD_Dr_004_100898	873	Dr.90814	0	-	-	0	1	100991	NA	NA	NA	NA	-	NA	Dr.90814	NA	NA	NA	NA	NA
MAD_Dr_004_100899	874	Dr.92692	0	-	-	0	1	100992	NA	NA	NA	NA	-	NA	Dr.92692	NA	NA	NA	NA	NA
MAD_Dr_004_100900	875	Dr.93616	0	-	-	0	1	100993	NA	NA	NA	NA	-	NA	Dr.93616	NA	NA	NA	NA	NA
MAD_Dr_004_100901	876	OTTDART00000009440	12	0	ENSDART00000064223 ; OTTDART00000009437 ; ENSDART00000104351 ; OTTDART00000009436 ; OTTDART00000021932 ; XM_001332585.1 ; OTTDART00000004514 ; XM_689804.1 ; XM_701744.1 ; OTTDART00000004515 ; OTTDART00000029861 ; OTTDART00000029862	0	1	100996	NA	NA	NA	ENSDARG00000070851	555551	NA	NA	NA	NA	NA	ZDB-GENE-041014-88	si:dkey-88n24.6
MAD_Dr_004_100902	877	Dr.94653	0	-	-	0	1	100997	NA	NA	NA	NA	-	NA	Dr.94653	NA	NA	NA	NA	NA
MAD_Dr_004_100903	878	Dr.96329	0	-	-	0	1	100998	NA	NA	NA	NA	-	NA	Dr.96329	NA	NA	NA	NA	NA
MAD_Dr_004_100904	879	Dr.96766	0	-	-	0	1	100999	NA	NA	NA	NA	-	NA	Dr.96766	NA	NA	NA	NA	NA
MAD_Dr_004_100906	880	NM_001003744.1 ; Dr.20193	0	1		0	1	1010	NM_001003744.1	NM_001003744	kras	ENSDARG00000010844	445289	v-Ki-ras2 Kirsten rat sarcoma viral oncogene homol	Dr.20193	kras	v-Ki-ras2 Kirsten rat sarcoma viral oncogene homol	v-Ki-ras2 Kirsten rat sarcoma viral oncogene homolog	ZDB-GENE-040808-67	kras
MAD_Dr_004_100907	881	XM_693945.3 ; Dr.78819	0	1		0	1	10100	XM_693945.3	XM_693945	NA	ENSDARG00000067810	570463	NA	Dr.78819	wu:fc25f06	wu:fc25f06	wu:fc25f06	ZDB-GENE-030131-3042	wu:fc25f06
MAD_Dr_004_100908	882	Dr.98244	0	-	-	0	1	101000	NA	NA	NA	NA	-	NA	Dr.98244	NA	NA	NA	NA	NA
MAD_Dr_004_100909	883	Dr.100529	0	-	-	0	1	101001	NA	NA	NA	NA	-	NA	Dr.100529	NA	NA	NA	NA	NA
MAD_Dr_004_100910	884	Dr.100567	0	-	-	0	1	101002	NA	NA	NA	NA	-	NA	Dr.100567	NA	NA	NA	NA	NA
MAD_Dr_004_100911	885	Dr.101709	0	-	-	0	1	101003	NA	NA	NA	NA	-	NA	Dr.101709	NA	NA	NA	NA	NA
MAD_Dr_004_100912	886	Dr.105910	1	0	OTTDART00000034163	0	1	101004	NA	NA	NA	NA	-	NA	Dr.105910	wu:fc33e09	wu:fc33e09	wu:fc33e09	ZDB-GENE-030131-3304	wu:fc33e09
MAD_Dr_004_100913	887	Dr.106121	0	-	-	0	1	101005	NA	NA	NA	NA	-	NA	Dr.106121	wu:fc66h12	wu:fc66h12	wu:fc66h12	ZDB-GENE-030131-4056	wu:fc66h12
MAD_Dr_004_100914	888	Dr.110716	0	-	-	0	1	101006	NA	NA	NA	NA	-	NA	Dr.110716	NA	NA	NA	NA	NA
MAD_Dr_004_100915	889	Dr.111210	0	-	-	0	1	101007	NA	NA	NA	NA	-	NA	Dr.111210	NA	NA	NA	NA	NA
MAD_Dr_004_100916	890	Dr.112295	0	-	-	0	1	101008	NA	NA	NA	NA	-	NA	Dr.112295	NA	NA	NA	NA	NA
MAD_Dr_004_100917	891	Dr.112530	0	-	-	0	1	101009	NA	NA	NA	NA	-	NA	Dr.112530	NA	NA	NA	NA	NA
MAD_Dr_004_100919	892	Dr.116481	3	1	ENSDART00000100928 ; OTTDART00000034058 ; XR_045039.1	0	1	101010	NA	NA	NA	NA	-	NA	Dr.116481	NA	NA	NA	NA	NA
MAD_Dr_004_100920	893	Dr.118314	0	-	-	0	1	101011	NA	NA	NA	NA	-	NA	Dr.118314	NA	NA	NA	NA	NA
MAD_Dr_004_100921	894	Dr.120222	0	-	-	0	1	101012	NA	NA	NA	NA	-	NA	Dr.120222	NA	NA	NA	NA	NA
MAD_Dr_004_100922	895	Dr.120945	0	-	-	0	1	101013	NA	NA	NA	NA	-	NA	Dr.120945	NA	NA	NA	NA	NA
MAD_Dr_004_100923	896	Dr.124166	0	-	-	0	1	101014	NA	NA	NA	NA	-	NA	Dr.124166	NA	NA	NA	NA	NA
MAD_Dr_004_100924	897	Dr.124860	0	-	-	0	1	101015	NA	NA	NA	NA	-	NA	Dr.124860	NA	NA	NA	NA	NA
MAD_Dr_004_100925	898	Dr.125232	0	-	-	0	1	101016	NA	NA	NA	NA	-	NA	Dr.125232	NA	NA	NA	NA	NA
MAD_Dr_004_100926	899	Dr.125690	0	-	-	0	1	101017	NA	NA	NA	NA	-	NA	Dr.125690	NA	NA	NA	NA	NA
MAD_Dr_004_100927	900	Dr.126156	0	-	-	0	1	101018	NA	NA	NA	NA	-	NA	Dr.126156	NA	NA	NA	NA	NA
MAD_Dr_004_100928	901	Dr.132493	2	0	Dr.143722 ; XM_001919159.1	0	1	101019	NA	NA	NA	NA	-	NA	Dr.132493	NA	NA	NA	NA	NA
MAD_Dr_004_100929	902	OTTDART00000002296	3	1	Dr.72367 ; NM_001025517.2 ; ENSDART00000016105	0	1	10102	NA	NA	NA	ENSDARG00000008224	561697	NA	NA	NA	NA	vacuolar protein sorting 35 (yeast)	ZDB-GENE-030131-2042	vps35
MAD_Dr_004_100930	903	Dr.132974	1	1	OTTDART00000009657	0	1	101020	NA	NA	NA	NA	-	NA	Dr.132974	NA	NA	NA	NA	NA
MAD_Dr_004_100931	904	Dr.135024	0	-	-	0	1	101021	NA	NA	NA	NA	-	NA	Dr.135024	NA	NA	NA	NA	NA
MAD_Dr_004_100932	905	Dr.136837	0	-	-	0	1	101022	NA	NA	NA	NA	-	NA	Dr.136837	NA	NA	NA	NA	NA
MAD_Dr_004_100933	906	Dr.136920	0	-	-	0	1	101023	NA	NA	NA	NA	-	NA	Dr.136920	NA	NA	NA	NA	NA
MAD_Dr_004_100934	907	Dr.137107	0	-	-	0	1	101024	NA	NA	NA	NA	-	NA	Dr.137107	NA	NA	NA	NA	NA
MAD_Dr_004_100935	908	Dr.137393	0	-	-	0	1	101025	NA	NA	NA	NA	-	NA	Dr.137393	NA	NA	NA	NA	NA
MAD_Dr_004_100936	909	Dr.137398	0	-	-	0	1	101026	NA	NA	NA	NA	-	NA	Dr.137398	NA	NA	NA	NA	NA
MAD_Dr_004_100937	910	Dr.137888	0	-	-	0	1	101027	NA	NA	NA	NA	-	NA	Dr.137888	NA	NA	NA	NA	NA
MAD_Dr_004_100938	911	Dr.138250	0	-	-	0	1	101028	NA	NA	NA	NA	-	NA	Dr.138250	NA	NA	NA	NA	NA
MAD_Dr_004_100939	912	Dr.144726	2	1	Dr.82017 ; NM_001003552.1	0	1	101029	NA	NA	NA	NA	-	NA	Dr.144726	NA	NA	NA	NA	NA
MAD_Dr_004_100940	913	ENSDART00000051224	1	1	Dr.133419	0	1	10103	NA	NA	NA	ENSDARG00000035352	567170	NA	NA	NA	NA	si:ch211-139a5.3	ZDB-GENE-060526-43	pafah1b2
MAD_Dr_004_100941	914	Dr.148962	0	-	-	0	1	101030	NA	NA	NA	NA	100004554	NA	Dr.148962	NA	NA	NA	NA	NA
MAD_Dr_004_100942	915	Dr.149771	0	-	-	0	1	101031	NA	NA	NA	NA	-	NA	Dr.149771	NA	NA	NA	NA	NA
MAD_Dr_004_100943	916	Dr.150080	0	-	-	0	1	101032	NA	NA	NA	NA	-	NA	Dr.150080	NA	NA	NA	NA	NA
MAD_Dr_004_100944	917	XM_001919374.1	0	-	-	0	1	101033	XM_001919374.1	XM_001919374	NA	NA	-	NA	NA	NA	NA	NA	NA	NA
MAD_Dr_004_100945	918	Dr.152228	0	-	-	0	1	101034	NA	NA	NA	NA	-	NA	Dr.152228	NA	NA	NA	NA	NA
MAD_Dr_004_100946	919	Dr.152336	0	-	-	0	1	101035	NA	NA	NA	NA	-	NA	Dr.152336	NA	NA	NA	NA	NA
MAD_Dr_004_100947	920	Dr.152838	1	0	XM_001921141.1	0	1	101036	NA	NA	NA	NA	-	NA	Dr.152838	NA	NA	NA	NA	NA
MAD_Dr_004_100948	921	Dr.154356	0	-	-	0	1	101037	NA	NA	NA	NA	-	NA	Dr.154356	NA	NA	NA	NA	NA
MAD_Dr_004_100949	922	Dr.154376	0	-	-	0	1	101038	NA	NA	NA	NA	-	NA	Dr.154376	NA	NA	NA	NA	NA
MAD_Dr_004_100950	923	Dr.154499	0	-	-	0	1	101039	NA	NA	NA	NA	-	NA	Dr.154499	NA	NA	NA	NA	NA
MAD_Dr_004_100951	924	OTTDART00000004066 ; OTTDART00000004102 ; ENSDART00000053329 ; ENSDART00000053334 ; XM_001923574.1	11	0	NM_198354.1 ; OTTDART00000002342 ; Dr.89728 ; NM_198355.1 ; OTTDART00000001432 ; ENSDART00000102189 ; ENSDART00000053340 ; OTTDART00000004162 ; Dr.133808 ; NM_001007202.1 ; OTTDART00000001481	0	1	101040	XM_001923574.1	XM_001923574	NA	ENSDARG00000057620	171006	NA	NA	NA	NA	novel immune-type receptor 3d; similar to novel immune-type receptor 3d	ZDB-GENE-001106-16	nitr3b
MAD_Dr_004_100952	925	OTTDART00000012299	5	0	OTTDART00000012298 ; OTTDART00000012280 ; OTTDART00000012281 ; OTTDART00000012408 ; OTTDART00000012409	0	1	101041	NA	NA	NA	ENSDARG00000078429	64259	NA	NA	NA	NA	NA	ZDB-GENE-001201-3	vtg4
MAD_Dr_004_100954	926	OTTDART00000024677	0	-	-	0	1	101045	NA	NA	NA	ENSDARG00000044182	334440	NA	NA	NA	NA	staufen, RNA binding protein, homolog 1 (Drosophila)	ZDB-GENE-030131-6372	stau1
MAD_Dr_004_100955	927	OTTDART00000026150	0	-	-	0	1	101047	NA	NA	NA	ENSDARG00000039347	394194	NA	NA	NA	NA	ribosomal protein S24	ZDB-GENE-040109-5	rps24
MAD_Dr_004_100956	928	OTTDART00000027013	0	-	-	0	1	101048	NA	NA	NA	ENSDARG00000036865	393510	NA	NA	NA	NA	solute carrier family 2 (facilitated glucose transporter), member 12	ZDB-GENE-040426-1513	slc2a12
MAD_Dr_004_100957	929	OTTDART00000027512	0	-	-	0	1	101049	NA	NA	NA	ENSDARG00000045618	406318	NA	NA	NA	NA	clathrin, light chain (Lca)	ZDB-GENE-040426-1986	clta
MAD_Dr_004_100958	930	XM_688286.3 ; Dr.54164	0	1		0	1	10105	XM_688286.3	XM_688286	NA	ENSDARG00000074548	564967	NA	Dr.54164	NA	NA	similar to zinc-finger protein	ZDB-GENE-090313-240	zbtb17
MAD_Dr_004_100959	931	OTTDART00000027885	0	-	-	0	1	101050	NA	NA	NA	ENSDARG00000008706	393739	NA	NA	NA	NA	zgc:73265	ZDB-GENE-040426-1736	paip2b
MAD_Dr_004_100960	932	OTTDART00000035527	29	0	OTTDART00000035523 ; Dr.122280 ; OTTDART00000006117 ; OTTDART00000033539 ; OTTDART00000013047 ; OTTDART00000013049 ; Dr.118557 ; Dr.123389 ; OTTDART00000033992 ; OTTDART00000006113 ; OTTDART00000013044 ; OTTDART00000013046 ; Dr.126052 ; OTTDART00000033529 ; Dr.127081 ; OTTDART00000020850 ; Dr.126755 ; Dr.153056 ; Dr.117562 ; Dr.130125 ; OTTDART00000006121 ; Dr.114773 ; Dr.121130 ; Dr.124722 ; Dr.…	0	1	101051	NA	NA	NA	ENSDARG00000094440	-	NA	NA	NA	NA	NA	ZDB-GENE-081104-17	si:ch211-237c9.3
MAD_Dr_004_100961	933	OTTDART00000036115	2	0	OTTDART00000036116 ; ENSDART00000033621	0	1	101053	NA	NA	NA	ENSDARG00000009212	336612	NA	NA	NA	NA	peptidylprolyl isomerase A (cyclophilin A)	ZDB-GENE-030131-8556	ppiaa
MAD_Dr_004_100962	934	OTTDART00000038052	0	-	-	0	1	101055	NA	NA	NA	ENSDARG00000070061	560433	NA	NA	NA	NA	growth factor, augmenter of liver regeneration (ERV1 homolog, S. cerevisiae)	ZDB-GENE-060810-186	gfer
MAD_Dr_004_100963	935	OTTDART00000038696	0	-	-	0	1	101056	NA	NA	NA	ENSDARG00000089637	8388607	NA	NA	NA	NA	NA	NA	NA
MAD_Dr_004_100964	936	OTTDART00000039252	0	-	-	0	1	101057	NA	NA	NA	ENSDARG00000020242	553051	NA	NA	NA	NA	NA	ZDB-GENE-050506-132	fermt2
MAD_Dr_004_100965	937	OTTDART00000039755	0	-	-	0	1	101058	NA	NA	NA	ENSDARG00000041925	436857	NA	NA	NA	NA	crystallin, beta A2b	ZDB-GENE-040718-324	cryba2b
MAD_Dr_004_100966	938	OTTDART00000039897	1	1	XM_687931.3	0	1	101059	NA	NA	NA	ENSDARG00000073867	-	NA	NA	NA	NA	NA	NA	NA
MAD_Dr_004_100967	939	NM_001161470.1 ; Dr.132711	0	1		0	1	10106	NM_001161470.1	NM_001161470	NA	ENSDARG00000044491	325449	NA	Dr.132711	NA	NA	metallothionein 2; metallothionein; kinesin family member 20A	ZDB-GENE-050522-252	kif20a
MAD_Dr_004_100968	940	OTTDART00000040715	0	-	-	0	1	101060	NA	NA	NA	ENSDARG00000038687	415100	NA	NA	NA	NA	nuclear factor of kappa light polypeptide gene enhancer in B-cells 2, p49/p100	ZDB-GENE-030131-6701	nfkb2
MAD_Dr_004_100969	941	OTTDART00000042247	4	1	ENSDART00000110670 ; Dr.23964 ; XM_001343481.2 ; OTTDART00000042246	0	1	101061	NA	NA	NA	ENSDARG00000078574	8388607	NA	NA	NA	NA	NA	NA	NA
MAD_Dr_004_100970	942	OTTDART00000042311	0	-	-	0	1	101062	NA	NA	NA	ENSDARG00000037068	-	NA	NA	NA	NA	NA	NA	NA
MAD_Dr_004_100971	943	OTTDART00000043481	1	1	Dr.132895	0	1	101063	NA	NA	NA	ENSDARG00000097914	30499	NA	NA	NA	NA	even-skipped homeobox 1	ZDB-GENE-980526-364	evx1
MAD_Dr_004_100972	944	OTTDART00000043603	2	1	OTTDART00000043601 ; OTTDART00000043604	0	1	101064	NA	NA	NA	ENSDARG00000040178	436707	NA	NA	NA	NA	NA	ZDB-GENE-040718-131	havcr1
MAD_Dr_004_100973	945	OTTDART00000045259	0	-	-	0	1	101065	NA	NA	NA	ENSDARG00000092903	751757	NA	NA	NA	NA	zgc:153317	ZDB-GENE-060825-309	zgc:153317
MAD_Dr_004_100974	946	OTTDART00000045326	0	-	-	0	1	101066	NA	NA	NA	ENSDARG00000094883	-	NA	NA	NA	NA	NA	ZDB-GENE-091204-104	si:ch211-222d3.4
MAD_Dr_004_100975	947	ENSDART00000003390	0	-	-	0	1	101067	NA	NA	NA	ENSDARG00000016945	-	NA	NA	NA	NA	NA	ZDB-GENE-030131-9886	sb:cb54
MAD_Dr_004_100976	948	ENSDART00000017640	1	1	XM_001340648.2	0	1	101068	NA	NA	NA	ENSDARG00000015601	100000501	NA	NA	NA	NA	similar to G protein-coupled receptor 142a	ZDB-GENE-130603-30	gpr142
MAD_Dr_004_100978	949	ENSDART00000037072	1	1	NM_001003427.1	0	1	101070	NA	NA	NA	ENSDARG00000079243	-	NA	NA	NA	NA	NA	NA	NA
MAD_Dr_004_100979	950	OTTDART00000036121	0	-	-	0	1	101071	NA	NA	NA	ENSDARG00000034270	564552	NA	NA	NA	NA	NA	ZDB-GENE-030131-2143	ogdha
MAD_Dr_004_100980	951	ENSDART00000050273	0	-	-	0	1	101072	NA	NA	NA	ENSDARG00000032631	-	NA	NA	NA	NA	NA	ZDB-GENE-070705-164	si:ch211-272h9.2
MAD_Dr_004_100981	952	OTTDART00000025370	2	1	Dr.82157 ; NM_182937.2	0	1	101073	NA	NA	NA	ENSDARG00000037790	360208	NA	NA	NA	NA	similar to Parvalbumin 8; parvalbumin 8	ZDB-GENE-030805-3	pvalb8
MAD_Dr_004_100982	953	ENSDART00000077942	3	1	OTTDART00000024629 ; Dr.75187 ; NM_212972.1	0	1	101077	NA	NA	NA	ENSDARG00000055562	406240	NA	NA	NA	NA	myotrophin	ZDB-GENE-040426-2166	mtpn
MAD_Dr_004_100983	954	ENSDART00000079013	3	0	ENSDART00000059945 ; OTTDART00000045308 ; OTTDART00000045309	0	1	101078	NA	NA	NA	ENSDARG00000056506	-	NA	NA	NA	NA	NA	ZDB-GENE-091204-438	si:ch73-113g13.2
MAD_Dr_004_100984	955	ENSDART00000086277	1	0	ENSDART00000114574	0	1	101079	NA	NA	NA	NA	-	NA	NA	NA	NA	NA	NA	NA
MAD_Dr_004_100985	956	XM_001334663.2	0	-	-	0	1	10108	XM_001334663.2	XM_001334663	NA	ENSDARG00000077004	-	NA	NA	NA	NA	NA	NA	NA
MAD_Dr_004_100986	957	ENSDART00000097311	1	1	XM_681174.2	0	1	101080	NA	NA	NA	NA	-	NA	NA	NA	NA	NA	NA	NA
MAD_Dr_004_100987	958	ENSDART00000098117	1	1	XM_001922631.1	0	1	101081	NA	NA	NA	ENSDARG00000068019	100332016	NA	NA	NA	NA	NA	ZDB-GENE-130530-719	sox8a
MAD_Dr_004_100988	959	OTTDART00000013182	2	0	XM_001338457.1 ; XM_001918973.1	0	1	101082	NA	NA	NA	ENSDARG00000069958	573284	NA	NA	NA	NA	si:dkeyp-1e8.2; similar to SH2B adapter protein 3 (Lymphocyte-specific adapter protein Lnk) (Signal transduction protein Lnk) (Lymphocyte adapter protein)	ZDB-GENE-041210-359	sh2b3
MAD_Dr_004_100989	960	ENSDART00000114574	13	0	ENSDART00000075729 ; XM_001340625.2 ; XM_001922747.1 ; XM_001922740.1 ; XM_001341594.1 ; XM_679051.3 ; XM_679326.2 ; ENSDART00000115104 ; ENSDART00000099429 ; ENSDART00000086277 ; XM_001341662.2 ; XM_679495.3 ; ENSDART00000099037	0	1	101085	NA	NA	NA	ENSDARG00000075243	-	NA	NA	NA	NA	NA	NA	NA
MAD_Dr_004_100990	961	ENSDART00000115026	1	1	XM_695359.2	0	1	101086	NA	NA	NA	ENSDARG00000079268	571740	NA	NA	NA	NA	NA	NA	NA
MAD_Dr_004_100992	962	XM_001338321.2	0	-	-	0	1	101092	XM_001338321.2	XM_001338321	NA	NA	-	NA	NA	NA	NA	NA	NA	NA
MAD_Dr_004_100993	963	XM_001335578.2	0	-	-	0	1	101093	XM_001335578.2	XM_001335578	NA	NA	-	NA	NA	NA	NA	NA	NA	NA
MAD_Dr_004_100994	964	XM_001921620.1	6	0	ENSDART00000059568 ; ENSDART00000059625 ; ENSDART00000113506 ; XM_001921667.1 ; ENSDART00000059609 ; ENSDART00000059589	0	1	101094	XM_001921620.1	XM_001921620	NA	NA	-	NA	NA	NA	NA	NA	NA	NA
MAD_Dr_004_100995	965	XM_001341262.2 ; Dr.149086	0	1		0	1	101095	XM_001341262.2	XM_001341262	NA	NA	100001260	NA	Dr.149086	NA	NA	NA	NA	NA
MAD_Dr_004_100996	966	XM_001920066.1	0	-	-	0	1	101096	XM_001920066.1	XM_001920066	NA	NA	-	NA	NA	NA	NA	NA	NA	NA
MAD_Dr_004_100998	967	NM_001006005.1	3	0	OTTDART00000045121 ; OTTDART00000045122 ; OTTDART00000045124	0	1	101098	NM_001006005.1	NM_001006005	dut	NA	449835	dUTP pyrophosphatase	NA	NA	NA	dUTP pyrophosphatase	ZDB-GENE-041010-93	dut
MAD_Dr_004_101000	968	ENSDART00000031828	3	0	OTTDART00000024860 ; Dr.565 ; NM_131517.1	0	1	10110	NA	NA	NA	ENSDARG00000023694	58029	NA	NA	NA	NA	spondin 1b; similar to spondin 1b	ZDB-GENE-000427-10	spon1b
MAD_Dr_004_101001	969	NM_001005953.1	1	1	OTTDART00000017273	0	1	101100	NM_001005953.1	NM_001005953	zgc:103632	ENSDARG00000036190	449780	zgc:103632	NA	NA	NA	zgc:103632	ZDB-GENE-041010-25	txnl4a
MAD_Dr_004_101002	970	NM_001045038.2	2	1	OTTDART00000009295 ; ENSDART00000066977	0	1	101101	NM_001045038.2	NM_001045038	bik	ENSDARG00000045549	564030	BCL2-interacting killer (apoptosis-inducing)	NA	NA	NA	BCL2-interacting killer (apoptosis-inducing)	ZDB-GENE-041210-181	bik
MAD_Dr_004_101003	971	Dr.54806	0	-	-	0	1	101102	NA	NA	NA	NA	-	NA	Dr.54806	NA	NA	NA	NA	NA
MAD_Dr_004_101004	972	Dr.60161	0	-	-	0	1	101103	NA	NA	NA	NA	-	NA	Dr.60161	NA	NA	NA	NA	NA
MAD_Dr_004_101005	973	Dr.72159	0	-	-	0	1	101104	NA	NA	NA	NA	-	NA	Dr.72159	NA	NA	NA	NA	NA
MAD_Dr_004_101006	974	Dr.74022	0	-	-	0	1	101105	NA	NA	NA	NA	-	NA	Dr.74022	sb:cb120	sb:cb120	sb:cb120	ZDB-GENE-030131-9664	sb:cb120
MAD_Dr_004_101007	975	NM_131678.1	0	-	-	0	1	101106	NM_131678.1	NM_131678	psmb9b	NA	64281	proteasome (prosome, macropain) subunit, beta type	NA	NA	NA	proteasome (prosome, macropain) subunit, beta type	ZDB-GENE-001208-3	psmb9b
MAD_Dr_004_101008	976	Dr.80611	3	0	OTTDART00000001994 ; Dr.101951 ; OTTDART00000024327	0	1	101107	NA	NA	NA	ENSDARG00000038228	378437	NA	Dr.80611	sepw2a	selenoprotein W, 2a	selenoprotein W, 2a	ZDB-GENE-030428-1	sepw2a
MAD_Dr_004_101009	977	Dr.80651	0	-	-	0	1	101108	NA	NA	NA	NA	-	NA	Dr.80651	wu:fd99b12	wu:fd99b12	wu:fd99b12	ZDB-GENE-050208-19	si:ch211-214e3.5
MAD_Dr_004_101010	978	Dr.83025	0	-	-	0	1	101109	NA	NA	NA	NA	-	NA	Dr.83025	NA	NA	NA	NA	NA
MAD_Dr_004_101011	979	ENSDART00000058020	3	1	Dr.34689 ; XM_001336741.2 ; OTTDART00000016464	0	1	10111	NA	NA	NA	ENSDARG00000053127	797342	NA	NA	NA	NA	helicase (DNA) B	ZDB-GENE-030729-16	helb
MAD_Dr_004_101012	980	Dr.85404	0	-	-	0	1	101110	NA	NA	NA	NA	-	NA	Dr.85404	NA	NA	NA	NA	NA
MAD_Dr_004_101013	981	Dr.96128	0	-	-	0	1	101111	NA	NA	NA	NA	-	NA	Dr.96128	NA	NA	NA	NA	NA
MAD_Dr_004_101014	982	Dr.96344	0	-	-	0	1	101112	NA	NA	NA	NA	-	NA	Dr.96344	NA	NA	NA	NA	NA
MAD_Dr_004_101015	983	Dr.96960	0	-	-	0	1	101113	NA	NA	NA	NA	-	NA	Dr.96960	NA	NA	NA	NA	NA
MAD_Dr_004_101016	984	Dr.96998	2	0	Dr.105341 ; OTTDART00000039621	0	1	101114	NA	NA	NA	NA	-	NA	Dr.96998	NA	NA	NA	NA	NA
MAD_Dr_004_101017	985	Dr.100146	0	-	-	0	1	101115	NA	NA	NA	NA	-	NA	Dr.100146	NA	NA	NA	NA	NA
MAD_Dr_004_101018	986	Dr.103064	0	-	-	0	1	101116	NA	NA	NA	NA	-	NA	Dr.103064	NA	NA	NA	NA	NA
MAD_Dr_004_101019	987	Dr.104799	0	-	-	0	1	101117	NA	NA	NA	NA	-	NA	Dr.104799	wu:fb13d05	wu:fb13d05	wu:fb13d05	NA	NA
MAD_Dr_004_101020	988	Dr.108297	0	-	-	0	1	101118	NA	NA	NA	NA	-	NA	Dr.108297	wu:fj66h02	wu:fj66h02	wu:fj66h02	NA	NA
MAD_Dr_004_101021	989	Dr.111186	0	-	-	0	1	101119	NA	NA	NA	NA	-	NA	Dr.111186	NA	NA	NA	NA	NA
MAD_Dr_004_101022	990	NM_212684.1 ; Dr.78788	2	1	OTTDART00000024266 ; ENSDART00000025971	0	1	10112	NM_212684.1	NM_212684	atxn2l	ENSDARG00000011597	324525	ataxin 2-like	Dr.78788	atxn2l	ataxin 2-like	ataxin 2-like	ZDB-GENE-030131-3246	atxn2l
MAD_Dr_004_101023	991	Dr.112896	0	-	-	0	1	101120	NA	NA	NA	NA	-	NA	Dr.112896	NA	NA	NA	NA	NA
MAD_Dr_004_101024	992	Dr.113263	0	-	-	0	1	101121	NA	NA	NA	NA	-	NA	Dr.113263	NA	NA	NA	NA	NA
MAD_Dr_004_101025	993	Dr.114630	0	-	-	0	1	101122	NA	NA	NA	NA	-	NA	Dr.114630	NA	NA	NA	NA	NA
MAD_Dr_004_101026	994	Dr.115859	0	-	-	0	1	101123	NA	NA	NA	NA	-	NA	Dr.115859	NA	NA	NA	NA	NA
MAD_Dr_004_101027	995	Dr.116843	0	-	-	0	1	101124	NA	NA	NA	NA	-	NA	Dr.116843	NA	NA	NA	NA	NA
MAD_Dr_004_101028	996	Dr.121337	0	-	-	0	1	101125	NA	NA	NA	NA	-	NA	Dr.121337	NA	NA	NA	NA	NA
MAD_Dr_004_101029	997	Dr.121744	1	0	OTTDART00000035648	0	1	101126	NA	NA	NA	NA	-	NA	Dr.121744	si:dkey-233h2.3	si:dkey-233h2.3	si:dkey-233h2.3	NA	NA
MAD_Dr_004_101030	998	Dr.122364	0	-	-	0	1	101127	NA	NA	NA	NA	-	NA	Dr.122364	NA	NA	NA	NA	NA
MAD_Dr_004_101031	999	Dr.122698	0	-	-	0	1	101128	NA	NA	NA	ENSDARG00000090543	-	NA	Dr.122698	NA	NA	NA	NA	NA
MAD_Dr_004_101032	1000	Dr.122698	1	0	Dr.124186	0	2	101128	NA	NA	NA	NA	-	NA	Dr.122698	NA	NA	NA	NA	NA
MAD_Dr_004_101033	1001	Dr.125117	38	0	Dr.130833 ; Dr.154470 ; OTTDART00000035134 ; Dr.154375 ; OTTDART00000035131 ; Dr.125542 ; OTTDART00000035132 ; OTTDART00000016338 ; OTTDART00000007922 ; OTTDART00000007921 ; OTTDART00000042357 ; OTTDART00000010523 ; OTTDART00000007923 ; OTTDART00000021438 ; OTTDART00000010815 ; OTTDART00000012165 ; OTTDART00000023830 ; OTTDART00000022640 ; OTTDART00000022638 ; OTTDART00000042354 ; OTTDART00000017…	0	1	101129	NA	NA	NA	NA	-	NA	Dr.125117	NA	NA	NA	NA	NA
MAD_Dr_004_101034	1002	Dr.125496	0	-	-	0	1	101130	NA	NA	NA	NA	-	NA	Dr.125496	NA	NA	NA	NA	NA
MAD_Dr_004_101035	1003	Dr.125622	0	-	-	0	1	101131	NA	NA	NA	NA	-	NA	Dr.125622	NA	NA	NA	NA	NA
MAD_Dr_004_101036	1004	Dr.125790	0	-	-	0	1	101132	NA	NA	NA	NA	-	NA	Dr.125790	NA	NA	NA	NA	NA
MAD_Dr_004_101037	1005	Dr.125815	0	-	-	0	1	101133	NA	NA	NA	NA	-	NA	Dr.125815	NA	NA	NA	NA	NA
MAD_Dr_004_101038	1006	Dr.127075	0	-	-	0	1	101134	NA	NA	NA	NA	-	NA	Dr.127075	NA	NA	NA	NA	NA
MAD_Dr_004_101039	1007	Dr.131619	0	-	-	0	1	101135	NA	NA	NA	NA	-	NA	Dr.131619	NA	NA	NA	NA	NA
MAD_Dr_004_101040	1008	Dr.134987	0	-	-	0	1	101136	NA	NA	NA	NA	-	NA	Dr.134987	NA	NA	NA	NA	NA
MAD_Dr_004_101041	1009	OTTDART00000012848	5	0	ENSDART00000064242 ; ENSDART00000114591 ; ENSDART00000064227 ; OTTDART00000012851 ; Dr.111748	0	1	101139	NA	NA	NA	ENSDARG00000042752	557100	NA	NA	NA	NA	NA	ZDB-GENE-041210-284	si:ch211-282j17.11
MAD_Dr_004_101042	1010	XM_679943.3 ; Dr.80399	0	1		0	1	10114	XM_679943.3	XM_679943	NA	NA	-	NA	Dr.80399	NA	NA	NA	NA	NA
MAD_Dr_004_101043	1011	Dr.136275	0	-	-	0	1	101140	NA	NA	NA	NA	-	NA	Dr.136275	NA	NA	NA	NA	NA
MAD_Dr_004_101044	1012	Dr.136663	0	-	-	0	1	101141	NA	NA	NA	NA	-	NA	Dr.136663	NA	NA	NA	NA	NA
MAD_Dr_004_101045	1013	Dr.137050	1	0	Dr.101504	0	1	101142	NA	NA	NA	NA	-	NA	Dr.137050	NA	NA	NA	NA	NA
MAD_Dr_004_101046	1014	Dr.137634	0	-	-	0	1	101143	NA	NA	NA	NA	-	NA	Dr.137634	NA	NA	NA	NA	NA
MAD_Dr_004_101047	1015	Dr.138000	0	-	-	0	1	101144	NA	NA	NA	NA	-	NA	Dr.138000	NA	NA	NA	NA	NA
MAD_Dr_004_101048	1016	Dr.138868	1	0	OTTDART00000036094	0	1	101145	NA	NA	NA	NA	-	NA	Dr.138868	NA	NA	NA	NA	NA
MAD_Dr_004_101049	1017	Dr.139961	0	-	-	0	1	101146	NA	NA	NA	NA	-	NA	Dr.139961	NA	NA	NA	NA	NA
MAD_Dr_004_101050	1018	Dr.141019	0	-	-	0	1	101147	NA	NA	NA	NA	-	NA	Dr.141019	NA	NA	NA	NA	NA
MAD_Dr_004_101051	1019	Dr.142334	0	-	-	0	1	101148	NA	NA	NA	NA	-	NA	Dr.142334	NA	NA	NA	NA	NA
MAD_Dr_004_101052	1020	Dr.142334	0	-	-	0	2	101148	NA	NA	NA	NA	-	NA	Dr.142334	NA	NA	NA	NA	NA
MAD_Dr_004_101053	1021	Dr.145428	0	-	-	0	1	101149	NA	NA	NA	NA	-	NA	Dr.145428	NA	NA	NA	NA	NA
MAD_Dr_004_101054	1022	Dr.145646	0	-	-	0	1	101150	NA	NA	NA	NA	-	NA	Dr.145646	NA	NA	NA	NA	NA
MAD_Dr_004_101055	1023	Dr.147408	0	-	-	0	1	101151	NA	NA	NA	NA	-	NA	Dr.147408	NA	NA	NA	NA	NA
MAD_Dr_004_101056	1024	Dr.148614	0	-	-	0	1	101152	NA	NA	NA	NA	-	NA	Dr.148614	NA	NA	NA	NA	NA
MAD_Dr_004_101057	1025	Dr.148677	0	-	-	0	1	101153	NA	NA	NA	NA	-	NA	Dr.148677	NA	NA	NA	NA	NA
MAD_Dr_004_101058	1026	Dr.148691	0	-	-	0	1	101154	NA	NA	NA	NA	-	NA	Dr.148691	NA	NA	NA	NA	NA
MAD_Dr_004_101059	1027	Dr.148726	0	-	-	0	1	101155	NA	NA	NA	NA	-	NA	Dr.148726	NA	NA	NA	NA	NA
MAD_Dr_004_101060	1028	Dr.148781	0	-	-	0	1	101156	NA	NA	NA	NA	-	NA	Dr.148781	NA	NA	NA	NA	NA
MAD_Dr_004_101062	1029	Dr.151454	0	-	-	0	1	101158	NA	NA	NA	NA	-	NA	Dr.151454	NA	NA	NA	NA	NA
MAD_Dr_004_101063	1030	Dr.151456	19	0	Dr.127144 ; Dr.136307 ; Dr.126992 ; Dr.153082 ; Dr.129736 ; Dr.126979 ; Dr.126809 ; Dr.154473 ; Dr.129720 ; Dr.127125 ; Dr.131108 ; Dr.124819 ; Dr.125350 ; Dr.125573 ; Dr.124592 ; Dr.125372 ; Dr.74920 ; Dr.152369 ; Dr.154556	0	1	101159	NA	NA	NA	NA	-	NA	Dr.151456	NA	NA	NA	NA	NA
MAD_Dr_004_101064	1031	NM_001034977.2 ; Dr.48538	4	0	OTTDART00000037471 ; ENSDART00000111796 ; ENSDART00000058666 ; ENSDART00000112165	0	1	10116	NM_001034977.2	NM_001034977	pi4kb	ENSDARG00000040111	563201	phosphatidylinositol 4-kinase, catalytic, beta	Dr.48538	pi4kb	phosphatidylinositol 4-kinase, catalytic, beta	phosphatidylinositol 4-kinase, catalytic, beta polypeptide	ZDB-GENE-061013-96	pi4kb
MAD_Dr_004_101065	1032	Dr.152139	0	-	-	0	1	101160	NA	NA	NA	NA	-	NA	Dr.152139	NA	NA	NA	NA	NA
MAD_Dr_004_101066	1033	Dr.152159	3	1	Dr.134232 ; NM_001089471.1 ; OTTDART00000038590	0	1	101161	NA	NA	NA	NA	-	NA	Dr.152159	NA	NA	NA	NA	NA
MAD_Dr_004_101067	1034	Dr.152209	1	0	Dr.85944	0	1	101162	NA	NA	NA	NA	-	NA	Dr.152209	NA	NA	NA	NA	NA
MAD_Dr_004_101068	1035	Dr.153098	0	-	-	0	1	101163	NA	NA	NA	NA	-	NA	Dr.153098	NA	NA	NA	NA	NA
MAD_Dr_004_101069	1036	Dr.153390	0	-	-	0	1	101164	NA	NA	NA	NA	-	NA	Dr.153390	NA	NA	NA	NA	NA
MAD_Dr_004_101070	1037	Dr.153657	15	0	OTTDART00000001964 ; OTTDART00000006510 ; Dr.123387 ; Dr.152705 ; OTTDART00000027061 ; Dr.152501 ; Dr.126819 ; OTTDART00000022415 ; Dr.123068 ; Dr.154555 ; OTTDART00000007329 ; Dr.126080 ; Dr.124671 ; Dr.154859 ; Dr.124887	0	1	101165	NA	NA	NA	NA	-	NA	Dr.153657	NA	NA	NA	NA	NA
MAD_Dr_004_101071	1038	Dr.154166	0	-	-	0	1	101166	NA	NA	NA	NA	-	NA	Dr.154166	NA	NA	NA	NA	NA
MAD_Dr_004_101072	1039	OTTDART00000013925	4	1	ENSDART00000088356 ; OTTDART00000013924 ; Dr.75142 ; XM_678211.3	0	1	101167	NA	NA	NA	ENSDARG00000061735	555643	NA	NA	NA	NA	NA	ZDB-GENE-030131-6898	hnrnpm
MAD_Dr_004_101073	1040	OTTDART00000013960	5	0	XM_679782.2 ; ENSDART00000115043 ; ENSDART00000061781 ; OTTDART00000013964 ; OTTDART00000014462	0	1	101168	NA	NA	NA	ENSDARG00000095005	556860	NA	NA	NA	NA	NA	ZDB-GENE-050208-778	si:dkey-21e2.10
MAD_Dr_004_101074	1041	OTTDART00000023918	0	-	-	0	1	101169	NA	NA	NA	ENSDARG00000035692	337240	NA	NA	NA	NA	ribosomal protein S3A	ZDB-GENE-030131-9184	rps3a
MAD_Dr_004_101075	1042	NM_212672.1 ; Dr.114200	2	1	ENSDART00000017646 ; OTTDART00000024248	0	1	10117	NM_212672.1	NM_212672	atp6v0a1a	ENSDARG00000020847	324307	ATPase, H+ transporting, lysosomal V0 subunit a is	Dr.114200	atp6v0a1a	ATPase, H+ transporting, lysosomal V0 subunit a is	ATPase, H+ transporting, lysosomal V0 subunit a isoform 1	ZDB-GENE-030131-3027	atp6v0a1a
MAD_Dr_004_101076	1043	OTTDART00000025528	0	-	-	0	1	101170	NA	NA	NA	ENSDARG00000041853	541556	NA	NA	NA	NA	NA	ZDB-GENE-050327-97	rbm39b
MAD_Dr_004_101077	1044	OTTDART00000027191	1	1	OTTDART00000027189	0	1	101171	NA	NA	NA	ENSDARG00000008292	327341	NA	NA	NA	NA	NA	ZDB-GENE-030131-5552	eif2s3
MAD_Dr_004_101078	1045	OTTDART00000028905	6	0	ENSDART00000106212 ; OTTDART00000028901 ; Dr.132741 ; XM_001923671.1 ; Dr.17375 ; NM_199273.1	0	1	101172	NA	NA	NA	ENSDARG00000071697	321250	NA	NA	NA	NA	similar to dentin sialophosphoprotein; zgc:66433	ZDB-GENE-030131-9832	zgc:66433
MAD_Dr_004_101079	1046	OTTDART00000030346	1	1	XM_688386.3	0	1	101173	NA	NA	NA	ENSDARG00000058345	565091	NA	NA	NA	NA	NA	ZDB-GENE-070424-162	si:dkey-5i3.5
MAD_Dr_004_101080	1047	OTTDART00000031928	1	0	OTTDART00000021833	0	1	101174	NA	NA	NA	ENSDARG00000094544	-	NA	NA	NA	NA	NA	ZDB-GENE-070912-626	si:dkeyp-104b3.21
MAD_Dr_004_101081	1048	OTTDART00000032627	7	0	OTTDART00000018753 ; Dr.112871 ; OTTDART00000012117 ; OTTDART00000043408 ; OTTDART00000042617 ; OTTDART00000041791 ; OTTDART00000031802	0	1	101175	NA	NA	NA	NA	-	NA	NA	NA	NA	NA	NA	NA
MAD_Dr_004_101082	1049	OTTDART00000037102	0	-	-	0	1	101176	NA	NA	NA	ENSDARG00000036147	560102	NA	NA	NA	NA	NA	ZDB-GENE-061215-108	ano5b
MAD_Dr_004_101083	1050	OTTDART00000038743	4	1	ENSDART00000075197 ; OTTDART00000038742 ; Dr.46445 ; NM_001045374.2	0	1	101177	NA	NA	NA	ENSDARG00000053204	561624	NA	NA	NA	NA	NA	ZDB-GENE-060825-154	snx22
MAD_Dr_004_101084	1051	OTTDART00000040470	1	1	XM_001921269.1	0	1	101178	NA	NA	NA	ENSDARG00000025089	8388607	NA	NA	NA	NA	NA	ZDB-GENE-080722-19	loxl4
MAD_Dr_004_101085	1052	OTTDART00000040525	1	0	Dr.130827	0	1	101179	NA	NA	NA	ENSDARG00000095265	-	NA	NA	NA	NA	NA	ZDB-GENE-090313-331	si:dkey-78i1.3
MAD_Dr_004_101087	1053	OTTDART00000042146 ; Dr.38244	2	1	OTTDART00000008782 ; OTTDART00000044528	0	1	101182	NA	NA	NA	ENSDARG00000094508	100526805	NA	Dr.38244	NA	NA	NA	ZDB-GENE-090312-13	si:dkey-21o19.8
MAD_Dr_004_101088	1054	OTTDART00000043035	5	1	OTTDART00000043033 ; OTTDART00000043031 ; ENSDART00000080395 ; OTTDART00000043030 ; OTTDART00000043034	0	1	101183	NA	NA	NA	ENSDARG00000057676	798622	NA	NA	NA	NA	NA	ZDB-GENE-040625-142	golga7
MAD_Dr_004_101089	1055	OTTDART00000045290	2	1	Dr.125079 ; OTTDART00000045289	0	1	101184	NA	NA	NA	ENSDARG00000023678	541502	NA	NA	NA	NA	excision repair cross-complementing rodent repair deficiency, complementation group 5 (xeroderma pigmentosum, complementation group G (Cockayne syndrome))	ZDB-GENE-050327-28	ercc5
MAD_Dr_004_101090	1056	ENSDART00000027313	1	1	Dr.76085	0	1	101185	NA	NA	NA	ENSDARG00000013044	393720	NA	NA	NA	NA	zgc:73198	ZDB-GENE-040426-1713	ndufv2
MAD_Dr_004_101091	1057	ENSDART00000081549	1	1	NM_205617.1	0	1	101186	NA	NA	NA	ENSDARG00000021997	-	NA	NA	NA	NA	zgc:109719	NA	NA
MAD_Dr_004_101092	1058	OTTDART00000041289	2	1	Dr.111367 ; XM_001333711.2	0	1	101187	NA	NA	NA	NA	-	NA	NA	NA	NA	NA	NA	NA
MAD_Dr_004_101093	1059	NM_001006027.1	2	0	Dr.89765 ; ENSDART00000055577	0	1	101188	NM_001006027.1	NM_001006027	myl9	ENSDARG00000008030	450006	myosin, light chain 9, regulatory	NA	NA	NA	myosin, light polypeptide 9, regulatory; zgc:103467; hypothetical LOC792209	ZDB-GENE-040426-2296	myl9b
MAD_Dr_004_101095	1060	OTTDART00000035912	0	-	-	0	1	101190	NA	NA	NA	ENSDARG00000095445	-	NA	NA	NA	NA	NA	ZDB-GENE-081104-344	si:dkey-191c17.2
MAD_Dr_004_101096	1061	XM_001920260.1 ; Dr.112568	0	1		0	1	101191	XM_001920260.1	XM_001920260	NA	NA	-	NA	Dr.112568	NA	NA	NA	NA	NA
MAD_Dr_004_101097	1062	XM_001333153.2	0	-	-	0	1	101192	XM_001333153.2	XM_001333153	NA	NA	-	NA	NA	NA	NA	NA	ZDB-GENE-030131-4956	si:zfos-1192g2.3
MAD_Dr_004_101098	1063	OTTDART00000040799	2	1	Dr.117582 ; OTTDART00000040798	0	1	101193	NA	NA	NA	ENSDARG00000092483	799312	NA	NA	NA	NA	similar to IQ motif containing C	ZDB-GENE-090313-325	iqcc
MAD_Dr_004_101099	1064	Dr.13012	5	1	Dr.117553 ; NM_001001840.2 ; ENSDART00000056499 ; ENSDART00000078289 ; OTTDART00000026035	0	1	101194	NA	NA	NA	NA	-	NA	Dr.13012	NA	NA	NA	NA	NA
MAD_Dr_004_101100	1065	Dr.15832	0	-	-	0	1	101195	NA	NA	NA	NA	-	NA	Dr.15832	NA	NA	NA	NA	NA
MAD_Dr_004_101101	1066	Dr.21284	0	-	-	0	1	101196	NA	NA	NA	NA	-	NA	Dr.21284	wu:fb99c11	wu:fb99c11	wu:fb99c11	ZDB-GENE-030131-2192	wu:fb99c11
MAD_Dr_004_101102	1067	Dr.21976	0	-	-	0	1	101197	NA	NA	NA	NA	-	NA	Dr.21976	NA	NA	NA	NA	NA
MAD_Dr_004_101103	1068	Dr.22083	0	-	-	0	1	101198	NA	NA	NA	NA	-	NA	Dr.22083	NA	NA	NA	NA	NA
MAD_Dr_004_101104	1069	Dr.29977	3	1	OTTDART00000042443 ; Dr.146702 ; XM_001921534.1	0	1	101199	NA	NA	NA	ENSDARG00000001220	368439	NA	Dr.29977	NA	NA	MYC binding protein 2	ZDB-GENE-030616-132	mycbp2
MAD_Dr_004_101105	1070	NM_001045064.1	1	0	Dr.78600	0	1	1012	NM_001045064.1	NM_001045064	hcfc1a	ENSDARG00000015990	564853	host cell factor C1a	NA	NA	NA	host cell factor C1a	ZDB-GENE-030912-10	hcfc1a
MAD_Dr_004_101107	1071	Dr.31101	2	1	OTTDART00000020685 ; ENSDART00000054664	0	1	101200	NA	NA	NA	ENSDARG00000037539	415175	NA	Dr.31101	stnnc	slow-specific troponin C	slow-specific troponin C	ZDB-GENE-040625-62	tnnc1b
MAD_Dr_004_101108	1072	Dr.66165	1	0	ENSDART00000112468	0	1	101201	NA	NA	NA	ENSDARG00000079443	100000558	NA	Dr.66165	NA	NA	vasoactive intestinal polypeptide type II	NA	NA
MAD_Dr_004_101109	1073	Dr.74675	0	-	-	0	1	101202	NA	NA	NA	NA	386705	NA	Dr.74675	NA	NA	NA	ZDB-GENE-031114-5	ptk2aa
MAD_Dr_004_101110	1074	Dr.75440	0	-	-	0	1	101203	NA	NA	NA	NA	-	NA	Dr.75440	NA	NA	NA	NA	NA
MAD_Dr_004_101111	1075	Dr.77034	0	-	-	0	1	101204	NA	NA	NA	ENSDARG00000068006	751668	NA	Dr.77034	NA	NA	glucokinase (hexokinase 4, maturity onset diabetes of the young 2)	ZDB-GENE-060825-204	gck
MAD_Dr_004_101112	1076	Dr.78837	0	-	-	0	1	101205	NA	NA	NA	NA	-	NA	Dr.78837	NA	NA	NA	NA	NA
MAD_Dr_004_101113	1077	Dr.85417	0	-	-	0	1	101206	NA	NA	NA	NA	-	NA	Dr.85417	NA	NA	NA	NA	NA
MAD_Dr_004_101114	1078	Dr.92280	0	-	-	0	1	101207	NA	NA	NA	NA	-	NA	Dr.92280	NA	NA	NA	NA	NA
MAD_Dr_004_101115	1079	Dr.93689	0	-	-	0	1	101208	NA	NA	NA	NA	-	NA	Dr.93689	NA	NA	NA	NA	NA
MAD_Dr_004_101116	1080	Dr.95100	0	-	-	0	1	101209	NA	NA	NA	NA	-	NA	Dr.95100	NA	NA	NA	NA	NA
MAD_Dr_004_101118	1081	Dr.95257	0	-	-	0	1	101210	NA	NA	NA	NA	-	NA	Dr.95257	NA	NA	NA	NA	NA
MAD_Dr_004_101119	1082	Dr.95921	0	-	-	0	1	101211	NA	NA	NA	NA	-	NA	Dr.95921	NA	NA	NA	NA	NA
MAD_Dr_004_101120	1083	Dr.96707	0	-	-	0	1	101212	NA	NA	NA	NA	-	NA	Dr.96707	NA	NA	NA	NA	NA
MAD_Dr_004_101121	1084	Dr.97378	0	-	-	0	1	101213	NA	NA	NA	NA	-	NA	Dr.97378	NA	NA	NA	NA	NA
MAD_Dr_004_101122	1085	Dr.97476	0	-	-	0	1	101214	NA	NA	NA	NA	-	NA	Dr.97476	NA	NA	NA	NA	NA
MAD_Dr_004_101123	1086	Dr.100736	0	-	-	0	1	101215	NA	NA	NA	NA	-	NA	Dr.100736	NA	NA	NA	NA	NA
MAD_Dr_004_101124	1087	Dr.101718	0	-	-	0	1	101216	NA	NA	NA	NA	-	NA	Dr.101718	NA	NA	NA	NA	NA
MAD_Dr_004_101125	1088	Dr.104896	0	-	-	0	1	101217	NA	NA	NA	NA	-	NA	Dr.104896	NA	NA	NA	NA	NA
MAD_Dr_004_101126	1089	Dr.108978	1	1	Dr.75572	0	1	101218	NA	NA	NA	NA	-	NA	Dr.108978	hist2h3ca1	histone 2, H3ca1	histone 2, H3ca1	NA	NA
MAD_Dr_004_101128	1090	XM_001919889.1	0	-	-	0	1	10122	XM_001919889.1	XM_001919889	NA	NA	-	NA	NA	NA	NA	NA	NA	NA
MAD_Dr_004_101129	1091	Dr.114054	0	-	-	0	1	101220	NA	NA	NA	NA	100333077	NA	Dr.114054	NA	NA	NA	NA	NA
MAD_Dr_004_101130	1092	Dr.118567	0	-	-	0	1	101221	NA	NA	NA	NA	-	NA	Dr.118567	NA	NA	NA	NA	NA
MAD_Dr_004_101131	1093	Dr.122458	0	-	-	0	1	101222	NA	NA	NA	NA	-	NA	Dr.122458	NA	NA	NA	NA	NA
MAD_Dr_004_101132	1094	Dr.125136	0	-	-	0	1	101223	NA	NA	NA	NA	-	NA	Dr.125136	NA	NA	NA	NA	NA
MAD_Dr_004_101133	1095	Dr.125673	0	-	-	0	1	101224	NA	NA	NA	NA	-	NA	Dr.125673	NA	NA	NA	NA	NA
MAD_Dr_004_101134	1096	Dr.127176	0	-	-	0	1	101225	NA	NA	NA	NA	-	NA	Dr.127176	NA	NA	NA	NA	NA
MAD_Dr_004_101135	1097	Dr.127391	0	-	-	0	1	101226	NA	NA	NA	NA	-	NA	Dr.127391	NA	NA	NA	NA	NA
MAD_Dr_004_101136	1098	Dr.127592	0	-	-	0	1	101227	NA	NA	NA	NA	-	NA	Dr.127592	NA	NA	NA	NA	NA
MAD_Dr_004_101137	1099	Dr.128708	0	-	-	0	1	101228	NA	NA	NA	NA	-	NA	Dr.128708	NA	NA	NA	NA	NA
MAD_Dr_004_101138	1100	Dr.128883	0	-	-	0	1	101229	NA	NA	NA	NA	-	NA	Dr.128883	NA	NA	NA	NA	NA
MAD_Dr_004_101139	1101	XM_694774.3	0	-	-	0	1	10123	XM_694774.3	XM_694774	NA	NA	-	NA	NA	NA	NA	NA	NA	NA
MAD_Dr_004_101140	1102	Dr.129603	3	0	Dr.116054 ; Dr.93086 ; XM_001919472.1	0	1	101230	NA	NA	NA	NA	-	NA	Dr.129603	NA	NA	NA	NA	NA
MAD_Dr_004_101141	1103	Dr.131481	0	-	-	0	1	101231	NA	NA	NA	NA	-	NA	Dr.131481	NA	NA	NA	NA	NA
MAD_Dr_004_101142	1104	Dr.132610	0	-	-	0	1	101232	NA	NA	NA	NA	-	NA	Dr.132610	NA	NA	NA	NA	NA
MAD_Dr_004_101143	1105	Dr.135919	0	-	-	0	1	101233	NA	NA	NA	NA	-	NA	Dr.135919	NA	NA	NA	ZDB-GENE-030131-7126	lrp1ab
MAD_Dr_004_101144	1106	Dr.136866	0	-	-	0	1	101234	NA	NA	NA	NA	-	NA	Dr.136866	NA	NA	NA	NA	NA
MAD_Dr_004_101145	1107	Dr.136966	2	0	Dr.97280 ; Dr.154764	0	1	101235	NA	NA	NA	NA	-	NA	Dr.136966	NA	NA	NA	NA	NA
MAD_Dr_004_101146	1108	Dr.137317	2	0	Dr.91121 ; OTTDART00000025682	0	1	101236	NA	NA	NA	NA	-	NA	Dr.137317	NA	NA	NA	NA	NA
MAD_Dr_004_101147	1109	Dr.137349	0	-	-	0	1	101237	NA	NA	NA	NA	-	NA	Dr.137349	NA	NA	NA	NA	NA
MAD_Dr_004_101148	1110	Dr.137537	0	-	-	0	1	101238	NA	NA	NA	NA	-	NA	Dr.137537	NA	NA	NA	NA	NA
MAD_Dr_004_101149	1111	Dr.137713	0	-	-	0	1	101239	NA	NA	NA	NA	-	NA	Dr.137713	NA	NA	NA	NA	NA
MAD_Dr_004_101150	1112	OTTDART00000005839	0	-	-	0	1	10124	NA	NA	NA	ENSDARG00000019669	564179	NA	NA	NA	NA	similar to cask-interacting protein 2	ZDB-GENE-140106-11	zmp:0000001051
MAD_Dr_004_101151	1113	Dr.138552	0	-	-	0	1	101240	NA	NA	NA	NA	-	NA	Dr.138552	NA	NA	NA	NA	NA
MAD_Dr_004_101152	1114	Dr.138573	0	-	-	0	1	101241	NA	NA	NA	NA	-	NA	Dr.138573	NA	NA	NA	NA	NA
MAD_Dr_004_101153	1115	Dr.140391	0	-	-	0	1	101242	NA	NA	NA	NA	-	NA	Dr.140391	NA	NA	NA	NA	NA
MAD_Dr_004_101154	1116	Dr.148926 ; NM_001082411.1	4	0	OTTDART00000037431 ; OTTDART00000037432 ; Dr.76364 ; ENSDART00000063775	0	1	101243	NM_001082411.1	NM_001082411	zgc:158773	ENSDARG00000070401	793938	zgc:158773	Dr.148926	zgc:158773	zgc:158773	zgc:158773	ZDB-GENE-070424-9	zgc:158773
MAD_Dr_004_101155	1117	Dr.149790	0	-	-	0	1	101244	NA	NA	NA	NA	-	NA	Dr.149790	NA	NA	NA	NA	NA
MAD_Dr_004_101156	1118	Dr.150237	2	0	Dr.150384 ; Dr.90769	0	1	101245	NA	NA	NA	ENSDARG00000078255	504174	NA	Dr.150237	ba1l	ba1 globin, like	ba2 globin, like; ba1 globin, like; ba2 globin; ba1 globin	ZDB-GENE-040901-4	ba1l
MAD_Dr_004_101157	1119	Dr.150504	0	-	-	0	1	101246	NA	NA	NA	NA	-	NA	Dr.150504	NA	NA	NA	NA	NA
MAD_Dr_004_101158	1120	Dr.150540	0	-	-	0	1	101247	NA	NA	NA	NA	-	NA	Dr.150540	NA	NA	NA	NA	NA
MAD_Dr_004_101159	1121	Dr.151840	3	1	ENSDART00000114722 ; Dr.79298 ; XM_001919955.1	0	1	101248	NA	NA	NA	NA	-	NA	Dr.151840	NA	NA	NA	NA	NA
MAD_Dr_004_101160	1122	Dr.152408	0	-	-	0	1	101249	NA	NA	NA	ENSDARG00000088835	-	NA	Dr.152408	NA	NA	NA	NA	NA
MAD_Dr_004_101161	1123	NM_001114437.1 ; Dr.124901	1	1	ENSDART00000111642	0	1	10125	NM_001114437.1	NM_001114437	zgc:175108	ENSDARG00000076351	569746	zgc:175108	Dr.124901	sc:d0261	sc:d0261	zgc:175108	ZDB-GENE-080218-16	brinp3a
MAD_Dr_004_101162	1124	Dr.153047	0	-	-	0	1	101250	NA	NA	NA	NA	-	NA	Dr.153047	NA	NA	NA	NA	NA
MAD_Dr_004_101163	1125	Dr.153237	0	-	-	0	1	101251	NA	NA	NA	NA	-	NA	Dr.153237	NA	NA	NA	NA	NA
MAD_Dr_004_101164	1126	Dr.153533	0	-	-	0	1	101252	NA	NA	NA	NA	-	NA	Dr.153533	NA	NA	NA	NA	NA
MAD_Dr_004_101165	1127	Dr.153809	0	-	-	0	1	101253	NA	NA	NA	NA	-	NA	Dr.153809	NA	NA	NA	NA	NA
MAD_Dr_004_101166	1128	Dr.154518	3	1	Dr.150407 ; Dr.29018 ; NM_152952.1	0	1	101254	NA	NA	NA	NA	-	NA	Dr.154518	NA	NA	NA	NA	NA
MAD_Dr_004_101167	1129	Dr.155256	0	-	-	0	1	101255	NA	NA	NA	NA	-	NA	Dr.155256	NA	NA	NA	NA	NA
MAD_Dr_004_101168	1130	OTTDART00000002419	1	0	OTTDART00000002416	0	1	101256	NA	NA	NA	ENSDARG00000077925	30597	NA	NA	NA	NA	similar to novel alpha-type globin; hemoglobin alpha embryonic-1	ZDB-GENE-980526-80	hbae1
MAD_Dr_004_101169	1131	OTTDART00000011132	0	-	-	0	1	101257	NA	NA	NA	ENSDARG00000060435	8388607	NA	NA	NA	NA	NA	ZDB-GENE-060503-81	bnipl
MAD_Dr_004_101170	1132	OTTDART00000021449	3	1	ENSDART00000052126 ; OTTDART00000019207 ; Dr.81609	0	1	101258	NA	NA	NA	ENSDARG00000035913	368235	NA	NA	NA	NA	tyrosyl-tRNA synthetase	ZDB-GENE-030425-2	yars
MAD_Dr_004_101171	1133	OTTDART00000021965	4	1	Dr.144150 ; ENSDART00000014582 ; Dr.81084 ; OTTDART00000021964	0	1	101259	NA	NA	NA	ENSDARG00000026247	8388607	NA	NA	NA	NA	NA	NA	NA
MAD_Dr_004_101172	1134	NM_001145893.1 ; Dr.33092 ; NM_001145894.1	0	1		0	1	10126	NM_001145893.1	NM_001145893	snx12	ENSDARG00000019060	394098	sorting nexin 12	Dr.33092	snx12	sorting nexin 12	sorting nexin 12	ZDB-GENE-040426-787	snx12
MAD_Dr_004_101173	1135	OTTDART00000024024	0	-	-	0	1	101260	NA	NA	NA	ENSDARG00000014329	266985	NA	NA	NA	NA	NA	ZDB-GENE-021028-1	npm1a
MAD_Dr_004_101174	1136	OTTDART00000027025	0	-	-	0	1	101261	NA	NA	NA	ENSDARG00000037517	323482	NA	NA	NA	NA	solute carrier family 35, member C2	ZDB-GENE-030131-2202	slc35c2
MAD_Dr_004_101175	1137	OTTDART00000027249	4	0	ENSDART00000012974 ; OTTDART00000027248 ; Dr.76410 ; NM_212771.1	0	1	101262	NA	NA	NA	ENSDARG00000005049	337199	NA	NA	NA	NA	RAB20, member RAS oncogene family	ZDB-GENE-030131-9143	rab20
MAD_Dr_004_101176	1138	OTTDART00000032872	0	-	-	0	1	101263	NA	NA	NA	ENSDARG00000017427	327626	NA	NA	NA	NA	wu:fi20g04	ZDB-GENE-030131-5837	phf20l1
MAD_Dr_004_101177	1139	OTTDART00000033770	41	0	OTTDART00000035134 ; Dr.154375 ; OTTDART00000035131 ; Dr.125542 ; OTTDART00000035132 ; OTTDART00000016338 ; OTTDART00000042357 ; OTTDART00000010523 ; OTTDART00000021438 ; OTTDART00000010815 ; OTTDART00000012165 ; OTTDART00000042354 ; Dr.125888 ; Dr.154470 ; OTTDART00000042607 ; OTTDART00000007922 ; OTTDART00000007921 ; OTTDART00000042606 ; OTTDART00000007923 ; OTTDART00000017860 ; OTTDART00000021…	0	1	101264	NA	NA	NA	ENSDARG00000093537	-	NA	NA	NA	NA	NA	ZDB-GENE-070912-213	si:ch211-223f3.1
MAD_Dr_004_101178	1140	OTTDART00000035831	0	-	-	0	1	101265	NA	NA	NA	ENSDARG00000060601	767669	NA	NA	NA	NA	NA	ZDB-GENE-060929-380	rgs7bpa
MAD_Dr_004_101179	1141	OTTDART00000040454 ; XM_001331753.2	0	1		0	1	101266	XM_001331753.2	XM_001331753	NA	ENSDARG00000045089	792467	NA	NA	NA	NA	NA	ZDB-GENE-081107-34	si:ch211-270n8.1
MAD_Dr_004_101181	1142	OTTDART00000044912	3	0	ENSDART00000108803 ; ENSDART00000048733 ; XM_001921105.1	0	1	101268	NA	NA	NA	ENSDARG00000030508	571638	NA	NA	NA	NA	similar to LOC398726 protein	NA	NA
MAD_Dr_004_101182	1143	OTTDART00000044957	1	0	ENSDART00000013798	0	1	101269	NA	NA	NA	ENSDARG00000005481	406463	NA	NA	NA	NA	NA	ZDB-GENE-040426-2227	nfkbiaa
MAD_Dr_004_101184	1144	OTTDART00000045531	1	1	XM_001339030.1	0	1	101270	NA	NA	NA	ENSDARG00000095937	-	NA	NA	NA	NA	NA	ZDB-GENE-091204-93	tmem265
MAD_Dr_004_101185	1145	OTTDART00000036612	0	-	-	0	1	101271	NA	NA	NA	ENSDARG00000020814	436668	NA	NA	NA	NA	zgc:92712	ZDB-GENE-040718-91	faimb
MAD_Dr_004_101186	1146	XM_691094.3	0	-	-	0	1	101272	XM_691094.3	XM_691094	NA	NA	-	NA	NA	NA	NA	NA	NA	NA
MAD_Dr_004_101187	1147	XM_001338849.2	2	1	Dr.148701 ; XM_001338984.2	0	1	101273	XM_001338849.2	XM_001338849	NA	NA	-	NA	NA	NA	NA	NA	NA	NA
MAD_Dr_004_101188	1148	XM_001918424.1	7	0	ENSDART00000104603 ; NM_001077276.1 ; Dr.85758 ; OTTDART00000041441 ; XM_678704.3 ; Dr.62824 ; Dr.136575	0	1	101274	XM_001918424.1	XM_001918424	NA	NA	-	NA	NA	NA	NA	NA	NA	NA
MAD_Dr_004_101189	1149	NM_001002534.1	2	1	OTTDART00000029176 ; ENSDART00000065208	0	1	101275	NM_001002534.1	NM_001002534	nop16	ENSDARG00000044402	436807	NOP16 nucleolar protein homolog (yeast)	NA	NA	NA	zgc:92910	ZDB-GENE-040718-267	nop16
MAD_Dr_004_101190	1150	Dr.45223	1	0	OTTDART00000040639	0	1	101276	NA	NA	NA	NA	-	NA	Dr.45223	si:dkey-188i13.9	si:dkey-188i13.9	si:dkey-188i13.9	NA	NA
MAD_Dr_004_101191	1151	Dr.75303	0	-	-	0	1	101277	NA	NA	NA	NA	-	NA	Dr.75303	wu:fa03b06	wu:fa03b06	wu:fa03b06	ZDB-GENE-030131-6703	wu:fa03b06
MAD_Dr_004_101192	1152	Dr.75437	0	-	-	0	1	101278	NA	NA	NA	NA	-	NA	Dr.75437	NA	NA	NA	NA	NA
MAD_Dr_004_101193	1153	Dr.76696	0	-	-	0	1	101279	NA	NA	NA	ENSDARG00000041314	573021	NA	Dr.76696	ndufb9	NADH dehydrogenase (ubiquinone) 1 beta subcomplex,	NADH dehydrogenase (ubiquinone) 1 beta subcomplex, 9	ZDB-GENE-030131-8364	ndufb9
MAD_Dr_004_101194	1154	Dr.76238	0	-	-	0	1	10128	NA	NA	NA	ENSDARG00000040543	407680	NA	Dr.76238	sc:d0144	sc:d0144	sc:d0144	ZDB-GENE-080229-4	si:zfos-1011f11.1
MAD_Dr_004_101195	1155	Dr.76780	0	-	-	0	1	101280	NA	NA	NA	NA	-	NA	Dr.76780	si:dkey-34f16.1	si:dkey-34f16.1	si:dkey-34f16.1	ZDB-GENE-030131-322	txlnba
MAD_Dr_004_101196	1156	Dr.77917	0	-	-	0	1	101281	NA	NA	NA	NA	-	NA	Dr.77917	wu:fc10h03	wu:fc10h03	wu:fc10h03	ZDB-GENE-030131-2538	shc1
MAD_Dr_004_101197	1157	Dr.78914	0	-	-	0	1	101282	NA	NA	NA	NA	-	NA	Dr.78914	wu:fc35f12	wu:fc35f12	wu:fc35f12	ZDB-GENE-030131-3356	wu:fc35f12
MAD_Dr_004_101198	1158	Dr.80501	0	-	-	0	1	101283	NA	NA	NA	NA	-	NA	Dr.80501	NA	NA	NA	NA	NA
MAD_Dr_004_101199	1159	Dr.81967	0	-	-	0	1	101284	NA	NA	NA	NA	-	NA	Dr.81967	NA	NA	NA	NA	NA
MAD_Dr_004_101200	1160	Dr.85421	0	-	-	0	1	101285	NA	NA	NA	NA	-	NA	Dr.85421	calml4	calmodulin-like 4	calmodulin-like 4	NA	NA
MAD_Dr_004_101201	1161	Dr.87404	1	1	Dr.30395	0	1	101286	NA	NA	NA	NA	-	NA	Dr.87404	NA	NA	NA	NA	NA
MAD_Dr_004_101202	1162	Dr.89240	2	1	NM_001039998.1 ; NM_205593.1	0	1	101287	NA	NA	NA	NA	-	NA	Dr.89240	NA	NA	NA	NA	NA
MAD_Dr_004_101203	1163	Dr.89416	0	-	-	0	1	101288	NA	NA	NA	NA	-	NA	Dr.89416	NA	NA	NA	NA	NA
MAD_Dr_004_101204	1164	Dr.89741	0	-	-	0	1	101289	NA	NA	NA	NA	-	NA	Dr.89741	NA	NA	NA	NA	NA
MAD_Dr_004_101206	1165	Dr.90829	0	-	-	0	1	101290	NA	NA	NA	NA	-	NA	Dr.90829	NA	NA	NA	NA	NA
MAD_Dr_004_101207	1166	Dr.91664	0	-	-	0	1	101291	NA	NA	NA	NA	-	NA	Dr.91664	NA	NA	NA	NA	NA
MAD_Dr_004_101208	1167	Dr.95059	0	-	-	0	1	101292	NA	NA	NA	NA	-	NA	Dr.95059	NA	NA	NA	NA	NA
MAD_Dr_004_101209	1168	Dr.98651	0	-	-	0	1	101293	NA	NA	NA	NA	-	NA	Dr.98651	NA	NA	NA	NA	NA
MAD_Dr_004_101210	1169	Dr.98668	0	-	-	0	1	101294	NA	NA	NA	NA	-	NA	Dr.98668	NA	NA	NA	NA	NA
MAD_Dr_004_101211	1170	Dr.99027	2	0	Dr.134943 ; Dr.126722	0	1	101295	NA	NA	NA	NA	-	NA	Dr.99027	NA	NA	NA	NA	NA
MAD_Dr_004_101212	1171	Dr.99185	0	-	-	0	1	101296	NA	NA	NA	NA	-	NA	Dr.99185	NA	NA	NA	NA	NA
MAD_Dr_004_101213	1172	Dr.100755	0	-	-	0	1	101297	NA	NA	NA	NA	-	NA	Dr.100755	NA	NA	NA	NA	NA
MAD_Dr_004_101214	1173	Dr.101861	1	0	Dr.124650	0	1	101298	NA	NA	NA	NA	-	NA	Dr.101861	NA	NA	NA	NA	NA
MAD_Dr_004_101215	1174	Dr.101861	2	1	XR_045096.1 ; Dr.78816	0	2	101298	NA	NA	NA	NA	-	NA	Dr.101861	NA	NA	NA	NA	NA
MAD_Dr_004_101216	1175	Dr.102520	0	-	-	0	1	101299	NA	NA	NA	NA	-	NA	Dr.102520	NA	NA	NA	NA	NA
MAD_Dr_004_101217	1176	NM_001039461.1 ; Dr.41439	0	1		0	1	1013	NM_001039461.1	NM_001039461	med12	ENSDARG00000056800	566632	mediator of RNA polymerase II transcription, subun	Dr.41439	med12	mediator of RNA polymerase II transcription, subun	mediator of RNA polymerase II transcription, subunit 12 homolog; hypothetical protein LOC100149450	ZDB-GENE-060125-1	med12
MAD_Dr_004_101218	1177	Dr.142523	0	-	-	0	1	10130	NA	NA	NA	ENSDARG00000028415	767776	NA	Dr.142523	zgc:153924	zgc:153924	zgc:153924	ZDB-GENE-060929-812	zgc:153924
MAD_Dr_004_101219	1178	Dr.102725	0	-	-	0	1	101300	NA	NA	NA	NA	-	NA	Dr.102725	NA	NA	NA	NA	NA
MAD_Dr_004_101220	1179	Dr.112752	0	-	-	0	1	101301	NA	NA	NA	NA	-	NA	Dr.112752	NA	NA	NA	NA	NA
MAD_Dr_004_101221	1180	Dr.115433	0	-	-	0	1	101302	NA	NA	NA	NA	-	NA	Dr.115433	NA	NA	NA	NA	NA
MAD_Dr_004_101222	1181	Dr.121944	0	-	-	0	1	101303	NA	NA	NA	NA	-	NA	Dr.121944	NA	NA	NA	NA	NA
MAD_Dr_004_101223	1182	Dr.122607	1	1	Dr.123090	0	1	101304	NA	NA	NA	NA	-	NA	Dr.122607	NA	NA	NA	NA	NA
MAD_Dr_004_101224	1183	Dr.124127	0	-	-	0	1	101305	NA	NA	NA	NA	-	NA	Dr.124127	NA	NA	NA	NA	NA
MAD_Dr_004_101225	1184	Dr.125210	0	-	-	0	1	101306	NA	NA	NA	NA	-	NA	Dr.125210	NA	NA	NA	NA	NA
MAD_Dr_004_101226	1185	Dr.125669	0	-	-	0	1	101307	NA	NA	NA	NA	-	NA	Dr.125669	NA	NA	NA	NA	NA
MAD_Dr_004_101227	1186	Dr.126725	0	-	-	0	1	101308	NA	NA	NA	NA	-	NA	Dr.126725	NA	NA	NA	NA	NA
MAD_Dr_004_101228	1187	Dr.127029	0	-	-	0	1	101309	NA	NA	NA	NA	-	NA	Dr.127029	NA	NA	NA	NA	NA
MAD_Dr_004_101229	1188	OTTDART00000031949	1	1	XM_681322.3	0	1	10131	NA	NA	NA	NA	558137	NA	NA	NA	NA	NA	ZDB-GENE-070912-689	col15a1b
MAD_Dr_004_101230	1189	Dr.127782	0	-	-	0	1	101310	NA	NA	NA	NA	-	NA	Dr.127782	NA	NA	NA	NA	NA
MAD_Dr_004_101231	1190	Dr.128056	0	-	-	0	1	101311	NA	NA	NA	NA	-	NA	Dr.128056	NA	NA	NA	NA	NA
MAD_Dr_004_101232	1191	Dr.128532	0	-	-	0	1	101312	NA	NA	NA	NA	-	NA	Dr.128532	NA	NA	NA	NA	NA
MAD_Dr_004_101233	1192	Dr.128847	0	-	-	0	1	101313	NA	NA	NA	NA	-	NA	Dr.128847	NA	NA	NA	NA	NA
MAD_Dr_004_101234	1193	Dr.129140	2	0	Dr.122160 ; Dr.134369	0	1	101314	NA	NA	NA	NA	-	NA	Dr.129140	NA	NA	NA	NA	NA
MAD_Dr_004_101235	1194	Dr.129639	1	0	Dr.123966	0	1	101315	NA	NA	NA	NA	-	NA	Dr.129639	NA	NA	NA	NA	NA
MAD_Dr_004_101236	1195	Dr.131925	0	-	-	0	1	101316	NA	NA	NA	NA	-	NA	Dr.131925	NA	NA	NA	NA	NA
MAD_Dr_004_101237	1196	Dr.133261	7	0	ENSDART00000058719 ; Dr.117403 ; XM_001919472.1 ; Dr.123019 ; XM_001345424.2 ; Dr.116054 ; Dr.120459	0	1	101317	NA	NA	NA	NA	-	NA	Dr.133261	NA	NA	NA	NA	NA
MAD_Dr_004_101238	1197	Dr.133583	0	-	-	0	1	101318	NA	NA	NA	ENSDARG00000069241	100004012	NA	Dr.133583	si:dkeyp-50f7.3	si:dkeyp-50f7.3	si:dkeyp-50f7.3	ZDB-GENE-041014-158	ttc32
MAD_Dr_004_101239	1198	Dr.133883	0	-	-	0	1	101319	NA	NA	NA	NA	-	NA	Dr.133883	NA	NA	NA	NA	NA
MAD_Dr_004_101240	1199	XM_001923998.1	3	1	Dr.42087 ; NM_001122844.1 ; ENSDART00000085295	0	1	10132	XM_001923998.1	XM_001923998	NA	NA	-	NA	NA	NA	NA	NA	NA	NA
MAD_Dr_004_101241	1200	Dr.135849	0	-	-	0	1	101320	NA	NA	NA	NA	-	NA	Dr.135849	NA	NA	NA	NA	NA
MAD_Dr_004_101242	1201	Dr.136067	0	-	-	0	1	101321	NA	NA	NA	NA	-	NA	Dr.136067	NA	NA	NA	NA	NA
MAD_Dr_004_101243	1202	Dr.136521	0	-	-	0	1	101322	NA	NA	NA	NA	-	NA	Dr.136521	NA	NA	NA	NA	NA
MAD_Dr_004_101244	1203	Dr.136548	0	-	-	0	1	101323	NA	NA	NA	NA	-	NA	Dr.136548	NA	NA	NA	NA	NA
MAD_Dr_004_101245	1204	Dr.136918	0	-	-	0	1	101324	NA	NA	NA	NA	-	NA	Dr.136918	NA	NA	NA	NA	NA
MAD_Dr_004_101246	1205	Dr.138452	0	-	-	0	1	101325	NA	NA	NA	NA	-	NA	Dr.138452	NA	NA	NA	NA	NA
MAD_Dr_004_101247	1206	Dr.142459	2	0	ENSDART00000108976 ; ENSDART00000079400	0	1	101326	NA	NA	NA	NA	-	NA	Dr.142459	NA	NA	NA	ZDB-GENE-040801-50	otud5b
MAD_Dr_004_101248	1207	Dr.143530	0	-	-	0	1	101327	NA	NA	NA	NA	-	NA	Dr.143530	NA	NA	NA	NA	NA
MAD_Dr_004_101249	1208	Dr.150999	0	-	-	0	1	101328	NA	NA	NA	NA	-	NA	Dr.150999	NA	NA	NA	NA	NA
MAD_Dr_004_101250	1209	Dr.154187	0	-	-	0	1	101329	NA	NA	NA	NA	-	NA	Dr.154187	NA	NA	NA	NA	NA
MAD_Dr_004_101251	1210	OTTDART00000025961	3	0	ENSDART00000018514 ; Dr.81314 ; NM_130944.1	0	1	10133	NA	NA	NA	ENSDARG00000002336	30120	NA	NA	NA	NA	deltaC	ZDB-GENE-000125-4	dlc
MAD_Dr_004_101252	1211	OTTDART00000010743	15	0	OTTDART00000014396 ; OTTDART00000009883 ; Dr.134954 ; OTTDART00000014395 ; OTTDART00000009882 ; OTTDART00000007364 ; OTTDART00000016185 ; OTTDART00000001383 ; OTTDART00000002277 ; OTTDART00000002278 ; OTTDART00000007365 ; OTTDART00000001384 ; OTTDART00000002276 ; OTTDART00000014239 ; Dr.30155	0	1	101331	NA	NA	NA	ENSDARG00000092183	-	NA	NA	NA	NA	NA	ZDB-GENE-060503-824	si:dkey-287f10.2
MAD_Dr_004_101253	1212	OTTDART00000024694	4	1	OTTDART00000024689 ; ENSDART00000103385 ; Dr.75253 ; NM_213408.1	0	1	101332	NA	NA	NA	ENSDARG00000020893	406717	NA	NA	NA	NA	NA	ZDB-GENE-040426-2745	slc25a22
MAD_Dr_004_101254	1213	OTTDART00000030164	4	1	ENSDART00000011004 ; Dr.30980 ; NM_001002713.1 ; OTTDART00000028114	0	1	101333	NA	NA	NA	ENSDARG00000015997	436986	NA	NA	NA	NA	NA	ZDB-GENE-040718-468	mfsd5
MAD_Dr_004_101255	1214	OTTDART00000034368	1	1	OTTDART00000034366	0	1	101334	NA	NA	NA	ENSDARG00000040730	368478	NA	NA	NA	NA	NA	ZDB-GENE-030616-5	wdr75
MAD_Dr_004_101256	1215	OTTDART00000037282	0	-	-	0	1	101335	NA	NA	NA	ENSDARG00000078871	8388607	NA	NA	NA	NA	NA	ZDB-GENE-070209-41	fam166b
MAD_Dr_004_101257	1216	OTTDART00000037694	0	-	-	0	1	101336	NA	NA	NA	ENSDARG00000074307	8388607	NA	NA	NA	NA	NA	NA	NA
MAD_Dr_004_101258	1217	OTTDART00000038129	4	1	ENSDART00000055054 ; OTTDART00000038128 ; Dr.75329 ; NM_001002641.1	0	1	101337	NA	NA	NA	ENSDARG00000037781	436914	NA	NA	NA	NA	acyl-CoA synthetase short-chain family member 2	ZDB-GENE-040718-388	acss2
MAD_Dr_004_101259	1218	OTTDART00000038472	0	-	-	0	1	101338	NA	NA	NA	ENSDARG00000062788	562007	NA	NA	NA	NA	NA	ZDB-GENE-061103-301	irg1l
MAD_Dr_004_101260	1219	OTTDART00000039989	3	1	OTTDART00000039987 ; ENSDART00000105796 ; ENSDART00000077728	0	1	101339	NA	NA	NA	ENSDARG00000055385	553626	NA	NA	NA	NA	NA	ZDB-GENE-050522-536	papd4
MAD_Dr_004_101261	1220	OTTDART00000042754	6	1	ENSDART00000039551 ; ENSDART00000099134 ; Dr.3182 ; NM_131312.2 ; OTTDART00000042752 ; OTTDART00000042753	0	1	10134	NA	NA	NA	ENSDARG00000029764	30575	NA	NA	NA	NA	myocyte enhancer factor 2ca	ZDB-GENE-980526-253	mef2ca
MAD_Dr_004_101262	1221	OTTDART00000044142	1	1	OTTDART00000044141	0	1	101340	NA	NA	NA	ENSDARG00000020122	553584	NA	NA	NA	NA	NA	ZDB-GENE-050522-373	zgc:110053
MAD_Dr_004_101263	1222	ENSDART00000020282	0	-	-	0	1	101341	NA	NA	NA	ENSDARG00000015527	-	NA	NA	NA	NA	NA	NA	NA
MAD_Dr_004_101264	1223	ENSDART00000049267	2	1	Dr.119579 ; XM_680817.3	0	1	101342	NA	NA	NA	NA	-	NA	NA	NA	NA	NA	NA	NA
MAD_Dr_004_101265	1224	ENSDART00000053265	3	1	Dr.31063 ; NM_001002101.1 ; OTTDART00000029057	0	1	101343	NA	NA	NA	ENSDARG00000036671	415191	NA	NA	NA	NA	zgc:86895	ZDB-GENE-040625-81	tnni1al
MAD_Dr_004_101266	1225	ENSDART00000056447	1	1	NM_173246.1	0	1	101344	NA	NA	NA	ENSDARG00000038664	-	NA	NA	NA	NA	NA	ZDB-GENE-020419-16	pole2
MAD_Dr_004_101267	1226	ENSDART00000057858	0	-	-	0	1	101345	NA	NA	NA	ENSDARG00000039596	-	NA	NA	NA	NA	NA	NA	NA
MAD_Dr_004_101268	1227	ENSDART00000060793	1	0	XM_001919929.1	0	1	101346	NA	NA	NA	ENSDARG00000068145	-	NA	NA	NA	NA	NA	NA	NA
MAD_Dr_004_101269	1228	ENSDART00000077922	0	-	-	0	1	101348	NA	NA	NA	ENSDARG00000055551	-	NA	NA	NA	NA	NA	ZDB-GENE-091113-46	si:ch211-193e5.4
MAD_Dr_004_101270	1229	ENSDART00000026966	3	1	Dr.113919 ; NM_200120.1 ; OTTDART00000024474	0	1	10135	NA	NA	NA	ENSDARG00000002127	386967	NA	NA	NA	NA	signal transducing adaptor molecule (SH3 domain and ITAM motif) 1	ZDB-GENE-031118-123	stam
MAD_Dr_004_101271	1230	ENSDART00000079428	9	1	Dr.113876 ; XM_001345914.2 ; Dr.91494 ; XM_001345897.2 ; OTTDART00000031824 ; OTTDART00000031823 ; OTTDART00000031822 ; Dr.113875 ; XM_001345888.1	0	1	101351	NA	NA	NA	ENSDARG00000056876	-	NA	NA	NA	NA	NA	ZDB-GENE-070912-539	si:dkey-43b14.9
MAD_Dr_004_101272	1231	ENSDART00000080604	3	0	OTTDART00000025667 ; OTTDART00000025668 ; Dr.13349	0	1	101352	NA	NA	NA	ENSDARG00000057854	393693	NA	NA	NA	NA	similar to sin3-associated polypeptide; sin3-associated polypeptide	ZDB-GENE-040426-1679	sap18
MAD_Dr_004_101273	1232	ENSDART00000097504	1	1	XM_693956.3	0	1	101354	NA	NA	NA	ENSDARG00000077676	-	NA	NA	NA	NA	NA	NA	NA
MAD_Dr_004_101274	1233	ENSDART00000098508	2	0	OTTDART00000001388 ; OTTDART00000001510	0	1	101355	NA	NA	NA	NA	-	NA	NA	NA	NA	NA	NA	NA
MAD_Dr_004_101275	1234	ENSDART00000099942	2	1	OTTDART00000038609 ; OTTDART00000044164	0	1	101356	NA	NA	NA	ENSDARG00000068958	751637	NA	NA	NA	NA	zgc:153674	ZDB-GENE-060825-67	frmd7
MAD_Dr_004_101277	1235	ENSDART00000104793	0	-	-	0	1	101358	NA	NA	NA	ENSDARG00000071045	-	NA	NA	NA	NA	NA	ZDB-GENE-090312-52	si:rp71-1k13.6
MAD_Dr_004_101278	1236	ENSDART00000109103	2	1	Dr.120982 ; NM_001114902.1	0	1	101359	NA	NA	NA	ENSDARG00000076184	-	NA	NA	NA	NA	NA	NA	NA
MAD_Dr_004_101279	1237	ENSDART00000113682 ; ENSDART00000078216 ; OTTDART00000011965 ; ENSDART00000114647	11	0	Dr.135804 ; NM_001102671.1 ; Dr.148677 ; ENSDART00000050238 ; OTTDART00000012279 ; Dr.122480 ; NM_001044897.2 ; Dr.144039 ; NM_001122610.1 ; ENSDART00000078225 ; OTTDART00000014459	0	1	10136	NA	NA	NA	ENSDARG00000092419	559856	NA	NA	NA	NA	NA	ZDB-GENE-001201-6	vtg7
MAD_Dr_004_101280	1238	ENSDART00000111005	4	1	ENSDART00000020116 ; Dr.80165 ; NM_001002871.1 ; OTTDART00000024984	0	1	101361	NA	NA	NA	ENSDARG00000016181	-	NA	NA	NA	NA	tripartite motif-containing 33	ZDB-GENE-030131-2773	trim33
MAD_Dr_004_101281	1239	OTTDART00000032831	1	1	XM_001345675.2	0	1	101362	NA	NA	NA	ENSDARG00000077996	-	NA	NA	NA	NA	NA	NA	NA
MAD_Dr_004_101282	1240	ENSDART00000112439 ; OTTDART00000033104	2	1	ENSDART00000056417 ; XM_693632.1	0	1	101363	NA	NA	NA	ENSDARG00000077412	571427	NA	NA	NA	NA	NA	ZDB-GENE-070912-230	ftr08
MAD_Dr_004_101283	1241	ENSDART00000112595	1	0	OTTDART00000029991	0	1	101364	NA	NA	NA	NA	-	NA	NA	NA	NA	NA	NA	NA
MAD_Dr_004_101284	1242	ENSDART00000113046	0	-	-	0	1	101365	NA	NA	NA	NA	-	NA	NA	NA	NA	NA	NA	NA
MAD_Dr_004_101285	1243	OTTDART00000001489	1	0	Dr.114263	0	1	101367	NA	NA	NA	ENSDARG00000056470	368754	NA	NA	NA	NA	si:busm1-163l24.4	NA	NA
MAD_Dr_004_101286	1244	XM_001922388.1	0	-	-	0	1	101368	XM_001922388.1	XM_001922388	NA	NA	-	NA	NA	NA	NA	NA	NA	NA
MAD_Dr_004_101287	1245	XM_001923724.1 ; Dr.113475 ; XM_001343548.2	2	0	Dr.131778 ; XM_001344397.2	0	1	101369	XM_001923724.1	XM_001923724	NA	NA	-	NA	Dr.113475	NA	NA	NA	NA	NA
MAD_Dr_004_101288	1246	XM_001344071.2 ; Dr.86951 ; OTTDART00000033226 ; ENSDART00000005449	0	1		0	1	10137	XM_001344071.2	XM_001344071	NA	ENSDARG00000016788	8388607	NA	Dr.86951	si:ch211-159p3.1	si:ch211-159p3.1	si:ch211-159p3.1	ZDB-GENE-070912-124	zeb1a
MAD_Dr_004_101289	1247	ENSDART00000110699	1	1	OTTDART00000023451	0	1	101372	NA	NA	NA	ENSDARG00000002880	-	NA	NA	NA	NA	NA	NA	NA
MAD_Dr_004_101290	1248	XM_001346243.1	0	-	-	0	1	101373	XM_001346243.1	XM_001346243	NA	NA	-	NA	NA	NA	NA	NA	NA	NA
MAD_Dr_004_101291	1249	XM_001345456.2	1	1	XM_001345511.1	0	1	101374	XM_001345456.2	XM_001345456	NA	NA	-	NA	NA	NA	NA	NA	NA	NA
MAD_Dr_004_101292	1250	XM_692724.3	0	-	-	0	1	101375	XM_692724.3	XM_692724	NA	NA	-	NA	NA	NA	NA	NA	NA	NA
MAD_Dr_004_101293	1251	XM_695244.3	1	1	ENSDART00000042410	0	1	101377	XM_695244.3	XM_695244	NA	NA	-	NA	NA	NA	NA	NA	NA	NA
MAD_Dr_004_101294	1252	XM_001920450.1	6	1	ENSDART00000113702 ; Dr.20530 ; NM_001080167.1 ; ENSDART00000086540 ; OTTDART00000016283 ; ENSDART00000086541	0	1	101378	XM_001920450.1	XM_001920450	NA	NA	-	NA	NA	NA	NA	NA	NA	NA
MAD_Dr_004_101295	1253	XM_001919795.1	0	-	-	0	1	101379	XM_001919795.1	XM_001919795	NA	NA	-	NA	NA	NA	NA	NA	NA	NA
MAD_Dr_004_101296	1254	XM_001921318.1 ; Dr.80435	1	0	Dr.103853	0	1	10138	XM_001921318.1	XM_001921318	NA	ENSDARG00000071197	402834	NA	Dr.80435	usp40	ubiquitin specific peptidase 40	ubiquitin specific peptidase 40	ZDB-GENE-060518-5	usp40
MAD_Dr_004_101297	1255	NM_001002590.1	2	0	ENSDART00000062246 ; Dr.87346	0	1	101381	NM_001002590.1	NM_001002590	zgc:92715	ENSDARG00000042448	436863	zgc:92715	NA	NA	NA	zgc:92715	ZDB-GENE-040718-330	hrasls
MAD_Dr_004_101298	1256	NM_001045327.1 ; Dr.86483	2	1	OTTDART00000012261 ; OTTDART00000012260	0	1	101382	NM_001045327.1	NM_001045327	zgc:136330	ENSDARG00000056162	724051	zgc:136330	Dr.86483	zgc:136330	zgc:136330	zgc:136330	ZDB-GENE-050208-758	nr2c2ap
MAD_Dr_004_101299	1257	Dr.14436	0	-	-	0	1	101383	NA	NA	NA	ENSDARG00000069852	664765	NA	Dr.14436	zgc:136925	zgc:136925	zgc:136925	ZDB-GENE-060312-18	lipt2
MAD_Dr_004_101300	1258	Dr.27431	0	-	-	0	1	101384	NA	NA	NA	NA	-	NA	Dr.27431	wu:fc17g03	wu:fc17g03	wu:fc17g03	ZDB-GENE-030131-2777	wu:fc17g03
MAD_Dr_004_101301	1259	Dr.59464	0	-	-	0	1	101385	NA	NA	NA	NA	-	NA	Dr.59464	NA	NA	NA	NA	NA
MAD_Dr_004_101302	1260	XM_001921433.1	0	-	-	0	1	101386	XM_001921433.1	XM_001921433	NA	NA	-	NA	NA	NA	NA	NA	NA	NA
MAD_Dr_004_101303	1261	Dr.74608	0	-	-	0	1	101387	NA	NA	NA	NA	-	NA	Dr.74608	NA	NA	NA	NA	NA
MAD_Dr_004_101304	1262	Dr.74828	0	-	-	0	1	101388	NA	NA	NA	NA	-	NA	Dr.74828	NA	NA	NA	NA	NA
MAD_Dr_004_101305	1263	Dr.74961	0	-	-	0	1	101389	NA	NA	NA	NA	-	NA	Dr.74961	NA	NA	NA	NA	NA
MAD_Dr_004_101306	1264	Dr.77343	0	-	-	0	1	101390	NA	NA	NA	NA	-	NA	Dr.77343	NA	NA	NA	NA	NA
MAD_Dr_004_101307	1265	Dr.77785	0	-	-	0	1	101391	NA	NA	NA	NA	-	NA	Dr.77785	wu:fi06d10	wu:fi06d10	wu:fi06d10	ZDB-GENE-030131-5621	wu:fi06d10
MAD_Dr_004_101308	1266	Dr.79194	0	-	-	0	1	101392	NA	NA	NA	NA	-	NA	Dr.79194	NA	NA	NA	NA	NA
MAD_Dr_004_101309	1267	Dr.79194	0	-	-	0	2	101392	NA	NA	NA	NA	-	NA	Dr.79194	NA	NA	NA	NA	NA
MAD_Dr_004_101310	1268	Dr.80221	0	-	-	0	1	101393	NA	NA	NA	NA	-	NA	Dr.80221	NA	NA	NA	NA	NA
MAD_Dr_004_101311	1269	Dr.80543	1	1	OTTDART00000040040	0	1	101394	NA	NA	NA	NA	-	NA	Dr.80543	NA	NA	NA	NA	NA
MAD_Dr_004_101312	1270	Dr.81227	2	1	OTTDART00000016855 ; OTTDART00000016856	0	1	101395	NA	NA	NA	NA	-	NA	Dr.81227	NA	NA	NA	NA	NA
MAD_Dr_004_101313	1271	Dr.81696	0	-	-	0	1	101396	NA	NA	NA	NA	-	NA	Dr.81696	NA	NA	NA	ZDB-GENE-050506-42	scaf4b
MAD_Dr_004_101314	1272	Dr.83121	0	-	-	0	1	101397	NA	NA	NA	NA	-	NA	Dr.83121	NA	NA	NA	NA	NA
MAD_Dr_004_101315	1273	Dr.83324	1	0	OTTDART00000030803	0	1	101398	NA	NA	NA	NA	-	NA	Dr.83324	NA	NA	NA	NA	NA
MAD_Dr_004_101316	1274	Dr.85800	0	-	-	0	1	101399	NA	NA	NA	NA	-	NA	Dr.85800	NA	NA	NA	NA	NA
MAD_Dr_004_101318	1275	XM_679638.3	0	-	-	0	1	10140	XM_679638.3	XM_679638	NA	NA	-	NA	NA	NA	NA	NA	NA	NA
MAD_Dr_004_101320	1276	Dr.86730	0	-	-	0	1	101401	NA	NA	NA	NA	-	NA	Dr.86730	NA	NA	NA	NA	NA
MAD_Dr_004_101321	1277	Dr.86731	0	-	-	0	1	101402	NA	NA	NA	NA	-	NA	Dr.86731	NA	NA	NA	NA	NA
MAD_Dr_004_101322	1278	Dr.86908	0	-	-	0	1	101403	NA	NA	NA	NA	-	NA	Dr.86908	NA	NA	NA	NA	NA
MAD_Dr_004_101323	1279	Dr.90608	0	-	-	0	1	101404	NA	NA	NA	NA	-	NA	Dr.90608	NA	NA	NA	NA	NA
MAD_Dr_004_101324	1280	Dr.91697	0	-	-	0	1	101405	NA	NA	NA	NA	-	NA	Dr.91697	NA	NA	NA	NA	NA
MAD_Dr_004_101325	1281	Dr.92027	0	-	-	0	1	101406	NA	NA	NA	NA	-	NA	Dr.92027	NA	NA	NA	NA	NA
MAD_Dr_004_101326	1282	XM_001332355.2	0	-	-	0	1	101407	XM_001332355.2	XM_001332355	NA	NA	-	NA	NA	NA	NA	NA	NA	NA
MAD_Dr_004_101327	1283	Dr.92568	0	-	-	0	1	101408	NA	NA	NA	NA	-	NA	Dr.92568	im:7052286	im:7052286	im:7052286	ZDB-GENE-050302-66	im:7052286
MAD_Dr_004_101328	1284	Dr.94711	0	-	-	0	1	101409	NA	NA	NA	NA	-	NA	Dr.94711	NA	NA	NA	NA	NA
MAD_Dr_004_101329	1285	Dr.98229	0	-	-	0	1	101410	NA	NA	NA	NA	-	NA	Dr.98229	NA	NA	NA	NA	NA
MAD_Dr_004_101330	1286	Dr.98680	0	-	-	0	1	101411	NA	NA	NA	NA	-	NA	Dr.98680	NA	NA	NA	NA	NA
MAD_Dr_004_101331	1287	Dr.100670	0	-	-	0	1	101412	NA	NA	NA	NA	-	NA	Dr.100670	NA	NA	NA	NA	NA
MAD_Dr_004_101332	1288	Dr.101791	0	-	-	0	1	101413	NA	NA	NA	NA	-	NA	Dr.101791	NA	NA	NA	NA	NA
MAD_Dr_004_101333	1289	Dr.102860	0	-	-	0	1	101414	NA	NA	NA	NA	-	NA	Dr.102860	NA	NA	NA	NA	NA
MAD_Dr_004_101334	1290	Dr.105829	0	-	-	0	1	101415	NA	NA	NA	NA	-	NA	Dr.105829	wu:fc58e01	wu:fc58e01	wu:fc58e01	NA	NA
MAD_Dr_004_101335	1291	Dr.108263	1	1	Dr.125508	0	1	101416	NA	NA	NA	NA	-	NA	Dr.108263	NA	NA	NA	NA	NA
MAD_Dr_004_101336	1292	Dr.112406	0	-	-	0	1	101417	NA	NA	NA	NA	-	NA	Dr.112406	NA	NA	NA	NA	NA
MAD_Dr_004_101337	1293	Dr.112798	0	-	-	0	1	101418	NA	NA	NA	NA	-	NA	Dr.112798	NA	NA	NA	NA	NA
MAD_Dr_004_101339	1294	NM_001004603.1	1	1	Dr.4095	0	1	10142	NM_001004603.1	NM_001004603	ass1	ENSDARG00000032564	447864	argininosuccinate synthetase 1	NA	NA	NA	argininosuccinate synthetase 1; similar to argininosuccinate synthetase	ZDB-GENE-040912-178	ass1
MAD_Dr_004_101340	1295	Dr.119514	0	-	-	0	1	101420	NA	NA	NA	NA	-	NA	Dr.119514	NA	NA	NA	NA	NA
MAD_Dr_004_101341	1296	Dr.124501	0	-	-	0	1	101421	NA	NA	NA	NA	-	NA	Dr.124501	NA	NA	NA	NA	NA
MAD_Dr_004_101342	1297	Dr.125025	3	0	Dr.125250 ; Dr.54075 ; Dr.125776	0	1	101422	NA	NA	NA	NA	-	NA	Dr.125025	NA	NA	NA	NA	NA
MAD_Dr_004_101343	1298	Dr.126665	0	-	-	0	1	101423	NA	NA	NA	NA	-	NA	Dr.126665	NA	NA	NA	NA	NA
MAD_Dr_004_101344	1299	Dr.126901	0	-	-	0	1	101424	NA	NA	NA	NA	-	NA	Dr.126901	NA	NA	NA	NA	NA
MAD_Dr_004_101345	1300	Dr.127297	0	-	-	0	1	101425	NA	NA	NA	NA	-	NA	Dr.127297	NA	NA	NA	NA	NA
MAD_Dr_004_101346	1301	Dr.127522	1	0	Dr.138538	0	1	101426	NA	NA	NA	NA	-	NA	Dr.127522	NA	NA	NA	NA	NA
MAD_Dr_004_101347	1302	Dr.127822	0	-	-	0	1	101427	NA	NA	NA	NA	-	NA	Dr.127822	NA	NA	NA	NA	NA
MAD_Dr_004_101348	1303	Dr.128073	0	-	-	0	1	101428	NA	NA	NA	NA	-	NA	Dr.128073	NA	NA	NA	NA	NA
MAD_Dr_004_101349	1304	Dr.128849	2	0	Dr.121084 ; NM_200561.2	0	1	101429	NA	NA	NA	NA	-	NA	Dr.128849	NA	NA	NA	NA	NA
MAD_Dr_004_101350	1305	Dr.129084	0	-	-	0	1	101430	NA	NA	NA	NA	-	NA	Dr.129084	NA	NA	NA	NA	NA
MAD_Dr_004_101351	1306	Dr.129090 ; OTTDART00000039272	1	0	ENSDART00000113846	0	1	101431	NA	NA	NA	ENSDARG00000071294	492655	NA	Dr.129090	NA	NA	NA	ZDB-GENE-041111-230	tonsl
MAD_Dr_004_101352	1307	Dr.130005	0	-	-	0	1	101432	NA	NA	NA	NA	-	NA	Dr.130005	NA	NA	NA	NA	NA
MAD_Dr_004_101353	1308	Dr.131141	0	-	-	0	1	101433	NA	NA	NA	NA	-	NA	Dr.131141	NA	NA	NA	NA	NA
MAD_Dr_004_101354	1309	Dr.131979	0	-	-	0	1	101434	NA	NA	NA	NA	-	NA	Dr.131979	NA	NA	NA	NA	NA
MAD_Dr_004_101355	1310	Dr.132024	0	-	-	0	1	101435	NA	NA	NA	NA	-	NA	Dr.132024	NA	NA	NA	NA	NA
MAD_Dr_004_101356	1311	Dr.133787	0	-	-	0	1	101436	NA	NA	NA	ENSDARG00000074141	562339	NA	Dr.133787	si:dkey-93l1.9	si:dkey-93l1.9	similar to Ninjurin-2 (Nerve injury-induced protein 2)	NA	NA
MAD_Dr_004_101357	1312	Dr.136033	0	-	-	0	1	101437	NA	NA	NA	NA	-	NA	Dr.136033	NA	NA	NA	NA	NA
MAD_Dr_004_101358	1313	Dr.136886	0	-	-	0	1	101438	NA	NA	NA	NA	-	NA	Dr.136886	NA	NA	NA	NA	NA
MAD_Dr_004_101359	1314	Dr.137066	0	-	-	0	1	101439	NA	NA	NA	NA	-	NA	Dr.137066	NA	NA	NA	NA	NA
MAD_Dr_004_101361	1315	Dr.137096	0	-	-	0	1	101440	NA	NA	NA	NA	-	NA	Dr.137096	NA	NA	NA	NA	NA
MAD_Dr_004_101362	1316	Dr.137197	4	0	Dr.130903 ; Dr.123324 ; Dr.128545 ; Dr.99340	0	1	101441	NA	NA	NA	NA	-	NA	Dr.137197	NA	NA	NA	NA	NA
MAD_Dr_004_101363	1317	Dr.137206	0	-	-	0	1	101442	NA	NA	NA	NA	-	NA	Dr.137206	NA	NA	NA	NA	NA
MAD_Dr_004_101364	1318	Dr.137760	0	-	-	0	1	101443	NA	NA	NA	NA	-	NA	Dr.137760	NA	NA	NA	NA	NA
MAD_Dr_004_101365	1319	Dr.141113	1	0	Dr.152492	0	1	101445	NA	NA	NA	NA	-	NA	Dr.141113	NA	NA	NA	NA	NA
MAD_Dr_004_101366	1320	Dr.141700	0	-	-	0	1	101446	NA	NA	NA	NA	-	NA	Dr.141700	NA	NA	NA	NA	NA
MAD_Dr_004_101367	1321	Dr.144389	0	-	-	0	1	101447	NA	NA	NA	NA	-	NA	Dr.144389	wu:fc80f07	wu:fc80f07	wu:fc80f07	ZDB-GENE-030131-4202	wu:fc80f07
MAD_Dr_004_101368	1322	Dr.149904	0	-	-	0	1	101448	NA	NA	NA	NA	-	NA	Dr.149904	NA	NA	NA	NA	NA
MAD_Dr_004_101369	1323	Dr.150314	0	-	-	0	1	101449	NA	NA	NA	NA	-	NA	Dr.150314	NA	NA	NA	NA	NA
MAD_Dr_004_101371	1324	Dr.150701	0	-	-	0	1	101450	NA	NA	NA	NA	-	NA	Dr.150701	NA	NA	NA	NA	NA
MAD_Dr_004_101372	1325	Dr.151465	2	0	OTTDART00000025043 ; OTTDART00000025042	0	1	101451	NA	NA	NA	NA	-	NA	Dr.151465	NA	NA	NA	NA	NA
MAD_Dr_004_101373	1326	Dr.152147	0	-	-	0	1	101452	NA	NA	NA	NA	-	NA	Dr.152147	NA	NA	NA	NA	NA
MAD_Dr_004_101374	1327	Dr.152664	2	0	OTTDART00000044999 ; Dr.119628	0	1	101453	NA	NA	NA	NA	100329710	NA	Dr.152664	NA	NA	NA	NA	NA
MAD_Dr_004_101375	1328	Dr.153026	0	-	-	0	1	101454	NA	NA	NA	NA	-	NA	Dr.153026	NA	NA	NA	NA	NA
MAD_Dr_004_101376	1329	Dr.153311	1	0	Dr.128678	0	1	101455	NA	NA	NA	NA	-	NA	Dr.153311	NA	NA	NA	NA	NA
MAD_Dr_004_101377	1330	OTTDART00000013262	1	0	Dr.125297	0	1	101456	NA	NA	NA	NA	8388607	NA	NA	NA	NA	NA	NA	NA
MAD_Dr_004_101378	1331	OTTDART00000023904	0	-	-	0	1	101457	NA	NA	NA	ENSDARG00000036967	387290	NA	NA	NA	NA	spermine oxidase	ZDB-GENE-031201-3	smox
MAD_Dr_004_101379	1332	OTTDART00000026464	0	-	-	0	1	101458	NA	NA	NA	ENSDARG00000019353	321357	NA	NA	NA	NA	secreted acidic cysteine rich glycoprotein	ZDB-GENE-030131-9	sparc
MAD_Dr_004_101380	1333	OTTDART00000027524	0	-	-	0	1	101459	NA	NA	NA	ENSDARG00000038859	436704	NA	NA	NA	NA	regulator of G-protein signaling 20	ZDB-GENE-040718-128	rgs20
MAD_Dr_004_101381	1334	XM_001334305.2	0	-	-	0	1	10146	XM_001334305.2	XM_001334305	NA	ENSDARG00000045666	-	NA	NA	NA	NA	NA	NA	NA
MAD_Dr_004_101382	1335	OTTDART00000027752	3	0	ENSDART00000002644 ; NM_001006006.1 ; Dr.77717	0	1	101460	NA	NA	NA	ENSDARG00000016608	449836	NA	NA	NA	NA	zgc:103767	ZDB-GENE-041010-95	fra10ac1
MAD_Dr_004_101383	1336	OTTDART00000031467	3	0	OTTDART00000023617 ; Dr.130912 ; OTTDART00000032383	0	1	101461	NA	NA	NA	ENSDARG00000095058	-	NA	NA	NA	NA	NA	ZDB-GENE-061009-15	si:dkey-5i3.6
MAD_Dr_004_101384	1337	OTTDART00000032011	0	-	-	0	1	101462	NA	NA	NA	ENSDARG00000070012	8388607	NA	NA	NA	NA	NA	ZDB-GENE-070108-1	sesn2
MAD_Dr_004_101385	1338	OTTDART00000036793	0	-	-	0	1	101463	NA	NA	NA	ENSDARG00000006878	497383	NA	NA	NA	NA	NA	ZDB-GENE-050208-99	phf21aa
MAD_Dr_004_101386	1339	OTTDART00000037246	3	0	Dr.92802 ; XM_694936.3 ; ENSDART00000045798	0	1	101464	NA	NA	NA	ENSDARG00000029952	571355	NA	NA	NA	NA	NA	ZDB-GENE-070713-5	ampd2
MAD_Dr_004_101387	1340	OTTDART00000037641	0	-	-	0	1	101465	NA	NA	NA	ENSDARG00000040971	8388607	NA	NA	NA	NA	NA	ZDB-GENE-040718-462	zgc:92606
MAD_Dr_004_101388	1341	OTTDART00000038278	1	0	OTTDART00000038277	0	1	101466	NA	NA	NA	ENSDARG00000012820	394196	NA	NA	NA	NA	NOP56 ribonucleoprotein homolog (yeast)	ZDB-GENE-040109-1	nop56
MAD_Dr_004_101389	1342	OTTDART00000038747	0	-	-	0	1	101467	NA	NA	NA	ENSDARG00000031198	326908	NA	NA	NA	NA	zgc:162335	ZDB-GENE-030131-5107	hmg20a
MAD_Dr_004_101390	1343	OTTDART00000038868	2	0	Dr.78921 ; OTTDART00000038867	0	1	101468	NA	NA	NA	ENSDARG00000060199	768187	NA	NA	NA	NA	zgc:153420	ZDB-GENE-061013-632	mrpl18
MAD_Dr_004_101391	1344	OTTDART00000039627	0	-	-	0	1	101469	NA	NA	NA	ENSDARG00000070145	8388607	NA	NA	NA	NA	NA	ZDB-GENE-081105-13	magi1a
MAD_Dr_004_101392	1345	OTTDART00000043486	0	-	-	0	1	101470	NA	NA	NA	ENSDARG00000092988	-	NA	NA	NA	NA	NA	ZDB-GENE-091204-163	si:dkey-25e11.10
MAD_Dr_004_101393	1346	OTTDART00000045444	0	-	-	0	1	101471	NA	NA	NA	ENSDARG00000010051	436724	NA	NA	NA	NA	NA	ZDB-GENE-040718-150	ufd1l
MAD_Dr_004_101394	1347	OTTDART00000039362	0	-	-	0	1	10148	NA	NA	NA	ENSDARG00000008639	447906	NA	NA	NA	NA	NA	ZDB-GENE-040912-74	kifap3a
MAD_Dr_004_101395	1348	ENSDART00000109270	1	0	Dr.112815	0	1	101486	NA	NA	NA	ENSDARG00000079824	799267	NA	NA	NA	NA	similar to Ninjurin 1	ZDB-GENE-100422-19	ninj2
MAD_Dr_004_101396	1349	XM_001346192.1 ; Dr.39821	0	1		0	1	101487	XM_001346192.1	XM_001346192	NA	ENSDARG00000075428	100007883	NA	Dr.39821	NA	NA	hypothetical LOC793919; hypothetical protein LOC100007883	NA	NA
MAD_Dr_004_101397	1350	XM_001337582.2 ; XM_001337427.2 ; XM_001337190.2 ; ENSDART00000100423 ; ENSDART00000100424 ; ENSDART00000100426	49	0	ENSDART00000100427 ; ENSDART00000100419 ; XM_001336951.2 ; XM_001337816.2 ; OTTDART00000015327 ; ENSDART00000100418 ; XM_001336784.2 ; OTTDART00000011418 ; ENSDART00000097502 ; ENSDART00000100879 ; Dr.151544 ; Dr.135135 ; XM_001923436.1 ; Dr.78774 ; XM_001923439.1 ; XM_001922949.1 ; Dr.152595 ; Dr.151542 ; Dr.141406 ; XM_001922517.1 ; XM_001923567.1 ; XM_001337232.2 ; XM_001922990.1 ; Dr.153956 ;…	0	1	101488	XM_001337582.2	XM_001337582	NA	NA	-	NA	NA	NA	NA	NA	NA	NA
MAD_Dr_004_101399	1351	ENSDART00000018514	3	0	OTTDART00000025961 ; Dr.81314 ; NM_130944.1	0	1	10149	NA	NA	NA	ENSDARG00000002336	30120	NA	NA	NA	NA	deltaC	ZDB-GENE-000125-4	dlc
MAD_Dr_004_101401	1352	XM_001336784.2 ; ENSDART00000100418	20	0	OTTDART00000011418 ; OTTDART00000011416 ; ENSDART00000100427 ; ENSDART00000100419 ; XM_001336951.2 ; XM_001337816.2 ; OTTDART00000015327 ; ENSDART00000100424 ; ENSDART00000100423 ; XM_001337190.2 ; XM_001337427.2 ; ENSDART00000100426 ; XM_001337582.2 ; OTTDART00000011415 ; OTTDART00000015340 ; Dr.135135 ; XM_001923436.1 ; Dr.153956 ; XM_001923532.1 ; ENSDART00000110406	0	1	101491	XM_001336784.2	XM_001336784	NA	NA	-	NA	NA	NA	NA	NA	NA	NA
MAD_Dr_004_101402	1353	Dr.491	0	-	-	0	1	101493	NA	NA	NA	NA	-	NA	Dr.491	wu:fa05e12	wu:fa05e12	wu:fa05e12	ZDB-GENE-030131-6801	wu:fa05e12
MAD_Dr_004_101403	1354	Dr.12869	0	-	-	0	1	101494	NA	NA	NA	NA	-	NA	Dr.12869	NA	NA	NA	NA	NA
MAD_Dr_004_101404	1355	Dr.14946	0	-	-	0	1	101495	NA	NA	NA	NA	565649	NA	Dr.14946	NA	NA	NA	NA	NA
MAD_Dr_004_101405	1356	Dr.28053	0	-	-	0	1	101496	NA	NA	NA	NA	-	NA	Dr.28053	wu:fk29f02	wu:fk29f02	wu:fk29f02	NA	NA
MAD_Dr_004_101407	1357	Dr.40883	0	-	-	0	1	101498	NA	NA	NA	ENSDARG00000073985	566726	NA	Dr.40883	zgc:195139	zgc:195139	zgc:195139	ZDB-GENE-081022-182	pctp
MAD_Dr_004_101408	1358	Dr.47836	0	-	-	0	1	101499	NA	NA	NA	NA	-	NA	Dr.47836	NA	NA	NA	NA	NA
MAD_Dr_004_101409	1359	NM_131029.2 ; Dr.545	0	1		0	1	1015	NM_131029.2	NM_131029	ntn1a	ENSDARG00000033733	30227	netrin 1a	Dr.545	ntn1a	netrin 1a	netrin 1a	ZDB-GENE-990415-169	ntn1a
MAD_Dr_004_101410	1360	ENSDART00000020532 ; OTTDART00000019351 ; ENSDART00000093185	2	1	Dr.76343 ; NM_001002651.1	0	1	10150	NA	NA	NA	ENSDARG00000005104	436924	NA	NA	NA	NA	LIM domain kinase 2	ZDB-GENE-040718-398	limk2
MAD_Dr_004_101411	1361	Dr.63225	1	1	Dr.128028	0	1	101500	NA	NA	NA	NA	-	NA	Dr.63225	NA	NA	NA	NA	NA
MAD_Dr_004_101412	1362	Dr.72985	0	-	-	0	1	101501	NA	NA	NA	NA	-	NA	Dr.72985	NA	NA	NA	NA	NA
MAD_Dr_004_101413	1363	Dr.87973	0	-	-	0	1	101502	NA	NA	NA	NA	-	NA	Dr.87973	NA	NA	NA	NA	NA
MAD_Dr_004_101414	1364	Dr.89689	0	-	-	0	1	101503	NA	NA	NA	ENSDARG00000054660	432384	NA	Dr.89689	rbp2b	retinol binding protein 2b, cellular	retinol binding protein 2b, cellular	ZDB-GENE-040715-7	rbp2b
MAD_Dr_004_101415	1365	Dr.90039	0	-	-	0	1	101504	NA	NA	NA	NA	100148013	NA	Dr.90039	NA	NA	NA	ZDB-GENE-110621-3	gb:bc152504
MAD_Dr_004_101416	1366	Dr.93423	0	-	-	0	1	101505	NA	NA	NA	NA	-	NA	Dr.93423	NA	NA	NA	NA	NA
MAD_Dr_004_101417	1367	Dr.94312	1	0	Dr.73030	0	1	101506	NA	NA	NA	NA	-	NA	Dr.94312	NA	NA	NA	NA	NA
MAD_Dr_004_101418	1368	Dr.97355	0	-	-	0	1	101507	NA	NA	NA	NA	-	NA	Dr.97355	NA	NA	NA	NA	NA
MAD_Dr_004_101419	1369	Dr.98120	0	-	-	0	1	101508	NA	NA	NA	NA	-	NA	Dr.98120	NA	NA	NA	NA	NA
MAD_Dr_004_101420	1370	Dr.98399	0	-	-	0	1	101509	NA	NA	NA	NA	-	NA	Dr.98399	NA	NA	NA	NA	NA
MAD_Dr_004_101421	1371	ENSDART00000076443	0	-	-	0	1	10151	NA	NA	NA	ENSDARG00000054274	259186	NA	NA	NA	NA	protocadherin 10a	ZDB-GENE-020731-1	pcdh10a
MAD_Dr_004_101422	1372	Dr.99172	0	-	-	0	1	101510	NA	NA	NA	NA	-	NA	Dr.99172	NA	NA	NA	NA	NA
MAD_Dr_004_101423	1373	Dr.101691	0	-	-	0	1	101511	NA	NA	NA	NA	-	NA	Dr.101691	NA	NA	NA	NA	NA
MAD_Dr_004_101424	1374	Dr.103041	0	-	-	0	1	101512	NA	NA	NA	NA	-	NA	Dr.103041	NA	NA	NA	NA	NA
MAD_Dr_004_101425	1375	Dr.109589	0	-	-	0	1	101513	NA	NA	NA	NA	-	NA	Dr.109589	im:7159406	im:7159406	im:7159406	NA	NA
MAD_Dr_004_101426	1376	Dr.110257	0	-	-	0	1	101514	NA	NA	NA	NA	-	NA	Dr.110257	NA	NA	NA	NA	NA
MAD_Dr_004_101427	1377	XM_685654.3	0	-	-	0	1	101515	XM_685654.3	XM_685654	NA	ENSDARG00000007171	562261	NA	NA	NA	NA	androgen-induced 1 (H. sapiens)	ZDB-GENE-041014-358	aig1
MAD_Dr_004_101428	1378	Dr.115746	0	-	-	0	1	101516	NA	NA	NA	NA	-	NA	Dr.115746	NA	NA	NA	NA	NA
MAD_Dr_004_101429	1379	Dr.117562	0	-	-	0	1	101517	NA	NA	NA	NA	-	NA	Dr.117562	NA	NA	NA	NA	NA
MAD_Dr_004_101430	1380	Dr.123417	1	0	OTTDART00000005965	0	1	101518	NA	NA	NA	NA	-	NA	Dr.123417	NA	NA	NA	NA	NA
MAD_Dr_004_101431	1381	Dr.123520	0	-	-	0	1	101519	NA	NA	NA	NA	-	NA	Dr.123520	NA	NA	NA	NA	NA
MAD_Dr_004_101432	1382	ENSDART00000099351	2	1	Dr.81552 ; NM_001080057.1	0	1	10152	NA	NA	NA	ENSDARG00000068636	571919	NA	NA	NA	NA	zgc:152953	ZDB-GENE-061103-607	ppp1r26
MAD_Dr_004_101433	1383	Dr.125697	0	-	-	0	1	101520	NA	NA	NA	NA	-	NA	Dr.125697	NA	NA	NA	NA	NA
MAD_Dr_004_101434	1384	Dr.126056	0	-	-	0	1	101521	NA	NA	NA	NA	-	NA	Dr.126056	NA	NA	NA	NA	NA
MAD_Dr_004_101435	1385	Dr.126158	0	-	-	0	1	101522	NA	NA	NA	NA	-	NA	Dr.126158	NA	NA	NA	NA	NA
MAD_Dr_004_101436	1386	Dr.128087	0	-	-	0	1	101523	NA	NA	NA	NA	-	NA	Dr.128087	NA	NA	NA	NA	NA
MAD_Dr_004_101437	1387	Dr.128281	0	-	-	0	1	101524	NA	NA	NA	NA	-	NA	Dr.128281	NA	NA	NA	NA	NA
MAD_Dr_004_101438	1388	Dr.131365	0	-	-	0	1	101525	NA	NA	NA	NA	-	NA	Dr.131365	NA	NA	NA	NA	NA
MAD_Dr_004_101439	1389	Dr.131865	1	0	OTTDART00000031255	0	1	101526	NA	NA	NA	NA	-	NA	Dr.131865	NA	NA	NA	NA	NA
MAD_Dr_004_101440	1390	Dr.132143	0	-	-	0	1	101527	NA	NA	NA	NA	-	NA	Dr.132143	NA	NA	NA	NA	NA
MAD_Dr_004_101441	1391	Dr.133077	0	-	-	0	1	101528	NA	NA	NA	NA	-	NA	Dr.133077	NA	NA	NA	NA	NA
MAD_Dr_004_101442	1392	Dr.134798	0	-	-	0	1	101529	NA	NA	NA	NA	-	NA	Dr.134798	NA	NA	NA	NA	NA
MAD_Dr_004_101443	1393	XM_695841.3 ; Dr.121250	0	1		0	1	10153	XM_695841.3	XM_695841	NA	NA	-	NA	Dr.121250	NA	NA	NA	NA	NA
MAD_Dr_004_101444	1394	Dr.136259	0	-	-	0	1	101530	NA	NA	NA	NA	-	NA	Dr.136259	NA	NA	NA	NA	NA
MAD_Dr_004_101445	1395	Dr.137029	0	-	-	0	1	101531	NA	NA	NA	NA	-	NA	Dr.137029	NA	NA	NA	NA	NA
MAD_Dr_004_101446	1396	Dr.137491	0	-	-	0	1	101532	NA	NA	NA	NA	-	NA	Dr.137491	NA	NA	NA	NA	NA
MAD_Dr_004_101447	1397	Dr.137891	0	-	-	0	1	101533	NA	NA	NA	NA	-	NA	Dr.137891	NA	NA	NA	NA	NA
MAD_Dr_004_101448	1398	Dr.138540	0	-	-	0	1	101534	NA	NA	NA	NA	-	NA	Dr.138540	NA	NA	NA	NA	NA
MAD_Dr_004_101449	1399	Dr.150295 ; NM_001077770.1	2	1	Dr.76389 ; OTTDART00000001845	0	1	101535	NM_001077770.1	NM_001077770	fkbp3	ENSDARG00000079018	368863	FK506 binding protein 3	Dr.150295	fkbp3	FK506 binding protein 3	FK506 binding protein 3	ZDB-GENE-030616-419	fkbp3
MAD_Dr_004_101450	1400	Dr.151756	1	0	Dr.7532	0	1	101536	NA	NA	NA	NA	-	NA	Dr.151756	NA	NA	NA	NA	NA
MAD_Dr_004_101451	1401	Dr.152143	0	-	-	0	1	101537	NA	NA	NA	NA	-	NA	Dr.152143	NA	NA	NA	NA	NA
MAD_Dr_004_101452	1402	Dr.153195	0	-	-	0	1	101538	NA	NA	NA	NA	-	NA	Dr.153195	NA	NA	NA	NA	NA
MAD_Dr_004_101453	1403	Dr.154295	1	0	XM_001336627.2	0	1	101539	NA	NA	NA	NA	-	NA	Dr.154295	NA	NA	NA	NA	NA
MAD_Dr_004_101454	1404	Dr.155313	0	-	-	0	1	101540	NA	NA	NA	NA	-	NA	Dr.155313	NA	NA	NA	NA	NA
MAD_Dr_004_101455	1405	Dr.155313	0	-	-	0	2	101540	NA	NA	NA	NA	-	NA	Dr.155313	NA	NA	NA	NA	NA
MAD_Dr_004_101456	1406	OTTDART00000006981	0	-	-	0	1	101541	NA	NA	NA	ENSDARG00000027734	436883	NA	NA	NA	NA	splicing factor, arginine/serine-rich 5b	ZDB-GENE-040718-354	srsf5b
MAD_Dr_004_101457	1407	OTTDART00000016926	0	-	-	0	1	101542	NA	NA	NA	ENSDARG00000062954	558981	NA	NA	NA	NA	NA	ZDB-GENE-030131-298	clk2a
MAD_Dr_004_101459	1408	OTTDART00000025699	1	1	OTTDART00000025698	0	1	101545	NA	NA	NA	ENSDARG00000033999	30381	NA	NA	NA	NA	NA	ZDB-GENE-990415-44	cyp26a1
MAD_Dr_004_101460	1409	OTTDART00000028673	0	-	-	0	1	101546	NA	NA	NA	ENSDARG00000028514	8388607	NA	NA	NA	NA	NA	ZDB-GENE-030425-5	cited4b
MAD_Dr_004_101461	1410	OTTDART00000029310	2	1	OTTDART00000029309 ; ENSDART00000040190	0	1	101547	NA	NA	NA	ENSDARG00000033361	393423	NA	NA	NA	NA	NA	ZDB-GENE-040426-1152	asl
MAD_Dr_004_101462	1411	OTTDART00000029599	4	0	OTTDART00000029597 ; Dr.140628 ; NM_205752.1 ; OTTDART00000029598	0	1	101548	NA	NA	NA	ENSDARG00000091902	793362	NA	NA	NA	NA	zgc:113947	ZDB-GENE-050913-158	b3gnt2b
MAD_Dr_004_101463	1412	XM_001331564.2	2	0	Dr.24973 ; NM_201008.1	0	1	10155	XM_001331564.2	XM_001331564	NA	NA	-	NA	NA	NA	NA	NA	NA	NA
MAD_Dr_004_101464	1413	OTTDART00000033101	27	0	ENSDART00000022008 ; Dr.152968 ; XM_693658.1 ; ENSDART00000061172 ; OTTDART00000033092 ; Dr.114013 ; XM_693710.1 ; XM_693512.2 ; OTTDART00000033102 ; ENSDART00000101230 ; XM_693733.1 ; Dr.154533 ; XM_001337820.1 ; OTTDART00000033107 ; ENSDART00000074027 ; OTTDART00000033104 ; ENSDART00000056417 ; XM_693632.1 ; ENSDART00000112439 ; OTTDART00000033103 ; XM_693607.2 ; ENSDART00000109570 ; OTTDART000…	0	1	101550	NA	NA	NA	ENSDARG00000078446	570209	NA	NA	NA	NA	NA	ZDB-GENE-070912-229	ftr07
MAD_Dr_004_101465	1414	OTTDART00000035037	0	-	-	0	1	101552	NA	NA	NA	ENSDARG00000092337	-	NA	NA	NA	NA	NA	ZDB-GENE-081104-166	gas5
MAD_Dr_004_101466	1415	OTTDART00000036343	1	1	OTTDART00000036344	0	1	101553	NA	NA	NA	ENSDARG00000051975	559896	NA	NA	NA	NA	zgc:153928	ZDB-GENE-061103-391	cd99
MAD_Dr_004_101467	1416	OTTDART00000037043	0	-	-	0	1	101554	NA	NA	NA	ENSDARG00000071426	405868	NA	NA	NA	NA	NA	ZDB-GENE-040426-2547	lrrc59
MAD_Dr_004_101468	1417	OTTDART00000037560	0	-	-	0	1	101555	NA	NA	NA	ENSDARG00000027887	8388607	NA	NA	NA	NA	NA	ZDB-GENE-030131-1296	zfyve21
MAD_Dr_004_101469	1418	OTTDART00000040518	1	0	Dr.135360	0	1	101556	NA	NA	NA	ENSDARG00000092014	-	NA	NA	NA	NA	NA	ZDB-GENE-090313-57	si:ch211-170i2.2
MAD_Dr_004_101470	1419	OTTDART00000040526	1	1	XM_685953.2	0	1	101557	NA	NA	NA	ENSDARG00000078163	562573	NA	NA	NA	NA	NA	ZDB-GENE-090313-378	hpse2
MAD_Dr_004_101471	1420	OTTDART00000042183	0	-	-	0	1	101558	NA	NA	NA	ENSDARG00000087916	-	NA	NA	NA	NA	NA	ZDB-GENE-090313-306	tmem240a
MAD_Dr_004_101472	1421	OTTDART00000042887	1	0	XM_001921156.1	0	1	101559	NA	NA	NA	ENSDARG00000069390	-	NA	NA	NA	NA	NA	ZDB-GENE-111011-4	itga2.1
MAD_Dr_004_101473	1422	NM_001077579.1 ; Dr.132394	2	1	ENSDART00000074256 ; OTTDART00000036675	0	1	10156	NM_001077579.1	NM_001077579	mypt2	ENSDARG00000052423	570218	myosin phosphatase, target subunit 2	Dr.132394	mypt2	myosin phosphatase, target subunit 2	myosin phosphatase, target subunit 2	ZDB-GENE-010724-11	ppp1r12c
MAD_Dr_004_101474	1423	OTTDART00000043056 ; OTTDART00000043058	0	1		0	1	101560	NA	NA	NA	ENSDARG00000095294	-	NA	NA	NA	NA	NA	ZDB-GENE-091204-393	si:dkey-200l5.4
MAD_Dr_004_101475	1424	ENSDART00000053156	2	1	Dr.92040 ; NM_001130605.1	0	1	101564	NA	NA	NA	NA	-	NA	NA	NA	NA	NA	NA	NA
MAD_Dr_004_101476	1425	ENSDART00000063482	0	-	-	0	1	101566	NA	NA	NA	NA	-	NA	NA	NA	NA	arrestin, beta 1	NA	NA
MAD_Dr_004_101477	1426	OTTDART00000040110	0	-	-	0	1	101567	NA	NA	NA	ENSDARG00000051957	352913	NA	NA	NA	NA	selenoprotein M	ZDB-GENE-030410-4	selm
MAD_Dr_004_101479	1427	XM_001342425.2	0	-	-	0	1	10157	XM_001342425.2	XM_001342425	NA	NA	-	NA	NA	NA	NA	NA	NA	NA
MAD_Dr_004_101480	1428	OTTDART00000034738	7	0	OTTDART00000034740 ; OTTDART00000034743 ; OTTDART00000034750 ; OTTDART00000034745 ; OTTDART00000034754 ; OTTDART00000034742 ; OTTDART00000034747	0	1	101572	NA	NA	NA	ENSDARG00000073750	-	NA	NA	NA	NA	NA	ZDB-GENE-081105-81	crygm2d9
MAD_Dr_004_101481	1429	OTTDART00000020261	2	1	ENSDART00000100042 ; OTTDART00000020260	0	1	101573	NA	NA	NA	ENSDARG00000069009	795658	NA	NA	NA	NA	NA	ZDB-GENE-060503-102	si:ch211-147a11.3
MAD_Dr_004_101483	1430	XM_001919877.1 ; Dr.154424	0	1		0	1	101575	XM_001919877.1	XM_001919877	NA	NA	-	NA	Dr.154424	si:ch211-262n1.4	si:ch211-262n1.4	si:ch211-262n1.4	ZDB-GENE-070705-162	si:ch211-262n1.4
MAD_Dr_004_101484	1431	XM_689610.3 ; Dr.85245	0	1		0	1	101576	XM_689610.3	XM_689610	NA	NA	-	NA	Dr.85245	im:7155681	im:7155681	im:7155681	ZDB-GENE-060810-58	si:ch73-71c20.5
MAD_Dr_004_101486	1432	XM_001343766.2	0	-	-	0	1	101578	XM_001343766.2	XM_001343766	NA	NA	-	NA	NA	NA	NA	NA	NA	NA
MAD_Dr_004_101487	1433	XM_001921983.1	1	1	OTTDART00000041011	0	1	101579	XM_001921983.1	XM_001921983	NA	NA	-	NA	NA	NA	NA	NA	NA	NA
MAD_Dr_004_101489	1434	XM_001922813.1	1	1	Dr.134181	0	1	101580	XM_001922813.1	XM_001922813	NA	NA	-	NA	NA	NA	NA	NA	NA	NA
MAD_Dr_004_101490	1435	NM_130979.2 ; Dr.75841	1	1	OTTDART00000026179	0	1	101586	NM_130979.2	NM_130979	dharma	ENSDARG00000040955	30170	dharma	Dr.75841	dharma	dharma	dharma	ZDB-GENE-990415-22	dharma
MAD_Dr_004_101491	1436	NM_001013327.1	2	0	ENSDART00000007693 ; Dr.17323	0	1	101587	NM_001013327.1	NM_001013327	zgc:110805	ENSDARG00000014289	503749	zgc:110805	NA	NA	NA	zgc:110805	ZDB-GENE-050306-30	mettl10
MAD_Dr_004_101492	1437	Dr.14825	0	-	-	0	1	101588	NA	NA	NA	ENSDARG00000041538	777746	NA	Dr.14825	zgc:152965	zgc:152965	zgc:152965	ZDB-GENE-061110-52	mrps28
MAD_Dr_004_101493	1438	Dr.68750	0	-	-	0	1	101589	NA	NA	NA	NA	-	NA	Dr.68750	NA	NA	NA	NA	NA
MAD_Dr_004_101495	1439	Dr.73004	0	-	-	0	1	101590	NA	NA	NA	NA	-	NA	Dr.73004	NA	NA	NA	NA	NA
MAD_Dr_004_101496	1440	Dr.75396	1	1	OTTDART00000017539	0	1	101591	NA	NA	NA	NA	-	NA	Dr.75396	NA	NA	NA	NA	NA
MAD_Dr_004_101498	1441	Dr.75969	0	-	-	0	1	101593	NA	NA	NA	ENSDARG00000018909	336726	NA	Dr.75969	zgc:77235	zgc:77235	zgc:77235	ZDB-GENE-030131-8670	rpl27a
MAD_Dr_004_101499	1442	Dr.76632	0	-	-	0	1	101594	NA	NA	NA	ENSDARG00000074834	558925	NA	Dr.76632	si:dkey-88p24.9	si:dkey-88p24.9	hypothetical LOC558925	ZDB-GENE-030131-8451	uqcc3
MAD_Dr_004_101500	1443	Dr.80816	0	-	-	0	1	101595	NA	NA	NA	ENSDARG00000075717	335493	NA	Dr.80816	zgc:194167	zgc:194167	zgc:194167; similar to MGC84009 protein; similar to coiled-coil domain containing 56	ZDB-GENE-030131-7433	zgc:194167
MAD_Dr_004_101501	1444	Dr.83251	1	0	Dr.152996	0	1	101596	NA	NA	NA	ENSDARG00000087508	-	NA	Dr.83251	NA	NA	NA	NA	NA
MAD_Dr_004_101502	1445	Dr.85005	1	1	ENSDART00000102756	0	1	101597	NA	NA	NA	ENSDARG00000070168	504078	NA	Dr.85005	NA	NA	zgc:165473	ZDB-GENE-050309-208	sod3a
MAD_Dr_004_101503	1446	Dr.86559	0	-	-	0	1	101598	NA	NA	NA	NA	-	NA	Dr.86559	NA	NA	NA	NA	NA
MAD_Dr_004_101504	1447	Dr.87550	2	0	NM_001007212.1 ; ENSDART00000012889	0	1	101599	NA	NA	NA	ENSDARG00000003925	404728	NA	Dr.87550	cx28.6	connexin 28.6	connexin 28.6	ZDB-GENE-040406-4	cx28.6
MAD_Dr_004_101506	1448	ENSDART00000090712	2	0	OTTDART00000040607 ; Dr.77087	0	1	10160	NA	NA	NA	ENSDARG00000062593	568146	NA	NA	NA	NA	zgc:174575	ZDB-GENE-030925-2	stox1
MAD_Dr_004_101507	1449	Dr.88137	0	-	-	0	1	101600	NA	NA	NA	NA	-	NA	Dr.88137	NA	NA	NA	NA	NA
MAD_Dr_004_101508	1450	Dr.90913	0	-	-	0	1	101601	NA	NA	NA	NA	-	NA	Dr.90913	NA	NA	NA	NA	NA
MAD_Dr_004_101509	1451	Dr.92661	4	0	NM_001110760.1 ; ENSDART00000073776 ; OTTDART00000023833 ; ENSDART00000098418	0	1	101602	NA	NA	NA	ENSDARG00000052035	567911	NA	Dr.92661	NA	NA	novel protein similar to vertebrate thioredoxin-like 6 (TXNL6)	NA	NA
MAD_Dr_004_101510	1452	OTTDART00000030794	0	-	-	0	1	101605	NA	NA	NA	ENSDARG00000026052	560952	NA	NA	NA	NA	NA	ZDB-GENE-041210-326	ccdc3
MAD_Dr_004_101511	1453	Dr.95672	0	-	-	0	1	101606	NA	NA	NA	NA	-	NA	Dr.95672	NA	NA	NA	NA	NA
MAD_Dr_004_101512	1454	Dr.101645	0	-	-	0	1	101607	NA	NA	NA	NA	-	NA	Dr.101645	NA	NA	NA	NA	NA
MAD_Dr_004_101513	1455	Dr.101977	0	-	-	0	1	101608	NA	NA	NA	NA	-	NA	Dr.101977	NA	NA	NA	NA	NA
MAD_Dr_004_101514	1456	Dr.102188	0	-	-	0	1	101609	NA	NA	NA	NA	-	NA	Dr.102188	NA	NA	NA	NA	NA
MAD_Dr_004_101515	1457	XM_681408.3	1	0	Dr.119993	0	1	10161	XM_681408.3	XM_681408	NA	NA	-	NA	NA	NA	NA	NA	NA	NA
MAD_Dr_004_101516	1458	Dr.103063	0	-	-	0	1	101610	NA	NA	NA	NA	-	NA	Dr.103063	NA	NA	NA	NA	NA
MAD_Dr_004_101517	1459	Dr.105760	0	-	-	0	1	101611	NA	NA	NA	NA	-	NA	Dr.105760	NA	NA	NA	NA	NA
MAD_Dr_004_101518	1460	Dr.111197	0	-	-	0	1	101612	NA	NA	NA	NA	-	NA	Dr.111197	NA	NA	NA	NA	NA
MAD_Dr_004_101519	1461	Dr.111261	0	-	-	0	1	101613	NA	NA	NA	NA	-	NA	Dr.111261	NA	NA	NA	NA	NA
MAD_Dr_004_101520	1462	Dr.119676	0	-	-	0	1	101614	NA	NA	NA	NA	-	NA	Dr.119676	NA	NA	NA	ZDB-GENE-041014-252	palld
MAD_Dr_004_101521	1463	Dr.121020	0	-	-	0	1	101615	NA	NA	NA	NA	-	NA	Dr.121020	NA	NA	NA	NA	NA
MAD_Dr_004_101522	1464	Dr.122015	0	-	-	0	1	101616	NA	NA	NA	NA	-	NA	Dr.122015	wu:fc79b06	wu:fc79b06	wu:fc79b06	NA	NA
MAD_Dr_004_101523	1465	Dr.122611	0	-	-	0	1	101617	NA	NA	NA	NA	-	NA	Dr.122611	NA	NA	NA	NA	NA
MAD_Dr_004_101524	1466	Dr.122839	0	-	-	0	1	101618	NA	NA	NA	NA	-	NA	Dr.122839	NA	NA	NA	NA	NA
MAD_Dr_004_101525	1467	Dr.123423	0	-	-	0	1	101619	NA	NA	NA	NA	-	NA	Dr.123423	NA	NA	NA	NA	NA
MAD_Dr_004_101526	1468	Dr.125803	0	-	-	0	1	101620	NA	NA	NA	NA	-	NA	Dr.125803	NA	NA	NA	NA	NA
MAD_Dr_004_101527	1469	Dr.127590	0	-	-	0	1	101621	NA	NA	NA	NA	-	NA	Dr.127590	NA	NA	NA	NA	NA
MAD_Dr_004_101528	1470	Dr.127717	0	-	-	0	1	101622	NA	NA	NA	NA	-	NA	Dr.127717	NA	NA	NA	NA	NA
MAD_Dr_004_101529	1471	Dr.128246	2	0	Dr.136399 ; Dr.139128	0	1	101623	NA	NA	NA	NA	-	NA	Dr.128246	NA	NA	NA	NA	NA
MAD_Dr_004_101530	1472	Dr.128402	1	1	Dr.153426	0	1	101624	NA	NA	NA	NA	-	NA	Dr.128402	NA	NA	NA	NA	NA
MAD_Dr_004_101531	1473	Dr.128803	3	1	OTTDART00000029217 ; OTTDART00000029218 ; OTTDART00000029216	0	1	101625	NA	NA	NA	NA	-	NA	Dr.128803	NA	NA	NA	NA	NA
MAD_Dr_004_101532	1474	Dr.129642	0	-	-	0	1	101626	NA	NA	NA	NA	-	NA	Dr.129642	NA	NA	NA	NA	NA
MAD_Dr_004_101533	1475	Dr.130971	0	-	-	0	1	101627	NA	NA	NA	NA	-	NA	Dr.130971	NA	NA	NA	NA	NA
MAD_Dr_004_101534	1476	Dr.131309	3	0	NM_001017705.1 ; XM_686891.3 ; ENSDART00000113069	0	1	101628	NA	NA	NA	NA	-	NA	Dr.131309	NA	NA	NA	NA	NA
MAD_Dr_004_101535	1477	Dr.133063	0	-	-	0	1	101629	NA	NA	NA	NA	-	NA	Dr.133063	NA	NA	NA	NA	NA
MAD_Dr_004_101536	1478	Dr.134935	0	-	-	0	1	101630	NA	NA	NA	NA	-	NA	Dr.134935	NA	NA	NA	NA	NA
MAD_Dr_004_101537	1479	Dr.136753	0	-	-	0	1	101631	NA	NA	NA	NA	-	NA	Dr.136753	NA	NA	NA	NA	NA
MAD_Dr_004_101538	1480	Dr.136984	0	-	-	0	1	101632	NA	NA	NA	NA	-	NA	Dr.136984	NA	NA	NA	NA	NA
MAD_Dr_004_101539	1481	Dr.137000	0	-	-	0	1	101633	NA	NA	NA	NA	-	NA	Dr.137000	NA	NA	NA	NA	NA
MAD_Dr_004_101540	1482	Dr.138194	0	-	-	0	1	101634	NA	NA	NA	NA	-	NA	Dr.138194	NA	NA	NA	NA	NA
MAD_Dr_004_101541	1483	Dr.138326	1	0	Dr.139519	0	1	101635	NA	NA	NA	NA	-	NA	Dr.138326	NA	NA	NA	NA	NA
MAD_Dr_004_101542	1484	Dr.139623	0	-	-	0	1	101636	NA	NA	NA	NA	-	NA	Dr.139623	NA	NA	NA	NA	NA
MAD_Dr_004_101543	1485	ENSDART00000053213	0	-	-	0	1	101638	NA	NA	NA	ENSDARG00000057142	561367	NA	NA	NA	NA	zgc:194252	ZDB-GENE-081022-86	zgc:194252
MAD_Dr_004_101544	1486	Dr.152123	0	-	-	0	1	101639	NA	NA	NA	NA	-	NA	Dr.152123	NA	NA	NA	NA	NA
MAD_Dr_004_101545	1487	XM_690609.3 ; Dr.94903	0	1		0	1	10164	XM_690609.3	XM_690609	NA	NA	-	NA	Dr.94903	NA	NA	NA	NA	NA
MAD_Dr_004_101546	1488	Dr.152461	0	-	-	0	1	101640	NA	NA	NA	NA	-	NA	Dr.152461	NA	NA	NA	NA	NA
MAD_Dr_004_101548	1489	OTTDART00000024332	2	0	OTTDART00000001987 ; OTTDART00000024331	0	1	101642	NA	NA	NA	ENSDARG00000089936	378438	NA	NA	NA	NA	NA	ZDB-GENE-030428-2	sepw2b
MAD_Dr_004_101549	1490	OTTDART00000024457	3	1	ENSDART00000066704 ; OTTDART00000024455 ; OTTDART00000024456	0	1	101643	NA	NA	NA	ENSDARG00000045359	436713	NA	NA	NA	NA	zgc:92635	ZDB-GENE-040718-138	tceb1b
MAD_Dr_004_101550	1491	OTTDART00000024644	2	1	NM_001009897.1 ; OTTDART00000024643	0	1	101644	NA	NA	NA	ENSDARG00000094792	-	NA	NA	NA	NA	NA	ZDB-GENE-030131-7638	twf2a
MAD_Dr_004_101551	1492	OTTDART00000026521	3	0	ENSDART00000101616 ; OTTDART00000026520 ; OTTDART00000043950	0	1	101645	NA	NA	NA	ENSDARG00000093052	393611	NA	NA	NA	NA	NA	ZDB-GENE-040426-1358	c6
MAD_Dr_004_101552	1493	OTTDART00000027491	0	-	-	0	1	101646	NA	NA	NA	ENSDARG00000038894	553578	NA	NA	NA	NA	NA	ZDB-GENE-050522-396	tmx3
MAD_Dr_004_101553	1494	OTTDART00000028211	5	1	Dr.151596 ; XM_001918405.1 ; NM_001002388.1 ; ENSDART00000104323 ; Dr.152216	0	1	101647	NA	NA	NA	ENSDARG00000070832	436661	NA	NA	NA	NA	SNF related kinase; hypothetical protein LOC100148716	ZDB-GENE-040718-84	snrka
MAD_Dr_004_101554	1495	OTTDART00000028361	1	0	OTTDART00000028360	0	1	101648	NA	NA	NA	ENSDARG00000044183	436905	NA	NA	NA	NA	protein kinase, AMP-activated, beta 1 non-catalytic subunit, a	ZDB-GENE-040718-377	prkab1a
MAD_Dr_004_101555	1496	OTTDART00000028824	0	-	-	0	1	101649	NA	NA	NA	ENSDARG00000019304	553558	NA	NA	NA	NA	hypothetical protein LOC100147959; zgc:109967	ZDB-GENE-050522-156	phactr3b
MAD_Dr_004_101556	1497	NM_001002651.1 ; Dr.76343	3	1	ENSDART00000093185 ; OTTDART00000019351 ; ENSDART00000020532	0	1	10165	NM_001002651.1	NM_001002651	limk2	ENSDARG00000005104	436924	LIM domain kinase 2	Dr.76343	limk2	LIM domain kinase 2	LIM domain kinase 2	ZDB-GENE-040718-398	limk2
MAD_Dr_004_101557	1498	OTTDART00000030316	2	1	Dr.151578 ; XM_001923789.1	0	1	101650	NA	NA	NA	ENSDARG00000076554	8388607	NA	NA	NA	NA	NA	ZDB-GENE-070705-7	cdkn1a
MAD_Dr_004_101558	1499	OTTDART00000035559	2	1	OTTDART00000035558 ; OTTDART00000035562	0	1	101651	NA	NA	NA	ENSDARG00000027154	335107	NA	NA	NA	NA	tumor protein D52-like 2a	ZDB-GENE-030131-7047	tpd52l2a
MAD_Dr_004_101559	1500	OTTDART00000036508	5	0	OTTDART00000036506 ; ENSDART00000113440 ; Dr.29904 ; OTTDART00000036509 ; OTTDART00000036507	0	1	101652	NA	NA	NA	ENSDARG00000020301	553455	NA	NA	NA	NA	amplified in osteosarcoma	ZDB-GENE-060929-32	os9
MAD_Dr_004_101560	1501	OTTDART00000037068	0	-	-	0	1	101653	NA	NA	NA	ENSDARG00000044125	436734	NA	NA	NA	NA	zgc:92903	ZDB-GENE-040718-162	txn
MAD_Dr_004_101561	1502	OTTDART00000040888	0	-	-	0	1	101654	NA	NA	NA	ENSDARG00000091897	8388607	NA	NA	NA	NA	NA	ZDB-GENE-090313-205	si:dkey-187a12.4
MAD_Dr_004_101562	1503	OTTDART00000041495	2	0	OTTDART00000041494 ; Dr.89031	0	1	101655	NA	NA	NA	NA	8388607	NA	NA	NA	NA	NA	NA	NA
MAD_Dr_004_101563	1504	OTTDART00000044171	5	1	OTTDART00000044169 ; Dr.80136 ; XM_682325.3 ; ENSDART00000114544 ; OTTDART00000044170	0	1	101656	NA	NA	NA	ENSDARG00000076791	559027	NA	NA	NA	NA	NA	ZDB-GENE-030131-4975	cdk13
MAD_Dr_004_101564	1505	OTTDART00000042819	1	1	NM_178302.2	0	1	101657	NA	NA	NA	ENSDARG00000025899	352939	NA	NA	NA	NA	posterior neuron-specific homeobox	ZDB-GENE-030328-42	pnx
MAD_Dr_004_101565	1506	ENSDART00000033404	1	1	XM_693874.3	0	1	101658	NA	NA	NA	ENSDARG00000024208	570397	NA	NA	NA	NA	NA	ZDB-GENE-140106-15	zmp:0000001055
MAD_Dr_004_101566	1507	XM_001922196.1	0	-	-	0	1	10166	XM_001922196.1	XM_001922196	NA	NA	-	NA	NA	NA	NA	NA	NA	NA
MAD_Dr_004_101567	1508	ENSDART00000059607	20	0	XM_001921523.1 ; ENSDART00000059602 ; XM_001919642.1 ; Dr.155240 ; ENSDART00000059266 ; ENSDART00000078957 ; XM_001919626.1 ; ENSDART00000051152 ; XM_001345994.2 ; Dr.154323 ; XM_001921821.1 ; ENSDART00000034135 ; Dr.120967 ; XM_001340273.2 ; XM_001921563.1 ; ENSDART00000103562 ; XM_001331923.2 ; ENSDART00000014140 ; Dr.86300 ; NM_001007416.1	0	1	101660	NA	NA	NA	ENSDARG00000089905	-	NA	NA	NA	NA	NA	NA	NA
MAD_Dr_004_101568	1509	ENSDART00000062404	0	-	-	0	1	101661	NA	NA	NA	ENSDARG00000042550	-	NA	NA	NA	NA	NA	ZDB-GENE-030131-9598	cldn10l2
MAD_Dr_004_101569	1510	ENSDART00000063719	2	1	Dr.86554 ; OTTDART00000020076	0	1	101662	NA	NA	NA	ENSDARG00000043404	445136	NA	NA	NA	NA	ribonuclease P 21 subunit	ZDB-GENE-040801-37	rpp21
MAD_Dr_004_101570	1511	OTTDART00000009685	1	1	XM_683991.3	0	1	101663	NA	NA	NA	ENSDARG00000056145	560593	NA	NA	NA	NA	NA	ZDB-GENE-041210-204	si:dkey-159a18.1
MAD_Dr_004_101571	1512	ENSDART00000080526	0	-	-	0	1	101664	NA	NA	NA	ENSDARG00000057790	-	NA	NA	NA	NA	NA	ZDB-GENE-120525-1	ankrd6a
MAD_Dr_004_101572	1513	ENSDART00000080989	1	1	XM_001343033.2	0	1	101665	NA	NA	NA	ENSDARG00000057619	100003534	NA	NA	NA	NA	NA	NA	NA
MAD_Dr_004_101573	1514	ENSDART00000100072	8	0	ENSDART00000032808 ; ENSDART00000063247 ; XM_693956.3 ; ENSDART00000097504 ; ENSDART00000031198 ; XM_001331923.2 ; XM_001345125.2 ; ENSDART00000078928	0	1	101668	NA	NA	NA	NA	-	NA	NA	NA	NA	NA	NA	NA
MAD_Dr_004_101574	1515	ENSDART00000101465	2	0	ENSDART00000016351 ; NM_001020706.1	0	1	101669	NA	NA	NA	ENSDARG00000069625	-	NA	NA	NA	NA	NA	NA	NA
MAD_Dr_004_101576	1516	ENSDART00000106406	7	0	ENSDART00000106425 ; XM_001919534.1 ; OTTDART00000039808 ; XM_001333292.2 ; ENSDART00000106329 ; OTTDART00000039812 ; Dr.120021	0	1	101670	NA	NA	NA	ENSDARG00000077078	100126120	NA	NA	NA	NA	zgc:173726	ZDB-GENE-081030-2	si:ch73-92e7.2
MAD_Dr_004_101577	1517	OTTDART00000031535	0	-	-	0	1	101671	NA	NA	NA	ENSDARG00000075560	568162	NA	NA	NA	NA	myeloid/lymphoid or mixed-lineage leukemia 3b	ZDB-GENE-070705-340	kmt2cb
MAD_Dr_004_101578	1518	OTTDART00000011610	0	-	-	0	1	101672	NA	NA	NA	ENSDARG00000078201	-	NA	NA	NA	NA	NA	NA	NA
MAD_Dr_004_101579	1519	XM_001338052.2	1	0	OTTDART00000035475	0	1	101673	XM_001338052.2	XM_001338052	NA	NA	797618	NA	NA	NA	NA	NA	NA	NA
MAD_Dr_004_101580	1520	XM_001919500.1	0	-	-	0	1	101674	XM_001919500.1	XM_001919500	NA	NA	-	NA	NA	NA	NA	NA	NA	NA
MAD_Dr_004_101581	1521	XM_001343201.1	0	-	-	0	1	101676	XM_001343201.1	XM_001343201	NA	NA	-	NA	NA	NA	NA	NA	NA	NA
MAD_Dr_004_101582	1522	XM_693716.3	0	-	-	0	1	101677	XM_693716.3	XM_693716	NA	NA	-	NA	NA	NA	NA	NA	NA	NA
MAD_Dr_004_101583	1523	XM_687353.3	1	1	OTTDART00000043051	0	1	10168	XM_687353.3	XM_687353	NA	NA	-	NA	NA	NA	NA	NA	NA	NA
MAD_Dr_004_101584	1524	Dr.3436	0	-	-	0	1	101680	NA	NA	NA	NA	-	NA	Dr.3436	wu:fb11a04	wu:fb11a04	wu:fb11a04	NA	NA
MAD_Dr_004_101585	1525	Dr.9074	0	-	-	0	1	101681	NA	NA	NA	NA	-	NA	Dr.9074	im:6911463	im:6911463	im:6911463	NA	NA
MAD_Dr_004_101586	1526	Dr.14641	0	-	-	0	1	101682	NA	NA	NA	NA	-	NA	Dr.14641	NA	NA	NA	NA	NA
MAD_Dr_004_101587	1527	Dr.72340	1	0	Dr.116669	0	1	101683	NA	NA	NA	ENSDARG00000076858	558746	NA	Dr.72340	wu:fj58g06	wu:fj58g06	wu:fj58g06	ZDB-GENE-030131-8182	wu:fj58g06
MAD_Dr_004_101588	1528	Dr.77495	0	-	-	0	1	101684	NA	NA	NA	NA	-	NA	Dr.77495	wu:fb79g12	wu:fb79g12	wu:fb79g12	ZDB-GENE-030131-1761	wu:fb79g12
MAD_Dr_004_101589	1529	Dr.80098	0	-	-	0	1	101685	NA	NA	NA	NA	-	NA	Dr.80098	sb:cb597	sb:cb597	sb:cb597	ZDB-GENE-030521-9	sb:cb597
MAD_Dr_004_101590	1530	Dr.83482	0	-	-	0	1	101686	NA	NA	NA	ENSDARG00000077478	795589	NA	Dr.83482	zgc:171781	zgc:171781	si:ch73-189n23.1; zgc:171781	ZDB-GENE-080305-9	zgc:171781
MAD_Dr_004_101591	1531	Dr.84588	0	-	-	0	1	101687	NA	NA	NA	NA	-	NA	Dr.84588	NA	NA	NA	NA	NA
MAD_Dr_004_101592	1532	Dr.85387	0	-	-	0	1	101688	NA	NA	NA	ENSDARG00000036222	30281	NA	Dr.85387	npy	neuropeptide Y	neuropeptide Y	ZDB-GENE-980526-438	npy
MAD_Dr_004_101593	1533	Dr.88078	0	-	-	0	1	101689	NA	NA	NA	ENSDARG00000038235	-	NA	Dr.88078	NA	NA	NA	NA	NA
MAD_Dr_004_101595	1534	Dr.94400	0	-	-	0	1	101690	NA	NA	NA	NA	-	NA	Dr.94400	NA	NA	NA	NA	NA
MAD_Dr_004_101596	1535	Dr.94896 ; Dr.153556	1	1	Dr.121911	0	1	101691	NA	NA	NA	NA	-	NA	Dr.94896	NA	NA	NA	NA	NA
MAD_Dr_004_101597	1536	Dr.95752	0	-	-	0	1	101692	NA	NA	NA	NA	-	NA	Dr.95752	NA	NA	NA	NA	NA
MAD_Dr_004_101598	1537	Dr.95976	0	-	-	0	1	101693	NA	NA	NA	NA	100004650	NA	Dr.95976	NA	NA	NA	NA	NA
MAD_Dr_004_101599	1538	Dr.96379	0	-	-	0	1	101694	NA	NA	NA	NA	-	NA	Dr.96379	NA	NA	NA	NA	NA
MAD_Dr_004_101600	1539	Dr.96830	0	-	-	0	1	101695	NA	NA	NA	NA	-	NA	Dr.96830	NA	NA	NA	NA	NA
MAD_Dr_004_101601	1540	Dr.101687	0	-	-	0	1	101696	NA	NA	NA	NA	-	NA	Dr.101687	NA	NA	NA	NA	NA
MAD_Dr_004_101602	1541	Dr.111279	0	-	-	0	1	101697	NA	NA	NA	NA	-	NA	Dr.111279	NA	NA	NA	NA	NA
MAD_Dr_004_101603	1542	Dr.111368	0	-	-	0	1	101698	NA	NA	NA	NA	-	NA	Dr.111368	NA	NA	NA	NA	NA
MAD_Dr_004_101604	1543	Dr.111768	0	-	-	0	1	101699	NA	NA	NA	NA	-	NA	Dr.111768	NA	NA	NA	NA	NA
MAD_Dr_004_101605	1544	ENSDART00000015664	3	1	Dr.41892 ; XM_001923960.1 ; OTTDART00000040705	0	1	1017	NA	NA	NA	ENSDARG00000011819	-	NA	NA	NA	NA	NA	ZDB-GENE-081113-6	pcnx
MAD_Dr_004_101606	1545	ENSDART00000020425	3	0	OTTDART00000026064 ; Dr.83306 ; NM_001012367.2	0	1	10170	NA	NA	NA	ENSDARG00000005368	338313	NA	NA	NA	NA	melanoma cell adhesion molecule	ZDB-GENE-030219-213	mcamb
MAD_Dr_004_101607	1546	Dr.113998	2	0	Dr.113152 ; Dr.154843	0	1	101700	NA	NA	NA	ENSDARG00000074890	557168	NA	Dr.113998	zgc:174228	zgc:174228	zgc:152936; zgc:174228; novel galactose binding lectin domain containing protein; si:dkey-240e12.6	ZDB-GENE-050208-367	si:dkey-240e12.6
MAD_Dr_004_101608	1547	Dr.117372	0	-	-	0	1	101701	NA	NA	NA	NA	-	NA	Dr.117372	NA	NA	NA	NA	NA
MAD_Dr_004_101609	1548	Dr.117610	0	-	-	0	1	101702	NA	NA	NA	NA	-	NA	Dr.117610	NA	NA	NA	NA	NA
MAD_Dr_004_101610	1549	XM_001920903.1	3	0	XM_685446.3 ; OTTDART00000043456 ; XM_001920816.1	0	1	101703	XM_001920903.1	XM_001920903	NA	NA	-	NA	NA	NA	NA	NA	NA	NA
MAD_Dr_004_101611	1550	Dr.120914	0	-	-	0	1	101704	NA	NA	NA	NA	-	NA	Dr.120914	NA	NA	NA	NA	NA
MAD_Dr_004_101612	1551	Dr.122254	0	-	-	0	1	101705	NA	NA	NA	NA	-	NA	Dr.122254	NA	NA	NA	NA	NA
MAD_Dr_004_101613	1552	Dr.124356	0	-	-	0	1	101706	NA	NA	NA	NA	-	NA	Dr.124356	NA	NA	NA	NA	NA
MAD_Dr_004_101614	1553	Dr.124457	2	1	NM_001166154.1 ; OTTDART00000023473	0	1	101707	NA	NA	NA	NA	-	NA	Dr.124457	ccdc85b	coiled-coil domain containing 85B	coiled-coil domain containing 85B	NA	NA
MAD_Dr_004_101615	1554	Dr.125023	0	-	-	0	1	101708	NA	NA	NA	NA	-	NA	Dr.125023	NA	NA	NA	NA	NA
MAD_Dr_004_101616	1555	Dr.126979	9	0	Dr.136307 ; Dr.125350 ; Dr.127144 ; Dr.129736 ; Dr.124645 ; Dr.129720 ; Dr.127125 ; Dr.154473 ; Dr.152369	0	1	101709	NA	NA	NA	NA	-	NA	Dr.126979	NA	NA	NA	NA	NA
MAD_Dr_004_101617	1556	ENSDART00000081957	2	1	ENSDART00000047614 ; XM_001921438.1	0	1	10171	NA	NA	NA	ENSDARG00000075359	-	NA	NA	NA	NA	NA	NA	NA
MAD_Dr_004_101618	1557	Dr.127850	0	-	-	0	1	101710	NA	NA	NA	NA	-	NA	Dr.127850	NA	NA	NA	NA	NA
MAD_Dr_004_101619	1558	Dr.128315	0	-	-	0	1	101711	NA	NA	NA	NA	-	NA	Dr.128315	NA	NA	NA	NA	NA
MAD_Dr_004_101620	1559	Dr.128395	10	0	Dr.134921 ; Dr.127042 ; Dr.127041 ; Dr.144709 ; Dr.129118 ; Dr.126219 ; Dr.123971 ; Dr.129180 ; Dr.129274 ; Dr.148620	0	1	101712	NA	NA	NA	NA	-	NA	Dr.128395	NA	NA	NA	NA	NA
MAD_Dr_004_101621	1560	Dr.128491	0	-	-	0	1	101713	NA	NA	NA	NA	-	NA	Dr.128491	NA	NA	NA	NA	NA
MAD_Dr_004_101622	1561	Dr.132114	0	-	-	0	1	101714	NA	NA	NA	NA	-	NA	Dr.132114	NA	NA	NA	NA	NA
MAD_Dr_004_101623	1562	Dr.132951	0	-	-	0	1	101715	NA	NA	NA	NA	-	NA	Dr.132951	wu:fk03e08	wu:fk03e08	wu:fk03e08	ZDB-GENE-030131-9208	wu:fk03e08
MAD_Dr_004_101624	1563	Dr.133097	0	-	-	0	1	101716	NA	NA	NA	NA	-	NA	Dr.133097	NA	NA	NA	NA	NA
MAD_Dr_004_101625	1564	Dr.134938	0	-	-	0	1	101717	NA	NA	NA	NA	-	NA	Dr.134938	NA	NA	NA	NA	NA
MAD_Dr_004_101626	1565	Dr.135436	0	-	-	0	1	101718	NA	NA	NA	NA	-	NA	Dr.135436	NA	NA	NA	NA	NA
MAD_Dr_004_101627	1566	Dr.137662	0	-	-	0	1	101719	NA	NA	NA	NA	-	NA	Dr.137662	NA	NA	NA	NA	NA
MAD_Dr_004_101628	1567	ENSDART00000103570	0	-	-	0	1	10172	NA	NA	NA	ENSDARG00000070513	100149254	NA	NA	NA	NA	NA	ZDB-GENE-130530-730	brpf3a
MAD_Dr_004_101629	1568	Dr.138712	0	-	-	0	1	101720	NA	NA	NA	NA	-	NA	Dr.138712	NA	NA	NA	NA	NA
MAD_Dr_004_101630	1569	Dr.139145	0	-	-	0	1	101721	NA	NA	NA	NA	-	NA	Dr.139145	NA	NA	NA	NA	NA
MAD_Dr_004_101631	1570	Dr.139936	0	-	-	0	1	101722	NA	NA	NA	NA	-	NA	Dr.139936	NA	NA	NA	NA	NA
MAD_Dr_004_101632	1571	Dr.142362	0	-	-	0	1	101723	NA	NA	NA	NA	-	NA	Dr.142362	wu:fc93b02	wu:fc93b02	wu:fc93b02	NA	NA
MAD_Dr_004_101633	1572	XM_001920307.1	0	-	-	0	1	101724	XM_001920307.1	XM_001920307	NA	NA	-	NA	NA	NA	NA	NA	NA	NA
MAD_Dr_004_101634	1573	Dr.143492	0	-	-	0	1	101725	NA	NA	NA	NA	-	NA	Dr.143492	NA	NA	NA	NA	NA
MAD_Dr_004_101635	1574	Dr.150294	0	-	-	0	1	101726	NA	NA	NA	NA	-	NA	Dr.150294	NA	NA	NA	NA	NA
MAD_Dr_004_101636	1575	Dr.151911	0	-	-	0	1	101727	NA	NA	NA	NA	-	NA	Dr.151911	NA	NA	NA	NA	NA
MAD_Dr_004_101637	1576	Dr.152203	1	0	Dr.143397	0	1	101728	NA	NA	NA	NA	-	NA	Dr.152203	NA	NA	NA	NA	NA
MAD_Dr_004_101638	1577	Dr.152432	0	-	-	0	1	101729	NA	NA	NA	NA	-	NA	Dr.152432	NA	NA	NA	NA	NA
MAD_Dr_004_101639	1578	Dr.152536	0	-	-	0	1	101730	NA	NA	NA	NA	-	NA	Dr.152536	NA	NA	NA	NA	NA
MAD_Dr_004_101640	1579	Dr.152670	0	-	-	0	1	101731	NA	NA	NA	NA	-	NA	Dr.152670	NA	NA	NA	NA	NA
MAD_Dr_004_101641	1580	Dr.153343	0	-	-	0	1	101732	NA	NA	NA	NA	-	NA	Dr.153343	NA	NA	NA	NA	NA
MAD_Dr_004_101642	1581	XM_001919811.1	5	0	XM_001921792.1 ; Dr.155295 ; XM_001921886.1 ; XM_001923826.1 ; Dr.117160	0	1	101733	XM_001919811.1	XM_001919811	NA	NA	-	NA	NA	NA	NA	NA	NA	NA
MAD_Dr_004_101643	1582	Dr.154180	0	-	-	0	1	101734	NA	NA	NA	NA	-	NA	Dr.154180	NA	NA	NA	NA	NA
MAD_Dr_004_101644	1583	Dr.154394	1	0	Dr.131622	0	1	101735	NA	NA	NA	NA	-	NA	Dr.154394	NA	NA	NA	NA	NA
MAD_Dr_004_101645	1584	OTTDART00000004131	6	0	Dr.36850 ; NM_001005578.1 ; OTTDART00000004135 ; ENSDART00000059673 ; ENSDART00000053350 ; OTTDART00000005194	0	1	101736	NA	NA	NA	ENSDARG00000069927	449535	NA	NA	NA	NA	similar to novel immune-type receptor 7b, allele 4; novel immune-type receptor 7b	ZDB-GENE-041001-8	nitr7b
MAD_Dr_004_101646	1585	OTTDART00000005194 ; ENSDART00000053350	5	0	OTTDART00000004135 ; Dr.36850 ; NM_001005578.1 ; ENSDART00000059673 ; OTTDART00000004131	0	1	101737	NA	NA	NA	ENSDARG00000069927	449535	NA	NA	NA	NA	similar to novel immune-type receptor 7b, allele 4; novel immune-type receptor 7b	ZDB-GENE-041001-8	nitr7b
MAD_Dr_004_101647	1586	OTTDART00000012410	3	0	OTTDART00000012408 ; OTTDART00000012413 ; OTTDART00000012412	0	1	101738	NA	NA	NA	ENSDARG00000092126	64260	NA	NA	NA	NA	NA	ZDB-GENE-001201-4	vtg5
MAD_Dr_004_101648	1587	OTTDART00000015925	4	1	ENSDART00000098917 ; Dr.87674 ; XM_001339961.2 ; XM_001923084.1	0	1	101739	NA	NA	NA	ENSDARG00000095674	-	NA	NA	NA	NA	NA	ZDB-GENE-050419-69	tmem123
MAD_Dr_004_101649	1588	OTTDART00000026905	3	1	OTTDART00000026903 ; OTTDART00000026902 ; OTTDART00000026904	0	1	101742	NA	NA	NA	ENSDARG00000002347	80374	NA	NA	NA	NA	NA	ZDB-GENE-010306-1	cyp11a1
MAD_Dr_004_101650	1589	OTTDART00000028847	0	-	-	0	1	101743	NA	NA	NA	ENSDARG00000057423	393337	NA	NA	NA	NA	NA	ZDB-GENE-040426-1341	prelid1a
MAD_Dr_004_101651	1590	OTTDART00000028866	0	-	-	0	1	101744	NA	NA	NA	ENSDARG00000070844	796865	NA	NA	NA	NA	guanidinoacetate N-methyltransferase	ZDB-GENE-051030-97	gamt
MAD_Dr_004_101652	1591	OTTDART00000033388	0	-	-	0	1	101745	NA	NA	NA	NA	-	NA	NA	NA	NA	NA	NA	NA
MAD_Dr_004_101653	1592	OTTDART00000033641	3	1	OTTDART00000033640 ; Dr.79069 ; XM_691721.3	0	1	101746	NA	NA	NA	ENSDARG00000041904	553307	NA	NA	NA	NA	ankyrin repeat and zinc finger domain containing 1	ZDB-GENE-050309-80	ankzf1
MAD_Dr_004_101654	1593	OTTDART00000033848	0	-	-	0	1	101747	NA	NA	NA	ENSDARG00000074204	792620	NA	NA	NA	NA	NA	ZDB-GENE-070912-209	commd6
MAD_Dr_004_101655	1594	OTTDART00000036759	1	0	Dr.80509	0	1	101748	NA	NA	NA	ENSDARG00000077300	327528	NA	NA	NA	NA	ubiquitin specific peptidase 42	ZDB-GENE-030131-5739	usp42
MAD_Dr_004_101656	1595	OTTDART00000037036	0	-	-	0	1	101749	NA	NA	NA	ENSDARG00000074001	554132	NA	NA	NA	NA	zgc:110021	ZDB-GENE-050522-401	crygmxl2
MAD_Dr_004_101657	1596	OTTDART00000037933	0	-	-	0	1	101750	NA	NA	NA	ENSDARG00000056773	8388607	NA	NA	NA	NA	NA	ZDB-GENE-030131-7428	zgc:163079
MAD_Dr_004_101659	1597	OTTDART00000039941	0	-	-	0	1	101752	NA	NA	NA	ENSDARG00000002949	393980	NA	NA	NA	NA	NA	ZDB-GENE-040426-949	ppp6c
MAD_Dr_004_101660	1598	OTTDART00000041105	0	-	-	0	1	101753	NA	NA	NA	ENSDARG00000094556	-	NA	NA	NA	NA	NA	ZDB-GENE-090313-274	si:dkey-24h22.5
MAD_Dr_004_101661	1599	OTTDART00000043286	0	-	-	0	1	101754	NA	NA	NA	ENSDARG00000018856	558997	NA	NA	NA	NA	NA	ZDB-GENE-061013-124	dclk1a
MAD_Dr_004_101662	1600	OTTDART00000044049	0	-	-	0	1	101755	NA	NA	NA	ENSDARG00000073961	-	NA	NA	NA	NA	NA	NA	NA
MAD_Dr_004_101663	1601	OTTDART00000044062	0	-	-	0	1	101756	NA	NA	NA	ENSDARG00000089078	-	NA	NA	NA	NA	NA	NA	NA
MAD_Dr_004_101664	1602	OTTDART00000044424	0	-	-	0	1	101757	NA	NA	NA	ENSDARG00000093645	-	NA	NA	NA	NA	NA	ZDB-GENE-091117-29	si:dkeyp-73g8.6
MAD_Dr_004_101665	1603	OTTDART00000045170	4	1	ENSDART00000060404 ; ENSDART00000109818 ; NM_201195.1 ; OTTDART00000045168	0	1	101759	NA	NA	NA	ENSDARG00000088390	394170	NA	NA	NA	NA	non-metastatic cells 4, protein expressed in	ZDB-GENE-040426-1043	nme4
MAD_Dr_004_101666	1604	ENSDART00000114515	1	0	XM_001341436.2	0	1	10176	NA	NA	NA	ENSDARG00000079259	-	NA	NA	NA	NA	NA	ZDB-GENE-030131-2474	atp8b2
MAD_Dr_004_101667	1605	ENSDART00000010143	1	1	Dr.115431	0	1	101760	NA	NA	NA	ENSDARG00000017606	336339	NA	NA	NA	NA	NA	ZDB-GENE-030131-8283	sys1
MAD_Dr_004_101668	1606	ENSDART00000023336	1	0	Dr.32392	0	1	101762	NA	NA	NA	ENSDARG00000019778	445028	NA	NA	NA	NA	zgc:92237	ZDB-GENE-040801-8	rps6
MAD_Dr_004_101670	1607	ENSDART00000059673 ; OTTDART00000004135	5	0	Dr.36850 ; NM_001005578.1 ; ENSDART00000053350 ; OTTDART00000005194 ; OTTDART00000004131	0	1	101764	NA	NA	NA	ENSDARG00000067977	449535	NA	NA	NA	NA	similar to novel immune-type receptor 7b, allele 4; novel immune-type receptor 7b	ZDB-GENE-041001-8	nitr7b
MAD_Dr_004_101671	1608	ENSDART00000088369	5	1	ENSDART00000088356 ; OTTDART00000013924 ; Dr.75142 ; XM_678211.3 ; OTTDART00000013925	0	1	101765	NA	NA	NA	NA	-	NA	NA	NA	NA	NA	NA	NA
MAD_Dr_004_101672	1609	OTTDART00000019111	1	1	XM_685460.3	0	1	101768	NA	NA	NA	ENSDARG00000093708	562063	NA	NA	NA	NA	NA	ZDB-GENE-060526-383	arhgap20b
MAD_Dr_004_101673	1610	ENSDART00000111077	1	0	XM_001344501.1	0	1	101769	NA	NA	NA	NA	-	NA	NA	NA	NA	NA	NA	NA
MAD_Dr_004_101674	1611	XM_001338671.2	0	-	-	0	1	10177	XM_001338671.2	XM_001338671	NA	NA	-	NA	NA	NA	NA	NA	NA	NA
MAD_Dr_004_101675	1612	ENSDART00000111797	0	-	-	0	1	101770	NA	NA	NA	ENSDARG00000077782	100331179	NA	NA	NA	NA	NA	ZDB-GENE-121026-1	acer2
MAD_Dr_004_101676	1613	ENSDART00000115214	0	-	-	0	1	101771	NA	NA	NA	NA	-	NA	NA	NA	NA	NA	NA	NA
MAD_Dr_004_101677	1614	XM_678152.3	0	-	-	0	1	101772	XM_678152.3	XM_678152	NA	NA	-	NA	NA	NA	NA	NA	NA	NA
MAD_Dr_004_101678	1615	XM_001918908.1	2	0	XM_001922816.1 ; Dr.131140	0	1	101775	XM_001918908.1	XM_001918908	NA	NA	-	NA	NA	NA	NA	NA	NA	NA
MAD_Dr_004_101679	1616	XM_001921923.1	0	-	-	0	1	101776	XM_001921923.1	XM_001921923	NA	NA	-	NA	NA	NA	NA	NA	NA	NA
MAD_Dr_004_101680	1617	NM_001002678.2	2	0	ENSDART00000100321 ; Dr.28317	0	1	101778	NM_001002678.2	NM_001002678	timm10	ENSDARG00000069116	436951	translocase of inner mitochondrial membrane 10 hom	NA	NA	NA	hypothetical protein LOC100151356; translocase of inner mitochondrial membrane 10 homolog (yeast)	ZDB-GENE-040718-427	timm10
MAD_Dr_004_101681	1618	XM_693791.3 ; Dr.39601 ; OTTDART00000012998	1	1	ENSDART00000007754	0	1	10178	XM_693791.3	XM_693791	NA	ENSDARG00000011602	570321	NA	Dr.39601	si:dkeyp-117h8.2	si:dkeyp-117h8.2	si:dkeyp-117h8.2	ZDB-GENE-041210-321	si:dkeyp-117h8.2
MAD_Dr_004_101682	1619	OTTDART00000016750	0	-	-	0	1	101780	NA	NA	NA	ENSDARG00000068138	798384	NA	NA	NA	NA	si:dkey-24l11.9	ZDB-GENE-050419-90	ch25hl1.2
MAD_Dr_004_101683	1620	Dr.3991	0	-	-	0	1	101781	NA	NA	NA	NA	-	NA	Dr.3991	wu:fd02h10	wu:fd02h10	wu:fd02h10	NA	NA
MAD_Dr_004_101684	1621	Dr.10592	0	-	-	0	1	101782	NA	NA	NA	NA	-	NA	Dr.10592	wu:fk54d07	wu:fk54d07	wu:fk54d07	NA	NA
MAD_Dr_004_101685	1622	Dr.14456	0	-	-	0	1	101783	NA	NA	NA	NA	-	NA	Dr.14456	dnajc12	DnaJ (Hsp40) homolog, subfamily C, member 12	DnaJ (Hsp40) homolog, subfamily C, member 12	ZDB-GENE-070801-3	dnajc12
MAD_Dr_004_101686	1623	Dr.27253	0	-	-	0	1	101784	NA	NA	NA	NA	-	NA	Dr.27253	wu:fb10g03	wu:fb10g03	wu:fb10g03	NA	NA
MAD_Dr_004_101687	1624	Dr.32896	0	-	-	0	1	101785	NA	NA	NA	NA	-	NA	Dr.32896	wu:fc63c08	wu:fc63c08	wu:fc63c08	ZDB-GENE-030131-3989	wu:fc63c08
MAD_Dr_004_101688	1625	OTTDART00000044571	0	-	-	0	1	101787	NA	NA	NA	ENSDARG00000058147	571681	NA	NA	NA	NA	NA	ZDB-GENE-050413-1	dnajc5b
MAD_Dr_004_101689	1626	Dr.51690	1	1	NM_205667.1	0	1	101788	NA	NA	NA	NA	-	NA	Dr.51690	wu:fe38f03	wu:fe38f03	wu:fe38f03	ZDB-GENE-030131-5087	si:dkey-261m9.9
MAD_Dr_004_101690	1627	Dr.66553	0	-	-	0	1	101789	NA	NA	NA	NA	-	NA	Dr.66553	NA	NA	NA	NA	NA
MAD_Dr_004_101691	1628	Dr.69083	0	-	-	0	1	101790	NA	NA	NA	NA	-	NA	Dr.69083	NA	NA	NA	NA	NA
MAD_Dr_004_101692	1629	Dr.79488	0	-	-	0	1	101791	NA	NA	NA	NA	-	NA	Dr.79488	wu:fc84a04	wu:fc84a04	wu:fc84a04	NA	NA
MAD_Dr_004_101693	1630	Dr.79644	0	-	-	0	1	101792	NA	NA	NA	NA	-	NA	Dr.79644	NA	NA	NA	NA	NA
MAD_Dr_004_101694	1631	Dr.81592	0	-	-	0	1	101793	NA	NA	NA	NA	-	NA	Dr.81592	NA	NA	NA	NA	NA
MAD_Dr_004_101695	1632	Dr.82348	0	-	-	0	1	101794	NA	NA	NA	NA	-	NA	Dr.82348	NA	NA	NA	NA	NA
MAD_Dr_004_101696	1633	Dr.82501	0	-	-	0	1	101795	NA	NA	NA	NA	-	NA	Dr.82501	NA	NA	NA	NA	NA
MAD_Dr_004_101697	1634	Dr.83865	0	-	-	0	1	101796	NA	NA	NA	NA	-	NA	Dr.83865	NA	NA	NA	NA	NA
MAD_Dr_004_101698	1635	Dr.87812	0	-	-	0	1	101797	NA	NA	NA	NA	-	NA	Dr.87812	NA	NA	NA	NA	NA
MAD_Dr_004_101699	1636	Dr.95370	0	-	-	0	1	101798	NA	NA	NA	NA	-	NA	Dr.95370	NA	NA	NA	NA	NA
MAD_Dr_004_101700	1637	Dr.95504	0	-	-	0	1	101799	NA	NA	NA	NA	-	NA	Dr.95504	NA	NA	NA	NA	NA
MAD_Dr_004_101701	1638	OTTDART00000021541 ; ENSDART00000043135 ; ENSDART00000047719 ; NM_001114548.1 ; Dr.124365	0	1		0	1	1018	NM_001114548.1	NM_001114548	cacna1ba	ENSDARG00000021735	555941	calcium channel, voltage-dependent, N type, alpha	Dr.124365	cacna1ba	calcium channel, voltage-dependent, N type, alpha	calcium channel, voltage-dependent, N type, alpha	ZDB-GENE-060531-44	cacna1ba
MAD_Dr_004_101703	1639	Dr.96015	0	-	-	0	1	101800	NA	NA	NA	NA	-	NA	Dr.96015	NA	NA	NA	NA	NA
MAD_Dr_004_101704	1640	Dr.99656	0	-	-	0	1	101801	NA	NA	NA	NA	-	NA	Dr.99656	NA	NA	NA	NA	NA
MAD_Dr_004_101705	1641	Dr.100942	0	-	-	0	1	101802	NA	NA	NA	NA	-	NA	Dr.100942	NA	NA	NA	NA	NA
MAD_Dr_004_101706	1642	Dr.101731	0	-	-	0	1	101803	NA	NA	NA	NA	-	NA	Dr.101731	NA	NA	NA	NA	NA
MAD_Dr_004_101707	1643	Dr.114055	0	-	-	0	1	101804	NA	NA	NA	NA	-	NA	Dr.114055	NA	NA	NA	NA	NA
MAD_Dr_004_101708	1644	Dr.120213	0	-	-	0	1	101805	NA	NA	NA	NA	-	NA	Dr.120213	NA	NA	NA	NA	NA
MAD_Dr_004_101709	1645	Dr.123060	0	-	-	0	1	101806	NA	NA	NA	NA	-	NA	Dr.123060	NA	NA	NA	NA	NA
MAD_Dr_004_101710	1646	Dr.123068	21	0	Dr.124644 ; OTTDART00000027061 ; OTTDART00000023286 ; OTTDART00000032315 ; OTTDART00000022415 ; Dr.128704 ; OTTDART00000032316 ; OTTDART00000030007 ; OTTDART00000042751 ; OTTDART00000032085 ; Dr.126080 ; OTTDART00000022577 ; Dr.125347 ; OTTDART00000044074 ; OTTDART00000001964 ; Dr.152705 ; OTTDART00000023729 ; Dr.152501 ; Dr.129117 ; Dr.126819 ; Dr.153657	0	1	101807	NA	NA	NA	NA	-	NA	Dr.123068	si:busm1-172k9.2	si:busm1-172k9.2	si:busm1-172k9.2	NA	NA
MAD_Dr_004_101711	1647	Dr.124204	0	-	-	0	1	101808	NA	NA	NA	NA	-	NA	Dr.124204	NA	NA	NA	NA	NA
MAD_Dr_004_101712	1648	Dr.125245	0	-	-	0	1	101809	NA	NA	NA	NA	-	NA	Dr.125245	NA	NA	NA	NA	NA
MAD_Dr_004_101713	1649	Dr.125810	0	-	-	0	1	101810	NA	NA	NA	NA	-	NA	Dr.125810	NA	NA	NA	NA	NA
MAD_Dr_004_101714	1650	Dr.127632	0	-	-	0	1	101811	NA	NA	NA	NA	-	NA	Dr.127632	NA	NA	NA	NA	NA
MAD_Dr_004_101715	1651	Dr.127697	1	1	Dr.58743	0	1	101812	NA	NA	NA	NA	-	NA	Dr.127697	NA	NA	NA	NA	NA
MAD_Dr_004_101716	1652	Dr.128267	0	-	-	0	1	101813	NA	NA	NA	NA	-	NA	Dr.128267	NA	NA	NA	NA	NA
MAD_Dr_004_101717	1653	Dr.128677	0	-	-	0	1	101814	NA	NA	NA	NA	-	NA	Dr.128677	NA	NA	NA	NA	NA
MAD_Dr_004_101718	1654	Dr.128993	1	0	Dr.153267	0	1	101815	NA	NA	NA	NA	-	NA	Dr.128993	NA	NA	NA	NA	NA
MAD_Dr_004_101719	1655	Dr.129726 ; Dr.131347 ; Dr.129554	8	0	Dr.121801 ; Dr.129411 ; Dr.138994 ; Dr.123882 ; Dr.127205 ; Dr.127733 ; Dr.125865 ; Dr.154442	0	1	101816	NA	NA	NA	NA	-	NA	Dr.129726	NA	NA	NA	NA	NA
MAD_Dr_004_101720	1656	Dr.131158	13	0	OTTDART00000030935 ; Dr.154306 ; Dr.130088 ; OTTDART00000030937 ; OTTDART00000033816 ; Dr.131171 ; OTTDART00000030936 ; OTTDART00000035774 ; OTTDART00000035772 ; OTTDART00000032244 ; OTTDART00000031151 ; OTTDART00000031149 ; Dr.122526	0	1	101817	NA	NA	NA	NA	-	NA	Dr.131158	NA	NA	NA	NA	NA
MAD_Dr_004_101721	1657	Dr.132684	0	-	-	0	1	101818	NA	NA	NA	NA	-	NA	Dr.132684	NA	NA	NA	NA	NA
MAD_Dr_004_101722	1658	Dr.134761	1	0	OTTDART00000015640	0	1	101819	NA	NA	NA	NA	-	NA	Dr.134761	NA	NA	NA	NA	NA
MAD_Dr_004_101723	1659	Dr.135256	0	-	-	0	1	101820	NA	NA	NA	NA	-	NA	Dr.135256	NA	NA	NA	NA	NA
MAD_Dr_004_101724	1660	Dr.135549	0	-	-	0	1	101821	NA	NA	NA	NA	-	NA	Dr.135549	NA	NA	NA	NA	NA
MAD_Dr_004_101725	1661	Dr.136138	0	-	-	0	1	101822	NA	NA	NA	NA	-	NA	Dr.136138	NA	NA	NA	NA	NA
MAD_Dr_004_101726	1662	Dr.136385	0	-	-	0	1	101823	NA	NA	NA	NA	-	NA	Dr.136385	NA	NA	NA	NA	NA
MAD_Dr_004_101727	1663	Dr.137620	0	-	-	0	1	101824	NA	NA	NA	NA	-	NA	Dr.137620	NA	NA	NA	NA	NA
MAD_Dr_004_101728	1664	Dr.138530	0	-	-	0	1	101825	NA	NA	NA	NA	-	NA	Dr.138530	NA	NA	NA	NA	NA
MAD_Dr_004_101729	1665	Dr.138560	0	-	-	0	1	101826	NA	NA	NA	NA	-	NA	Dr.138560	NA	NA	NA	NA	NA
MAD_Dr_004_101730	1666	Dr.138584	1	0	Dr.101363	0	1	101827	NA	NA	NA	NA	-	NA	Dr.138584	NA	NA	NA	NA	NA
MAD_Dr_004_101731	1667	Dr.141798	0	-	-	0	1	101828	NA	NA	NA	NA	-	NA	Dr.141798	NA	NA	NA	NA	NA
MAD_Dr_004_101732	1668	Dr.149151	0	-	-	0	1	101829	NA	NA	NA	NA	-	NA	Dr.149151	NA	NA	NA	NA	NA
MAD_Dr_004_101733	1669	Dr.149761	0	-	-	0	1	101830	NA	NA	NA	NA	-	NA	Dr.149761	NA	NA	NA	NA	NA
MAD_Dr_004_101734	1670	Dr.151724	0	-	-	0	1	101831	NA	NA	NA	NA	-	NA	Dr.151724	NA	NA	NA	NA	NA
MAD_Dr_004_101735	1671	Dr.151724	0	-	-	0	2	101831	NA	NA	NA	NA	-	NA	Dr.151724	NA	NA	NA	NA	NA
MAD_Dr_004_101736	1672	Dr.152221	0	-	-	0	1	101832	NA	NA	NA	NA	-	NA	Dr.152221	NA	NA	NA	NA	NA
MAD_Dr_004_101737	1673	Dr.152695	0	-	-	0	1	101833	NA	NA	NA	NA	-	NA	Dr.152695	NA	NA	NA	NA	NA
MAD_Dr_004_101738	1674	Dr.153616	0	-	-	0	1	101834	NA	NA	NA	NA	-	NA	Dr.153616	NA	NA	NA	NA	NA
MAD_Dr_004_101739	1675	Dr.154309	0	-	-	0	1	101835	NA	NA	NA	NA	-	NA	Dr.154309	NA	NA	NA	NA	NA
MAD_Dr_004_101740	1676	NM_001135682.1	0	-	-	0	1	101836	NM_001135682.1	NM_001135682	NA	NA	559284	NA	NA	NA	NA	NA	ZDB-GENE-100409-1	aqp1a.2
MAD_Dr_004_101741	1677	OTTDART00000012489	2	0	Dr.155224 ; NM_001127475.1	0	1	101837	NA	NA	NA	ENSDARG00000076614	797780	NA	NA	NA	NA	zgc:175175	ZDB-GENE-080516-4	ssuh2.3
MAD_Dr_004_101742	1678	OTTDART00000012760 ; ENSDART00000037824	0	1		0	1	101838	NA	NA	NA	ENSDARG00000023852	393669	NA	NA	NA	NA	LSM4 homolog, U6 small nuclear RNA associated (S. cerevisiae)	ZDB-GENE-040426-1652	lsm4
MAD_Dr_004_101743	1679	OTTDART00000012905	2	1	Dr.76842 ; OTTDART00000012903	0	1	101839	NA	NA	NA	ENSDARG00000003681	322256	NA	NA	NA	NA	eukaryotic translation initiation factor 5	ZDB-GENE-030131-975	eif5
MAD_Dr_004_101744	1680	XM_690208.3	0	-	-	0	1	10184	XM_690208.3	XM_690208	NA	NA	-	NA	NA	NA	NA	NA	NA	NA
MAD_Dr_004_101745	1681	OTTDART00000016066	0	-	-	0	1	101840	NA	NA	NA	ENSDARG00000068372	564648	NA	NA	NA	NA	NA	ZDB-GENE-050419-27	si:ch211-132b12.5
MAD_Dr_004_101746	1682	OTTDART00000021411	2	1	OTTDART00000045771 ; OTTDART00000021409	0	1	101841	NA	NA	NA	ENSDARG00000078945	64674	NA	NA	NA	NA	muscle-specific beta 1 integrin binding protein	ZDB-GENE-030404-1	mibp
MAD_Dr_004_101747	1683	OTTDART00000022498	2	0	ENSDART00000097569 ; Dr.152572	0	1	101842	NA	NA	NA	ENSDARG00000094458	-	NA	NA	NA	NA	NA	ZDB-GENE-060526-325	si:dkey-65b12.12
MAD_Dr_004_101748	1684	OTTDART00000023468	4	0	ENSDART00000076668 ; OTTDART00000018852 ; Dr.78775 ; NM_207072.1	0	1	101843	NA	NA	NA	ENSDARG00000020345	404604	NA	NA	NA	NA	NA	ZDB-GENE-040426-2343	clasp2
MAD_Dr_004_101749	1685	OTTDART00000024519	0	-	-	0	1	101844	NA	NA	NA	ENSDARG00000056030	58044	NA	NA	NA	NA	NA	ZDB-GENE-000329-2	hoxb7a
MAD_Dr_004_101750	1686	OTTDART00000025129	0	-	-	0	1	101845	NA	NA	NA	ENSDARG00000007693	323099	NA	NA	NA	NA	NA	ZDB-GENE-030131-1819	nfkbiab
MAD_Dr_004_101751	1687	OTTDART00000025296	0	-	-	0	1	101846	NA	NA	NA	ENSDARG00000079578	393229	NA	NA	NA	NA	RNA binding protein with multiple splicing 2	ZDB-GENE-040426-741	rbpms2b
MAD_Dr_004_101752	1688	OTTDART00000026956	5	0	ENSDART00000085811 ; OTTDART00000026954 ; ENSDART00000085764 ; Dr.75149 ; NM_001044343.1	0	1	101847	NA	NA	NA	ENSDARG00000076317	556077	NA	NA	NA	NA	procollagen-lysine, 2-oxoglutarate 5-dioxygenase 3	ZDB-GENE-021031-4	plod3
MAD_Dr_004_101753	1689	OTTDART00000028331	0	-	-	0	1	101848	NA	NA	NA	ENSDARG00000052578	574001	NA	NA	NA	NA	NA	ZDB-GENE-050626-100	c6ast4
MAD_Dr_004_101754	1690	OTTDART00000029688	2	1	OTTDART00000029680 ; OTTDART00000029679	0	1	101849	NA	NA	NA	ENSDARG00000041689	393266	NA	NA	NA	NA	NA	ZDB-GENE-040426-1072	usf1
MAD_Dr_004_101755	1691	NM_001002298.2	1	1	OTTDART00000027958	0	1	10185	NM_001002298.2	NM_001002298	asna1	ENSDARG00000018190	325704	arsA arsenite transporter, ATP-binding, homolog 1	NA	NA	NA	arsA arsenite transporter, ATP-binding, homolog 1 (bacterial)	ZDB-GENE-040625-120	asna1
MAD_Dr_004_101756	1692	OTTDART00000030915	1	1	OTTDART00000030914	0	1	101850	NA	NA	NA	ENSDARG00000030636	567483	NA	NA	NA	NA	NA	ZDB-GENE-041210-219	tex30
MAD_Dr_004_101757	1693	OTTDART00000031483	0	-	-	0	1	101851	NA	NA	NA	ENSDARG00000045568	337412	NA	NA	NA	NA	NA	ZDB-GENE-030131-9358	bcat1
MAD_Dr_004_101758	1694	OTTDART00000031691	0	-	-	0	1	101852	NA	NA	NA	ENSDARG00000092159	-	NA	NA	NA	NA	NA	ZDB-GENE-070912-348	si:dkey-10f21.16
MAD_Dr_004_101759	1695	OTTDART00000036591	2	0	OTTDART00000036584 ; OTTDART00000036590	0	1	101853	NA	NA	NA	ENSDARG00000058660	324431	NA	NA	NA	NA	NA	ZDB-GENE-030131-3151	ilf3a
MAD_Dr_004_101760	1696	OTTDART00000037255	0	-	-	0	1	101854	NA	NA	NA	ENSDARG00000032264	445390	NA	NA	NA	NA	NA	ZDB-GENE-041007-1	mybl2b
MAD_Dr_004_101761	1697	OTTDART00000038099	2	0	OTTDART00000038098 ; OTTDART00000038097	0	1	101855	NA	NA	NA	ENSDARG00000060460	791206	NA	NA	NA	NA	pyruvate dehydrogenase kinase, isozyme 3b	ZDB-GENE-070112-1892	pdk3b
MAD_Dr_004_101762	1698	OTTDART00000039459	0	-	-	0	1	101856	NA	NA	NA	ENSDARG00000078161	8388607	NA	NA	NA	NA	NA	ZDB-GENE-080618-3	prdm1c
MAD_Dr_004_101763	1699	OTTDART00000044785	3	1	OTTDART00000044784 ; ENSDART00000100527 ; OTTDART00000044786	0	1	101857	NA	NA	NA	ENSDARG00000079110	406281	NA	NA	NA	NA	NA	ZDB-GENE-040426-1943	cluap1
MAD_Dr_004_101764	1700	ENSDART00000040125	0	-	-	0	1	101858	NA	NA	NA	ENSDARG00000028776	100003274	NA	NA	NA	NA	NA	ZDB-GENE-090821-8	rab38a
MAD_Dr_004_101765	1701	XM_693440.3 ; Dr.151021	0	1		0	1	10186	XM_693440.3	XM_693440	NA	NA	-	NA	Dr.151021	esyt2a	extended synaptotagmin-like protein 2a	extended synaptotagmin-like protein 2a	NA	NA
MAD_Dr_004_101766	1702	ENSDART00000075407	2	0	OTTDART00000028289 ; ENSDART00000047816	0	1	101860	NA	NA	NA	ENSDARG00000053380	436705	NA	NA	NA	NA	zgc:92649	ZDB-GENE-040718-129	fam189a1
MAD_Dr_004_101767	1703	ENSDART00000087478	3	1	XM_001918639.1 ; Dr.91606 ; NM_001089496.1	0	1	101862	NA	NA	NA	ENSDARG00000061380	100037341	NA	NA	NA	NA	zgc:162895	ZDB-GENE-070410-106	zgc:162895
MAD_Dr_004_101768	1704	NM_001161669.1 ; NM_001161670.1 ; Dr.65436	1	1	OTTDART00000040994	0	1	10188	NM_001161669.1	NM_001161669	mbnl2	ENSDARG00000018460	560384	muscleblind-like 2 (Drosophila)	Dr.65436	mbnl2	muscleblind-like 2 (Drosophila)	muscleblind-like 2 (Drosophila)	ZDB-GENE-030131-9582	mbnl2
MAD_Dr_004_101769	1705	NM_001005578.1 ; Dr.36850	5	0	OTTDART00000004135 ; ENSDART00000059673 ; OTTDART00000004131 ; ENSDART00000053350 ; OTTDART00000005194	0	1	101890	NM_001005578.1	NM_001005578	nitr7b	ENSDARG00000069927	449535	novel immune-type receptor 7b	Dr.36850	nitr7b	novel immune-type receptor 7b	similar to novel immune-type receptor 7b, allele 4; novel immune-type receptor 7b	ZDB-GENE-041001-8	nitr7b
MAD_Dr_004_101770	1706	XM_001921264.1	0	-	-	0	1	101891	XM_001921264.1	XM_001921264	NA	NA	-	NA	NA	NA	NA	NA	NA	NA
MAD_Dr_004_101772	1707	Dr.63193	0	-	-	0	1	101894	NA	NA	NA	NA	-	NA	Dr.63193	NA	NA	NA	NA	NA
MAD_Dr_004_101773	1708	Dr.75630	0	-	-	0	1	101895	NA	NA	NA	NA	-	NA	Dr.75630	wu:fk49e12	wu:fk49e12	wu:fk49e12	ZDB-GENE-030131-6616	wu:fk49e12
MAD_Dr_004_101774	1709	Dr.77792	0	-	-	0	1	101896	NA	NA	NA	NA	-	NA	Dr.77792	wu:fb99h05	wu:fb99h05	wu:fb99h05	ZDB-GENE-030131-2217	wu:fb99h02
MAD_Dr_004_101775	1710	Dr.77805	0	-	-	0	1	101897	NA	NA	NA	NA	-	NA	Dr.77805	wu:fc01b08	wu:fc01b08	wu:fc01b08	ZDB-GENE-030131-2230	wu:fc01b08
MAD_Dr_004_101776	1711	Dr.79403	1	1	OTTDART00000023881	0	1	101898	NA	NA	NA	NA	-	NA	Dr.79403	NA	NA	NA	NA	NA
MAD_Dr_004_101777	1712	Dr.79478	0	-	-	0	1	101899	NA	NA	NA	NA	-	NA	Dr.79478	wu:fc83f05	wu:fc83f05	wu:fc83f05	ZDB-GENE-030131-4223	wu:fc83f05
MAD_Dr_004_101779	1713	Dr.82098	0	-	-	0	1	101900	NA	NA	NA	NA	-	NA	Dr.82098	wu:fk88g07	wu:fk88g07	wu:fk88g07	ZDB-GENE-030131-7143	wu:fk88g07
MAD_Dr_004_101780	1714	Dr.83589	0	-	-	0	1	101901	NA	NA	NA	ENSDARG00000078085	447922	NA	Dr.83589	zgc:103688	zgc:103688	zgc:103688	ZDB-GENE-040912-105	snrpg
MAD_Dr_004_101781	1715	Dr.89407	0	-	-	0	1	101902	NA	NA	NA	NA	-	NA	Dr.89407	NA	NA	NA	NA	NA
MAD_Dr_004_101782	1716	Dr.90051	0	-	-	0	1	101903	NA	NA	NA	NA	-	NA	Dr.90051	NA	NA	NA	NA	NA
MAD_Dr_004_101783	1717	Dr.90429	0	-	-	0	1	101904	NA	NA	NA	NA	-	NA	Dr.90429	NA	NA	NA	NA	NA
MAD_Dr_004_101784	1718	Dr.90632	0	-	-	0	1	101905	NA	NA	NA	NA	-	NA	Dr.90632	NA	NA	NA	NA	NA
MAD_Dr_004_101785	1719	Dr.91266	0	-	-	0	1	101906	NA	NA	NA	NA	-	NA	Dr.91266	im:7144773	im:7144773	im:7144773	NA	NA
MAD_Dr_004_101786	1720	Dr.91704	0	-	-	0	1	101907	NA	NA	NA	NA	-	NA	Dr.91704	NA	NA	NA	NA	NA
MAD_Dr_004_101787	1721	Dr.92128	0	-	-	0	1	101908	NA	NA	NA	NA	-	NA	Dr.92128	NA	NA	NA	NA	NA
MAD_Dr_004_101788	1722	Dr.96577	0	-	-	0	1	101909	NA	NA	NA	NA	-	NA	Dr.96577	NA	NA	NA	NA	NA
MAD_Dr_004_101789	1723	Dr.99358	0	-	-	0	1	101910	NA	NA	NA	NA	-	NA	Dr.99358	NA	NA	NA	NA	NA
MAD_Dr_004_101790	1724	Dr.104053	0	-	-	0	1	101911	NA	NA	NA	NA	-	NA	Dr.104053	NA	NA	NA	NA	NA
MAD_Dr_004_101791	1725	Dr.108435	0	-	-	0	1	101912	NA	NA	NA	NA	-	NA	Dr.108435	NA	NA	NA	NA	NA
MAD_Dr_004_101792	1726	Dr.111241	0	-	-	0	1	101913	NA	NA	NA	NA	-	NA	Dr.111241	NA	NA	NA	NA	NA
MAD_Dr_004_101794	1727	Dr.112625	0	-	-	0	1	101915	NA	NA	NA	NA	-	NA	Dr.112625	NA	NA	NA	NA	NA
MAD_Dr_004_101795	1728	Dr.114554	1	0	XM_001337754.2	0	1	101916	NA	NA	NA	ENSDARG00000087816	-	NA	Dr.114554	NA	NA	NA	NA	NA
MAD_Dr_004_101796	1729	Dr.122645	0	-	-	0	1	101917	NA	NA	NA	NA	-	NA	Dr.122645	NA	NA	NA	NA	NA
MAD_Dr_004_101797	1730	Dr.123212	0	-	-	0	1	101918	NA	NA	NA	NA	-	NA	Dr.123212	NA	NA	NA	NA	NA
MAD_Dr_004_101798	1731	Dr.125361	0	-	-	0	1	101919	NA	NA	NA	NA	-	NA	Dr.125361	si:rp71-46j2.8	si:rp71-46j2.8	si:rp71-46j2.8	NA	NA
MAD_Dr_004_101799	1732	XM_001341755.2	0	-	-	0	1	10192	XM_001341755.2	XM_001341755	NA	NA	-	NA	NA	NA	NA	NA	NA	NA
MAD_Dr_004_101800	1733	Dr.125699	0	-	-	0	1	101920	NA	NA	NA	NA	-	NA	Dr.125699	NA	NA	NA	NA	NA
MAD_Dr_004_101801	1734	Dr.126135	0	-	-	0	1	101921	NA	NA	NA	NA	-	NA	Dr.126135	NA	NA	NA	NA	NA
MAD_Dr_004_101802	1735	Dr.126182	0	-	-	0	1	101922	NA	NA	NA	NA	-	NA	Dr.126182	NA	NA	NA	NA	NA
MAD_Dr_004_101803	1736	Dr.126230	0	-	-	0	1	101923	NA	NA	NA	ENSDARG00000019137	266757	NA	Dr.126230	tram1	translocating chain-associating membrane protein 1	translocating chain-associating membrane protein 1	ZDB-GENE-021011-1	tram1
MAD_Dr_004_101804	1737	Dr.126762	1	0	Dr.125667	0	1	101924	NA	NA	NA	NA	-	NA	Dr.126762	NA	NA	NA	NA	NA
MAD_Dr_004_101805	1738	Dr.126810	0	-	-	0	1	101925	NA	NA	NA	NA	-	NA	Dr.126810	NA	NA	NA	NA	NA
MAD_Dr_004_101806	1739	Dr.127348	0	-	-	0	1	101926	NA	NA	NA	NA	-	NA	Dr.127348	NA	NA	NA	NA	NA
MAD_Dr_004_101807	1740	Dr.127574	0	-	-	0	1	101927	NA	NA	NA	NA	-	NA	Dr.127574	NA	NA	NA	NA	NA
MAD_Dr_004_101808	1741	Dr.128546	0	-	-	0	1	101928	NA	NA	NA	NA	-	NA	Dr.128546	NA	NA	NA	NA	NA
MAD_Dr_004_101809	1742	Dr.129740	1	0	OTTDART00000045420	0	1	101929	NA	NA	NA	NA	-	NA	Dr.129740	NA	NA	NA	NA	NA
MAD_Dr_004_101811	1743	Dr.130865	0	-	-	0	1	101930	NA	NA	NA	NA	-	NA	Dr.130865	NA	NA	NA	NA	NA
MAD_Dr_004_101812	1744	Dr.130967	1	0	Dr.129522	0	1	101931	NA	NA	NA	NA	-	NA	Dr.130967	NA	NA	NA	NA	NA
MAD_Dr_004_101813	1745	Dr.131463	0	-	-	0	1	101932	NA	NA	NA	NA	-	NA	Dr.131463	NA	NA	NA	NA	NA
MAD_Dr_004_101814	1746	Dr.132124	1	0	Dr.130126	0	1	101933	NA	NA	NA	NA	-	NA	Dr.132124	NA	NA	NA	NA	NA
MAD_Dr_004_101815	1747	Dr.131746	0	-	-	0	1	101934	NA	NA	NA	NA	-	NA	Dr.131746	NA	NA	NA	NA	NA
MAD_Dr_004_101816	1748	Dr.132798	0	-	-	0	1	101935	NA	NA	NA	NA	-	NA	Dr.132798	NA	NA	NA	NA	NA
MAD_Dr_004_101817	1749	Dr.136624	0	-	-	0	1	101936	NA	NA	NA	NA	-	NA	Dr.136624	NA	NA	NA	NA	NA
MAD_Dr_004_101818	1750	Dr.137556	0	-	-	0	1	101937	NA	NA	NA	NA	-	NA	Dr.137556	NA	NA	NA	NA	NA
MAD_Dr_004_101819	1751	Dr.137566	0	-	-	0	1	101938	NA	NA	NA	NA	-	NA	Dr.137566	NA	NA	NA	NA	NA
MAD_Dr_004_101820	1752	Dr.137722	0	-	-	0	1	101939	NA	NA	NA	NA	-	NA	Dr.137722	NA	NA	NA	NA	NA
MAD_Dr_004_101821	1753	Dr.137844	0	-	-	0	1	101940	NA	NA	NA	NA	-	NA	Dr.137844	NA	NA	NA	NA	NA
MAD_Dr_004_101822	1754	Dr.138526	0	-	-	0	1	101941	NA	NA	NA	NA	-	NA	Dr.138526	NA	NA	NA	NA	NA
MAD_Dr_004_101823	1755	Dr.138545	0	-	-	0	1	101942	NA	NA	NA	NA	-	NA	Dr.138545	NA	NA	NA	NA	NA
MAD_Dr_004_101824	1756	Dr.139681	0	-	-	0	1	101943	NA	NA	NA	NA	-	NA	Dr.139681	NA	NA	NA	NA	NA
MAD_Dr_004_101825	1757	Dr.140113	0	-	-	0	1	101944	NA	NA	NA	NA	-	NA	Dr.140113	NA	NA	NA	NA	NA
MAD_Dr_004_101826	1758	Dr.148996	0	-	-	0	1	101945	NA	NA	NA	ENSDARG00000089787	-	NA	Dr.148996	NA	NA	NA	NA	NA
MAD_Dr_004_101827	1759	Dr.150358	1	1	NM_001004581.1	0	1	101946	NA	NA	NA	NA	-	NA	Dr.150358	im:7141120	im:7141120	im:7141120	ZDB-GENE-041008-212	im:7141120
MAD_Dr_004_101829	1760	Dr.152572	0	-	-	0	1	101948	NA	NA	NA	NA	-	NA	Dr.152572	NA	NA	NA	NA	NA
MAD_Dr_004_101830	1761	Dr.152680	0	-	-	0	1	101949	NA	NA	NA	NA	-	NA	Dr.152680	NA	NA	NA	NA	NA
MAD_Dr_004_101831	1762	Dr.153524	0	-	-	0	1	101950	NA	NA	NA	NA	-	NA	Dr.153524	NA	NA	NA	NA	NA
MAD_Dr_004_101832	1763	XM_001922477.1	0	-	-	0	1	101951	XM_001922477.1	XM_001922477	NA	NA	-	NA	NA	NA	NA	NA	NA	NA
MAD_Dr_004_101833	1764	Dr.155310	2	0	Dr.130110 ; Dr.125487	0	1	101952	NA	NA	NA	NA	-	NA	Dr.155310	NA	NA	NA	NA	NA
MAD_Dr_004_101834	1765	Dr.155310	1	1	Dr.130110	0	2	101952	NA	NA	NA	NA	-	NA	Dr.155310	NA	NA	NA	NA	NA
MAD_Dr_004_101835	1766	OTTDART00000017223	0	-	-	0	1	101953	NA	NA	NA	ENSDARG00000036214	58039	NA	NA	NA	NA	NA	ZDB-GENE-000405-6	dazl
MAD_Dr_004_101836	1767	OTTDART00000025270	0	-	-	0	1	101955	NA	NA	NA	ENSDARG00000068457	8388607	NA	NA	NA	NA	NA	ZDB-GENE-030520-2	tnnt3b
MAD_Dr_004_101837	1768	OTTDART00000026153	1	1	OTTDART00000026152	0	1	101956	NA	NA	NA	ENSDARG00000007409	447887	NA	NA	NA	NA	NA	ZDB-GENE-040912-52	ppifa
MAD_Dr_004_101838	1769	OTTDART00000029813	4	1	Dr.154257 ; OTTDART00000029814 ; OTTDART00000029811 ; Dr.85878	0	1	101957	NA	NA	NA	ENSDARG00000031814	445116	NA	NA	NA	NA	zgc:91936	ZDB-GENE-040801-253	dhrs13b
MAD_Dr_004_101839	1770	OTTDART00000030197	1	0	OTTDART00000030195	0	1	101959	NA	NA	NA	ENSDARG00000021193	-	NA	NA	NA	NA	NA	NA	NA
MAD_Dr_004_101840	1771	OTTDART00000023606	0	-	-	0	1	10196	NA	NA	NA	ENSDARG00000027689	556456	NA	NA	NA	NA	polymerase (DNA directed), delta 1, catalytic subunit	ZDB-GENE-060429-1	pold1
MAD_Dr_004_101841	1772	OTTDART00000030428	0	-	-	0	1	101960	NA	NA	NA	ENSDARG00000041182	337090	NA	NA	NA	NA	ribosomal protein L4	ZDB-GENE-030131-9034	rpl4
MAD_Dr_004_101842	1773	OTTDART00000031102	2	0	OTTDART00000030244 ; NM_213359.1	0	1	101961	NA	NA	NA	ENSDARG00000023645	791592	NA	NA	NA	NA	cysteine conjugate-beta lyase; cytoplasmic (glutamine transaminase K, kyneurenine aminotransferase)	ZDB-GENE-040426-2676	ccbl1
MAD_Dr_004_101843	1774	OTTDART00000032316	20	0	OTTDART00000027061 ; OTTDART00000023286 ; OTTDART00000032315 ; OTTDART00000022415 ; Dr.123068 ; Dr.124644 ; OTTDART00000044074 ; OTTDART00000032085 ; OTTDART00000001964 ; OTTDART00000030007 ; OTTDART00000042751 ; Dr.128704 ; Dr.129117 ; Dr.153657 ; Dr.126819 ; OTTDART00000022577 ; OTTDART00000023729 ; Dr.152501 ; Dr.125347 ; Dr.126080	0	1	101962	NA	NA	NA	ENSDARG00000092348	-	NA	NA	NA	NA	NA	ZDB-GENE-070912-383	si:dkey-15h14.4
MAD_Dr_004_101844	1775	OTTDART00000033082	4	1	XM_001923314.1 ; OTTDART00000033083 ; ENSDART00000098463 ; OTTDART00000033080	0	1	101963	NA	NA	NA	ENSDARG00000060350	8388607	NA	NA	NA	NA	NA	NA	NA
MAD_Dr_004_101845	1776	OTTDART00000034742	7	0	OTTDART00000034743 ; OTTDART00000034745 ; OTTDART00000034754 ; OTTDART00000034750 ; OTTDART00000034740 ; OTTDART00000034738 ; OTTDART00000025771	0	1	101964	NA	NA	NA	ENSDARG00000087164	790917	NA	NA	NA	NA	crystallin, gamma M2d2; crystallin, gamma M2d1; zgc:171792; crystallin, gamma M2d8; crystallin, gamma M2d4; hypothetical protein LOC100148662; crystallin, gamma M2d3; zgc:86723; zgc:171758; zgc:173493; zgc:173645; zgc:173452; novel protein similar to crystallin, gamma family; zgc:162402	ZDB-GENE-060918-3	crygm2d4
MAD_Dr_004_101846	1777	OTTDART00000038332	0	-	-	0	1	101965	NA	NA	NA	ENSDARG00000011594	30731	NA	NA	NA	NA	NA	ZDB-GENE-991008-16	smarcb1b
MAD_Dr_004_101847	1778	OTTDART00000039086	0	-	-	0	1	101966	NA	NA	NA	ENSDARG00000044093	560828	NA	NA	NA	NA	ribosomal protein L13a	ZDB-GENE-030131-168	rpl13a
MAD_Dr_004_101848	1779	OTTDART00000040412	6	0	ENSDART00000113450 ; Dr.79262 ; OTTDART00000026468 ; ENSDART00000112924 ; ENSDART00000056962 ; NM_001003869.1	0	1	101967	NA	NA	NA	ENSDARG00000039020	445392	NA	NA	NA	NA	F-box protein 5	ZDB-GENE-030131-4027	fbxo5
MAD_Dr_004_101849	1780	OTTDART00000041020	0	-	-	0	1	101968	NA	NA	NA	ENSDARG00000092278	-	NA	NA	NA	NA	NA	ZDB-GENE-090313-213	si:dkey-18j14.4
MAD_Dr_004_101850	1781	ENSDART00000115057	1	1	OTTDART00000034870	0	1	10197	NA	NA	NA	ENSDARG00000023443	-	NA	NA	NA	NA	tight junction protein 2b (zona occludens 2)	ZDB-GENE-040718-58	tjp2b
MAD_Dr_004_101851	1782	OTTDART00000042816	2	0	Dr.75618 ; NM_001110105.2	0	1	101970	NA	NA	NA	ENSDARG00000060392	558193	NA	NA	NA	NA	zgc:171444	ZDB-GENE-030131-494	ash2l
MAD_Dr_004_101852	1783	ENSDART00000005903	1	1	OTTDART00000036477	0	1	101971	NA	NA	NA	ENSDARG00000009447	81541	NA	NA	NA	NA	ATP synthase, H+ transporting, mitochondrial F0 complex, subunit c (subunit 9)	ZDB-GENE-020814-1	atp5g3b
MAD_Dr_004_101853	1784	ENSDART00000014831	0	-	-	0	1	101972	NA	NA	NA	ENSDARG00000011283	100330771	NA	NA	NA	NA	NA	NA	NA
MAD_Dr_004_101854	1785	ENSDART00000022839	3	0	ENSDART00000066629 ; NM_001003422.2 ; Dr.80492	0	1	101973	NA	NA	NA	ENSDARG00000046062	445027	NA	NA	NA	NA	zgc:92241	ZDB-GENE-040801-7	sumo2b
MAD_Dr_004_101856	1786	ENSDART00000045182	1	1	XM_001920310.1	0	1	101976	NA	NA	NA	ENSDARG00000051711	100150713	NA	NA	NA	NA	NA	NA	NA
MAD_Dr_004_101857	1787	OTTDART00000041727	1	1	XM_687574.2	0	1	101977	NA	NA	NA	ENSDARG00000037487	-	NA	NA	NA	NA	NA	ZDB-GENE-081112-1	march1
MAD_Dr_004_101858	1788	ENSDART00000056215	0	-	-	0	1	101978	NA	NA	NA	NA	-	NA	NA	NA	NA	NA	NA	NA
MAD_Dr_004_101859	1789	ENSDART00000097631 ; XM_001919823.1	0	1		0	1	101979	XM_001919823.1	XM_001919823	NA	ENSDARG00000067784	-	NA	NA	NA	NA	NA	NA	NA
MAD_Dr_004_101860	1790	OTTDART00000030029	1	1	XM_001920964.1	0	1	101980	NA	NA	NA	ENSDARG00000063613	-	NA	NA	NA	NA	NA	NA	NA
MAD_Dr_004_101861	1791	OTTDART00000013970	2	0	OTTDART00000013971 ; XM_679515.3	0	1	101981	NA	NA	NA	ENSDARG00000094840	556666	NA	NA	NA	NA	NA	ZDB-GENE-050208-379	si:dkey-21e2.13
MAD_Dr_004_101862	1792	ENSDART00000112110	0	-	-	0	1	101988	NA	NA	NA	NA	-	NA	NA	NA	NA	NA	NA	NA
MAD_Dr_004_101863	1793	OTTDART00000039577	1	0	Dr.104747	0	1	10199	NA	NA	NA	ENSDARG00000018228	8388607	NA	NA	NA	NA	NA	ZDB-GENE-081104-48	htr2cl1
MAD_Dr_004_101864	1794	XM_001333095.2	3	1	ENSDART00000101649 ; OTTDART00000041235 ; Dr.113661	0	1	101993	XM_001333095.2	XM_001333095	NA	NA	-	NA	NA	NA	NA	NA	NA	NA
MAD_Dr_004_101865	1795	XM_001923614.1	1	0	OTTDART00000033622	0	1	101994	XM_001923614.1	XM_001923614	NA	NA	-	NA	NA	NA	NA	NA	NA	NA
MAD_Dr_004_101866	1796	XM_001342727.2	0	-	-	0	1	101996	XM_001342727.2	XM_001342727	NA	ENSDARG00000070011	100003133	NA	NA	NA	NA	similar to astacin like metallo-protease	ZDB-GENE-070912-146	si:ch211-167j6.4
MAD_Dr_004_101867	1797	XM_001343883.1	0	-	-	0	1	101997	XM_001343883.1	XM_001343883	NA	ENSDARG00000075046	100004674	NA	NA	NA	NA	similar to ring finger protein 151	ZDB-GENE-121214-234	rnf151
MAD_Dr_004_101868	1798	XM_001921589.1	0	-	-	0	1	101999	XM_001921589.1	XM_001921589	NA	NA	100148443	NA	NA	NA	NA	NA	NA	NA
MAD_Dr_004_101869	1799	NM_001042745.1	0	-	-	0	1	102	NM_001042745.1	NM_001042745	dync1h1	NA	335110	dynein, cytoplasmic 1, heavy chain 1	NA	NA	NA	dynein, cytoplasmic 1, heavy chain 1	ZDB-GENE-030131-7050	dync1h1
MAD_Dr_004_101872	1800	XM_001921138.1	0	-	-	0	1	102001	XM_001921138.1	XM_001921138	NA	NA	-	NA	NA	NA	NA	NA	NA	NA
MAD_Dr_004_101873	1801	XM_001345281.2	2	0	Dr.110750 ; XM_001345229.2	0	1	102002	XM_001345281.2	XM_001345281	NA	NA	-	NA	NA	NA	NA	NA	NA	NA
MAD_Dr_004_101874	1802	Dr.23814	0	-	-	0	1	102005	NA	NA	NA	NA	-	NA	Dr.23814	wu:fb68d10	wu:fb68d10	wu:fb68d10	ZDB-GENE-030131-1351	wu:fb68d10
MAD_Dr_004_101875	1803	Dr.40342	0	-	-	0	1	102006	NA	NA	NA	NA	-	NA	Dr.40342	si:dkeyp-78a1.2	si:dkeyp-78a1.2	si:dkeyp-78a1.2	NA	NA
MAD_Dr_004_101876	1804	Dr.43183	0	-	-	0	1	102007	NA	NA	NA	ENSDARG00000038635	100005893	NA	Dr.43183	magoh	mago-nashi homolog, proliferation-associated (Dros	mago-nashi homolog, proliferation-associated (Drosophila)	ZDB-GENE-041216-1	magoh
MAD_Dr_004_101877	1805	Dr.57235	0	-	-	0	1	102008	NA	NA	NA	NA	-	NA	Dr.57235	NA	NA	NA	NA	NA
MAD_Dr_004_101878	1806	Dr.70411	0	-	-	0	1	102009	NA	NA	NA	NA	-	NA	Dr.70411	NA	NA	NA	NA	NA
MAD_Dr_004_101879	1807	Dr.79882	0	-	-	0	1	102010	NA	NA	NA	NA	-	NA	Dr.79882	NA	NA	NA	NA	NA
MAD_Dr_004_101880	1808	Dr.82727	0	-	-	0	1	102011	NA	NA	NA	ENSDARG00000003307	-	NA	Dr.82727	NA	NA	NA	NA	NA
MAD_Dr_004_101881	1809	Dr.82790	0	-	-	0	1	102012	NA	NA	NA	ENSDARG00000074422	393687	NA	Dr.82790	zgc:73107	zgc:73107	zgc:73107	ZDB-GENE-040426-1672	ndufa13
MAD_Dr_004_101882	1810	Dr.86673	1	0	XM_001337087.2	0	1	102013	NA	NA	NA	NA	-	NA	Dr.86673	NA	NA	NA	NA	NA
MAD_Dr_004_101883	1811	Dr.87556	0	-	-	0	1	102014	NA	NA	NA	NA	794625	NA	Dr.87556	NA	NA	NA	ZDB-GENE-110914-234	si:dkeyp-80c12.10
MAD_Dr_004_101884	1812	Dr.90183	0	-	-	0	1	102015	NA	NA	NA	NA	-	NA	Dr.90183	NA	NA	NA	NA	NA
MAD_Dr_004_101885	1813	Dr.90618	0	-	-	0	1	102016	NA	NA	NA	NA	-	NA	Dr.90618	NA	NA	NA	NA	NA
MAD_Dr_004_101886	1814	Dr.93401	0	-	-	0	1	102017	NA	NA	NA	NA	-	NA	Dr.93401	NA	NA	NA	NA	NA
MAD_Dr_004_101887	1815	Dr.95755	0	-	-	0	1	102018	NA	NA	NA	NA	-	NA	Dr.95755	NA	NA	NA	NA	NA
MAD_Dr_004_101888	1816	Dr.95822	0	-	-	0	1	102019	NA	NA	NA	NA	-	NA	Dr.95822	NA	NA	NA	NA	NA
MAD_Dr_004_101889	1817	Dr.96254	0	-	-	0	1	102020	NA	NA	NA	NA	-	NA	Dr.96254	NA	NA	NA	NA	NA
MAD_Dr_004_101890	1818	XM_687110.3	1	1	ENSDART00000115233	0	1	102021	XM_687110.3	XM_687110	NA	NA	-	NA	NA	NA	NA	NA	NA	NA
MAD_Dr_004_101891	1819	Dr.117452	0	-	-	0	1	102023	NA	NA	NA	NA	-	NA	Dr.117452	NA	NA	NA	NA	NA
MAD_Dr_004_101892	1820	Dr.118790	0	-	-	0	1	102024	NA	NA	NA	NA	560526	NA	Dr.118790	NA	NA	NA	ZDB-GENE-110512-2	shprh
MAD_Dr_004_101893	1821	Dr.120859	0	-	-	0	1	102025	NA	NA	NA	NA	-	NA	Dr.120859	NA	NA	NA	NA	NA
MAD_Dr_004_101894	1822	Dr.123040	0	-	-	0	1	102026	NA	NA	NA	NA	-	NA	Dr.123040	NA	NA	NA	NA	NA
MAD_Dr_004_101895	1823	Dr.125059	0	-	-	0	1	102027	NA	NA	NA	NA	-	NA	Dr.125059	NA	NA	NA	NA	NA
MAD_Dr_004_101896	1824	Dr.126065	7	0	OTTDART00000029901 ; OTTDART00000023283 ; Dr.139806 ; OTTDART00000029900 ; Dr.133295 ; Dr.119216 ; OTTDART00000006437	0	1	102028	NA	NA	NA	NA	-	NA	Dr.126065	NA	NA	NA	NA	NA
MAD_Dr_004_101897	1825	Dr.127191	0	-	-	0	1	102029	NA	NA	NA	NA	-	NA	Dr.127191	NA	NA	NA	NA	NA
MAD_Dr_004_101898	1826	ENSDART00000025428	2	0	Dr.75828 ; NM_131415.1	0	1	10203	NA	NA	NA	ENSDARG00000017354	30689	NA	NA	NA	NA	eph-like receptor tyrosine kinase 6	ZDB-GENE-990415-63	epha2a
MAD_Dr_004_101899	1827	Dr.128052	0	-	-	0	1	102030	NA	NA	NA	NA	-	NA	Dr.128052	NA	NA	NA	NA	NA
MAD_Dr_004_101900	1828	Dr.128119	0	-	-	0	1	102031	NA	NA	NA	NA	-	NA	Dr.128119	NA	NA	NA	NA	NA
MAD_Dr_004_101901	1829	Dr.129295	0	-	-	0	1	102032	NA	NA	NA	NA	-	NA	Dr.129295	NA	NA	NA	NA	NA
MAD_Dr_004_101902	1830	XM_001922611.1	3	0	ENSDART00000112046 ; XR_045087.1 ; XM_001339019.2	0	1	102033	XM_001922611.1	XM_001922611	NA	NA	798192	NA	NA	NA	NA	NA	ZDB-GENE-080225-10	im:7152855
MAD_Dr_004_101903	1831	Dr.131014	1	1	ENSDART00000112896	0	1	102034	NA	NA	NA	NA	-	NA	Dr.131014	NA	NA	NA	NA	NA
MAD_Dr_004_101904	1832	Dr.131692	0	-	-	0	1	102035	NA	NA	NA	NA	-	NA	Dr.131692	NA	NA	NA	NA	NA
MAD_Dr_004_101905	1833	Dr.132032	0	-	-	0	1	102036	NA	NA	NA	NA	-	NA	Dr.132032	NA	NA	NA	NA	NA
MAD_Dr_004_101906	1834	Dr.134433	0	-	-	0	1	102037	NA	NA	NA	NA	-	NA	Dr.134433	NA	NA	NA	NA	NA
MAD_Dr_004_101907	1835	Dr.134997	0	-	-	0	1	102038	NA	NA	NA	NA	-	NA	Dr.134997	NA	NA	NA	NA	NA
MAD_Dr_004_101908	1836	Dr.136106	0	-	-	0	1	102039	NA	NA	NA	NA	-	NA	Dr.136106	NA	NA	NA	NA	NA
MAD_Dr_004_101909	1837	XM_691716.3 ; Dr.104557	0	1		0	1	10204	XM_691716.3	XM_691716	NA	NA	-	NA	Dr.104557	NA	NA	NA	NA	NA
MAD_Dr_004_101910	1838	Dr.136196	0	-	-	0	1	102040	NA	NA	NA	NA	-	NA	Dr.136196	NA	NA	NA	NA	NA
MAD_Dr_004_101911	1839	Dr.136792	0	-	-	0	1	102041	NA	NA	NA	NA	-	NA	Dr.136792	NA	NA	NA	NA	NA
MAD_Dr_004_101912	1840	Dr.137062	0	-	-	0	1	102042	NA	NA	NA	NA	-	NA	Dr.137062	NA	NA	NA	NA	NA
MAD_Dr_004_101913	1841	Dr.137527	0	-	-	0	1	102043	NA	NA	NA	NA	-	NA	Dr.137527	NA	NA	NA	NA	NA
MAD_Dr_004_101914	1842	Dr.137641	0	-	-	0	1	102044	NA	NA	NA	NA	-	NA	Dr.137641	NA	NA	NA	NA	NA
MAD_Dr_004_101915	1843	Dr.139099	0	-	-	0	1	102045	NA	NA	NA	NA	-	NA	Dr.139099	NA	NA	NA	NA	NA
MAD_Dr_004_101916	1844	Dr.140131	0	-	-	0	1	102046	NA	NA	NA	NA	-	NA	Dr.140131	NA	NA	NA	NA	NA
MAD_Dr_004_101917	1845	Dr.141757	0	-	-	0	1	102047	NA	NA	NA	NA	-	NA	Dr.141757	NA	NA	NA	NA	NA
MAD_Dr_004_101918	1846	Dr.143240	1	1	OTTDART00000024699	0	1	102048	NA	NA	NA	NA	-	NA	Dr.143240	NA	NA	NA	NA	NA
MAD_Dr_004_101919	1847	Dr.143783	0	-	-	0	1	102049	NA	NA	NA	NA	-	NA	Dr.143783	NA	NA	NA	NA	NA
MAD_Dr_004_101920	1848	ENSDART00000113638	1	0	NM_001130649.1	0	1	102051	NA	NA	NA	NA	-	NA	NA	NA	NA	zgc:194215	NA	NA
MAD_Dr_004_101921	1849	Dr.150705	3	0	Dr.33889 ; NM_001003431.1 ; ENSDART00000053077	0	1	102052	NA	NA	NA	ENSDARG00000069734	445037	NA	Dr.150705	zgc:92880	zgc:92880	hypothetical LOC100000780; zgc:92880	ZDB-GENE-040801-164	zgc:92880
MAD_Dr_004_101922	1850	Dr.150920	1	1	Dr.150584	0	1	102053	NA	NA	NA	NA	-	NA	Dr.150920	id:ibd5043	id:ibd5043	id:ibd5043	ZDB-GENE-030131-7119	r3hdm1
MAD_Dr_004_101923	1851	Dr.150961	0	-	-	0	1	102054	NA	NA	NA	NA	-	NA	Dr.150961	NA	NA	NA	NA	NA
MAD_Dr_004_101924	1852	Dr.153127	0	-	-	0	1	102055	NA	NA	NA	NA	-	NA	Dr.153127	NA	NA	NA	NA	NA
MAD_Dr_004_101925	1853	Dr.155255	0	-	-	0	1	102056	NA	NA	NA	NA	-	NA	Dr.155255	NA	NA	NA	NA	NA
MAD_Dr_004_101926	1854	OTTDART00000021351	0	-	-	0	1	102057	NA	NA	NA	ENSDARG00000062476	492409	NA	NA	NA	NA	small nuclear RNA activating complex, polypeptide 5	ZDB-GENE-041111-50	snapc5
MAD_Dr_004_101927	1855	OTTDART00000024375	1	1	OTTDART00000024376	0	1	102058	NA	NA	NA	ENSDARG00000055996	407690	NA	NA	NA	NA	ribosomal protein S8	ZDB-GENE-030131-8626	rps8a
MAD_Dr_004_101928	1856	OTTDART00000027477	5	0	ENSDART00000078634 ; Dr.32300 ; NM_213262.1 ; OTTDART00000027475 ; OTTDART00000027476	0	1	102059	NA	NA	NA	ENSDARG00000056186	406546	NA	NA	NA	NA	zgc:77429	ZDB-GENE-040426-2405	eif5a2
MAD_Dr_004_101929	1857	OTTDART00000027951	2	0	OTTDART00000027950 ; OTTDART00000027949	0	1	102060	NA	NA	NA	ENSDARG00000037897	493611	NA	NA	NA	NA	zgc:103629	ZDB-GENE-041121-5	glyr1
MAD_Dr_004_101930	1858	OTTDART00000030934	29	0	OTTDART00000030928 ; OTTDART00000030929 ; OTTDART00000033811 ; OTTDART00000031156 ; OTTDART00000011160 ; OTTDART00000005159 ; OTTDART00000016258 ; OTTDART00000012424 ; OTTDART00000031161 ; OTTDART00000035746 ; Dr.116945 ; OTTDART00000033813 ; OTTDART00000031120 ; OTTDART00000035749 ; OTTDART00000035750 ; Dr.125348 ; Dr.116151 ; OTTDART00000035771 ; OTTDART00000035754 ; OTTDART00000011161 ; Dr.115…	0	1	102061	NA	NA	NA	ENSDARG00000092254	-	NA	NA	NA	NA	NA	ZDB-GENE-070912-642	si:dkeyp-33e11.1
MAD_Dr_004_101931	1859	OTTDART00000034814	0	-	-	0	1	102062	NA	NA	NA	ENSDARG00000092239	-	NA	NA	NA	NA	NA	ZDB-GENE-081104-388	si:dkey-242k1.4
MAD_Dr_004_101932	1860	OTTDART00000035576	0	-	-	0	1	102063	NA	NA	NA	ENSDARG00000059054	393971	NA	NA	NA	NA	similar to pyruvate dehydrogenase kinase, isoenzyme 2; pyruvate dehydrogenase kinase, isoenzyme 2	ZDB-GENE-040426-939	pdk2b
MAD_Dr_004_101933	1861	OTTDART00000035828	2	1	ENSDART00000013434 ; OTTDART00000025446	0	1	102064	NA	NA	NA	ENSDARG00000013063	442923	NA	NA	NA	NA	NA	ZDB-GENE-040723-3	oxct1a
MAD_Dr_004_101934	1862	OTTDART00000038157	0	-	-	0	1	102065	NA	NA	NA	ENSDARG00000017037	541530	NA	NA	NA	NA	inhibitor of kappa light polypeptide gene enhancer in B-cells, kinase gamma	ZDB-GENE-050327-68	ikbkg
MAD_Dr_004_101935	1863	OTTDART00000039109	2	1	XM_001344096.1 ; Dr.115661	0	1	102066	NA	NA	NA	ENSDARG00000088589	8388607	NA	NA	NA	NA	NA	ZDB-GENE-050506-38	ponzr3
MAD_Dr_004_101936	1864	OTTDART00000039263	0	-	-	0	1	102067	NA	NA	NA	ENSDARG00000071433	8388607	NA	NA	NA	NA	NA	ZDB-GENE-070822-12	smyhc2
MAD_Dr_004_101937	1865	OTTDART00000041296	2	1	Dr.111367 ; XM_001333711.2	0	1	102068	NA	NA	NA	ENSDARG00000093120	793888	NA	NA	NA	NA	NA	ZDB-GENE-090313-177	si:dkey-117m1.4
MAD_Dr_004_101938	1866	OTTDART00000045260	1	1	OTTDART00000045259	0	1	102069	NA	NA	NA	ENSDARG00000092903	751757	NA	NA	NA	NA	zgc:153317	ZDB-GENE-060825-309	zgc:153317
MAD_Dr_004_101939	1867	ENSDART00000020884	2	1	Dr.86558 ; OTTDART00000022391	0	1	102070	NA	NA	NA	ENSDARG00000004307	447932	NA	NA	NA	NA	LY6/PLAUR domain containing 6	ZDB-GENE-040912-117	lypd6
MAD_Dr_004_101940	1868	ENSDART00000067803	0	-	-	0	1	102071	NA	NA	NA	ENSDARG00000046119	336550	NA	NA	NA	NA	ribosomal protein S3	ZDB-GENE-030131-8494	rps3
MAD_Dr_004_101941	1869	XM_001918869.1 ; Dr.151102	3	1	NM_212656.2 ; ENSDART00000114314 ; Dr.16524	0	1	102072	XM_001918869.1	XM_001918869	NA	NA	-	NA	Dr.151102	NA	NA	NA	NA	NA
MAD_Dr_004_101942	1870	Dr.5444	0	-	-	0	1	102074	NA	NA	NA	NA	-	NA	Dr.5444	NA	NA	NA	NA	NA
MAD_Dr_004_101943	1871	Dr.5444	0	-	-	0	2	102074	NA	NA	NA	NA	-	NA	Dr.5444	NA	NA	NA	NA	NA
MAD_Dr_004_101944	1872	Dr.14409	1	1	NM_001013517.1	0	1	102075	NA	NA	NA	NA	541390	NA	Dr.14409	zgc:110155	zgc:110155	zgc:110155	ZDB-GENE-050320-87	zgc:110155
MAD_Dr_004_101945	1873	Dr.15359	0	-	-	0	1	102076	NA	NA	NA	ENSDARG00000022817	100000771	NA	Dr.15359	pvalb3	parvalbumin 3	parvalbumin 3	ZDB-GENE-040426-945	pvalb3
MAD_Dr_004_101946	1874	Dr.18535	0	-	-	0	1	102077	NA	NA	NA	NA	-	NA	Dr.18535	NA	NA	NA	NA	NA
MAD_Dr_004_101947	1875	Dr.54096	0	-	-	0	1	102078	NA	NA	NA	NA	-	NA	Dr.54096	wu:fd16g09	wu:fd16g09	wu:fd16g09	NA	NA
MAD_Dr_004_101948	1876	Dr.74546	0	-	-	0	1	102079	NA	NA	NA	NA	-	NA	Dr.74546	wu:fb93d04	wu:fb93d04	wu:fb93d04	ZDB-GENE-061013-363	dcaf12
MAD_Dr_004_101949	1877	Dr.74546	0	-	-	0	2	102079	NA	NA	NA	NA	-	NA	Dr.74546	wu:fb93d04	wu:fb93d04	wu:fb93d04	ZDB-GENE-061013-363	dcaf12
MAD_Dr_004_101950	1878	Dr.75382	0	-	-	0	1	102080	NA	NA	NA	NA	-	NA	Dr.75382	NA	NA	NA	NA	NA
MAD_Dr_004_101951	1879	Dr.81156	0	-	-	0	1	102081	NA	NA	NA	NA	-	NA	Dr.81156	NA	NA	NA	NA	NA
MAD_Dr_004_101952	1880	Dr.85792	0	-	-	0	1	102082	NA	NA	NA	NA	-	NA	Dr.85792	NA	NA	NA	NA	NA
MAD_Dr_004_101953	1881	Dr.85951	0	-	-	0	1	102083	NA	NA	NA	NA	-	NA	Dr.85951	NA	NA	NA	NA	NA
MAD_Dr_004_101954	1882	Dr.86264	0	-	-	0	1	102084	NA	NA	NA	NA	-	NA	Dr.86264	NA	NA	NA	NA	NA
MAD_Dr_004_101955	1883	Dr.93671	0	-	-	0	1	102085	NA	NA	NA	NA	-	NA	Dr.93671	NA	NA	NA	NA	NA
MAD_Dr_004_101956	1884	Dr.94674	0	-	-	0	1	102086	NA	NA	NA	NA	-	NA	Dr.94674	NA	NA	NA	NA	NA
MAD_Dr_004_101957	1885	Dr.95096	0	-	-	0	1	102087	NA	NA	NA	NA	-	NA	Dr.95096	NA	NA	NA	NA	NA
MAD_Dr_004_101958	1886	Dr.95954	0	-	-	0	1	102088	NA	NA	NA	NA	-	NA	Dr.95954	NA	NA	NA	NA	NA
MAD_Dr_004_101959	1887	Dr.96598	0	-	-	0	1	102089	NA	NA	NA	NA	-	NA	Dr.96598	NA	NA	NA	NA	NA
MAD_Dr_004_101960	1888	Dr.99155	0	-	-	0	1	102090	NA	NA	NA	NA	-	NA	Dr.99155	NA	NA	NA	NA	NA
MAD_Dr_004_101961	1889	Dr.99973	0	-	-	0	1	102091	NA	NA	NA	NA	-	NA	Dr.99973	NA	NA	NA	NA	NA
MAD_Dr_004_101962	1890	Dr.104626	0	-	-	0	1	102092	NA	NA	NA	NA	-	NA	Dr.104626	wu:fa94h02	wu:fa94h02	wu:fa94h02	ZDB-GENE-030131-8700	wu:fa94h02
MAD_Dr_004_101963	1891	Dr.111095	0	-	-	0	1	102093	NA	NA	NA	NA	-	NA	Dr.111095	NA	NA	NA	NA	NA
MAD_Dr_004_101964	1892	Dr.111200	0	-	-	0	1	102094	NA	NA	NA	NA	-	NA	Dr.111200	si:rp71-78h1.1	si:rp71-78h1.1	si:rp71-78h1.1	NA	NA
MAD_Dr_004_101965	1893	Dr.112194	0	-	-	0	1	102095	NA	NA	NA	NA	-	NA	Dr.112194	NA	NA	NA	NA	NA
MAD_Dr_004_101966	1894	Dr.112573	0	-	-	0	1	102096	NA	NA	NA	NA	-	NA	Dr.112573	NA	NA	NA	NA	NA
MAD_Dr_004_101967	1895	Dr.119710	0	-	-	0	1	102097	NA	NA	NA	NA	-	NA	Dr.119710	NA	NA	NA	NA	NA
MAD_Dr_004_101968	1896	Dr.124024	0	-	-	0	1	102098	NA	NA	NA	NA	-	NA	Dr.124024	NA	NA	NA	NA	NA
MAD_Dr_004_101969	1897	Dr.125139	0	-	-	0	1	102099	NA	NA	NA	NA	-	NA	Dr.125139	NA	NA	NA	NA	NA
MAD_Dr_004_101970	1898	ENSDART00000087250	2	1	XM_001919706.1 ; OTTDART00000012324	0	1	1021	NA	NA	NA	ENSDARG00000061308	566841	NA	NA	NA	NA	CREB binding protein a	ZDB-GENE-050208-439	crebbpa
MAD_Dr_004_101971	1899	OTTDART00000005688	0	-	-	0	1	10210	NA	NA	NA	ENSDARG00000004581	568615	NA	NA	NA	NA	NA	ZDB-GENE-041001-122	sel1l
MAD_Dr_004_101972	1900	Dr.125299	0	-	-	0	1	102100	NA	NA	NA	NA	-	NA	Dr.125299	NA	NA	NA	NA	NA
MAD_Dr_004_101973	1901	Dr.125408	8	0	Dr.130301 ; Dr.131942 ; Dr.154434 ; Dr.130350 ; Dr.130062 ; Dr.130065 ; Dr.131851 ; Dr.125697	0	1	102101	NA	NA	NA	NA	-	NA	Dr.125408	NA	NA	NA	NA	NA
MAD_Dr_004_101974	1902	Dr.126187	0	-	-	0	1	102102	NA	NA	NA	NA	-	NA	Dr.126187	NA	NA	NA	NA	NA
MAD_Dr_004_101975	1903	Dr.126679	0	-	-	0	1	102103	NA	NA	NA	NA	-	NA	Dr.126679	NA	NA	NA	NA	NA
MAD_Dr_004_101976	1904	Dr.126778	0	-	-	0	1	102104	NA	NA	NA	NA	-	NA	Dr.126778	NA	NA	NA	NA	NA
MAD_Dr_004_101977	1905	Dr.126929	0	-	-	0	1	102105	NA	NA	NA	NA	-	NA	Dr.126929	NA	NA	NA	NA	NA
MAD_Dr_004_101978	1906	Dr.127108	2	0	Dr.78530 ; NM_200682.2	0	1	102106	NA	NA	NA	NA	-	NA	Dr.127108	NA	NA	NA	NA	NA
MAD_Dr_004_101979	1907	Dr.127811	0	-	-	0	1	102107	NA	NA	NA	NA	-	NA	Dr.127811	NA	NA	NA	NA	NA
MAD_Dr_004_101980	1908	Dr.128207	0	-	-	0	1	102108	NA	NA	NA	NA	-	NA	Dr.128207	NA	NA	NA	NA	NA
MAD_Dr_004_101981	1909	Dr.128461	0	-	-	0	1	102109	NA	NA	NA	NA	-	NA	Dr.128461	NA	NA	NA	NA	NA
MAD_Dr_004_101983	1910	Dr.128734	1	0	Dr.52011	0	1	102110	NA	NA	NA	NA	-	NA	Dr.128734	NA	NA	NA	NA	NA
MAD_Dr_004_101984	1911	Dr.128788	0	-	-	0	1	102111	NA	NA	NA	NA	-	NA	Dr.128788	NA	NA	NA	NA	NA
MAD_Dr_004_101985	1912	Dr.128848	1	1	OTTDART00000017122	0	1	102112	NA	NA	NA	NA	-	NA	Dr.128848	NA	NA	NA	NA	NA
MAD_Dr_004_101986	1913	Dr.129112	2	0	OTTDART00000042920 ; Dr.92318	0	1	102113	NA	NA	NA	NA	-	NA	Dr.129112	NA	NA	NA	NA	NA
MAD_Dr_004_101987	1914	Dr.129201	2	0	Dr.131696 ; Dr.154330	0	1	102114	NA	NA	NA	NA	-	NA	Dr.129201	NA	NA	NA	NA	NA
MAD_Dr_004_101988	1915	Dr.130824	0	-	-	0	1	102115	NA	NA	NA	NA	-	NA	Dr.130824	NA	NA	NA	NA	NA
MAD_Dr_004_101989	1916	Dr.131604	2	0	Dr.131643 ; Dr.153955	0	1	102116	NA	NA	NA	NA	-	NA	Dr.131604	NA	NA	NA	NA	NA
MAD_Dr_004_101990	1917	Dr.131714	0	-	-	0	1	102117	NA	NA	NA	NA	-	NA	Dr.131714	NA	NA	NA	NA	NA
MAD_Dr_004_101991	1918	Dr.131795	6	0	Dr.132078 ; Dr.131921 ; Dr.129012 ; OTTDART00000004471 ; Dr.136163 ; Dr.127028	0	1	102118	NA	NA	NA	NA	-	NA	Dr.131795	NA	NA	NA	NA	NA
MAD_Dr_004_101992	1919	Dr.135798	5	0	Dr.130275 ; Dr.120509 ; Dr.124229 ; Dr.124809 ; Dr.126767	0	1	102119	NA	NA	NA	NA	-	NA	Dr.135798	NA	NA	NA	NA	NA
MAD_Dr_004_101993	1920	OTTDART00000015334	1	1	XM_681838.3	0	1	10212	NA	NA	NA	ENSDARG00000069168	558609	NA	NA	NA	NA	NA	ZDB-GENE-030131-9311	si:dkey-73n10.1
MAD_Dr_004_101994	1921	Dr.136411	0	-	-	0	1	102120	NA	NA	NA	NA	-	NA	Dr.136411	NA	NA	NA	NA	NA
MAD_Dr_004_101995	1922	Dr.136798	0	-	-	0	1	102121	NA	NA	NA	NA	-	NA	Dr.136798	NA	NA	NA	NA	NA
MAD_Dr_004_101996	1923	Dr.136834	0	-	-	0	1	102122	NA	NA	NA	NA	-	NA	Dr.136834	NA	NA	NA	NA	NA
MAD_Dr_004_101997	1924	Dr.136944	0	-	-	0	1	102123	NA	NA	NA	NA	-	NA	Dr.136944	NA	NA	NA	NA	NA
MAD_Dr_004_101998	1925	Dr.137063	0	-	-	0	1	102124	NA	NA	NA	NA	-	NA	Dr.137063	NA	NA	NA	NA	NA
MAD_Dr_004_101999	1926	Dr.137584	0	-	-	0	1	102125	NA	NA	NA	NA	-	NA	Dr.137584	NA	NA	NA	NA	NA
MAD_Dr_004_102000	1927	Dr.137595	0	-	-	0	1	102126	NA	NA	NA	NA	-	NA	Dr.137595	notch1a	notch homolog 1a	notch homolog 1a	NA	NA
MAD_Dr_004_102001	1928	Dr.137719	0	-	-	0	1	102127	NA	NA	NA	NA	-	NA	Dr.137719	NA	NA	NA	NA	NA
MAD_Dr_004_102002	1929	Dr.137795	0	-	-	0	1	102128	NA	NA	NA	NA	-	NA	Dr.137795	NA	NA	NA	NA	NA
MAD_Dr_004_102003	1930	Dr.138095	0	-	-	0	1	102129	NA	NA	NA	NA	-	NA	Dr.138095	NA	NA	NA	NA	NA
MAD_Dr_004_102004	1931	ENSDART00000110968	4	1	ENSDART00000114888 ; ENSDART00000034242 ; Dr.75269 ; NM_001003741.1	0	1	10213	NA	NA	NA	NA	-	NA	NA	NA	NA	phosphatidylinositol binding clathrin assembly pro	NA	NA
MAD_Dr_004_102005	1932	Dr.138538	0	-	-	0	1	102130	NA	NA	NA	NA	-	NA	Dr.138538	NA	NA	NA	NA	NA
MAD_Dr_004_102006	1933	Dr.138727	0	-	-	0	1	102131	NA	NA	NA	NA	-	NA	Dr.138727	NA	NA	NA	NA	NA
MAD_Dr_004_102007	1934	Dr.139018	0	-	-	0	1	102132	NA	NA	NA	NA	-	NA	Dr.139018	NA	NA	NA	NA	NA
MAD_Dr_004_102008	1935	Dr.141187	0	-	-	0	1	102133	NA	NA	NA	NA	-	NA	Dr.141187	NA	NA	NA	NA	NA
MAD_Dr_004_102009	1936	Dr.148644	0	-	-	0	1	102134	NA	NA	NA	NA	-	NA	Dr.148644	NA	NA	NA	NA	NA
MAD_Dr_004_102010	1937	Dr.150215	0	-	-	0	1	102135	NA	NA	NA	NA	-	NA	Dr.150215	id:ibd5122	id:ibd5122	id:ibd5122	ZDB-GENE-030219-42	id:ibd5122
MAD_Dr_004_102011	1938	Dr.150215	0	-	-	0	2	102135	NA	NA	NA	NA	-	NA	Dr.150215	id:ibd5122	id:ibd5122	id:ibd5122	ZDB-GENE-030219-42	id:ibd5122
MAD_Dr_004_102012	1939	XM_001921371.1	0	-	-	0	1	102136	XM_001921371.1	XM_001921371	NA	NA	-	NA	NA	NA	NA	NA	NA	NA
MAD_Dr_004_102013	1940	Dr.150993	0	-	-	0	1	102137	NA	NA	NA	NA	-	NA	Dr.150993	NA	NA	NA	NA	NA
MAD_Dr_004_102015	1941	Dr.153281	0	-	-	0	1	102139	NA	NA	NA	NA	-	NA	Dr.153281	NA	NA	NA	NA	NA
MAD_Dr_004_102016	1942	XM_001923652.1 ; XM_001921769.1	12	0	XM_001333228.2 ; XM_001335163.1 ; XM_001922604.1 ; XM_001923500.1 ; XM_001334411.1 ; XM_001923863.1 ; Dr.119851 ; XR_029228.1 ; XM_001919581.1 ; XM_681639.3 ; XM_679208.3 ; Dr.71212	0	1	10214	XM_001923652.1	XM_001923652	NA	NA	-	NA	NA	NA	NA	NA	NA	NA
MAD_Dr_004_102017	1943	OTTDART00000016254 ; OTTDART00000016258	26	0	OTTDART00000005159 ; OTTDART00000035753 ; Dr.116151 ; OTTDART00000011160 ; XM_001343754.2 ; OTTDART00000030934 ; OTTDART00000002146 ; OTTDART00000005160 ; Dr.130252 ; Dr.142585 ; OTTDART00000033814 ; OTTDART00000030933 ; OTTDART00000033813 ; OTTDART00000031120 ; OTTDART00000030928 ; OTTDART00000012424 ; OTTDART00000011162 ; Dr.127590 ; Dr.154221 ; OTTDART00000009881 ; OTTDART00000009879 ; OTTDART…	0	1	102140	NA	NA	NA	ENSDARG00000092636	-	NA	NA	NA	NA	NA	ZDB-GENE-050420-390	si:ch211-260c23.1
MAD_Dr_004_102018	1944	OTTDART00000020895	3	0	ENSDART00000114543 ; OTTDART00000020897 ; OTTDART00000020906	0	1	102142	NA	NA	NA	ENSDARG00000055332	-	NA	NA	NA	NA	NA	ZDB-GENE-060503-448	si:dkey-28d5.11
MAD_Dr_004_102019	1945	OTTDART00000020900	1	0	ENSDART00000114543	0	1	102143	NA	NA	NA	ENSDARG00000093876	-	NA	NA	NA	NA	NA	ZDB-GENE-060503-353	si:dkey-28d5.10
MAD_Dr_004_102020	1946	OTTDART00000023469	1	0	OTTDART00000025888	0	1	102144	NA	NA	NA	ENSDARG00000020345	404604	NA	NA	NA	NA	NA	ZDB-GENE-040426-2343	clasp2
MAD_Dr_004_102021	1947	OTTDART00000024371	0	-	-	0	1	102145	NA	NA	NA	ENSDARG00000056196	322493	NA	NA	NA	NA	solute carrier family 2 (facilitated glucose transporter), member 2	ZDB-GENE-030131-1213	slc2a2
MAD_Dr_004_102022	1948	OTTDART00000026086	0	-	-	0	1	102146	NA	NA	NA	ENSDARG00000055838	445217	NA	NA	NA	NA	methyltransferase 10 domain containing	ZDB-GENE-040801-130	mettl16
MAD_Dr_004_102023	1949	OTTDART00000026213	1	1	ENSDART00000005879	0	1	102147	NA	NA	NA	ENSDARG00000001788	335191	NA	NA	NA	NA	ATP synthase, H+ transporting, mitochondrial F1 complex, O subunit	ZDB-GENE-050522-147	atp5o
MAD_Dr_004_102024	1950	OTTDART00000028031	0	-	-	0	1	102148	NA	NA	NA	ENSDARG00000057899	564984	NA	NA	NA	NA	zgc:114081	ZDB-GENE-050913-78	zgc:114081
MAD_Dr_004_102025	1951	OTTDART00000028773	3	0	OTTDART00000028772 ; Dr.40716 ; NM_001024412.1	0	1	102149	NA	NA	NA	ENSDARG00000053012	554116	NA	NA	NA	NA	zgc:112045	ZDB-GENE-050522-266	ubxn8
MAD_Dr_004_102026	1952	ENSDART00000112165 ; ENSDART00000058666 ; ENSDART00000111796	3	0	OTTDART00000037471 ; Dr.48538 ; NM_001034977.2	0	1	10215	NA	NA	NA	ENSDARG00000040111	-	NA	NA	NA	NA	NA	ZDB-GENE-061013-96	pi4kb
MAD_Dr_004_102027	1953	OTTDART00000029537	1	1	OTTDART00000029536	0	1	102150	NA	NA	NA	ENSDARG00000043938	436900	NA	NA	NA	NA	NA	ZDB-GENE-040718-372	lrrc57
MAD_Dr_004_102028	1954	OTTDART00000029921	0	-	-	0	1	102151	NA	NA	NA	ENSDARG00000011961	393871	NA	NA	NA	NA	NA	ZDB-GENE-040426-1863	csrp2
MAD_Dr_004_102029	1955	OTTDART00000032741	3	1	OTTDART00000032740 ; ENSDART00000087714 ; XR_045234.1	0	1	102152	NA	NA	NA	ENSDARG00000061490	567461	NA	NA	NA	NA	wu:fa03e02	ZDB-GENE-070912-400	u2surp
MAD_Dr_004_102031	1956	OTTDART00000034124	1	0	Dr.112435	0	1	102154	NA	NA	NA	ENSDARG00000020929	337591	NA	NA	NA	NA	family with sequence similarity 49, member B	ZDB-GENE-030131-9537	fam49ba
MAD_Dr_004_102032	1957	OTTDART00000034240	0	-	-	0	1	102155	NA	NA	NA	ENSDARG00000055470	562014	NA	NA	NA	NA	NA	ZDB-GENE-051113-132	cdc16
MAD_Dr_004_102033	1958	OTTDART00000034386	0	-	-	0	1	102156	NA	NA	NA	ENSDARG00000055052	450004	NA	NA	NA	NA	zgc:103474	ZDB-GENE-041010-118	map2
MAD_Dr_004_102034	1959	OTTDART00000034876	0	-	-	0	1	102157	NA	NA	NA	ENSDARG00000058940	557793	NA	NA	NA	NA	NA	ZDB-GENE-081104-197	si:ch211-248e11.2
MAD_Dr_004_102035	1960	OTTDART00000037236	0	-	-	0	1	102158	NA	NA	NA	ENSDARG00000078500	559007	NA	NA	NA	NA	NA	ZDB-GENE-051129-2	dap3
MAD_Dr_004_102036	1961	OTTDART00000039051	0	-	-	0	1	102159	NA	NA	NA	ENSDARG00000011510	406455	NA	NA	NA	NA	NA	ZDB-GENE-040426-2213	rcc2
MAD_Dr_004_102037	1962	OTTDART00000043113 ; OTTDART00000043114	0	1		0	1	102160	NA	NA	NA	ENSDARG00000087779	321231	NA	NA	NA	NA	NA	ZDB-GENE-030131-9808	si:ch211-241o7.5
MAD_Dr_004_102038	1963	OTTDART00000044422	0	-	-	0	1	102161	NA	NA	NA	ENSDARG00000094442	-	NA	NA	NA	NA	NA	ZDB-GENE-091118-45	si:dkeyp-73g8.5
MAD_Dr_004_102039	1964	OTTDART00000045718	5	1	ENSDART00000063562 ; ENSDART00000061535 ; OTTDART00000045715 ; Dr.81664 ; NM_200598.2	0	1	102162	NA	NA	NA	ENSDARG00000043296	393570	NA	NA	NA	NA	interferon regulatory factor 6	ZDB-GENE-040426-1137	irf6
MAD_Dr_004_102040	1965	ENSDART00000013762	3	0	XM_677867.3 ; XM_001345944.2 ; Dr.102502	0	1	102163	NA	NA	NA	ENSDARG00000091166	-	NA	NA	NA	NA	NA	NA	NA
MAD_Dr_004_102041	1966	ENSDART00000044446	6	0	XM_695012.3 ; OTTDART00000033210 ; OTTDART00000033206 ; ENSDART00000039079 ; XM_695031.3 ; NM_001045270.1	0	1	102164	NA	NA	NA	NA	-	NA	NA	NA	NA	finTRIM family, member 15	NA	NA
MAD_Dr_004_102042	1967	ENSDART00000052773	2	1	Dr.36660 ; NM_001076730.1	0	1	102165	NA	NA	NA	ENSDARG00000069489	767763	NA	NA	NA	NA	zgc:153610	ZDB-GENE-060929-132	exoc6b
MAD_Dr_004_102043	1968	ENSDART00000056047	5	0	ENSDART00000067605 ; NM_001017707.1 ; ENSDART00000102263 ; ENSDART00000067604 ; ENSDART00000067603	0	1	102166	NA	NA	NA	NA	-	NA	NA	NA	NA	zgc:110286	NA	NA
MAD_Dr_004_102044	1969	OTTDART00000029181	1	1	Dr.86818	0	1	102167	NA	NA	NA	ENSDARG00000045091	541330	NA	NA	NA	NA	mitochondrial ribosomal protein L10	ZDB-GENE-050320-19	mrpl10
MAD_Dr_004_102045	1970	OTTDART00000028057	1	1	Dr.90388	0	1	102168	NA	NA	NA	ENSDARG00000052223	570333	NA	NA	NA	NA	zgc:114180	ZDB-GENE-050913-106	rcvrna
MAD_Dr_004_102046	1971	ENSDART00000114413 ; OTTDART00000024581	1	0	Dr.83374	0	1	102169	NA	NA	NA	ENSDARG00000054942	405830	NA	NA	NA	NA	lectin, galactoside-binding, soluble, 1 (galectin 1)-like 1; hypothetical LOC791523; lectin, galactoside-binding, soluble, 1 (galectin 1)-like 2	ZDB-GENE-050318-2	lgals2a
MAD_Dr_004_102047	1972	ENSDART00000112322 ; OTTDART00000030822	0	1		0	1	102170	NA	NA	NA	ENSDARG00000095142	8388607	NA	NA	NA	NA	NA	NA	NA
MAD_Dr_004_102048	1973	ENSDART00000113057 ; OTTDART00000027383	0	1		0	1	102171	NA	NA	NA	ENSDARG00000077643	553752	NA	NA	NA	NA	LY6/PLAUR domain containing 6B; hypothetical LOC554606	ZDB-GENE-050522-38	lypd6b
MAD_Dr_004_102049	1974	XM_001921309.1	1	0	Dr.133157	0	1	102173	XM_001921309.1	XM_001921309	NA	NA	-	NA	NA	NA	NA	NA	NA	NA
MAD_Dr_004_102050	1975	OTTDART00000032157	0	-	-	0	1	102174	NA	NA	NA	ENSDARG00000007320	336710	NA	NA	NA	NA	ribosomal protein L7	ZDB-GENE-030131-8654	rpl7
MAD_Dr_004_102051	1976	OTTDART00000017480	4	0	Dr.78872 ; ENSDART00000105485 ; XM_001345690.2 ; ENSDART00000105317	0	1	102175	NA	NA	NA	ENSDARG00000071378	558738	NA	NA	NA	NA	hypothetical LOC100007213; si:dkey-78l4.14	ZDB-GENE-050309-178	si:dkey-78l4.14
MAD_Dr_004_102052	1977	NM_001002503.1	1	0	Dr.109068	0	1	102176	NM_001002503.1	NM_001002503	ndfip1l	ENSDARG00000008057	436776	Nedd4 family interacting protein 1, like	NA	NA	NA	Nedd4 family interacting protein 1, like	ZDB-GENE-040718-207	ndfip1l
MAD_Dr_004_102053	1978	Dr.13577	0	-	-	0	1	102177	NA	NA	NA	NA	-	NA	Dr.13577	wu:fa06h01	wu:fa06h01	wu:fa06h01	ZDB-GENE-030131-6815	wu:fa06h01
MAD_Dr_004_102054	1979	Dr.31916	1	0	Dr.153319	0	1	102178	NA	NA	NA	ENSDARG00000026035	437020	NA	Dr.31916	NA	NA	hypothetical LOC792161; zgc:100921	ZDB-GENE-040718-247	ube2b
MAD_Dr_004_102055	1980	Dr.62903	0	-	-	0	1	102179	NA	NA	NA	NA	-	NA	Dr.62903	NA	NA	NA	NA	NA
MAD_Dr_004_102056	1981	NM_001171587.1	0	-	-	0	1	10218	NM_001171587.1	NM_001171587	NA	NA	564431	NA	NA	NA	NA	NA	ZDB-GENE-050107-3	prox1b
MAD_Dr_004_102057	1982	Dr.75298	0	-	-	0	1	102180	NA	NA	NA	NA	-	NA	Dr.75298	si:ch211-214c7.6	si:ch211-214c7.6	si:ch211-214c7.6	ZDB-GENE-061207-17	pkn1a
MAD_Dr_004_102058	1983	Dr.76688	0	-	-	0	1	102181	NA	NA	NA	NA	-	NA	Dr.76688	NA	NA	NA	NA	NA
MAD_Dr_004_102059	1984	Dr.80237	1	1	NM_178291.2	0	1	102182	NA	NA	NA	ENSDARG00000042845	352920	NA	Dr.80237	oxtl	oxytocin-like	oxytocin-like	ZDB-GENE-030407-1	oxt
MAD_Dr_004_102060	1985	Dr.81762	0	-	-	0	1	102183	NA	NA	NA	NA	-	NA	Dr.81762	NA	NA	NA	NA	NA
MAD_Dr_004_102061	1986	Dr.81828	3	0	XM_001918740.1 ; Dr.122014 ; NM_001114900.1	0	1	102184	NA	NA	NA	NA	-	NA	Dr.81828	NA	NA	NA	NA	NA
MAD_Dr_004_102062	1987	Dr.83580	0	-	-	0	1	102185	NA	NA	NA	NA	-	NA	Dr.83580	NA	NA	NA	NA	NA
MAD_Dr_004_102063	1988	Dr.84687	0	-	-	0	1	102186	NA	NA	NA	NA	-	NA	Dr.84687	NA	NA	NA	NA	NA
MAD_Dr_004_102064	1989	Dr.85043	0	-	-	0	1	102187	NA	NA	NA	NA	-	NA	Dr.85043	NA	NA	NA	NA	NA
MAD_Dr_004_102065	1990	Dr.85555	0	-	-	0	1	102188	NA	NA	NA	ENSDARG00000016855	436751	NA	Dr.85555	sf3b5	splicing factor 3b, subunit 5	splicing factor 3b, subunit 5	ZDB-GENE-040718-181	sf3b5
MAD_Dr_004_102066	1991	Dr.85784	3	1	ENSDART00000104763 ; Dr.151510 ; NM_001033735.1	0	1	102189	NA	NA	NA	NA	-	NA	Dr.85784	NA	NA	NA	NA	NA
MAD_Dr_004_102067	1992	NM_001163291.1	0	-	-	0	1	10219	NM_001163291.1	NM_001163291	gpr126	ENSDARG00000054137	561970	G protein-coupled receptor 126	NA	NA	NA	G protein-coupled receptor 126; similar to G protein-coupled receptor 126 beta 1	ZDB-GENE-041014-357	gpr126
MAD_Dr_004_102068	1993	OTTDART00000007929	0	-	-	0	1	102190	NA	NA	NA	ENSDARG00000043436	570444	NA	NA	NA	NA	NA	ZDB-GENE-041014-144	si:dkey-5n18.1
MAD_Dr_004_102069	1994	Dr.95432	2	0	ENSDART00000085748 ; Dr.93521	0	1	102191	NA	NA	NA	NA	-	NA	Dr.95432	NA	NA	NA	NA	NA
MAD_Dr_004_102070	1995	Dr.97490	0	-	-	0	1	102192	NA	NA	NA	NA	-	NA	Dr.97490	NA	NA	NA	NA	NA
MAD_Dr_004_102071	1996	Dr.97735	0	-	-	0	1	102193	NA	NA	NA	NA	-	NA	Dr.97735	NA	NA	NA	NA	NA
MAD_Dr_004_102072	1997	Dr.97990	0	-	-	0	1	102194	NA	NA	NA	NA	-	NA	Dr.97990	NA	NA	NA	NA	NA
MAD_Dr_004_102073	1998	Dr.99427	0	-	-	0	1	102195	NA	NA	NA	NA	-	NA	Dr.99427	NA	NA	NA	NA	NA
MAD_Dr_004_102074	1999	Dr.99642	0	-	-	0	1	102196	NA	NA	NA	NA	-	NA	Dr.99642	NA	NA	NA	NA	NA
[truncated: 86,755 more rows]
