# Supplementary material for: Transcriptome data on maternal RNA of 24 individual zebrafish eggs from five sibling mothers
Source: Data Brief. 2016 Apr 26;8:69–72. doi: 10.1016/j.dib.2016.04.045 (PMC4887590; doi:10.1016/j.dib.2016.04.045)
Supplement: Supplementary file 1 — Supplementary material [file mmc1.zip › Supplemental_File_SD8.txt]

ProbeID	idx	Designed_on	Cross_hybs	cross_only	Cross_hybs_ids	is_subseq	Direction	TC	REFSEQ	REFSEQ_s	refseq.symb	MERGED_ENSG	ENTREZ	refseq.descr	unigene	unigene.symb	unigene.descr	Gene.Name	zfin	zfin_descr	Oocyte_11	Oocyte_12	Oocyte_13	Oocyte_14	Oocyte_15	Oocyte_21	Oocyte_22	Oocyte_23	Oocyte_24	Oocyte_25	Oocyte_31	Oocyte_32	Oocyte_33	Oocyte_34	Oocyte_35	Oocyte_41	Oocyte_42	Oocyte_43	Oocyte_44	Oocyte_45	Oocyte_51	Oocyte_52	Oocyte_53	Oocyte_54
MAD_Dr_004_100002	3	ENSDART00000033957	3	1	ENSDART00000010266 ; Dr.82049 ; XM_001920465.1	0	1	1000	NA	NA	NA	ENSDARG00000018847	557849	NA	NA	NA	NA	im:7159098	ZDB-GENE-080225-38	utp20	9.33539035469392	7.08214904135387	7.51569983828404	7.8008998999203	7.78790255939143	8.51963625284321	7.84862294042934	10.0098286173681	7.53138146051631	8.4178525148859	9.43149760425805	9.39660478118186	9.65284497300198	8.45121111183233	7.4178525148859	9.56224242422107	9.38370429247405	8.79279029430106	9.16239132875691	9.51668494930961	8.56033283421244	7.94836723158468	8.83920378809694	8.11634396123747
MAD_Dr_004_100005	6	NM_001004675.1	4	0	Dr.108187 ; ENSDART00000054097 ; XM_001330922.1 ; OTTDART00000039651	0	1	100002	NM_001004675.1	NM_001004675	zgc:101851	ENSDARG00000037199	447937	zgc:101851	NA	NA	NA	hypothetical LOC791746; zgc:101851	ZDB-GENE-040912-123	zgc:101851	11.1081977225358	8.17990909001493	8.48179943166575	9.03342300153745	8.2667865406949	9.67771964164101	8.46352437327118	11.9080172610628	8.11894107272351	8.70390357344466	11.0129736483745	11.1179677037171	11.6755160440828	9.71424551766612	8.36194377373524	10.5166849493096	10.6908710092923	9.68123841177781	10.5381889320524	11.1579784499454	9.79441586635011	8.61102479730735	10.0244471240406	9.4093909361377
MAD_Dr_004_100007	8	Dr.48209	1	1	Dr.134874	0	1	100004	NA	NA	NA	NA	-	NA	Dr.48209	NA	NA	NA	NA	NA	7.2667865406949	6.4178525148859	6.35755200461808	6.43462822763672	6.59991284218713	6.6724253419715	6.68650052718322	7.57364718749332	6.25738784269265	6.39231742277876	6.90689059560852	7.24317398347295	7.59618975614441	6.55458885167764	6.56985560833095	7.37503943134692	7.10852445677817	7.01122725542325	7.29462074889163	7.39231742277876	7	6.49185309632967	7.14465824283188	6.95419631038687
MAD_Dr_004_100020	21	Dr.87684	0	-	-	0	1	100016	NA	NA	NA	ENSDARG00000070362	402821	NA	Dr.87684	cx30.9	connexin 30.9	connexin 30.9	ZDB-GENE-050616-2	cx30.9	7.63299519714296	6.52356195605701	6.61470984411521	6.64385618977472	6.59991284218713	8.83130724380205	7.78135971352466	10.0901124196643	7.74146698640115	8.37937836707126	9.06339508128851	8.5077946401987	8.95128471496697	8.04984854945056	7.27146302790437	8.52356195605701	8.43462822763673	8.55842071326866	8.5077946401987	8.86418614465428	7.41362792902417	6.70735913208088	7.56985560833095	7.43462822763672
MAD_Dr_004_100033	34	XM_691857.3	0	-	-	0	1	100029	XM_691857.3	XM_691857	NA	NA	568525	NA	NA	NA	NA	NA	NA	NA	8.48381577726426	7.22881869049588	7.38370429247405	7.8008998999203	7.18487534290828	8.66533591718518	7.92184093707449	9.62479545586024	7.4757334309664	8.34207466799914	8.99717948093762	8.70043971814109	9.17741953798924	8.41362792902417	7.2240016741981	8.90839262077375	8.82495874052852	8.57364718749332	8.85798099512757	9.35535109642481	7.90689059560852	7.27612440527424	8.18982455888002	7.72109918870719
MAD_Dr_004_100038	38	Dr.123165	0	-	-	0	1	100033	NA	NA	NA	NA	-	NA	Dr.123165	NA	NA	NA	NA	NA	10.9162526988122	8.01680828768655	8.67419226814568	8.81057163474115	8.62205181945638	9.37503943134693	8.58120058192496	11.4858293087019	8.26209484537018	9.09011241966429	10.6626683755175	11.0285967770671	11.3564519702218	9.59618975614441	8.43879185257826	10.7944158663501	10.8745971924016	10.0216740428584	10.6402449362223	11.0292872269682	9.77643303244473	8.77807712953536	10.1124395067816	9.26795708440284
MAD_Dr_004_100041	41	Dr.124459	0	-	-	0	1	100036	NA	NA	NA	NA	-	NA	Dr.124459	NA	NA	NA	NA	NA	7.70043971814109	6.55458885167764	6.56985560833095	6.74146698640115	6.62935662007961	6.62935662007961	6.39231742277876	7.55842071326866	6.34872815423108	6.52356195605701	7.51569983828404	7.2667865406949	7.53915881110803	6.92481250360578	6.49984588708321	8.17492568250068	7.8703647195834	7.7279204545632	7.81698362325538	8.02790599656988	7.13955135239879	6.59245703726808	7.31288295528436	6.75488750216347
MAD_Dr_004_100058	58	Dr.136355	63	0	ENSDART00000099417 ; Dr.84072 ; XM_001338542.2 ; Dr.136141 ; Dr.136010 ; Dr.118131 ; Dr.82180 ; Dr.131287 ; XM_001332029.2 ; XR_045078.1 ; XM_001922997.1 ; OTTDART00000027454 ; Dr.129403 ; Dr.130029 ; Dr.129653 ; Dr.135461 ; Dr.135448 ; Dr.154166 ; Dr.137940 ; Dr.88043 ; NM_001076634.1 ; ENSDART00000009839 ; Dr.93039 ; NM_001114563.1 ; Dr.140904 ; XM_001921006.1 ; XR_045012.1 ; Dr.129518 ; Dr.128…	0	1	100051	NA	NA	NA	NA	-	NA	Dr.136355	NA	NA	NA	NA	NA	8.21916852046216	6.85798099512757	6.97727992349992	7.21916852046216	6.90086680798075	7.37503943134692	6.96578428466209	8.29920801838728	6.74146698640115	6.85798099512757	8.01402047031493	8.10328780841202	8.73131903102506	7.45121111183233	6.64385618977472	8.09803208296053	8.27146302790437	7.96000193206808	7.98299357469431	8.57364718749332	7.74819284958946	7.05528243550119	7.73470962022584	7.49984588708321
MAD_Dr_004_100077	77	OTTDART00000028075	2	1	OTTDART00000028071 ; Dr.46194	0	1	100070	NA	NA	NA	ENSDARG00000056318	449817	NA	NA	NA	NA	zgc:103534	ZDB-GENE-041010-67	kansl2	10.3049216695817	8.403012023575	8.88569637333939	8.96866679319521	8.75988818322183	10.0774833568595	9.57459352733761	11.5588989811467	9.12412131182919	9.91438513215544	10.6934869574993	9.81618368143234	10.9432473959016	9.85330955540367	8.4241662888181	10.2143191208008	10.0814834380937	9.97584796800678	9.92035285541508	10.6156296369681	9.44190670454224	8.4797802640291	9.58683978796183	9.09803208296053
MAD_Dr_004_100078	78	OTTDART00000029291	1	1	ENSDART00000065397	0	1	100071	NA	NA	NA	ENSDARG00000044540	447939	NA	NA	NA	NA	zgc:101826	ZDB-GENE-040912-126	fkbp2	13.1909820795012	10.5584207132687	11.2051823262286	11.3342732853072	10.7193888209421	11.9210970881068	11.0402897210257	13.543333961671	10.6702136367386	11.3917806060132	13.3324562007738	13.1586885735819	13.6824460095693	12.243173983473	10.9772799234999	12.57931593758	12.5545888516776	11.8352609186275	12.5413386579708	12.6779398163901	12.1885888457073	11.0084286220706	12.4687513039811	11.9690267021508
MAD_Dr_004_100082	82	OTTDART00000038532	4	1	ENSDART00000017176 ; OTTDART00000038529 ; Dr.33715 ; NM_001033107.2	0	1	100076	NA	NA	NA	ENSDARG00000016484	613144	NA	NA	NA	NA	dyskeratosis congenita 1, dyskerin	ZDB-GENE-031118-120	dkc1	9.86573327085176	7.82972273508606	8.52943055414615	8.44086916761087	8.3151495622563	8.78790255939143	8.24792751344359	10.1098306542788	8.17990909001493	9.01959072835788	9.77643303244473	10.0714623625566	10.3619437737352	9.15228484230658	7.98299357469431	10.5764843467969	10.5255208090951	10.12153351734	10.5323559252888	10.7632123668144	9.68211676495007	8.61470984411521	10.0042204663182	9
MAD_Dr_004_100083	83	OTTDART00000039015	3	1	ENSDART00000014983 ; OTTDART00000039012 ; OTTDART00000039019	0	1	100077	NA	NA	NA	ENSDARG00000033738	337226	NA	NA	NA	NA	NA	ZDB-GENE-030131-9170	zgc:153867	12.5353968923118	9.88417051910844	10.3564519702218	11.078817949962	10.4304525516655	11.4993476328766	10.3297963382207	13.063563610585	10.1774195379892	10.7813597135247	12.5875431413718	12.7370360365402	13.2895866650808	11.9029403231283	10.1661630826461	11.9019981856685	12.0637321201969	11.0774833568595	11.9684868050419	12.2045711442492	11.4189067312579	10.4393114618188	12.1421070573025	11.3434633436679
MAD_Dr_004_100089	89	OTTDART00000044519	4	0	ENSDART00000018868 ; OTTDART00000027206 ; NM_199779.1 ; Dr.77341	0	1	100083	NA	NA	NA	ENSDARG00000018491	554998	NA	NA	NA	NA	protein disulfide isomerase associated 4	ZDB-GENE-030131-5493	pdia4	9.56033283421244	7.55458885167764	7.73809225962049	8.02236781302845	7.83289001416474	8.58871463558226	8.23840473932508	10.4609677625704	7.83920378809694	8.38801728534514	9.71080643369935	9.63662462054365	10.3971398062356	8.4655664048094	7.87958324961278	10.4512111118323	10.0112272554233	10.1510165388922	10.0306671362469	10.3151495622563	8.92035285541508	7.97727992349992	9.06069593168755	8.43254190038826
MAD_Dr_004_100090	90	OTTDART00000045382	5	1	OTTDART00000045376 ; ENSDART00000104299 ; OTTDART00000045374 ; Dr.76537 ; XM_704218.3	0	1	100084	NA	NA	NA	ENSDARG00000091351	325896	NA	NA	NA	NA	NA	ZDB-GENE-030521-29	cnp	11.7515440590891	9.56033283421244	10.1421070573025	10.3253054550897	10.025831668332	11.0396045179538	10.4706588740606	12.3834343018228	10.1019756709492	10.7936033092794	11.1267044728432	11.6657800283295	12.0603581826421	10.9038818457362	9.42836017270429	11.7644569636199	11.6309496268329	10.9113919878435	11.4361909954814	11.9922302649659	11.1780423288648	9.81378119121704	11.292321632802	10.5708044377245
MAD_Dr_004_100091	91	ENSDART00000019898	1	1	NM_001002556.1	0	1	100085	NA	NA	NA	ENSDARG00000013075	436829	NA	NA	NA	NA	zgc:92770	ZDB-GENE-040718-294	mrpl11	11.632995197143	9.7515440590891	10.5176693881338	10.4863322527687	9.75822321472672	11.3442959079158	10.6834332928354	12.8255551008708	10.3869402453243	10.9233274854192	12.1036156563945	11.748612176737	12.585432051593	11.3874788658424	9.91139198784346	11.602698865018	11.6886874232225	11.1273495410591	11.6843103111243	12.025831668332	11.0660891904578	9.98441845880114	11.4152135987653	10.9262959947811
MAD_Dr_004_100093	93	ENSDART00000073883	1	1	NM_001037110.1	0	1	100088	NA	NA	NA	ENSDARG00000052103	567734	NA	NA	NA	NA	deoxythymidylate kinase (thymidylate kinase)	ZDB-GENE-990603-11	dtymk	10.7338627196785	7.92777796208234	8.26912667914942	8.76818432477693	8.38370429247405	9.07681559705083	8.14720492494223	10.9549232920303	7.5077946401987	8.34651373316563	10.3465137331656	10.5068034377956	10.5655781367843	9.03479896257727	7.91886323727459	10.2609195336629	10.4046093978377	9.63299519714296	10.5868397879618	10.616548843779	9.5352753766208	8.54689445988764	9.97010589061218	9.19967234483636
MAD_Dr_004_100100	100	NM_001017583.1 ; ENSDART00000043305 ; Dr.104593	1	0	Dr.77847	0	1	100144	NM_001017583.1	NM_001017583	zgc:110726	ENSDARG00000068289	550245	zgc:110726	Dr.104593	zgc:110726	zgc:110726	similar to eukaryotic translation initiation factor 3, subunit 12; zgc:110726	ZDB-GENE-050417-45	eif3k	12.3205185246327	10.2443638351205	11.135388651579	11.3100446796475	10.5717526435035	11.7862696276485	11.2357150947619	12.5689061545021	10.9177450134432	11.654636028528	12.6884688827327	12.0886226306078	12.9581901836937	11.7632123668144	10.4335854411505	12.0828143376723	12.244512497601	11.5565060546719	11.8676648483807	12.6875943895761	11.5579422867874	10.5147140541385	12.0280787227049	11.4046093978377
MAD_Dr_004_100101	101	NM_001003456.1	2	0	OTTDART00000037799 ; Dr.34068	0	1	100145	NM_001003456.1	NM_001003456	txndc17	ENSDARG00000058079	445062	thioredoxin domain containing 17	NA	NA	NA	thioredoxin domain containing 17	ZDB-GENE-040801-193	txndc17	12.5435152161522	9.87805091272854	10.199058823653	10.8209766926212	10.0484868739923	11.3495576866205	10.4553272203046	13.0411457674763	9.73809225962049	10.4320198468125	12.6614441019282	12.518161355757	13.0462714065991	11.5352753766208	10.4204866128258	12.298062567719	12.2775780024157	11.5355183977687	12.2369111114446	12.4374920101254	11.4109812670438	10.0953970227926	11.714674827308	11.1830150008828
MAD_Dr_004_100103	103	Dr.3757	0	-	-	0	1	100147	NA	NA	NA	NA	-	NA	Dr.3757	wu:fc13c09	wu:fc13c09	wu:fc13c09	ZDB-GENE-030131-2612	wu:fc13c09	8.72109918870719	6.7279204545632	7.12928301694497	7.37503943134692	7.13955135239879	7.29462074889163	6.89481776330794	8.71080643369935	6.90689059560852	7.29462074889163	8.53915881110803	8.63662462054365	8.90388184573618	7.64745842645492	6.88264304936184	9.46352437327118	9.71938882094208	8.81378119121704	9.10590850857116	9.47370574961942	8.69870466677034	7.98868468677217	9.05528243550119	8.41574176829009
MAD_Dr_004_100104	104	Dr.10674	0	-	-	0	1	100148	NA	NA	NA	ENSDARG00000061228	572231	NA	Dr.10674	NA	NA	hypothetical LOC572231	ZDB-GENE-100922-122	pfdn4	8.5077946401987	7.19967234483636	7.55458885167764	7.61470984411521	7.2336196767597	8.32192809488736	7.70043971814109	8.78135971352466	7.38370429247405	7.69348695749933	8.71424551766612	9.03617361255349	9.10328780841202	8.34429590791582	7.59245703726808	8.77643303244473	8.61102479730735	8.26912667914942	8.5352753766208	8.7797193551434	8.08214904135387	7.2667865406949	8.27612440527424	7.90086680798075
MAD_Dr_004_100105	105	Dr.18311	1	1	OTTDART00000018165	0	1	100149	NA	NA	NA	NA	-	NA	Dr.18311	si:ch211-245h7.2	si:ch211-245h7.2	si:ch211-245h7.2	ZDB-GENE-030131-1521	si:ch211-245h7.2	7.82017896241519	6.48381577726426	6.65821148275179	6.8073549220576	6.4757334309664	7.97727992349992	7.4093909361377	9.22158712126481	7.32192809488736	7.54689445988764	9.56414948998573	9.23002043570563	9.79766152585376	9.08081752760833	7.56224242422107	7.7714894695006	7.99435343685886	7.63662462054365	7.88264304936184	8.43879185257826	6.8008998999203	6.33985000288462	6.97727992349992	6.93073733756289
MAD_Dr_004_100110	110	Dr.78105	3	1	OTTDART00000045013 ; NM_213427.1 ; OTTDART00000045012	0	1	100154	NA	NA	NA	ENSDARG00000024143	406736	NA	Dr.78105	zgc:56518	zgc:56518	zgc:56518	ZDB-GENE-040426-2767	mgst3	11.4586629328678	9.45840661323653	9.94836723158468	10.4387918525783	9.72451385311995	11.5750664645787	10.7623820387104	12.5620038636516	10.2556187498396	10.9854861991046	12.4796539721709	12.1658491461764	12.7600961692441	11.7723145739217	9.92999806260903	12.0867996856235	12.4193018638776	11.2312211807112	11.96560393651	12.5526690975143	10.8614746751258	9.64925617751731	11.2401950539799	10.733015321686
MAD_Dr_004_100113	113	Dr.84817	0	-	-	0	1	100157	NA	NA	NA	NA	-	NA	Dr.84817	NA	NA	NA	NA	NA	7.72109918870719	6.467605550083	6.62935662007961	6.84549005094437	6.78135971352466	7.49185309632967	7.07681559705083	8.72109918870719	6.86418614465428	7.05528243550119	7.467605550083	7.32192809488736	7.74146698640115	6.91886323727459	6.58496250072116	8.04439411935845	7.68650052718322	7.70390357344466	7.96000193206808	8.18982455888002	7.05528243550119	6.76818432477693	7.38370429247405	6.79441586635011
MAD_Dr_004_100124	124	Dr.121270	1	0	XM_001340181.2	0	1	100168	NA	NA	NA	NA	-	NA	Dr.121270	NA	NA	NA	NA	NA	8.2045711442492	7.07681559705083	7.1548181090521	7.79441586635011	6.93073733756289	7.82654848729092	7.42206476617281	8.81698362325538	7.4594316186373	7.49185309632967	8.25266543245025	7.91288933622996	8.15987133677839	7.4093909361377	6.96578428466209	9.06743436075652	8.80413102118332	8.67771964164101	8.95128471496697	9.39446269461032	8.25266543245025	7.62205181945638	8.24317398347295	7.65821148275179
MAD_Dr_004_100126	126	NM_199583.1 ; Dr.6448 ; OTTDART00000023690 ; ENSDART00000025326	0	1		0	1	10017	NM_199583.1	NM_199583	csnk1da	ENSDARG00000008370	322106	casein kinase 1, delta a	Dr.6448	csnk1da	casein kinase 1, delta a	casein kinase 1, delta a	ZDB-GENE-030131-825	csnk1da	12.7015230665744	9.23242092717608	10.2215871212648	10.1376315982354	9.87344411251538	10.5745935273376	9.78626962764847	12.7300455028792	9.39231742277876	10.2877123795494	12.0642375309714	12.4709130262749	12.6844199009334	10.9996477365284	9.47471994652648	12.2542905051171	12.3966047811819	11.225508720236	12.1205618964429	12.1864237975389	11.2848241002246	10.3531468254981	11.693051295397	10.8595347863827
MAD_Dr_004_100154	153	OTTDART00000026092	1	1	OTTDART00000026089	0	1	100196	NA	NA	NA	ENSDARG00000092305	8388607	NA	NA	NA	NA	NA	ZDB-GENE-030131-5881	poldip2	11.1959872980285	9.18115225686557	9.35314682549808	9.89784545600551	9.56985560833095	10.3089078040639	9.82495874052852	11.9136374280491	9.41151098801207	9.94031359714597	11.2576824807088	10.9563761572497	11.9223985722193	9.99435343685886	9.18611423954164	11.2094533656289	11.0721326041672	10.6960981709559	10.7515440590891	11.4865836590673	10.5343028824546	9.61286849729104	11.0035179121086	10.1254134704833
MAD_Dr_004_100157	156	OTTDART00000030626	5	0	ENSDART00000103665 ; NM_213348.3 ; ENSDART00000044838 ; OTTDART00000030624 ; Dr.12107	0	1	100199	NA	NA	NA	ENSDARG00000032849	792085	NA	NA	NA	NA	N-myc downstream regulated gene 1	ZDB-GENE-030826-34	ndrg1a	7.89481776330794	6.95419631038687	7.09275714091985	7.14974711950468	7.03342300153745	7.65821148275179	7.46352437327118	8.45327063401062	7.19967234483636	7.33091687811462	8.22158712126481	7.8703647195834	8.38154295118458	7.4093909361377	7.25738784269265	8.59058704991503	7.8008998999203	8.01122725542325	7.99435343685886	8.1548181090521	7.77807712953536	7.31741261376487	7.93073733756289	7.61102479730735
MAD_Dr_004_100160	158	OTTDART00000034219 ; OTTDART00000033752	0	1		0	1	100201	NA	NA	NA	NA	8388607	NA	NA	NA	NA	NA	NA	NA	7.29001884693262	6.8703647195834	7.01122725542325	7.21431912080077	7	7.45121111183233	6.83289001416474	7.78790255939143	6.59991284218713	6.65821148275179	7.2807707701306	7.33985000288462	7.67948009950545	6.94251450533924	6.57742882803575	7.48381577726426	7.06608919045777	7.12928301694497	7.18982455888002	7.58496250072116	7.16992500144231	6.59245703726808	6.98868468677217	6.76155123244448
MAD_Dr_004_100162	160	OTTDART00000035452	1	1	OTTDART00000035450	0	1	100203	NA	NA	NA	ENSDARG00000003968	565767	NA	NA	NA	NA	NA	ZDB-GENE-041008-244	zgc:162969	10.7874944996968	8.87958324961278	9.50481898763284	9.8811139606751	9.29691620687929	10.3208005488816	9.99223026496589	11.7223806351638	9.43462822763673	10.2033480029798	11.6891244049133	10.7030383889864	11.9127022526479	10.6447575925163	9.00842862207058	11.1350679457778	10.9053870050181	10.4008794362822	10.9031286768123	11.7519624134609	10.486835021563	9.46352437327118	11.0781508077346	10.102631888855
MAD_Dr_004_100164	162	OTTDART00000041258	8	1	ENSDART00000054925 ; OTTDART00000041257 ; ENSDART00000054923 ; OTTDART00000041256 ; Dr.15829 ; NM_001006035.1 ; ENSDART00000101586 ; OTTDART00000041255	0	1	100206	NA	NA	NA	ENSDARG00000037713	450014	NA	NA	NA	NA	NA	ZDB-GENE-041010-130	pcnp	9.94104760634058	7.58496250072116	8.10590850857116	8.2667865406949	7.93663793900257	8.83920378809694	7.7714894695006	10.4807902010958	7.39231742277876	8.00562454919388	9.5783726913608	9.53332973230583	10.0119260663068	8.54689445988764	7.69348695749933	10.3619437737352	10.3592004851336	9.74483383749955	10.3286749273279	10.6110247973074	9.49185309632967	8.37937836707126	9.65105169117893	9.06474276475026
MAD_Dr_004_100168	166	ENSDART00000066583	2	0	OTTDART00000029109 ; Dr.87779	0	1	100213	NA	NA	NA	ENSDARG00000004274	541336	NA	NA	NA	NA	zgc:112496	ZDB-GENE-050320-25	zgc:112496	10.7895336449704	8.73301532168596	9.19721669311005	9.3297963382207	8.85798099512757	9.3037807481771	8.70735913208088	10.9729797860663	8.11894107272351	9.04302728359455	10.4419067045422	10.3128829552844	10.9196082386033	9.54978466794786	8.34429590791582	10.4115109880121	10.4923539451599	10.1736771363034	10.4635243732712	10.9563761572497	9.42206476617281	8.17242750864548	9.89935692292311	9.18982455888002
MAD_Dr_004_100175	173	ENSDART00000110210	2	1	ENSDART00000066556 ; Dr.91149	0	1	100226	NA	NA	NA	NA	-	NA	NA	NA	NA	NA	NA	NA	8.02513956227851	6.84549005094437	6.76818432477693	7.01122725542325	6.95419631038687	7.29001884693262	7.01680828768655	8.4757334309664	6.72109918870719	7.06608919045777	7.13442632022093	7.40087943628218	7.57364718749332	6.78135971352466	6.66533591718518	8.44708322620965	8.30833903013941	7.84549005094437	8.14974711950468	8.24792751344359	7.72109918870719	7.12928301694497	7.4093909361377	7.33091687811462
MAD_Dr_004_100178	176	ENSDART00000014103	1	1	Dr.82236	0	1	100229	NA	NA	NA	ENSDARG00000001804	550424	NA	NA	NA	NA	hypothetical LOC791786; zgc:112148	ZDB-GENE-050417-235	zgc:112148	9.89784545600551	7.59245703726808	7.82336724004623	8.05528243550119	7.70390357344466	9.15987133677839	8.51175265376738	11.0237543532994	8.10852445677817	8.64205169292798	10.6891244049133	10.5679560754155	11.0901124196643	9.742309436084	8.41574176829009	9.91886323727459	10.0794847838268	9.37612538927617	10.111787735801	9.89330153086056	8.86727873970966	7.88264304936184	9.14338321398982	8.67948009950545
MAD_Dr_004_100185	183	NM_001007784.1	1	1	Dr.88049	0	1	100238	NM_001007784.1	NM_001007784	crygn1	ENSDARG00000087437	493629	crystallin, gamma N1	NA	NA	NA	crystallin, gamma N1	ZDB-GENE-050225-1	crygn1	7.30833903013941	6.4594316186373	6.61470984411521	6.83289001416474	6.49185309632967	7.0389189892923	6.70043971814109	7.99435343685886	6.33985000288462	6.71424551766612	8.08214904135387	7.90086680798075	8.05528243550119	7.21431912080077	6.75488750216347	8.23840473932508	8.2045711442492	7.59991284218713	8.12928301694497	8.45121111183233	6.88264304936184	6.55458885167764	6.7279204545632	6.8703647195834
MAD_Dr_004_100191	189	Dr.78524	0	-	-	0	1	100244	NA	NA	NA	NA	-	NA	Dr.78524	wu:fc20c04	wu:fc20c04	wu:fc20c04	ZDB-GENE-030131-2868	wu:fc20c04	10.0794847838268	7.32192809488736	7.53915881110803	7.85798099512757	7.87344411251538	8.51569983828404	7.81698362325538	10.0484868739923	7.33985000288462	8.01959072835788	9.69348695749932	9.56224242422107	9.97010589061218	8.43462822763673	7.4178525148859	9.58777751632821	9.30720080914081	8.71596199025514	9.2045711442492	9.32080054888164	9.09803208296053	8.24792751344359	9.28424574982967	8.41151098801207
MAD_Dr_004_100197	194	OTTDART00000015804	0	-	-	0	1	10025	NA	NA	NA	ENSDARG00000077897	553232	NA	NA	NA	NA	NA	ZDB-GENE-050419-201	znf296	7.59245703726808	6.55458885167764	6.70043971814109	6.77478705960117	6.7279204545632	6.95419631038687	6.68650052718322	8.51963625284321	6.49185309632967	6.95419631038687	7.59245703726808	7.467605550083	7.95419631038687	6.85798099512757	6.62935662007961	7.92777796208234	7.75488750216347	7.61470984411521	7.76487159073609	7.98299357469431	7.09275714091985	6.53915881110803	7.14465824283188	6.75488750216347
MAD_Dr_004_100208	205	XM_695567.3	0	-	-	0	1	10026	XM_695567.3	XM_695567	NA	NA	-	NA	NA	NA	NA	NA	NA	NA	7.36632221424582	6.5077946401987	6.67948009950545	6.73470962022584	6.65821148275179	6.96578428466209	6.83289001416474	7.67948009950545	6.62205181945638	7.01122725542325	7.34872815423108	7.08746284125034	7.5077946401987	6.74146698640115	6.68650052718322	7.55842071326866	7.18982455888002	7.35755200461808	7.33091687811462	7.37503943134692	7.16992500144231	6.65821148275179	7.20945336562895	6.88264304936184
MAD_Dr_004_100229	226	OTTDART00000019330	1	0	Dr.119375	0	1	10028	NA	NA	NA	ENSDARG00000035870	368911	NA	NA	NA	NA	lysosomal associated protein transmembrane 4 beta	ZDB-GENE-030616-616	laptm4b	9.77725531519192	7.4178525148859	7.90388184573618	8	7.94251450533924	9.06339508128851	8.21916852046216	10.8734441125154	7.75488750216347	8.75488750216347	9.59991284218713	9.46862404291802	9.54689445988764	8.63299519714296	7.2667865406949	9.22641219278879	9.05528243550119	8.49185309632967	8.76652890859886	9.15228484230658	8.29462074889163	7.53138146051631	8.92481250360578	7.85798099512757
MAD_Dr_004_100251	248	OTTDART00000018622	1	1	Dr.75502	0	1	100306	NA	NA	NA	ENSDARG00000034957	554129	NA	NA	NA	NA	zgc:112330	ZDB-GENE-050522-394	hddc2	8.95710204156229	7.25738784269265	7.23840473932508	7.85798099512757	7.53138146051631	8.2045711442492	7.59245703726808	9.49385544924082	7.39231742277876	7.72109918870719	9.06608919045777	8.94836723158468	9.55362929391636	8.25266543245025	7.22881869049588	8.59618975614441	8.56605403817109	8.05799172275918	8.62388149001346	8.87190523765919	8.01122725542325	7.29920801838728	8.30149619498255	8.01680828768655
MAD_Dr_004_100254	251	Dr.23706	0	-	-	0	1	100309	NA	NA	NA	NA	-	NA	Dr.23706	wu:fb50e04	wu:fb50e04	wu:fb50e04	ZDB-GENE-030131-833	wu:fb50e04	9.33539035469392	7.10852445677817	7.27612440527424	7.8073549220576	7.4093909361377	8.4262647547021	7.62570884306447	10.1446582428319	7.19967234483636	7.57742882803575	9.62570884306447	9.5077946401987	9.95564990752837	8.38801728534514	7.48381577726426	9.02513956227851	9.06877827798541	8.43462822763673	8.95128471496697	9.20701432017753	8.19967234483636	7.33091687811462	8.39231742277876	7.98868468677217
MAD_Dr_004_100255	252	Dr.41812	0	-	-	0	1	100310	NA	NA	NA	NA	-	NA	Dr.41812	wu:fc49e05	wu:fc49e05	wu:fc49e05	NA	NA	7.81057163474115	6.49185309632967	6.75488750216347	6.71424551766612	6.6724253419715	6.90086680798075	6.55458885167764	7.84862294042934	6.45121111183233	6.4594316186373	7.22881869049588	7.4093909361377	7.60733031374961	6.62935662007961	6.4594316186373	7.876516946565	7.78463484555752	7.17990909001493	7.64385618977472	7.76155123244448	7.27612440527424	6.89481776330794	7.53915881110803	7.04984854945056
MAD_Dr_004_100259	256	Dr.76810	1	1	NM_001007361.1	0	1	100314	NA	NA	NA	NA	-	NA	Dr.76810	NA	NA	NA	NA	NA	9.68825030913318	7.71424551766612	7.56224242422107	7.93663793900257	8.01122725542325	8.4757334309664	7.91587937883577	9.88950396341148	7.55458885167764	7.94836723158468	9.12928301694497	9.46964181723952	9.64925617751731	7.90689059560852	7.82972273508606	9.86341195894164	9.1548181090521	8.98584193700334	9.4898479604393	9.35204342579543	9.20334800297976	8.36632221424582	8.97441458980553	8.49185309632967
MAD_Dr_004_100272	269	Dr.101320	0	-	-	0	1	100326	NA	NA	NA	NA	-	NA	Dr.101320	NA	NA	NA	NA	NA	9.56700537024703	8.13955135239879	7.76818432477693	8.75655632252409	8.13955135239879	9.23122118071119	8.31288295528435	9.83130724380205	7.5077946401987	7.8073549220576	9.5077946401987	9.24792751344359	9.44811630540946	8.04439411935845	8.03342300153745	9.66533591718518	9.37503943134693	9.26561504648446	9.49984588708321	9.9915218460757	9.18982455888002	8.57742882803575	9.83920378809694	8.98299357469431
MAD_Dr_004_100276	273	ENSDART00000088315	1	1	XM_689025.3	0	1	10033	NA	NA	NA	ENSDARG00000061719	565752	NA	NA	NA	NA	NA	ZDB-GENE-100427-4	si:dkey-23p11.2	8.44914864537544	6.91886323727459	6.95419631038687	7.4178525148859	7.06608919045777	7.34429590791582	7.02236781302845	8.93221475196838	6.91886323727459	7.33539035469393	8.4093909361377	8.41151098801207	8.67595703294175	7.66177809777199	6.96578428466209	8.51569983828404	8.47370574961942	8.1873520732005	8.46147944728616	8.79766152585376	7.96866679319521	7.06069593168755	8.18239435340453	7.53915881110803
MAD_Dr_004_100280	277	Dr.120691	0	-	-	0	1	100333	NA	NA	NA	ENSDARG00000071008	796776	NA	Dr.120691	NA	NA	hypothetical LOC796776	NA	NA	7.96000193206808	6.90689059560852	6.95419631038687	7.58496250072116	7.11894107272351	7.52356195605701	6.93073733756289	8.66355810421727	6.88264304936184	6.97154355395077	7.85798099512757	7.8008998999203	8.58496250072116	6.79441586635011	7.19475685442225	7.93663793900257	7.68650052718322	7.53138146051631	7.94251450533924	8.64385618977473	6.59991284218713	7.24792751344359	7.97441458980553	7.50382573799575
MAD_Dr_004_100284	281	Dr.122899	0	-	-	0	1	100337	NA	NA	NA	NA	-	NA	Dr.122899	NA	NA	NA	NA	NA	10.780539767472	7.93663793900257	8.42836017270429	8.77643303244473	8.13442632022093	9.72280753116955	8.76155123244448	11.7677706487767	8.14210705730255	8.9915218460757	11.0279059965699	11.0437108633472	11.4083297407674	9.78790255939143	8.1548181090521	10.5536292939164	10.5755392468345	9.74399286106017	10.3309168781146	10.4506957715729	9.55842071326866	8.46352437327118	9.82654848729091	9.08214904135387
MAD_Dr_004_100288	285	Dr.124191	0	-	-	0	1	100340	NA	NA	NA	NA	-	NA	Dr.124191	NA	NA	NA	NA	NA	8.07948478382682	6.65821148275179	6.52356195605701	6.96578428466209	6.76155123244448	7.11894107272351	6.76155123244448	8.45121111183233	6.5077946401987	6.78135971352466	7.62570884306447	7.5077946401987	7.98868468677217	6.73470962022584	6.78135971352466	7.81378119121704	7.65105169117893	7.6724253419715	7.65821148275179	7.81378119121704	7.51175265376738	6.81378119121704	7.58496250072116	7.10852445677817
MAD_Dr_004_100289	286	Dr.124580	0	-	-	0	1	100341	NA	NA	NA	NA	-	NA	Dr.124580	NA	NA	NA	NA	NA	8.98584193700334	9.27379559921426	7.98868468677217	10.0980320829605	8.93369065495223	10.4367115421372	9.43254190038826	8.54303182025524	9.92851837525789	8.90989308377004	8.1548181090521	9.05799172275918	9.04302728359455	7.74819284958946	8.24555270625568	10.6969675262343	9.88264304936184	9.49385544924082	9.20212382383046	10.2911706993219	10.4099212412497	9.54303182025524	10.5038257379958	9.90086680798075
MAD_Dr_004_100306	303	Dr.150461	1	0	OTTDART00000039351	0	1	100358	NA	NA	NA	NA	-	NA	Dr.150461	NA	NA	NA	NA	NA	9.92481250360578	7.01122725542325	7.74146698640115	7.56985560833095	7.62205181945638	8.09539702279256	7.33985000288462	9.91288933622996	7.02790599656988	8.01122725542325	9.25502856981873	9.30720080914081	9.78708632455162	8.43462822763673	7.05528243550119	9.53040633709907	9.54689445988764	8.84235034341381	9.4241662888181	9.35314682549808	8.63299519714296	7.86108690599539	8.92332748541919	7.96000193206808
MAD_Dr_004_100308	305	ENSDART00000112343	5	0	Dr.20641 ; ENSDART00000114211 ; ENSDART00000056072 ; OTTDART00000037184 ; NM_001003835.1	0	1	10036	NA	NA	NA	ENSDARG00000078045	-	NA	NA	NA	NA	NA	NA	NA	10.3426302986784	7.67948009950545	8.26912667914942	8.37721053038855	8.22881869049588	8.88264304936184	8.11894107272351	10.602698865018	7.64385618977472	8.39446269461032	10.0140204703149	10.1767964781476	10.5933911227917	9.00422046631819	7.88874324889826	10.602698865018	10.5488219084588	10.2384047393251	10.3376219019925	10.5166849493096	9.35204342579543	8.43045255166553	9.58777751632821	8.82336724004623
MAD_Dr_004_100312	309	Dr.153128	0	-	-	0	1	100363	NA	NA	NA	NA	-	NA	Dr.153128	NA	NA	NA	NA	NA	9.01959072835788	7.25266543245025	7.467605550083	7.75822321472672	7.58871463558226	8.69696752623429	7.93369065495223	10.4314976042581	7.4594316186373	8.07414146275251	8.93663793900257	9.25738784269265	9.43149760425805	8.05528243550119	7.26209484537018	9.56795607541547	9.14847658217828	8.91139198784346	9.17990909001493	9.46964181723952	8.98441845880114	7.98868468677217	8.82336724004623	8.2807707701306
MAD_Dr_004_100322	318	OTTDART00000026932	3	1	ENSDART00000103283 ; ENSDART00000061996 ; OTTDART00000026931	0	1	100372	NA	NA	NA	ENSDARG00000042272	393358	NA	NA	NA	NA	NA	ZDB-GENE-040426-1386	tmem231	8.91288933622996	7.10852445677817	7.32192809488736	7.68650052718322	7.3037807481771	7.82017896241519	7.31288295528436	9.05256805080415	7.03342300153745	7.44294349584873	9.39446269461032	8.74146698640115	9.54496443278924	8.4093909361377	7.36632221424582	8.51963625284321	8.51372759595244	8.18982455888002	8.50382573799575	8.78135971352466	8.21916852046216	7.37503943134692	8.53915881110803	7.87344411251538
MAD_Dr_004_100323	319	OTTDART00000027109	0	-	-	0	1	100373	NA	NA	NA	ENSDARG00000004452	386630	NA	NA	NA	NA	NA	ZDB-GENE-031030-1	tardbpl	10.1642784383012	8.20945336562895	9.29576893442051	8.7515440590891	8.59991284218713	8.78135971352466	8.28540221886225	9.80251636512122	8.14974711950468	8.55458885167764	10.4314976042581	10.5132341138061	10.8649599151426	10.0579917227592	8.58496250072116	10.0741414627525	10.0593444608244	9.54496443278924	9.88798213305845	10.2252074369435	8.68650052718322	8.15228484230658	9.01402047031493	8.60733031374961
MAD_Dr_004_100329	325	XM_682803.3 ; Dr.22874	0	1		0	1	10038	XM_682803.3	XM_682803	NA	ENSDARG00000037260	324197	NA	Dr.22874	si:ch211-145b13.4	si:ch211-145b13.4	si:ch211-145b13.4	ZDB-GENE-030131-6401	toporsa	9.38478375009335	6.94836723158468	7.15987133677839	7.43462822763672	7.3037807481771	7.59618975614441	7.0389189892923	9.08347932733184	6.70043971814109	6.91886323727459	8.64925617751731	9.01122725542325	9.16239132875691	7.69348695749933	6.84549005094437	9.14210705730255	9.14720492494223	8.38154295118458	8.80574387215162	9.01262453886506	8.42206476617281	7.52356195605701	8.4241662888181	7.77478705960117
MAD_Dr_004_100330	326	OTTDART00000037632	2	1	ENSDART00000038015 ; OTTDART00000037631	0	1	100380	NA	NA	NA	ENSDARG00000028201	777610	NA	NA	NA	NA	zgc:153407	ZDB-GENE-061103-124	commd8	10.7739633684336	8.33985000288462	8.73978060977326	9.3297963382207	8.66533591718518	9.88569637333939	9.18982455888002	11.5698556083309	8.82654848729091	9.55650605467193	10.8395974830212	10.3498340914572	10.9628960053373	9.80815977286838	8.63662462054365	10.4918530963297	10.6017707884077	10.2638560195961	10.4928546201747	10.7321674256634	9.83289001416474	8.74651432113846	10.2934716488381	9.35974956032233
MAD_Dr_004_100331	327	OTTDART00000038391	6	0	OTTDART00000038389 ; ENSDART00000028885 ; Dr.75367 ; NM_213168.2 ; OTTDART00000038388 ; OTTDART00000038390	0	1	100381	NA	NA	NA	ENSDARG00000028335	-	NA	NA	NA	NA	NA	ZDB-GENE-010502-1	hmga1a	10.9747730678893	8.47775826644389	8.7279204545632	9.35314682549808	8.72451385311995	9.81297947125148	9.05799172275918	11.1987519651937	8.91886323727459	9.22881869049588	10.8173834278972	10.97046544078	11.5072991241228	9.73893668167614	8.71596199025514	10.7706638929168	10.7797193551434	10.0347989625773	10.7573900093666	11.0392617943411	10.2485206049384	9.33427328530719	10.6393407086522	9.95855271543101
MAD_Dr_004_100332	328	OTTDART00000038682	0	-	-	0	1	100383	NA	NA	NA	ENSDARG00000004174	448949	NA	NA	NA	NA	CCR4-NOT transcription complex, subunit 1	ZDB-GENE-040915-1	cnot1	8	9.23122118071119	6.96578428466209	8.49585502688717	9.14847658217828	8.79116288855502	8.70390357344466	8.09803208296053	7.56224242422107	7.4262647547021	7.876516946565	7.76487159073609	7.71424551766612	6.77478705960117	9.09275714091985	9.21310421964191	7.71424551766612	8.94251450533924	8.17492568250068	8.04439411935845	8.88874324889826	8.47370574961942	8.63299519714296	7.88874324889826
MAD_Dr_004_100333	329	OTTDART00000038832	1	1	OTTDART00000038831	0	1	100384	NA	NA	NA	ENSDARG00000092846	8388607	NA	NA	NA	NA	NA	NA	NA	10.0927571409199	7.92481250360578	7.96000193206808	8.7279204545632	8.08746284125034	9.21310421964191	8.83289001416474	10.9325838692893	7.6724253419715	8.28771237954945	10.1699250014423	9.29920801838728	10.5323559252888	8.4757334309664	8.04984854945056	10.1947568544222	9.68123841177781	9.77725531519192	10.075479149488	10.2836671674915	9.27379559921426	8.43462822763673	9.63843591399047	9.12412131182919
MAD_Dr_004_100336	332	OTTDART00000042534	4	1	OTTDART00000042535 ; OTTDART00000042533 ; Dr.75470 ; OTTDART00000042532	0	1	100387	NA	NA	NA	ENSDARG00000092856	8388607	NA	NA	NA	NA	NA	ZDB-GENE-090313-81	si:ch211-210c8.7	10.0887882387169	7.83289001416474	8.2336196767597	8.62570884306447	8.01680828768655	9.09011241966429	8.34207466799914	10.967226258836	8.10328780841202	8.54303182025524	10.2854022188622	10.1389117181427	10.8497960222456	9.43149760425805	8.09803208296053	9.99717948093762	10.2900188469326	9.23601419190008	9.92407018558534	10.5077946401987	9.28540221886225	8.08746284125034	9.34207466799914	8.77807712953536
MAD_Dr_004_100339	335	XR_044978.1	0	-	-	0	1	10039	XR_044978.1	XR_044978	NA	NA	-	NA	NA	NA	NA	NA	NA	NA	10.3575520046181	8.30149619498255	8.78790255939143	8.92332748541919	8.403012023575	9.19967234483636	8.40514146313634	10.7228075311695	8.17492568250068	8.51569983828404	9.67419226814568	9.95055589704751	10.9236988832951	9.09539702279256	7.95128471496697	10.3145832442742	10.2395985292491	9.71938882094208	10.2015113445001	11.0413169158294	9.62753388447279	8.61102479730735	9.74819284958946	9.56985560833095
MAD_Dr_004_100341	337	ENSDART00000056926	1	1	NM_001030104.1	0	1	100393	NA	NA	NA	ENSDARG00000038995	556657	NA	NA	NA	NA	zgc:114078	ZDB-GENE-050913-80	tsnax	8.32192809488736	6.88264304936184	7.03342300153745	7.20945336562895	6.98868468677217	7.93073733756289	7.37503943134692	8.84705734609134	7.11894107272351	7.56985560833095	8.14465824283188	8.01680828768655	8.467605550083	7.36632221424582	6.83289001416474	7.96000193206808	7.76818432477693	7.58871463558226	7.82654848729092	8.07146236255662	7.96000193206808	7.03342300153745	7.82654848729092	7.38370429247405
MAD_Dr_004_100342	338	OTTDART00000036208	5	0	NM_001109710.1 ; OTTDART00000036205 ; OTTDART00000036207 ; Dr.151165 ; Dr.113580	0	1	100395	NA	NA	NA	ENSDARG00000090822	563255	NA	NA	NA	NA	NA	ZDB-GENE-080219-12	zgc:171517	11.3605727814807	8.93369065495223	9.90237511448603	10.0821490413539	9.28771237954945	10.7927902943011	10.1623913287569	12.7794115802002	9.67419226814568	10.4040771362412	11.6993555555885	11.3253054550897	11.7026056021102	10.8025163651212	9.53040633709907	12.0877943047879	11.7274950690254	11.7609278136198	12.2950514255576	12.6516123312361	9.87574935142005	8.70735913208088	9.73301532168596	9.64925617751731
MAD_Dr_004_100345	341	XM_001923250.1	0	-	-	0	1	100399	XM_001923250.1	XM_001923250	NA	NA	449940	NA	NA	NA	NA	NA	ZDB-GENE-041008-200	si:dkey-90l23.2	12.9964734887332	10.283088353024	10.8470573460913	11.0761475280225	10.3542493819452	11.7696312573842	11.1324997296285	13.5991573675357	10.4757334309664	10.9858419370033	13.4380120876511	12.9835280711651	13.4633966502804	12.0320457269308	10.6965329140783	13.1051719176961	13.311748315005	12.6443069615456	13.2454041509303	13.6257659105687	11.6101020629997	10.286557761608	12.1363503414542	11.6467836918378
MAD_Dr_004_100346	342	XM_001922869.1	0	-	-	0	1	1004	XM_001922869.1	XM_001922869	NA	NA	-	NA	NA	NA	NA	NA	NA	NA	13.8905017928743	12.0304947197495	12.1435426542332	12.9948837419708	12.1176431013891	13.2239262805559	12.739569674026	14.4050084652067	13.0068520017488	12.590353130978	13.924951645723	13.5844927969759	14.6115435761198	12.9459924243968	11.8982234712156	14.6083125840759	13.7858611057596	13.8230686381532	13.4430082705728	14.9125151448024	13.5458694544869	12.6651138103352	14.1304901248449	12.9447120610435
MAD_Dr_004_100347	343	ENSDART00000044970	4	0	NM_001003998.1 ; OTTDART00000029113 ; OTTDART00000029112 ; Dr.34241	0	1	100401	NA	NA	NA	ENSDARG00000032037	-	NA	NA	NA	NA	zgc:100789	ZDB-GENE-040822-2	bet1l	11.0056245491939	8.57742882803575	9.08347932733184	9.48784003382305	8.876516946565	10.7334390828994	9.75822321472672	12.4367115421372	9.29462074889163	9.9592775057205	11.2517782570359	11.0209799389042	11.5350323145293	10.1459321458205	9.09011241966429	11.3578268822108	11.3761253892762	10.8556471660273	11.4601998950596	11.9325838692893	10.0112272554233	8.86108690599539	10.3072008091408	9.76404221730659
MAD_Dr_004_100350	346	Dr.13909	0	-	-	0	1	100406	NA	NA	NA	NA	-	NA	Dr.13909	wu:fb76e01	wu:fb76e01	wu:fb76e01	ZDB-GENE-030131-1628	wu:fb76e01	7.7279204545632	6.54689445988764	6.4757334309664	6.83289001416474	6.58496250072116	7.17492568250068	6.70043971814109	8.21674585819531	6.56985560833095	6.82017896241519	7.58496250072116	7.68299458368168	8.30833903013941	6.86418614465428	6.58496250072116	7.876516946565	7.63299519714296	7.21916852046216	7.59618975614441	7.81378119121704	7.25738784269265	6.90086680798075	7.45121111183233	7.04439411935845
MAD_Dr_004_100351	347	Dr.15505	0	-	-	0	1	100407	NA	NA	NA	NA	-	NA	Dr.15505	NA	NA	NA	NA	NA	9.85875809993542	7.72109918870719	7.72109918870719	8.03342300153745	8.02790599656988	8.43045255166553	8.17990909001493	10.2691266791494	7.54689445988764	8.14974711950468	9.48381577726426	9.60362634498619	9.94104760634058	8.38370429247405	7.86108690599539	9.71938882094208	9.33762190199251	9.17741953798924	9.54109661534952	9.25266543245025	9.07146236255662	8.14465824283188	9.08347932733184	8.6724253419715
MAD_Dr_004_100357	353	Dr.77757	0	-	-	0	1	100412	NA	NA	NA	NA	-	NA	Dr.77757	wu:fb98h04	wu:fb98h04	wu:fb98h04	ZDB-GENE-030131-2171	wu:fb98h04	10.3858624006415	7.43462822763672	7.91886323727459	8.39660478118186	8.15734693536284	8.80251636512122	8.04439411935845	10.7661147575867	7.8856963733394	8.05528243550119	10.1535520317081	9.92258440271366	10.5584207132687	8.86108690599539	7.4093909361377	10.2227949028681	10.1617617433047	9.45018024716475	10.0112272554233	10.3236177632916	9.32867492732795	8.467605550083	9.76735685412569	9.05799172275918
MAD_Dr_004_100381	377	Dr.131096	0	-	-	0	1	100435	NA	NA	NA	NA	-	NA	Dr.131096	NA	NA	NA	NA	NA	8.66888498426625	6.66533591718518	7.12928301694497	7.12412131182919	7.28540221886225	7.4797802640291	6.95419631038687	9.19229281447077	6.69348695749933	7.40087943628218	8.37937836707126	8.39874369193819	8.63299519714296	7.57742882803575	6.75488750216347	9.13185696060879	8.72109918870719	8.21916852046216	8.40514146313634	8.69870466677034	8.04984854945056	7.37503943134692	8.319672120947	7.3037807481771
MAD_Dr_004_100391	387	Dr.144280	0	-	-	0	1	100445	NA	NA	NA	NA	-	NA	Dr.144280	NA	NA	NA	NA	NA	10.4923539451599	8.62753388447279	9.33873638257392	9.34651373316563	9.02097993890421	9.85798099512757	9.22641219278879	11.3559016383284	9.29806256771902	9.7714894695006	10.0687782779854	10.3772105303886	11.0768155970508	9.74819284958946	8.29462074889163	10.319107575825	10.5449644327892	9.65284497300198	10.2008986050384	10.7168194613299	9.81378119121704	8.93369065495223	10.1484765821783	9.36194377373524
MAD_Dr_004_100402	397	OTTDART00000039614	2	1	OTTDART00000039615 ; Dr.297	0	1	100456	NA	NA	NA	ENSDARG00000014165	337190	NA	NA	NA	NA	signal sequence receptor, gamma	ZDB-GENE-030131-9134	ssr3	7.95419631038687	6.75488750216347	6.61470984411521	7	6.72109918870719	7.03342300153745	6.90086680798075	8.19475685442225	6.67948009950545	6.65821148275179	7.82972273508606	7.47167521439204	7.92777796208234	6.68650052718322	6.72109918870719	8.25738784269265	7.95419631038687	7.83920378809694	8.27379559921426	8.16741814583174	7.23840473932508	6.75488750216347	7.4262647547021	7.19967234483636
MAD_Dr_004_100403	398	OTTDART00000018938	17	0	Dr.119937 ; OTTDART00000034348 ; OTTDART00000024879 ; OTTDART00000012589 ; OTTDART00000024845 ; OTTDART00000022073 ; Dr.125890 ; Dr.98392 ; Dr.130506 ; OTTDART00000002175 ; Dr.142844 ; OTTDART00000015854 ; Dr.139758 ; OTTDART00000015843 ; OTTDART00000042791 ; XM_001919017.1 ; Dr.97478	0	1	100457	NA	NA	NA	NA	-	NA	NA	NA	NA	NA	NA	NA	7.76155123244448	6.62935662007961	6.56985560833095	6.96578428466209	6.65105169117893	7.15987133677839	6.59991284218713	8.2807707701306	6.68650052718322	6.90689059560852	8.04439411935845	7.83920378809694	8.27379559921426	7.59245703726808	6.74146698640115	7.81378119121704	7.84549005094437	7.62205181945638	7.69348695749933	8.38370429247405	7.37068740680722	6.55458885167764	7.4093909361377	6.98868468677217
MAD_Dr_004_100415	410	OTTDART00000040612	0	-	-	0	1	10047	NA	NA	NA	ENSDARG00000074624	563253	NA	NA	NA	NA	NA	ZDB-GENE-030131-1683	si:ch211-198a12.6	12.146250445886	9.04984854945056	9.89481776330794	9.79034849675191	9.87344411251538	10.9203528554151	10.1254134704833	12.9572834555884	9.71681946132995	10.667111542075	12.0824817278631	12.1262204823301	12.7694246415528	11.0168082876866	9.39231742277876	12.0054491135469	11.9693865213423	11.4563544151083	11.6965329140783	12.1743015444676	11.0593444608244	10.0279059965699	11.2264121927888	10.3014961949825
MAD_Dr_004_100417	412	OTTDART00000043136	2	1	NM_214681.1 ; OTTDART00000043135	0	1	100471	NA	NA	NA	ENSDARG00000039215	321378	NA	NA	NA	NA	arrestin, beta 2a	ZDB-GENE-030131-29	arrb2a	10.3674147512468	7.88264304936184	8.03617361255349	8.51175265376738	7.99435343685886	8.94397991434374	8.26209484537018	10.6803595235137	7.98299357469431	8.4241662888181	9.78790255939143	9.81217730551445	10.2796105810525	8.71938882094208	7.88874324889826	10.0237543532994	10.1421070573025	9.51569983828404	10.0781508077346	10.1959872980285	9.46147944728616	8.20945336562895	9.62021982550749	8.93663793900257
MAD_Dr_004_100421	416	ENSDART00000020082	3	0	XM_001331584.2 ; Dr.77097 ; NM_201214.1	0	1	100476	NA	NA	NA	ENSDARG00000012603	394189	NA	NA	NA	NA	eukaryotic translation initiation factor 3, subunit J; hypothetical LOC792254	ZDB-GENE-040426-1266	eif3ja	10.4450148458684	7.876516946565	8.42206476617281	8.48381577726426	8.31288295528435	9.47674620393947	8.90689059560852	10.8757493514201	8.1006623390052	9	10.6220518194564	10.2737955992143	10.7082217300384	9.47876961947576	8.43045255166553	10.5679560754155	10.57931593758	10.0028150156071	10.3717766443379	10.3219280948874	9.65999589242998	8.65463602852797	9.89254281664855	9.02790599656988
MAD_Dr_004_100422	417	ENSDART00000062537	2	1	NM_001002404.1 ; Dr.88731	0	1	100477	NA	NA	NA	ENSDARG00000042631	436677	NA	NA	NA	NA	glutaredoxin 2	ZDB-GENE-040718-101	glrx2	8.01680828768655	6.84549005094437	6.96578428466209	7.20945336562895	6.78135971352466	7.52356195605701	7.18982455888002	8.5274770060604	6.62935662007961	7.00562454919388	8.19967234483636	7.91886323727459	8.33985000288462	7.49185309632967	6.83289001416474	7.70043971814109	7.57742882803575	7.5077946401987	7.79766152585376	7.97727992349992	7.46352437327118	6.79441586635011	7.61470984411521	7.2045711442492
MAD_Dr_004_100424	419	ENSDART00000082084	3	0	Dr.87361 ; XM_001921324.1 ; ENSDART00000110269	0	1	100479	NA	NA	NA	ENSDARG00000075953	-	NA	NA	NA	NA	NA	NA	NA	7.51569983828404	6.85798099512757	6.89481776330794	7.10852445677817	6.82654848729092	7.29001884693262	7.14974711950468	7.91587937883577	6.78135971352466	7.21916852046216	7.66533591718518	7.91288933622996	8.10852445677817	7.37503943134692	6.8073549220576	8.17990909001493	7.70043971814109	7.79441586635011	7.71424551766612	8.15734693536284	7.48381577726426	6.94251450533924	7.62935662007961	7.55458885167764
MAD_Dr_004_100435	428	Dr.13325	1	1	OTTDART00000028439	0	1	100497	NA	NA	NA	ENSDARG00000043663	550564	NA	Dr.13325	zgc:110695	zgc:110695	zgc:110695	ZDB-GENE-050417-416	faub	13.8852197172275	11.4650561678312	11.7439928610602	12.3687792600413	11.5521887595571	12.8309112797428	12.2054878201506	14.2089963585904	11.2632692003727	12.0068520017488	14.2880008897076	13.5360043172885	14.2603315185576	12.7852481059455	11.6733090755617	13.665613502671	13.7586396370246	13.3034953767904	13.7977628351506	13.8079586022565	12.9065148448469	11.7125270004398	13.4059391933424	12.8189815394324
MAD_Dr_004_100437	430	Dr.16680	0	-	-	0	1	100499	NA	NA	NA	ENSDARG00000020009	494101	NA	Dr.16680	NA	NA	BMP2 inducible kinase	ZDB-GENE-041212-72	bmp2k	8.81858217748086	6.74146698640115	7.09275714091985	7.35314682549808	7.03342300153745	7.46352437327118	6.90086680798075	8.97154355395077	6.65105169117893	7.33985000288462	8.16239132875691	8.65999589242998	8.90989308377004	7.4797802640291	6.78135971352466	9.10590850857116	8.91886323727459	8.18982455888002	8.72451385311995	8.58120058192496	7.97154355395077	7.51175265376738	8.38801728534514	7.24317398347295
MAD_Dr_004_100440	433	Dr.76285	0	-	-	0	1	100501	NA	NA	NA	NA	-	NA	Dr.76285	NA	NA	NA	NA	NA	7.50382573799575	6.49984588708321	6.88264304936184	6.7279204545632	6.59991284218713	7.19967234483636	6.68650052718322	8.59991284218713	6.79441586635011	7.11374216604919	7.82336724004623	7.7515440590891	8.47167521439204	7.81057163474115	6.56985560833095	7.83920378809694	8.12412131182919	7.33539035469393	7.93073733756289	8.24317398347295	7.22881869049588	6.72109918870719	7.54689445988764	6.85798099512757
MAD_Dr_004_100441	434	Dr.77370 ; OTTDART00000027192	0	1		0	1	100502	NA	NA	NA	ENSDARG00000045402	494135	NA	Dr.77370	commd3	COMM domain containing 3	COMM domain containing 3	ZDB-GENE-041219-3	commd3	11.4120405145517	8.868822554775	9.41468523580721	9.53138146051631	8.9957671508778	10.9046346216682	9.97871045910636	12.7002229507993	9.57553924683453	10.1966021265232	12.192909219112	11.9567391450591	12.7951264785649	11.2051823262286	9.57742882803575	10.9351650496037	11.0590063952011	10.1649069266757	10.8025163651212	11.5550683913333	10.2946207488916	9.00562454919388	10.2033480029798	9.8525295094042
MAD_Dr_004_100460	452	OTTDART00000019944	0	-	-	0	1	10052	NA	NA	NA	ENSDARG00000093658	565343	NA	NA	NA	NA	NA	ZDB-GENE-030131-1770	tm7sf3	10.8129794712515	7.91288933622996	8.9614496943982	9.13442632022093	8.85174904141606	9.28540221886225	8.20945336562895	11.0077281146323	8.00281501560705	8.95710204156229	9.64925617751731	10.5127404628035	10.8811139606751	9.33539035469392	7.76155123244448	9.98726401207254	10.2888660741658	9.15734693536284	9.92332748541919	10.5338163894334	9.2807707701306	8.467605550083	9.80009098762499	8.92184093707449
MAD_Dr_004_100469	461	Dr.130308	0	-	-	0	1	100528	NA	NA	NA	ENSDARG00000024049	83774	NA	Dr.130308	NA	NA	cryptochrome 3	ZDB-GENE-010426-6	cry3	9.6733090755617	7.84549005094437	8.56033283421244	8.28540221886225	8.15987133677839	8.96289600533726	8.48784003382305	10.3162815317462	8.47370574961942	8.93073733756289	8.53138146051631	9.76735685412569	9.97942519533147	9.43879185257826	7.5077946401987	10.4136279290242	10.4532706340106	9.876516946565	9.96938652134228	10.6151698138436	8.8703647195834	7.49585502688717	9.06339508128851	7.90989308377004
MAD_Dr_004_100475	466	Dr.134122	1	0	Dr.87556	0	1	100533	NA	NA	NA	ENSDARG00000069735	497166	NA	Dr.134122	si:xx-by187g17.5	si:xx-by187g17.5	hypothetical LOC556274; si:xx-by187g17.5	ZDB-GENE-081104-38	si:ch211-5k11.6	13.162312645599	10.9203528554151	11.3788367132106	11.5622424242211	10.9355334129507	12.0654161346765	11.4517262680745	13.3234770331504	10.6847486204216	11.3966047811819	13.2196979359637	12.9376496788961	13.2959123933816	11.9458095849008	11.5092801680879	13.2878566418405	13.3304967776387	12.8734441125154	13.4870863402713	13.7520669831011	11.9934691615992	10.6137894644726	12.1848753429083	11.8509681509824
MAD_Dr_004_100486	477	Dr.142229	0	-	-	0	1	100543	NA	NA	NA	NA	-	NA	Dr.142229	NA	NA	NA	NA	NA	7.94836723158468	7.07681559705083	7.21431912080077	7.44294349584873	7.15987133677839	8.42836017270429	7.93073733756289	9.36413465500805	7.70043971814109	8.10590850857116	8.83920378809694	8.70563238736142	9.32867492732795	8.23601419190008	7.37937836707126	8.16490692667569	8.05528243550119	7.7279204545632	8	8.37503943134693	8.09275714091985	7.38370429247405	8.29920801838728	7.78135971352466
MAD_Dr_004_100489	480	XM_001341112.2	8	0	XM_001918689.1 ; ENSDART00000106561 ; Dr.152727 ; Dr.140131 ; Dr.152696 ; NM_001003622.1 ; ENSDART00000106562 ; ENSDART00000058715	0	1	100546	XM_001341112.2	XM_001341112	NA	NA	-	NA	NA	NA	NA	NA	NA	NA	7.35314682549808	6.63662462054365	6.52356195605701	6.6724253419715	6.70043971814109	6.4262647547021	6.37503943134692	6.8703647195834	6.02236781302845	6.28540221886225	6.33985000288462	6.33985000288462	6.28540221886225	6.11894107272351	6.15987133677839	7.05528243550119	6.71424551766612	6.85174904141606	7.11374216604919	6.74819284958946	6.74146698640115	6.40087943628218	6.4594316186373	6.34872815423108
MAD_Dr_004_100493	484	OTTDART00000026787	0	-	-	0	1	10055	NA	NA	NA	ENSDARG00000008884	406259	NA	NA	NA	NA	hypoxanthine phosphoribosyltransferase 1	ZDB-GENE-040426-1918	hprt1	10.6873756834375	7.98299357469431	8.39660478118186	8.6582114827518	8.32192809488736	8.95128471496697	8.25738784269265	11.3431857154479	7.81378119121704	8.58496250072116	9.9592775057205	9.91214085629572	10.4178525148859	8.63117705570398	7.63299519714296	9.5980525001616	9.88874324889826	9.2667865406949	9.50977500432694	10.4584066132365	8.77643303244473	7.7714894695006	9.00281501560705	8.43671154213721
MAD_Dr_004_100498	489	OTTDART00000015732	3	1	ENSDART00000099333 ; Dr.76735 ; NM_205650.1	0	1	100555	NA	NA	NA	ENSDARG00000068629	402948	NA	NA	NA	NA	CD151 antigen, like	ZDB-GENE-040426-1868	cd151l	9.21310421964191	7.28540221886225	7.36194377373524	7.86108690599539	7.56985560833095	8.17492568250068	7.62205181945638	9.71252700043982	7.05528243550119	7.5352753766208	9.07012094447682	8.75822321472672	9.24555270625568	7.92481250360578	7.20945336562895	9.29232163280204	9.01122725542325	8.81698362325538	9.33315535031062	9.140829770773	8.66888498426625	7.7515440590891	8.9915218460757	8.38154295118458
MAD_Dr_004_100500	491	OTTDART00000024916	5	0	OTTDART00000024915 ; ENSDART00000002962 ; OTTDART00000024920 ; OTTDART00000024919 ; OTTDART00000024918	0	1	100558	NA	NA	NA	ENSDARG00000008109	565501	NA	NA	NA	NA	hypothetical protein LOC100002393; elongation factor-1, delta, a; cold inducible RNA binding protein	ZDB-GENE-040426-2740	eef1da	10.004922678569	8.21431912080077	8.18239435340453	8.70043971814109	8.46352437327118	9.37068740680722	8.98584193700334	10.7788984760084	8.28540221886225	8.66533591718518	10.1686721181322	9.77643303244473	10.6781599575428	9.03754695396218	8.26209484537018	9.95782756083374	9.74986942739684	9.20212382383046	9.73809225962049	10.3793783670713	9.66533591718518	8.52943055414615	9.91513244895065	9.22158712126481
MAD_Dr_004_100502	493	OTTDART00000040472	4	1	ENSDART00000059443 ; Dr.52445 ; NM_001145554.1 ; OTTDART00000040471	0	1	10056	NA	NA	NA	ENSDARG00000039082	641500	NA	NA	NA	NA	zgc:123010	ZDB-GENE-051120-15	zgc:123010	10.1369911120802	7.4262647547021	7.82017896241519	8.2667865406949	7.67948009950545	8.68825030913318	7.4757334309664	10.5612879451648	7.43462822763672	8.10328780841202	9.37286506011259	10.4737057496194	10.5459297690855	8.73131903102506	7.77807712953536	10.1369911120802	10.0056245491939	8.81057163474115	9.71252700043982	10.1421070573025	9.19229281447077	7.89481776330794	8.85330955540367	8.2807707701306
MAD_Dr_004_100506	497	OTTDART00000036788	4	1	NM_001098749.1 ; OTTDART00000012884 ; ENSDART00000108873 ; ENSDART00000060395	0	1	100563	NA	NA	NA	ENSDARG00000041199	569494	NA	NA	NA	NA	asparagine-linked glycosylation 12 homolog (yeast, alpha-1,6-mannosyltransferase)	ZDB-GENE-041210-295	alg12	7.46352437327118	6.4757334309664	6.6724253419715	6.70043971814109	6.56985560833095	6.97154355395077	6.75488750216347	8.22881869049588	6.4757334309664	6.74146698640115	7.8856963733394	7.25738784269265	7.89481776330794	7.06608919045777	6.62935662007961	8.02790599656988	7.62935662007961	7.73470962022584	7.71424551766612	8.01122725542325	7.21916852046216	6.70735913208088	7.21916852046216	7.02236781302845
MAD_Dr_004_100508	499	OTTDART00000039220	3	1	OTTDART00000039218 ; OTTDART00000039217 ; OTTDART00000039219	0	1	100565	NA	NA	NA	ENSDARG00000009868	567578	NA	NA	NA	NA	NA	ZDB-GENE-050809-116	dcaf11	7.8856963733394	6.70043971814109	6.91288933622996	7.08746284125034	6.99435343685886	7.21431912080077	6.86418614465428	8.11113567023471	6.81378119121704	7.01122725542325	7.83920378809694	8.08746284125034	8.21431912080077	7.35314682549808	6.83289001416474	8.37503943134693	7.98013957763916	7.82017896241519	7.79116288855502	8.19967234483636	7.60362634498619	7.05528243550119	7.76155123244448	7.28540221886225
MAD_Dr_004_100511	502	OTTDART00000045697	1	1	OTTDART00000045696	0	1	100568	NA	NA	NA	ENSDARG00000030250	492474	NA	NA	NA	NA	zgc:103487	ZDB-GENE-041114-34	dennd2db	9.38586240064146	7.34872815423108	8.16992500144231	8.60362634498619	8.05528243550119	8.7176764230664	8.13955135239879	10.3049216695817	7.96578428466209	8.62935662007961	9.76901132109701	9.58496250072116	10.4696418172395	9.14720492494223	7.62205181945638	9.70043971814109	9.78299820892041	9.14465824283188	9.35755200461808	10.2070143201775	8.95564990752837	8.07146236255662	9.5352753766208	8.33539035469392
MAD_Dr_004_100514	505	NM_001013281.1	1	1	Dr.82699	0	1	100576	NM_001013281.1	NM_001013281	mrpl48	ENSDARG00000035167	503593	mitochondrial ribosomal protein L48	NA	NA	NA	mitochondrial ribosomal protein L48	ZDB-GENE-041008-125	mrpl48	12.0632265323029	9.69348695749932	10.0539258815311	10.5483402876761	9.77066389291676	11.5318687751776	10.7385145324293	12.8702683825635	9.93590168226759	10.5802585674998	12.4211443865302	12.1186166893515	12.6531809653276	11.146250445886	10.2070143201775	11.8462739113499	11.7123120417803	11.3520434257954	11.9392118826664	11.9711842724047	11.2691266791494	10.0195907283579	11.6512759733466	11.1595560280588
MAD_Dr_004_100515	506	XM_001344121.2	4	0	ENSDART00000014606 ; ENSDART00000065861 ; ENSDART00000035961 ; Dr.82267	0	1	100579	XM_001344121.2	XM_001344121	NA	NA	-	NA	NA	NA	NA	NA	NA	NA	10.3706874068072	8.0389189892923	8.66711154207503	9.02652344251977	8.38801728534514	9.08480838780436	8.53332973230583	10.714674827308	8.43671154213721	8.83920378809694	10.2632692003727	10.0814834380937	11.0209799389042	9.39767463294827	7.93957921431469	10.257977058564	10.5294305541462	9.7279204545632	10.0993478104032	10.8273427042341	9.67154106671188	8.75488750216347	10.1337844091799	9.31628153174622
MAD_Dr_004_100518	509	OTTDART00000021616	0	-	-	0	1	100582	NA	NA	NA	ENSDARG00000095623	796295	NA	NA	NA	NA	dolichol-phosphate (beta-D) mannosyltransferase 2	ZDB-GENE-030131-9093	dpm2	11.1189410727235	8.78463484555752	8.92629599478111	9.29920801838728	8.86727873970966	10.2318211786574	9.31174831500496	11.8165837077876	8.81217730551445	9.33539035469392	10.9027519448502	10.4351493383669	10.7776662808808	9.46454575033394	8.47167521439204	10.661778097772	10.7456743240021	10.1522848423066	10.6882503091332	11.2458497710237	9.77643303244473	8.55842071326866	10.1699250014423	9.59991284218713
MAD_Dr_004_100524	514	Dr.81115	1	0	OTTDART00000028314	0	1	100591	NA	NA	NA	NA	-	NA	Dr.81115	NA	NA	NA	NA	NA	11.4424251933316	8.81538329581354	9.3151495622563	9.80251636512122	9.27146302790437	10.0223678130285	9.3264294871223	12.0804844570676	9.03479896257727	9.59432460392485	11.6474584264549	11.2615073092021	12.1964484439621	10.5517082616207	8.99435343685886	11.4938554492408	11.4747199465265	10.9117664706596	11.35149140932	11.8077574035893	10.4742129371939	9.32418054661874	10.9132634306288	9.94251450533924
MAD_Dr_004_100562	551	Dr.143908	0	-	-	0	1	100628	NA	NA	NA	NA	-	NA	Dr.143908	NA	NA	NA	NA	NA	12.4048754550152	10.0620461377205	10.6995724532873	10.9628960053373	10.1774195379892	11.6693280043959	10.8898841703028	12.9307373375629	10.5225815312548	11	12.2173519052703	11.8293263358417	12.333714426094	11.1598713367784	9.91513244895065	12.0150665332303	12.4210128557792	11.6440815932657	12.0423433797937	12.7002229507993	11.4051414631363	9.9915218460757	11.9336906549522	11.1143930548673
MAD_Dr_004_100566	554	Dr.151443	0	-	-	0	1	100631	NA	NA	NA	NA	-	NA	Dr.151443	NA	NA	NA	NA	NA	10.6202198255075	7.82972273508606	8.4797802640291	8.74483383749955	8.44708322620965	9.28193002695544	8.51569983828404	11.262388523751	8.13955135239879	8.61654884377899	10.3454052467178	10.283088353024	11.0967151544885	9.21674585819531	8.07146236255662	10.4019461239765	10.3613955331659	9.86263735755879	9.9957671508778	10.6564248632778	9.4757334309664	8.53138146051631	9.7431513941125	9.12928301694497
MAD_Dr_004_100568	556	Dr.153214	6	1	Dr.113941 ; XM_001335254.2 ; ENSDART00000051489 ; Dr.13267 ; NM_001017660.1 ; OTTDART00000019822	0	1	100633	NA	NA	NA	NA	-	NA	Dr.153214	NA	NA	NA	NA	NA	7.2667865406949	6.35755200461808	6.33985000288462	6.4262647547021	6.39231742277876	6.93073733756289	6.4594316186373	8.1548181090521	6.24792751344359	6.88874324889826	7.97727992349992	7.49984588708321	7.91288933622996	7.13442632022093	6.82017896241519	6.5077946401987	6.62935662007961	6.32192809488736	6.82017896241519	6.4757334309664	6.52356195605701	6.3037807481771	6.467605550083	6.38370429247405
MAD_Dr_004_100569	557	Dr.153472	1	0	OTTDART00000033974	0	1	100634	NA	NA	NA	NA	-	NA	Dr.153472	NA	NA	NA	NA	NA	7.8856963733394	7.11894107272351	7.04439411935845	7.55458885167764	7.40087943628218	7.65821148275179	7.33091687811462	7.94251450533924	7.00562454919388	7.19967234483636	7.89481776330794	7.56224242422107	8.37937836707126	7.20945336562895	7.27612440527424	8.21916852046216	7.64385618977472	7.97727992349992	8	8.4594316186373	7.97727992349992	7.25738784269265	8.06608919045777	7.56224242422107
MAD_Dr_004_100575	563	OTTDART00000022378	2	1	OTTDART00000022341 ; OTTDART00000022342	0	1	100643	NA	NA	NA	ENSDARG00000077253	317736	NA	NA	NA	NA	alkB, alkylation repair homolog 6 (E. coli)	ZDB-GENE-060407-1	alkbh6	7.29920801838728	6.48381577726426	6.4757334309664	6.76155123244448	6.5077946401987	6.6724253419715	6.4093909361377	7.61102479730735	6.3037807481771	6.5077946401987	7.64385618977472	7.40087943628218	7.90388184573618	6.8703647195834	6.64385618977472	7.5274770060604	7.10852445677817	7.09803208296053	7.2667865406949	7.54689445988764	6.97727992349992	6.55458885167764	7.2336196767597	6.82017896241519
MAD_Dr_004_100579	567	OTTDART00000027156	5	0	OTTDART00000027153 ; OTTDART00000027155 ; NM_213185.1 ; OTTDART00000027152 ; Dr.121260	0	1	100647	NA	NA	NA	ENSDARG00000017235	406464	NA	NA	NA	NA	eukaryotic translation initiation factor 5A	ZDB-GENE-040426-2229	eif5a	9.9957671508778	7.97154355395077	8.5077946401987	8.5980525001616	8.32418054661874	9.22158712126481	8.64024493622235	10.6781599575428	8.46147944728616	8.78790255939143	10.6054795180617	10.4817994316658	11.1579784499454	9.91587937883577	8.3037807481771	9.83841607579734	9.95055589704751	9.2252074369435	9.7279204545632	10.3014961949825	9.23720996075502	8.45121111183233	9.50581155391959	8.78299820892041
MAD_Dr_004_100587	575	OTTDART00000035418	3	0	ENSDART00000021218 ; OTTDART00000035416 ; Dr.150211	0	1	100655	NA	NA	NA	ENSDARG00000005251	334897	NA	NA	NA	NA	NA	ZDB-GENE-030131-6837	rpe	11.6231956354529	9.43462822763673	9.84549005094438	10.319672120947	9.46352437327118	10.7099453802325	10.1045987535644	12.2273150999055	9.48381577726426	10.3009244909763	11.8599229728618	11.1767964781476	11.9262959947811	10.8757493514201	9.48784003382305	11.3810021095509	11.4532706340106	10.791162888555	11.4696418172395	11.9600019320681	10.7414669864011	9.49385544924082	11.2903068962579	10.3723209548673
MAD_Dr_004_100589	577	OTTDART00000036205	5	0	NM_001109710.1 ; OTTDART00000036207 ; Dr.151165 ; OTTDART00000036208 ; Dr.113580	0	1	100657	NA	NA	NA	ENSDARG00000086859	8388607	NA	NA	NA	NA	NA	ZDB-GENE-070720-19	qdprb2	13.6789301871523	11.0864679934641	12.0848083878044	12.0426853722194	11.1111356702347	13.2240016741981	12.5025832135534	14.4148503700191	12.1395513523988	12.8023144059915	14.3020676725265	13.7953294463538	14.3932228483772	13.4016795259825	11.8645730817736	14.0224545108465	13.7508116468976	13.6381530492481	14.2031185484996	14.4881539566306	11.2030420555625	10.0209799389042	11.5478585060584	11.3739526553702
MAD_Dr_004_100594	582	OTTDART00000042780	2	0	OTTDART00000027006 ; NM_199212.1	0	1	100663	NA	NA	NA	ENSDARG00000025522	324140	NA	NA	NA	NA	serum/glucocorticoid regulated kinase 1	ZDB-GENE-030131-2860	sgk1	8.319672120947	6.8703647195834	7.06608919045777	7.79441586635011	7.37503943134692	9.05256805080415	8.88569637333939	10.8193807908646	7.64385618977472	8.66533591718518	10.0320457269308	9.5274770060604	10.4737057496194	8.37068740680722	7.7279204545632	8.65463602852797	8.11634396123747	8.4262647547021	8.33315535031062	8.69870466677034	7.90388184573618	7.48381577726426	8.73640193131829	8.08214904135387
MAD_Dr_004_100595	583	OTTDART00000045067	0	-	-	0	1	100664	NA	NA	NA	ENSDARG00000078064	751719	NA	NA	NA	NA	zgc:153681	ZDB-GENE-060825-299	zgc:153681	10.4496645384762	7.89178370321831	8.24792751344359	8.42206476617281	8.19475685442225	8.2807707701306	7.59991284218713	10.1382718001722	7.20945336562895	7.93663793900257	10.0014081943928	10.3157156580222	10.8169836232554	8.64745842645492	7.83289001416474	9.73301532168596	10.0306671362469	8.93073733756289	9.80896417491926	10.0223678130285	9.20701432017753	8.55842071326866	9.60362634498619	9.09803208296053
MAD_Dr_004_100597	585	ENSDART00000014723 ; NM_173264.1	2	0	OTTDART00000038151 ; OTTDART00000038152	0	1	100666	NM_173264.1	NM_173264	naca	ENSDARG00000005513	195823	nascent polypeptide-associated complex alpha polyp	NA	NA	NA	nascent polypeptide-associated complex alpha polyp	ZDB-GENE-020423-4	naca	14.0039570485808	11.2369111114446	12.2132561382479	12.3401282737006	11.6559778624869	12.8460779861726	11.8792003179474	14.3508010915687	11.873828574887	12.3850534883462	14.1489928729228	14.2273903166642	14.6933235996278	13.4227218209006	11.9160660508993	13.7117207402667	13.9752658298587	13.1237980912519	13.8306142353628	14.2432483779575	13.0227145730448	11.9184905922923	13.5284541107648	12.7838167593202
MAD_Dr_004_100599	587	OTTDART00000036207	5	0	NM_001109710.1 ; OTTDART00000036205 ; Dr.151165 ; OTTDART00000036208 ; Dr.113580	0	1	100669	NA	NA	NA	ENSDARG00000090118	8388607	NA	NA	NA	NA	NA	NA	NA	13.9312915452812	11.3077700318907	12.1984450414524	12.4514687129474	11.3928540398729	13.5692622729161	12.8550631183676	14.7489527903237	12.3663222142458	12.8801574566018	14.5768976334231	14.2899828367228	14.7916716500798	13.7546787638225	12.4673508144876	14.1728181335743	14.2776869631832	13.7384089758138	14.2458868998192	14.6613049141691	11.182704710519	9.93073733756289	11.3763967510828	11.333434915284
MAD_Dr_004_100601	589	ENSDART00000111221	3	1	OTTDART00000032041 ; Dr.120096 ; XM_685658.3	0	1	100671	NA	NA	NA	NA	-	NA	NA	NA	NA	NA	NA	NA	10.0748104611605	8	8.65105169117893	8.89330153086056	8.10328780841202	8.7176764230664	8.11374216604919	9.83447104998422	7.82654848729092	8.18982455888002	10.129283016945	9.63571812033105	10.6156296369681	9.19598729802851	8.01402047031493	8.94104760634058	9.10328780841202	8.67948009950545	8.79766152585376	9.37503943134693	9.08081752760833	8.0389189892923	9.47471994652648	8.82813648419411
MAD_Dr_004_100603	591	Dr.4264	1	1	ENSDART00000105176	0	1	100674	NA	NA	NA	NA	-	NA	Dr.4264	ndufb8	NADH dehydrogenase (ubiquinone) 1 beta subcomplex,	NADH dehydrogenase (ubiquinone) 1 beta subcomplex,	ZDB-GENE-040426-1858	ndufb8	13.86287946517	11.2842457498297	12.2230966903477	12.4335854411505	11.3531468254981	12.6577650352654	11.8057438721516	14.070707968363	11.1941412388631	11.9659646102721	14.1796758769249	13.7185328760692	14.421637520073	12.9719027460455	11.6515002206527	13.6705456087533	13.8536019639526	13.3371340458836	13.7984718011016	14.4068693214231	12.6584346546976	11.4346282276367	13.2783768570056	12.5844927969759
MAD_Dr_004_100608	596	Dr.84516	0	-	-	0	1	100679	NA	NA	NA	NA	-	NA	Dr.84516	NA	NA	NA	NA	NA	10.6137894644726	7.94251450533924	7.72109918870719	8.61102479730735	8.35755200461808	9.51766938813381	8.64385618977473	11.243173983473	8.11374216604919	8.7279204545632	10.3297963382207	10.0133226734254	10.7632123668144	8.70043971814109	7.96289600533726	10.6728672764338	10.4553272203046	9.9915218460757	10.4665863377192	10.6266216523584	9.47269083924278	8.37721053038855	9.81057163474115	9.01959072835788
MAD_Dr_004_100613	600	Dr.92180	0	-	-	0	1	100683	NA	NA	NA	NA	-	NA	Dr.92180	NA	NA	NA	NA	NA	7.29001884693262	6.4093909361377	6.58496250072116	6.56224242422107	6.467605550083	6.68650052718322	6.44294349584873	7.44294349584873	6.3037807481771	6.33091687811462	7.24792751344359	7.29001884693262	7.49185309632967	6.6724253419715	6.40087943628218	7.5077946401987	7.2240016741981	7.03342300153745	7.23840473932508	7.33539035469393	7.07146236255662	6.8008998999203	7.10852445677817	6.58496250072116
MAD_Dr_004_100636	623	Dr.128585	4	0	Dr.127171 ; Dr.80493 ; Dr.95382 ; Dr.126225	0	1	100705	NA	NA	NA	NA	-	NA	Dr.128585	NA	NA	NA	NA	NA	7.35314682549808	6.44294349584873	6.68650052718322	6.56985560833095	6.4594316186373	6.83289001416474	6.38370429247405	7.15987133677839	6.20945336562895	6.52356195605701	7.00562454919388	7.48381577726426	7.2667865406949	6.85798099512757	6.33985000288462	8.00562454919388	7.78135971352466	7.59991284218713	7.43462822763672	7.69348695749933	7.18982455888002	6.76818432477693	6.98868468677217	6.78135971352466
MAD_Dr_004_100637	624	Dr.131730	1	0	Dr.132716	0	1	100706	NA	NA	NA	NA	-	NA	Dr.131730	NA	NA	NA	NA	NA	7.62935662007961	6.64385618977472	6.75488750216347	6.88264304936184	6.74146698640115	7.19967234483636	6.67948009950545	8.24792751344359	6.59991284218713	7.07681559705083	7.51569983828404	8.25738784269265	8.2336196767597	7.38370429247405	6.70043971814109	7.49984588708321	7.73131903102506	7.13955135239879	7.36632221424582	7.78790255939143	7.28540221886225	6.90689059560852	7.33985000288462	6.90086680798075
MAD_Dr_004_100641	628	XM_694783.3	0	-	-	0	1	10071	XM_694783.3	XM_694783	NA	ENSDARG00000086505	-	NA	NA	NA	NA	NA	NA	NA	7.92481250360578	6.4594316186373	6.44294349584873	6.89481776330794	6.93073733756289	6.97727992349992	6.81378119121704	7.64745842645492	6.60733031374961	6.71424551766612	7.15987133677839	7.11894107272351	7.68650052718322	6.7279204545632	6.52356195605701	7.74146698640115	7.35314682549808	7.33091687811462	7.4178525148859	7.59991284218713	7.18982455888002	6.78790255939143	7.32192809488736	6.92481250360578
MAD_Dr_004_100652	639	NM_001006661.1 ; Dr.18062 ; ENSDART00000113300	0	1		0	1	10072	NM_001006661.1	NM_001006661	si:busm1-142b24.1	ENSDARG00000042563	368727	si:busm1-142b24.1	Dr.18062	si:busm1-142b24.1	si:busm1-142b24.1	si:busm1-142b24.1	ZDB-GENE-030616-151	si:dkey-11j8.1	10.0714623625566	7.15987133677839	7.2807707701306	7.73470962022584	7.56224242422107	8.11113567023471	7.24792751344359	10.0498485494506	6.98868468677217	7.58496250072116	9.53915881110803	9.99435343685886	10.1189410727235	7.85798099512757	7.27612440527424	9.77807712953536	9.65642486327778	8.72280753116955	9.44501484586842	9.34762136856813	8.88874324889826	7.83920378809694	8.98299357469431	8.14210705730255
MAD_Dr_004_100653	640	Dr.149382	0	-	-	0	1	100720	NA	NA	NA	NA	-	NA	Dr.149382	NA	NA	NA	NA	NA	7.88874324889826	6.6724253419715	6.68650052718322	6.89481776330794	6.91886323727459	7.2667865406949	6.83289001416474	8.36632221424582	6.55458885167764	6.96000193206808	7.75488750216347	7.84549005094437	8.29920801838728	7	6.82017896241519	8.00562454919388	7.96578428466209	7.4262647547021	7.82972273508606	7.97154355395077	7.59245703726808	6.79441586635011	7.79116288855502	7.3264294871223
MAD_Dr_004_100667	654	OTTDART00000029006	3	1	OTTDART00000029005 ; ENSDART00000114247 ; ENSDART00000073679	0	1	100736	NA	NA	NA	ENSDARG00000051959	327407	NA	NA	NA	NA	NA	ZDB-GENE-030131-5618	zgc:66449	8.29001884693262	6.8703647195834	6.98299357469431	7.27612440527424	6.8703647195834	7.3264294871223	7.03342300153745	8.73809225962049	6.49185309632967	7.06069593168755	8.15987133677839	7.75488750216347	8.467605550083	7.46352437327118	6.88264304936184	8.04439411935845	7.83920378809694	7.467605550083	8.11634396123747	8.38370429247405	7.59618975614441	6.77478705960117	7.6724253419715	7.09803208296053
MAD_Dr_004_100672	657	OTTDART00000039219	1	1	OTTDART00000039217	0	1	100741	NA	NA	NA	ENSDARG00000009868	567578	NA	NA	NA	NA	NA	ZDB-GENE-050809-116	dcaf11	8.24317398347295	6.79441586635011	7.2667865406949	7.2240016741981	7.14974711950468	7.55458885167764	7.04439411935845	8.47370574961942	6.85174904141606	7.11894107272351	8.14974711950468	8.67771964164101	8.74819284958946	7.70043971814109	6.79441586635011	8.78953364497036	8.74483383749955	8.15734693536284	8.36194377373524	8.59991284218713	8.02236781302845	7.467605550083	7.98013957763916	7.61470984411521
MAD_Dr_004_100676	661	OTTDART00000044122	4	0	ENSDART00000008593 ; OTTDART00000044121 ; Dr.104975 ; NM_200295.1	0	1	100745	NA	NA	NA	ENSDARG00000007279	393265	NA	NA	NA	NA	zgc:56513	ZDB-GENE-040426-1057	yipf5	11.1545016938648	8.90689059560852	9.07012094447682	9.69870466677034	9.02236781302845	10.3230547603416	9.67771964164101	11.9255544398736	9.45121111183233	9.78790255939143	11.0721326041672	10.871135184243	11.6512759733466	10.1885888457073	8.92184093707449	10.7077904955288	10.927407612949	10.3241805466187	10.8505775472056	11.1344263202209	10.1836353814732	9.39016895620018	10.6501542136751	9.81538329581354
MAD_Dr_004_100678	663	ENSDART00000021726	1	1	ENSDART00000099803	0	1	100747	NA	NA	NA	NA	-	NA	NA	NA	NA	NA	NA	NA	11.1497471195047	9.00140819439281	9.03342300153745	9.9901039638575	9.19105921453166	10.3548003443506	9.65284497300198	11.4782640315817	9.23840473932508	9.79441586635011	11.2570931444911	10.9454438363779	11.770457424932	10.2324209271761	9.1006623390052	10.9801395776392	11.0887882387169	10.3847837500934	10.8618623400592	11.4330637651221	10.4757334309664	9.47065887406055	10.8185821774809	10.1286388128526
MAD_Dr_004_100681	665	ENSDART00000063717 ; OTTDART00000035505 ; NM_001111179.1	2	1	Dr.14504 ; Dr.907	0	1	100750	NM_001111179.1	NM_001111179	zgc:171480	ENSDARG00000043402	564733	zgc:171480	NA	NA	NA	zgc:171480	ZDB-GENE-080204-83	zgc:171480	13.75493968203	11.1244444600086	11.8409745698219	12.0452477345783	11.0154150523867	12.6397928932793	11.9447120610435	13.9728452000276	11.3077700318907	11.7714894695006	13.639397239482	13.4334550398271	13.8695938432408	12.766321847954	11.4767462039395	13.2331702623827	13.3523193548468	12.4691330198296	13.1966021265232	13.6655024748857	12.5017128092791	11.2437690319619	12.7982692749497	12.3744961456915
MAD_Dr_004_100688	671	OTTDART00000014390	1	1	XM_688054.3	0	1	100768	NA	NA	NA	ENSDARG00000071413	-	NA	NA	NA	NA	NA	ZDB-GENE-050208-795	mier2	7.83920378809694	6.68650052718322	6.65821148275179	7.09803208296053	6.90689059560852	7.49185309632967	7.06069593168755	8.2045711442492	6.75488750216347	7.03342300153745	7.93663793900257	7.62570884306447	8.91139198784346	7.19967234483636	6.85174904141606	8.28540221886225	7.62935662007961	7.72451385311995	7.89178370321831	8.2336196767597	7.74483383749955	7.10328780841202	7.98299357469431	7.55458885167764
MAD_Dr_004_100690	673	ENSDART00000024215	3	1	Dr.76168 ; NM_001081629.1 ; OTTDART00000036259	0	1	10077	NA	NA	NA	ENSDARG00000052348	282615	NA	NA	NA	NA	SWI/SNF related, matrix associated, actin dependent regulator of chromatin, subfamily a, member 5; similar to SWI/SNF related, matrix associated, actin dependent regulator of chromatin, subfamily a, member 5	ZDB-GENE-021125-1	smarca5	11.4101863207251	8.61102479730735	9.5274770060604	9.53235592528885	9.23481743111732	11.0901124196643	10.3320365483617	12.9745938399817	9.80976812871041	10.7159619902551	11.9312915452812	12.141787841671	12.4855777709032	10.9665054519057	9.32867492732795	11.2761244052742	11.5296745617646	10.5048189876328	11.1811522568656	11.5891829670394	10.2911706993219	9.41151098801207	10.813781191217	10.1491119907069
MAD_Dr_004_100696	679	NM_001006038.1 ; XM_001330946.1 ; ENSDART00000089978 ; ENSDART00000057945	1	0	Dr.91379	0	1	100777	NM_001006038.1	NM_001006038	zgc:103433	ENSDARG00000039642	450017	zgc:103433	NA	NA	NA	hypothetical LOC791921; zgc:103433	ZDB-GENE-041010-133	atp6v0e1	9.94104760634058	7.90689059560852	8.75321674917896	8.92184093707449	8.37503943134693	10.0279059965699	9.32080054888164	11.6443069615456	9.13185696060879	9.79685079526716	10.4696418172395	9.96866679319521	11.0168082876866	9.82972273508606	8.25266543245025	10.0761475280225	10.0566377151132	9.43879185257826	9.78463484555752	10.5821419816588	9.35535109642481	8.32192809488736	9.94397991434374	9.16239132875691
MAD_Dr_004_100697	680	NM_001002704.1	3	0	Dr.78321 ; OTTDART00000028399 ; OTTDART00000028398	0	1	100778	NM_001002704.1	NM_001002704	zgc:92611	NA	-	zgc:92611	NA	NA	NA	zgc:92611	ZDB-GENE-040718-459	pbdc1	9.89330153086056	8.09803208296053	8.12670447284319	8.69348695749932	8.11894107272351	8.86108690599539	8.29001884693262	10.2384047393251	7.69348695749933	8.25974326369078	10.0091287895393	9.99859042974533	10.6648916692861	9.45532722030456	8.00842862207058	9.38370429247405	9.319672120947	8.67948009950545	9.32418054661874	9.72962074355304	8.9915218460757	8.00562454919388	9.32080054888164	8.7176764230664
MAD_Dr_004_100706	687	XM_001921419.1	0	-	-	0	1	100790	XM_001921419.1	XM_001921419	NA	NA	-	NA	NA	NA	NA	NA	NA	NA	7.68999797141945	6.62935662007961	6.70043971814109	6.7279204545632	6.93073733756289	7.01122725542325	7.37068740680722	8.99435343685886	6.78135971352466	6.91886323727459	7.78135971352466	7.92184093707449	8.73131903102506	8.53138146051631	7.37503943134692	6.91886323727459	7.72109918870719	7.26209484537018	7.31288295528436	7.11894107272351	6.78135971352466	6.53915881110803	6.97727992349992	7.43045255166553
MAD_Dr_004_100712	693	NM_001110347.1 ; Dr.70147	0	1		0	1	10080	NM_001110347.1	NM_001110347	NA	ENSDARG00000079363	564554	NA	Dr.70147	NA	NA	leucine-rich repeats and immunoglobulin-like domains 3	ZDB-GENE-130530-866	lrig3	7.98584193700334	7.06608919045777	7.12928301694497	7.63662462054365	7.28540221886225	9.18982455888002	8.3037807481771	10.1811522568656	8.68999797141945	8.8073549220576	9.83526091862749	9.35974956032233	10.3236177632916	9.39016895620018	7.74146698640115	8.08746284125034	8.13442632022093	7.22881869049588	7.6724253419715	8.80413102118332	8.25974326369078	7.62935662007961	8.36194377373524	7.88264304936184
MAD_Dr_004_100715	696	NM_001008588.1 ; Dr.37833 ; ENSDART00000053180	0	1		0	1	100808	NM_001008588.1	NM_001008588	rabl4	ENSDARG00000036612	494045	RAB, member of RAS oncogene family-like 4	Dr.37833	rabl4	RAB, member of RAS oncogene family-like 4	RAB, member of RAS oncogene family-like 4	ZDB-GENE-041212-9	ift27	11.3032099489448	9.13955135239879	9.74819284958946	10.120237877342	9.24079133216196	11.0828143376723	10.635718120331	11.7710767402628	9.81538329581354	10.523561956057	11.5264992391366	11.1661630826461	11.6523968614777	10.8556471660273	9.47775826644389	11.3917806060132	11.5406124082495	10.9971794809376	11.3912435894274	11.9851303734669	10.585432051593	9.5274770060604	10.9001120629775	10.5381889320524
MAD_Dr_004_100716	697	OTTDART00000009263	1	1	ENSDART00000066988	0	1	100809	NA	NA	NA	ENSDARG00000045555	606683	NA	NA	NA	NA	NA	ZDB-GENE-041210-173	sco2	8.26209484537018	6.76818432477693	7.03342300153745	7.14974711950468	6.72109918870719	8.11894107272351	7.58496250072116	9.44708322620965	7.65105169117893	7.85174904141606	8.83605035505807	8.45327063401062	9.16239132875691	8.01122725542325	7.04439411935845	8.00562454919388	8.03066713624694	7.72109918870719	7.97727992349992	8.33091687811462	7.3037807481771	6.876516946565	7.62935662007961	7.12928301694497
MAD_Dr_004_100726	706	Dr.78238	1	1	OTTDART00000012600	0	1	100818	NA	NA	NA	ENSDARG00000071046	795943	NA	Dr.78238	bbip10	BBSome interacting protein 10	BBSome interacting protein 10	ZDB-GENE-050208-445	bbip1	9.44811630540946	7.36632221424582	7.64024493622235	7.90689059560852	7.57742882803575	8.51175265376738	7.67948009950545	10.4578938373147	7.33985000288462	8.02513956227851	9.82654848729091	10.111787735801	10.3917806060132	8.86727873970966	7.7279204545632	9.42836017270429	9.56033283421244	8.53138146051631	9.40087943628218	9.78463484555752	8.83920378809694	7.97154355395077	9.25502856981873	8.48381577726426
MAD_Dr_004_100732	711	Dr.85998	0	-	-	0	1	100823	NA	NA	NA	NA	-	NA	Dr.85998	NA	NA	NA	NA	NA	7.65105169117893	6.16992500144231	6.4262647547021	6.49984588708321	6.4594316186373	6.83289001416474	6.56985560833095	8.12928301694497	6.56985560833095	6.64385618977472	7.61470984411521	7.79441586635011	8	7.02236781302845	6.53915881110803	7.74819284958946	8.13442632022093	7.32192809488736	7.7714894695006	8.02236781302845	6.93663793900257	6.59245703726808	7.19967234483636	6.59991284218713
MAD_Dr_004_100742	721	Dr.116089	1	0	OTTDART00000036197	0	1	100838	NA	NA	NA	ENSDARG00000057368	100000836	NA	Dr.116089	zgc:112361	zgc:112361	zgc:112361	ZDB-GENE-050522-202	rps8b	7.71424551766612	6.64385618977472	6.876516946565	6.90689059560852	6.56985560833095	6.67948009950545	6.37503943134692	7.35755200461808	6.32192809488736	6.4757334309664	7.30833903013941	7.3264294871223	7.84549005094437	6.65821148275179	6.51569983828404	7.55458885167764	7.62205181945638	7.29462074889163	7.61102479730735	7.84549005094437	7.01680828768655	6.72109918870719	7.05528243550119	6.90086680798075
MAD_Dr_004_100744	723	OTTDART00000008754 ; ENSDART00000014897 ; NM_001030095.1 ; Dr.88269	0	1		0	1	10084	NM_001030095.1	NM_001030095	si:ch211-125a15.2	ENSDARG00000045789	555788	si:ch211-125a15.2	Dr.88269	si:ch211-238a12.4	si:ch211-238a12.4	si:ch211-125a15.2	ZDB-GENE-041210-103	srgap2b	10.18982455888	7.49185309632967	8.56985560833095	8.25029841790633	8.09803208296053	8.56605403817109	7.90086680798075	10.0828143376723	8.08214904135387	8.45738087907253	9.99223026496589	9.9469062744564	10.403012023575	8.95564990752837	7.8008998999203	10.3853231761759	10.4346282276367	9.3409627642517	10.1736771363034	10.3944626946103	9.4655664048094	8.68474862042163	9.76983784362944	9.25974326369078
MAD_Dr_004_100745	724	Dr.120039	1	1	XM_691701.2	0	1	100840	NA	NA	NA	ENSDARG00000074111	568375	NA	Dr.120039	NA	NA	similar to BCDIN3 domain containing	ZDB-GENE-050208-327	bcdin3d	7.98299357469431	6.75488750216347	6.76818432477693	7.08214904135387	6.876516946565	6.68650052718322	6.4093909361377	7.10852445677817	6.24792751344359	6.4262647547021	8.78953364497036	8.39231742277876	8.86418614465428	7.71424551766612	7.12928301694497	7.4594316186373	6.97727992349992	7.03342300153745	7.01122725542325	7.4594316186373	7.55458885167764	6.79441586635011	7.59245703726808	7.27612440527424
MAD_Dr_004_100755	734	Dr.126775	0	-	-	0	1	100850	NA	NA	NA	NA	-	NA	Dr.126775	NA	NA	NA	NA	NA	7.64024493622235	6.62935662007961	6.8703647195834	6.97727992349992	6.78135971352466	8.06608919045777	7.39231742277876	9.25266543245025	7.12928301694497	7.61838550225861	8.48784003382305	8.61102479730735	9.26326920037266	7.94836723158468	6.98868468677217	8.25266543245025	8.56224242422107	7.90689059560852	8.14974711950468	8.62935662007961	7.34872815423108	6.88264304936184	7.57364718749332	7.06069593168755
MAD_Dr_004_100768	745	Dr.151272	1	0	OTTDART00000037268	0	1	100862	NA	NA	NA	NA	-	NA	Dr.151272	NA	NA	NA	NA	NA	7.44294349584873	6.43462822763672	6.56985560833095	6.88264304936184	6.88874324889826	6.94251450533924	6.78790255939143	8.00562454919388	6.53915881110803	6.82654848729092	7.2667865406949	7.34872815423108	7.76818432477693	6.88264304936184	6.74146698640115	8.02236781302845	7.37503943134692	7.53915881110803	7.37503943134692	7.89481776330794	7.22881869049588	6.85174904141606	7.39231742277876	6.95419631038687
MAD_Dr_004_100769	746	Dr.151585	0	-	-	0	1	100863	NA	NA	NA	NA	-	NA	Dr.151585	NA	NA	NA	NA	NA	7.52356195605701	6.59991284218713	6.53915881110803	7.01122725542325	6.59991284218713	7.96000193206808	7.55842071326866	9.00281501560705	7.40087943628218	7.74819284958946	7.88874324889826	7.24317398347295	8.11113567023471	6.95419631038687	6.55458885167764	8.5274770060604	8.74483383749955	8.44708322620965	8.65463602852797	9.01680828768655	7.1548181090521	6.7279204545632	7.04439411935845	7.06069593168755
MAD_Dr_004_100777	754	OTTDART00000028461	4	1	ENSDART00000015040 ; Dr.8916 ; NM_001020629.1 ; OTTDART00000028460	0	1	100870	NA	NA	NA	ENSDARG00000005651	553656	NA	NA	NA	NA	-Ha-ras Harvey rat sarcoma viral oncogene homolog, like	ZDB-GENE-050522-466	hrasb	11.2514824106202	9.03342300153745	9.73470962022584	9.94104760634058	9.24555270625568	9.62570884306447	8.95419631038687	11.2550285698187	8.64024493622235	9.29806256771902	11.5493033685136	11.3575520046181	12.1895157298002	10.8486229404293	9.26209484537018	11.5401280385821	11.6293566200796	11.0600203545079	11.6220518194564	12.0914353863236	10.6501542136751	9.46147944728616	11.1727400170494	10.3309168781146
MAD_Dr_004_100787	764	ENSDART00000033914 ; ENSDART00000035629	2	1	OTTDART00000031058 ; Dr.79098	0	1	10088	NA	NA	NA	ENSDARG00000025699	-	NA	NA	NA	NA	NA	ZDB-GENE-030131-6318	mbd1b	10.5919897676151	7.56605403817109	8.39016895620018	8.37937836707126	8.33315535031062	8.98868468677217	8.17492568250068	10.8447057644119	7.89481776330794	8.74146698640115	10.2354159356025	10.4083297407674	10.7460943837055	9.09011241966429	7.90689059560852	10.5323559252888	10.5507467853832	9.71938882094208	10.0794847838268	10.4051414631363	9.4898479604393	8.76818432477693	9.56795607541547	8.8703647195834
MAD_Dr_004_100788	765	OTTDART00000039214	0	-	-	0	1	100881	NA	NA	NA	ENSDARG00000045355	447935	NA	NA	NA	NA	NA	ZDB-GENE-040912-120	tceb1a	7.5077946401987	6.4262647547021	6.4594316186373	6.76818432477693	6.58496250072116	7.01680828768655	6.55458885167764	7.84549005094437	6.4178525148859	6.53915881110803	7.85486838326024	7.34872815423108	8.03342300153745	6.79441586635011	6.62935662007961	7.45121111183233	7.20945336562895	6.95419631038687	7.31741261376487	7.57364718749332	6.96578428466209	6.65821148275179	7.2667865406949	6.96578428466209
MAD_Dr_004_100791	768	XM_001919254.1	1	1	Dr.76927	0	1	100884	XM_001919254.1	XM_001919254	NA	NA	-	NA	NA	NA	NA	NA	NA	NA	7.7714894695006	6.65821148275179	7.20945336562895	6.89481776330794	6.90689059560852	7.28540221886225	6.98868468677217	8.33762190199251	6.96578428466209	7.41362792902417	8.19721669311005	8.14465824283188	8.65284497300198	8	6.6724253419715	7.99435343685886	7.95419631038687	7.55458885167764	7.48784003382305	8.46352437327118	7.24317398347295	7.04439411935845	7.78463484555752	7.32192809488736
MAD_Dr_004_100795	772	Dr.43565	1	0	OTTDART00000045590	0	1	100888	NA	NA	NA	ENSDARG00000068305	751639	NA	Dr.43565	zgc:153664	zgc:153664	zgc:153664	ZDB-GENE-060825-75	mrps14	11.3114645154484	8.7279204545632	9.07948478382682	9.54689445988764	8.62570884306447	9.93369065495223	8.91438513215544	11.9333218207329	8.39016895620018	9.03617361255349	10.3481748675356	9.91737207947684	10.57931593758	9.25502856981873	8.17242750864548	9.95782756083374	9.85953478638265	9.48482289426215	9.87805091272854	10.4377520723236	9.92851837525789	8.67948009950545	10.2276159434142	9.6724253419715
MAD_Dr_004_100798	775	Dr.76391	0	-	-	0	1	100890	NA	NA	NA	ENSDARG00000075180	751728	NA	Dr.76391	tmem14c	transmembrane protein 14C	zgc:153439	ZDB-GENE-060825-156	tmem14ca	7.64385618977472	6.49185309632967	6.48381577726426	6.93073733756289	6.64385618977472	7.2667865406949	6.85798099512757	8.07146236255662	6.45121111183233	6.7279204545632	8.13699111208023	7.49984588708321	8.08480838780436	6.8703647195834	6.59245703726808	7.56224242422107	7.75488750216347	7.22881869049588	7.64385618977472	7.96000193206808	7.19967234483636	6.70043971814109	7.4594316186373	7
MAD_Dr_004_100818	795	Dr.119508	1	1	OTTDART00000029941	0	1	100907	NA	NA	NA	ENSDARG00000057529	557834	NA	Dr.119508	si:ch73-18j6.1	si:ch73-18j6.1	si:ch73-18j6.1	ZDB-GENE-070705-218	itpa	12.9390281817633	9.95492329203032	10.7586396370246	10.9571020415623	9.89935692292311	10.1150436501617	9.4948555844912	11.6801397177632	9.12412131182919	9.47775826644389	13.2109756777264	13.0409745988173	13.5304063370991	11.8678578639728	10.5840229402575	12.4096561130599	12.791061114717	11.8269456504155	12.6257088430645	13.0048349207272	11.5919897676151	10.3837042924741	11.977458818043	11.5689061545021
MAD_Dr_004_100820	797	Dr.125020	2	1	Dr.76273 ; XM_001342005.2	0	1	100909	NA	NA	NA	NA	-	NA	Dr.125020	NA	NA	NA	NA	NA	9.52845411076479	7.27612440527424	7.57742882803575	8.04439411935845	7.78135971352466	8.35755200461808	7.9915218460757	9.90086680798075	7.60733031374961	8.29001884693262	9.4262647547021	9.03204572693081	9.7714894695006	8.44708322620965	7.51963625284321	9.56033283421244	9.24317398347295	9.03342300153745	9.37068740680722	9.66977088852552	9.11374216604919	8.02790599656988	9.34872815423108	8.53138146051631
MAD_Dr_004_100831	808	Dr.131554	0	-	-	0	1	100919	NA	NA	NA	NA	-	NA	Dr.131554	NA	NA	NA	NA	NA	7.27612440527424	6.52356195605701	6.68650052718322	6.8703647195834	6.65821148275179	7.00562454919388	6.62935662007961	7.49984588708321	6.4093909361377	6.55458885167764	7.24792751344359	7.4093909361377	7.67948009950545	6.8073549220576	6.5077946401987	7.19967234483636	7.05528243550119	6.876516946565	6.88874324889826	7.43462822763672	6.83920378809694	6.49185309632967	6.98868468677217	6.76818432477693
MAD_Dr_004_100848	825	Dr.152182	2	0	ENSDART00000013059 ; NM_001020700.1	0	1	100936	NA	NA	NA	NA	-	NA	Dr.152182	NA	NA	NA	NA	NA	7.64385618977472	6.71424551766612	6.8703647195834	6.8703647195834	6.93073733756289	7.23840473932508	7.00562454919388	8.04984854945056	6.79441586635011	7.11374216604919	7.49585502688717	7.81057163474115	7.90689059560852	7	6.6724253419715	8.12928301694497	7.95710204156229	7.65105169117893	7.72109918870719	7.85174904141606	7.59618975614441	6.82017896241519	7.56224242422107	7.16992500144231
MAD_Dr_004_100856	832	OTTDART00000024244	2	1	ENSDART00000064558 ; OTTDART00000024241	0	1	100944	NA	NA	NA	ENSDARG00000043976	266989	NA	NA	NA	NA	NA	ZDB-GENE-021029-1	etf1b	13.59886669499	11.4027456224957	11.8273427042341	12.2416852876016	11.9061389961954	12.79948400562	12.2819300269554	14.0529076283133	11.7151040092362	12.3181190899755	13.7088683402117	13.7425199716613	14.2864133693703	12.9250907744217	11.6602187885356	13.5358221166475	13.5328429109613	12.9683067944308	13.2947643220659	13.7863717400483	12.9993834824676	12.0960562391809	13.3365065598103	12.6655579898464
MAD_Dr_004_100859	835	OTTDART00000027993	0	-	-	0	1	100947	NA	NA	NA	ENSDARG00000034662	436824	NA	NA	NA	NA	non-SMC element 1 homolog (S. cerevisiae)	ZDB-GENE-040718-289	nsmce1	9.45121111183233	7.59618975614441	7.96578428466209	8.0389189892923	7.84549005094437	8.04439411935845	7.5077946401987	9.29117069932186	7.4093909361377	7.73131903102506	9.211888294546	9.54206454228344	9.64745842645492	8.34429590791582	7.56605403817109	9.80413102118332	9.86418614465428	9.09011241966429	9.73470962022584	9.9614496943982	9.13442632022093	8.14465824283188	9.07146236255662	8.83920378809694
MAD_Dr_004_100863	839	OTTDART00000030849	4	1	ENSDART00000049514 ; Dr.78139 ; NM_001161351.1 ; OTTDART00000030848	0	1	100950	NA	NA	NA	ENSDARG00000031202	335342	NA	NA	NA	NA	NA	NA	NA	9.37721053038855	7.56985560833095	7.83605035505807	8.23840473932508	7.83920378809694	8.45532722030456	7.8703647195834	9.63117705570398	7.35755200461808	7.78790255939143	9.40620500541885	9.33985000288462	10.0313565962557	8.57364718749332	7.90086680798075	9.75238064655289	9.49984588708321	9.14720492494223	9.63571812033105	9.70390357344466	9.12541347048331	7.99435343685886	9.38586240064146	8.95855271543101
MAD_Dr_004_100870	846	OTTDART00000043276	0	-	-	0	1	100957	NA	NA	NA	ENSDARG00000023815	394044	NA	NA	NA	NA	NA	ZDB-GENE-040426-924	uvrag	8.84862294042934	7.02236781302845	7.53915881110803	7.4757334309664	7.14465824283188	7.61470984411521	7.23840473932508	8.64745842645492	6.95419631038687	7.05528243550119	8.41362792902417	8.66888498426625	9.01402047031493	7.6724253419715	7.10852445677817	8.21916852046216	8.59432460392485	7.86418614465428	8.41151098801207	8.57175264350355	8.0389189892923	7.3037807481771	8.33539035469392	8.10328780841202
MAD_Dr_004_100874	850	ENSDART00000004023	2	0	XM_696938.3 ; NM_198912.1	0	1	100961	NA	NA	NA	ENSDARG00000018020	337498	NA	NA	NA	NA	peptidase D; hypothetical LOC555021	ZDB-GENE-030131-9444	pepd	11.5507467853832	9.19967234483636	9.94982671075911	10.1267044728432	9.35755200461808	10.5980525001616	9.86573327085176	12.1842554954053	9.43045255166553	10.0098286173681	11.6151698138436	11.4542992936199	12.0784844174114	10.5783726913608	9.33539035469392	11.4046093978377	11.2767060198924	10.6017707884077	11.1049263038078	11.5343028824546	10.5622424242211	9.43671154213721	10.9614496943982	10.3858624006415
MAD_Dr_004_100875	851	ENSDART00000086001 ; ENSDART00000085997	3	1	Dr.83083 ; XM_684052.3 ; OTTDART00000044096	0	1	100965	NA	NA	NA	ENSDARG00000060775	-	NA	NA	NA	NA	NA	ZDB-GENE-091204-51	arl10	8.18982455888002	6.8703647195834	7.3037807481771	7.05528243550119	6.54689445988764	7.16992500144231	7.09803208296053	8.4093909361377	6.76818432477693	7.12412131182919	8.3264294871223	8.24317398347295	8.7714894695006	7.75822321472672	6.95419631038687	7.90086680798075	7.84862294042934	7.4093909361377	7.7279204545632	8.59991284218713	7.51569983828404	6.78790255939143	7.96000193206808	7.4178525148859
MAD_Dr_004_100883	858	XM_691258.3	0	-	-	0	1	100978	XM_691258.3	XM_691258	NA	NA	-	NA	NA	NA	NA	NA	NA	NA	10.2726297849764	7.82654848729092	8.44708322620965	8.55842071326866	8.16992500144231	9.09275714091985	8.11374216604919	10.9744145898055	8.05528243550119	8.52356195605701	10.1163439612375	10.5166849493096	10.9410476063406	9.36194377373524	7.85174904141606	9.92184093707449	10.3454052467178	9.09803208296053	10.0313565962557	10.5454471816781	9.14593214582051	8.12412131182919	9.46045589630964	9.03066713624694
MAD_Dr_004_100886	861	NM_178287.5	2	1	Dr.10201 ; ENSDART00000050884	0	1	100980	NM_178287.5	NM_178287	sepw1	ENSDARG00000035136	352915	selenoprotein W, 1	NA	NA	NA	selenoprotein W, 1	ZDB-GENE-030410-5	sepw1	12.804736051614	10.140829770773	10.6741922681457	11.2369111114446	10.5859014496908	10.9329528921947	9.96434086779242	12.7148894342315	9.18239435340453	10.3701424794954	13.1302487840507	13.0967151544885	13.6285024994929	11.8657332708518	10.7976615258538	12.0924268157803	12.3120320587449	11.7287708495427	12.3391540909321	12.5327211799532	11.9740560226256	10.497352893477	12.4737057496194	11.7784878612224
MAD_Dr_004_100888	863	Dr.40514	0	-	-	0	1	100982	NA	NA	NA	NA	-	NA	Dr.40514	NA	NA	NA	NA	NA	7.74146698640115	6.6724253419715	6.53138146051631	6.93073733756289	6.6724253419715	7.07681559705083	6.74146698640115	8.06608919045777	6.55458885167764	6.79441586635011	7.59991284218713	7.70043971814109	7.91886323727459	6.97154355395077	6.6724253419715	8.08480838780436	7.86418614465428	7.48381577726426	7.96000193206808	7.89178370321831	7.7279204545632	6.8703647195834	7.62935662007961	7.2807707701306
MAD_Dr_004_100896	871	ENSDART00000013605	2	1	Dr.43865 ; NM_001080604.1	0	1	10099	NA	NA	NA	ENSDARG00000005586	568779	NA	NA	NA	NA	zgc:158317; hypothetical protein LOC100151514	ZDB-GENE-070112-1992	zbtb20	9.02928722696825	6.79441586635011	7.3264294871223	7.31288295528436	7.02236781302845	7.51175265376738	7.02236781302845	9.33539035469392	6.66533591718518	7.19967234483636	7.78790255939143	7.51569983828404	7.76487159073609	6.76818432477693	6.61470984411521	8.83920378809694	8.65463602852797	8.34872815423108	8.51175265376738	8.61838550225861	8.09275714091985	7.40087943628218	8.11894107272351	7.70043971814109
MAD_Dr_004_100907	881	XM_693945.3 ; Dr.78819	0	1		0	1	10100	XM_693945.3	XM_693945	NA	ENSDARG00000067810	570463	NA	Dr.78819	wu:fc25f06	wu:fc25f06	wu:fc25f06	ZDB-GENE-030131-3042	wu:fc25f06	10.7172480058276	8.43045255166553	9.57459352733761	9.44708322620965	8.86263735755879	10.0292872269682	9.17242750864548	11.7274950690254	9.20701432017753	9.97297978606629	10.9957671508778	11.1344263202209	11.7550962103072	10.5891829670394	8.76155123244448	10.7540523675289	11.0512089409148	10.2894425756883	10.5216004397237	11.2467405984931	9.89026427702111	9.03617361255349	10.4019461239765	9.91139198784346
MAD_Dr_004_100929	902	OTTDART00000002296	3	1	Dr.72367 ; NM_001025517.2 ; ENSDART00000016105	0	1	10102	NA	NA	NA	ENSDARG00000008224	561697	NA	NA	NA	NA	vacuolar protein sorting 35 (yeast)	ZDB-GENE-030131-2042	vps35	11.9373738201921	11.7586396370246	10.732591435965	11.3923174227788	11.9628960053373	11.9067027324608	12.0010562746348	12.4518550283978	10.7202442582876	11.5473765634981	12.0001760994864	11.8989792046225	12.3655022681931	11.2188659100697	11.7578066721972	12.402479172215	11.9076418036655	12.1451360882818	11.9233274854192	12.2297200932374	12.0247933847025	11.1427452767515	12.0930873904442	11.7677706487767
MAD_Dr_004_100940	913	ENSDART00000051224	1	1	Dr.133419	0	1	10103	NA	NA	NA	ENSDARG00000035352	567170	NA	NA	NA	NA	si:ch211-139a5.3	ZDB-GENE-060526-43	pafah1b2	8.66711154207503	6.76818432477693	7.05528243550119	7.49185309632967	7.27612440527424	7.876516946565	7.35755200461808	9.54109661534952	6.93663793900257	7.5352753766208	8.45738087907253	8.7714894695006	9.7279204545632	7.78790255939143	6.96578428466209	9.41045135150399	9.22158712126481	8.82017896241519	8.98299357469431	9.08347932733184	8.06069593168755	7.23840473932508	8.35093918154643	7.66533591718518
MAD_Dr_004_100945	918	Dr.152228	0	-	-	0	1	101034	NA	NA	NA	NA	-	NA	Dr.152228	NA	NA	NA	NA	NA	7.43462822763672	6.52356195605701	6.61470984411521	6.70735913208088	6.61470984411521	6.78135971352466	6.59245703726808	7.78790255939143	6.4262647547021	6.58496250072116	7.64385618977472	7.21916852046216	7.83289001416474	6.86418614465428	6.56985560833095	7.73470962022584	7.05528243550119	7.10852445677817	7.46352437327118	7.45121111183233	7.03342300153745	6.4262647547021	7.33985000288462	6.85798099512757
MAD_Dr_004_100958	930	XM_688286.3 ; Dr.54164	0	1		0	1	10105	XM_688286.3	XM_688286	NA	ENSDARG00000074548	564967	NA	Dr.54164	NA	NA	similar to zinc-finger protein	ZDB-GENE-090313-240	zbtb17	10.4873376152072	7.73470962022584	8.1873520732005	8.51175265376738	8.11374216604919	8.95564990752837	8.11634396123747	10.8868397058844	7.70390357344466	8.43462822763673	10.1503819688178	10.2726297849764	10.769011321097	8.86108690599539	7.81378119121704	10.2203783276952	10.4928546201747	9.69870466677034	9.9851303734669	10.4573808790725	9.59058704991503	8.64745842645492	9.88645869570371	9.1006623390052
MAD_Dr_004_100966	938	OTTDART00000039897	1	1	XM_687931.3	0	1	101059	NA	NA	NA	ENSDARG00000073867	-	NA	NA	NA	NA	NA	NA	NA	9.41151098801207	7.37937836707126	7.76487159073609	8.15228484230658	7.82017896241519	8.69696752623429	8.35535109642481	10.2656150464845	7.85798099512757	8.4262647547021	9.82416320974416	9.27844945822048	10.0098286173681	8.82495874052852	7.83605035505807	9.43879185257826	9.17242750864548	8.98584193700334	9.48784003382305	9.7714894695006	8.88569637333939	7.92481250360578	9.22641219278879	8.53138146051631
MAD_Dr_004_100967	939	NM_001161470.1 ; Dr.132711	0	1		0	1	10106	NM_001161470.1	NM_001161470	NA	ENSDARG00000044491	325449	NA	Dr.132711	NA	NA	metallothionein 2; metallothionein; kinesin family member 20A	ZDB-GENE-050522-252	kif20a	10.3635872465246	7.21916852046216	8.07414146275251	8.37937836707126	7.98868468677217	8.43671154213721	7.4093909361377	10.2632692003727	7.44294349584873	8.16490692667569	10.3548003443506	10.5264992391366	11.2799007158028	9.56224242422107	7.8856963733394	9.58496250072116	10.2992080183873	9.22158712126481	9.3037807481771	9.97584796800678	8.96578428466209	8.12928301694497	9.8193807908646	8.55074678538324
MAD_Dr_004_100969	941	OTTDART00000042247	4	1	ENSDART00000110670 ; Dr.23964 ; XM_001343481.2 ; OTTDART00000042246	0	1	101061	NA	NA	NA	ENSDARG00000078574	8388607	NA	NA	NA	NA	NA	NA	NA	11.7019561782681	9.14210705730255	9.97441458980553	9.99435343685886	9.35974956032233	10.5603328342124	9.69870466677034	11.930367747439	9.29691620687929	9.97441458980553	11.1357092861044	11.5201275503249	11.911017407797	10.3094763538411	9.02097993890421	11.6250238568804	11.5521887595571	11.0751448440663	11.602698865018	11.8745971924016	10.8185821774809	9.68211676495007	11.0402897210257	10.5971214287896
MAD_Dr_004_100978	949	ENSDART00000037072	1	1	NM_001003427.1	0	1	101070	NA	NA	NA	ENSDARG00000079243	-	NA	NA	NA	NA	NA	NA	NA	11.2532565797812	9.39231742277876	10.1548181090521	10.3586512008929	9.71338651493703	10.7351328841399	10.243173983473	11.6261653199045	9.79034849675191	10.4928546201747	11.3907063728728	10.7768442324022	11.7274950690254	10.7317432907078	9.26561504648446	11.8868397058844	11.8087631164504	11.3955341354623	11.7410455770098	12.4338462084428	10.9366379390026	9.72451385311995	11.1854949242109	10.3987436919382
MAD_Dr_004_100982	953	ENSDART00000077942	3	1	OTTDART00000024629 ; Dr.75187 ; NM_212972.1	0	1	101077	NA	NA	NA	ENSDARG00000055562	406240	NA	NA	NA	NA	myotrophin	ZDB-GENE-040426-2166	mtpn	11.7931968590609	9.68299458368168	10.0579917227592	10.5938579388582	9.60362634498619	10.9865531497567	10.281350514981	11.9311068330293	9.84549005094438	10.5068034377956	11.8942493628642	11.582612451267	12.4032783754711	10.9819239873173	9.56795607541547	11.4936053070571	11.61194694182	11.0279059965699	11.4141566792741	11.7842258604263	10.9373738201921	10.0539258815311	11.4815471902033	10.9483672315847
MAD_Dr_004_100985	956	XM_001334663.2	0	-	-	0	1	10108	XM_001334663.2	XM_001334663	NA	ENSDARG00000077004	-	NA	NA	NA	NA	NA	NA	NA	8.60547951806167	6.55458885167764	6.71424551766612	6.85798099512757	6.94251450533924	7.31741261376487	6.65105169117893	9.22881869049588	6.62205181945638	6.8703647195834	8.44294349584873	8.64745842645492	8.77807712953536	7.10852445677817	6.72109918870719	8.73640193131829	8.73131903102506	8.12412131182919	8.64024493622235	8.4262647547021	7.6724253419715	7.2045711442492	8.09539702279256	7.4594316186373
MAD_Dr_004_100998	967	NM_001006005.1	3	0	OTTDART00000045121 ; OTTDART00000045122 ; OTTDART00000045124	0	1	101098	NM_001006005.1	NM_001006005	dut	NA	449835	dUTP pyrophosphatase	NA	NA	NA	dUTP pyrophosphatase	ZDB-GENE-041010-93	dut	13.7178905839873	11.3281138948337	11.8774758665344	12.0579917227592	11.3968723185106	13.1922928144708	12.3795137487671	14.9278705345127	11.6523968614777	12.226713224619	13.816933639884	13.4494066149856	14.2327207079649	12.6228525858637	11.1799090900149	13.7966480414138	13.9739663669042	13.2434715383963	13.8183824550412	14.3241102107076	12.5821419816588	11.2227949028681	12.892163309862	12.5655781367843
MAD_Dr_004_101001	969	NM_001005953.1	1	1	OTTDART00000017273	0	1	101100	NM_001005953.1	NM_001005953	zgc:103632	ENSDARG00000036190	449780	zgc:103632	NA	NA	NA	zgc:103632	ZDB-GENE-041010-25	txnl4a	11.0119260663068	8.36850646150769	8.77478705960117	9.01122725542325	8.50382573799575	9.54882190845875	8.94836723158468	11.3356694869461	8.12412131182919	8.8376279331714	10.590587049915	10.617008227652	10.7090838125503	9.27844945822048	8.33091687811462	10.5137275959524	10.4878400338231	9.56414948998573	10.5693809595223	10.3297963382207	9.75655632252409	8.62388149001346	10.140829770773	9.73470962022584
MAD_Dr_004_101008	976	Dr.80611	3	0	OTTDART00000001994 ; Dr.101951 ; OTTDART00000024327	0	1	101107	NA	NA	NA	ENSDARG00000038228	378437	NA	Dr.80611	sepw2a	selenoprotein W, 2a	selenoprotein W, 2a	ZDB-GENE-030428-1	sepw2a	10.2306209331299	7.49984588708321	7.91587937883577	8.4797802640291	8.12928301694497	9.29691620687929	8.10328780841202	10.8289298276515	7.88874324889826	8.72109918870719	10.2276159434142	11.0996765548596	10.8261512148002	9.40194612397654	7.96866679319521	10.4777582664439	10.4199601778479	9.56128794516483	10.3331553503106	10.0914353863236	9.69957245328727	8.78953364497036	10.3297963382207	8.89026427702111
MAD_Dr_004_101011	979	ENSDART00000058020	3	1	Dr.34689 ; XM_001336741.2 ; OTTDART00000016464	0	1	10111	NA	NA	NA	ENSDARG00000053127	797342	NA	NA	NA	NA	helicase (DNA) B	ZDB-GENE-030729-16	helb	9.18982455888002	7.14974711950468	7.61470984411521	7.85798099512757	7.60733031374961	8.30833903013941	7.84549005094437	9.7099453802325	7.20945336562895	7.84235034341381	8.96578428466209	8.98299357469431	9.50382573799575	7.28540221886225	7.21916852046216	9.2252074369435	8.74819284958946	8.66177809777199	8.97010589061218	9.13442632022093	8.46147944728616	7.56985560833095	8.5352753766208	8.15734693536284
MAD_Dr_004_101022	990	NM_212684.1 ; Dr.78788	2	1	OTTDART00000024266 ; ENSDART00000025971	0	1	10112	NM_212684.1	NM_212684	atxn2l	ENSDARG00000011597	324525	ataxin 2-like	Dr.78788	atxn2l	ataxin 2-like	ataxin 2-like	ZDB-GENE-030131-3246	atxn2l	12.3955341354623	10.2264121927888	11.0867996856235	11.0327345285867	10.5588989811467	11.4346282276367	10.8008998999203	12.9668659003875	10.6523968614777	11.2306209331299	12.7282394114253	12.6557543101442	13.3363670813898	11.8626373575588	10.3151495622563	12.2659080092311	12.2547333892467	11.6488069497258	11.9261106417853	12.7519624134609	11.2182604987973	10.5255208090951	11.930367747439	11.4286218860911
MAD_Dr_004_101030	998	Dr.122364	0	-	-	0	1	101127	NA	NA	NA	NA	-	NA	Dr.122364	NA	NA	NA	NA	NA	7.68999797141945	6.4594316186373	6.44294349584873	6.74146698640115	6.62935662007961	6.95419631038687	6.34872815423108	7.42206476617281	6.34872815423108	6.49984588708321	6.76818432477693	6.78135971352466	6.84549005094437	6.75488750216347	6.33985000288462	6.22881869049588	6.14974711950468	6.2667865406949	6.28540221886225	6.32192809488736	6.20945336562895	6.05528243550119	6.20945336562895	6.35755200461808
MAD_Dr_004_101032	1000	Dr.122698	1	0	Dr.124186	0	2	101128	NA	NA	NA	NA	-	NA	Dr.122698	NA	NA	NA	NA	NA	8.84077792359505	6.88264304936184	7.14974711950468	7.38370429247405	7.22881869049588	8.02790599656988	7.24317398347295	9.77807712953536	7.06608919045777	7.76818432477693	8.55266909751427	8.89784545600551	9.22641219278879	7.85798099512757	6.83289001416474	8.16992500144231	8	7.4178525148859	7.84549005094437	8.45532722030456	7.9915218460757	7.33985000288462	8.36194377373524	7.74146698640115
MAD_Dr_004_101042	1010	XM_679943.3 ; Dr.80399	0	1		0	1	10114	XM_679943.3	XM_679943	NA	NA	-	NA	Dr.80399	NA	NA	NA	NA	NA	12.0129736483745	9.33427328530719	10.1636496760158	10.1560830762887	9.8376279331714	11.0192432166036	10.2502984179063	13.0174174052978	9.77807712953536	10.4928546201747	12.0199381564248	12.0409745988173	12.7737573721398	11.1541852092653	9.51175265376738	11.9388444574662	12.2212850178105	11.1932173226991	11.6838718686226	12.4800328145839	10.6856248397264	9.95274124718649	11.3089078040639	10.4993476328766
MAD_Dr_004_101056	1024	Dr.148614	0	-	-	0	1	101152	NA	NA	NA	NA	-	NA	Dr.148614	NA	NA	NA	NA	NA	9.876516946565	7.62935662007961	8.04984854945056	8.19967234483636	7.90689059560852	8.03342300153745	7.39231742277876	9.49385544924082	7.03342300153745	7.36194377373524	9.73640193131829	9.90388184573618	10.5294305541462	9.14465824283188	7.73809225962049	9.71510400923617	9.61286849729104	8.97297978606629	9.36194377373524	10.0498485494506	9.01959072835788	7.94544383637791	9.07948478382682	8.60733031374961
MAD_Dr_004_101060	1028	Dr.148781	0	-	-	0	1	101156	NA	NA	NA	NA	-	NA	Dr.148781	NA	NA	NA	NA	NA	10.103287808412	7.91288933622996	7.79441586635011	8.40514146313634	8.13442632022093	9.09011241966429	8.51569983828404	10.7747870596012	7.7279204545632	8.35314682549808	9.81458246590628	9.66888498426625	10.4908508767403	8.39446269461032	7.89481776330794	9.88417051910844	9.65284497300198	9.41574176829009	9.88950396341148	10.0313565962557	9.31061278165953	8.36632221424582	9.65015421367509	8.85486838326024
MAD_Dr_004_101064	1031	NM_001034977.2 ; Dr.48538	4	0	OTTDART00000037471 ; ENSDART00000111796 ; ENSDART00000058666 ; ENSDART00000112165	0	1	10116	NM_001034977.2	NM_001034977	pi4kb	ENSDARG00000040111	563201	phosphatidylinositol 4-kinase, catalytic, beta	Dr.48538	pi4kb	phosphatidylinositol 4-kinase, catalytic, beta	phosphatidylinositol 4-kinase, catalytic, beta polypeptide	ZDB-GENE-061013-96	pi4kb	8.01680828768655	6.74146698640115	6.8073549220576	7.05528243550119	6.92481250360578	7.36194377373524	6.97154355395077	8.60547951806167	6.70043971814109	7.05528243550119	8.17492568250068	7.95710204156229	8.72280753116955	7.4757334309664	6.78135971352466	7.92777796208234	7.93369065495223	7.59991284218713	7.89481776330794	8.29001884693262	7.4178525148859	7.01680828768655	7.65821148275179	7.3037807481771
MAD_Dr_004_101072	1039	OTTDART00000013925	4	1	ENSDART00000088356 ; OTTDART00000013924 ; Dr.75142 ; XM_678211.3	0	1	101167	NA	NA	NA	ENSDARG00000061735	555643	NA	NA	NA	NA	NA	ZDB-GENE-030131-6898	hnrnpm	9.89784545600551	7.53915881110803	8.29462074889163	8.32192809488736	7.97154355395077	8.63662462054365	7.90388184573618	10.9050108623903	7.96866679319521	8.45121111183233	9.82813648419411	10.5142209093581	10.585432051593	9.21795769786411	7.76155123244448	10.0947375050481	10.2455527062557	9.24317398347295	9.54592976908547	10.497352893477	8.90989308377004	8.26209484537018	9.29232163280204	8.66711154207503
MAD_Dr_004_101075	1042	NM_212672.1 ; Dr.114200	2	1	ENSDART00000017646 ; OTTDART00000024248	0	1	10117	NM_212672.1	NM_212672	atp6v0a1a	ENSDARG00000020847	324307	ATPase, H+ transporting, lysosomal V0 subunit a is	Dr.114200	atp6v0a1a	ATPase, H+ transporting, lysosomal V0 subunit a is	ATPase, H+ transporting, lysosomal V0 subunit a isoform 1	ZDB-GENE-030131-3027	atp6v0a1a	11.7727269492398	8.66177809777199	9.7515440590891	9.65374077870657	9.21067134378562	9.71338651493703	9.11113567023471	11.8403845507117	8.66177809777199	9.43983088398139	11.0251395622785	11.1459321458205	11.6270778405174	10.5381889320524	8.61838550225861	11.1545016938648	11.6361714416359	10.6325408765469	11.2670792656712	11.7389366816761	10.4958550268872	9.4241662888181	10.8734441125154	10.0848083878044
MAD_Dr_004_101077	1044	OTTDART00000027191	1	1	OTTDART00000027189	0	1	101171	NA	NA	NA	ENSDARG00000008292	327341	NA	NA	NA	NA	NA	ZDB-GENE-030131-5552	eif2s3	12.8917837032183	10.7108064336994	11.495355392236	11.6070990940936	10.9639797878153	12.3317567122555	11.7176764230664	13.4132312391245	11.4913520735634	12.109504215757	13.3503867423128	12.8291280953685	13.6000290339514	12.4734520889522	10.7056323873614	12.844117269588	12.7869842627185	12.1339449137182	12.6794800995054	13.2740869056344	12.1497471195047	11.0014081943928	12.6555307231556	11.8703647195834
MAD_Dr_004_101078	1045	OTTDART00000028905	6	0	ENSDART00000106212 ; OTTDART00000028901 ; Dr.132741 ; XM_001923671.1 ; Dr.17375 ; NM_199273.1	0	1	101172	NA	NA	NA	ENSDARG00000071697	321250	NA	NA	NA	NA	similar to dentin sialophosphoprotein; zgc:66433	ZDB-GENE-030131-9832	zgc:66433	8.85330955540367	6.88264304936184	7.04439411935845	7.37503943134692	6.99435343685886	7.62935662007961	7.2807707701306	9.20212382383046	6.85798099512757	7.39660478118186	8.23122118071119	8.41362792902417	8.63662462054365	7.24792751344359	7.01122725542325	8.7714894695006	8.56224242422107	8.17741953798924	8.49585502688717	8.45532722030456	8.03617361255349	7.40087943628218	8.37937836707126	7.79441586635011
MAD_Dr_004_101088	1054	OTTDART00000043035	5	1	OTTDART00000043033 ; OTTDART00000043031 ; ENSDART00000080395 ; OTTDART00000043030 ; OTTDART00000043034	0	1	101183	NA	NA	NA	ENSDARG00000057676	798622	NA	NA	NA	NA	NA	ZDB-GENE-040625-142	golga7	10.418379719365	7.84862294042934	7.85798099512757	8.63299519714296	8.33985000288462	9.32080054888164	8.30833903013941	11.0454183970308	7.97727992349992	8.36194377373524	10	10.3442959079158	10.8225708309502	8.69870466677034	8.02236781302845	10.631177055704	10.3426302986784	9.52845411076479	10.4299297413533	10.5206186805563	9.7279204545632	8.8008998999203	9.97584796800678	9.20945336562895
MAD_Dr_004_101090	1056	ENSDART00000027313	1	1	Dr.76085	0	1	101185	NA	NA	NA	ENSDARG00000013044	393720	NA	NA	NA	NA	zgc:73198	ZDB-GENE-040426-1713	ndufv2	11.1774195379892	8.99717948093762	9.93369065495223	10.2179576978641	9.2240016741981	10.732591435965	10.0953970227926	11.7030383889864	9.72962074355304	10.4491486453754	11.4691330198296	11.1273495410591	11.8579809951276	10.6856248397264	9.05392588153111	11.2582715762829	11.43410692861	10.8233672400462	11.226713224619	11.9130763955548	10.3431857154479	9.17617314910749	10.91288933623	10.1052537797009
MAD_Dr_004_101092	1058	OTTDART00000041289	2	1	Dr.111367 ; XM_001333711.2	0	1	101187	NA	NA	NA	NA	-	NA	NA	NA	NA	NA	NA	NA	7.38370429247405	6.44294349584873	6.49984588708321	6.65821148275179	6.4262647547021	7.29001884693262	7.18982455888002	8.79116288855502	6.96578428466209	6.88264304936184	9.04439411935845	8.03342300153745	9.07146236255662	7.35314682549808	6.85798099512757	6.85174904141606	6.74146698640115	6.91288933622996	6.82017896241519	7.0389189892923	6.88874324889826	6.70043971814109	7.15987133677839	6.96578428466209
MAD_Dr_004_101096	1061	XM_001920260.1 ; Dr.112568	0	1		0	1	101191	XM_001920260.1	XM_001920260	NA	NA	-	NA	Dr.112568	NA	NA	NA	NA	NA	8.82972273508606	6.3037807481771	6.28540221886225	6.35755200461808	6.25738784269265	6.32192809488736	6.25738784269265	12.0425143861402	9.86573327085176	14.0295029248143	6.28540221886225	6.39231742277876	6.37503943134692	6.22881869049588	6.22881869049588	6.3037807481771	6.3037807481771	6.24792751344359	6.33985000288462	6.4262647547021	6.35755200461808	6.18982455888002	6.28540221886225	6.20945336562895
MAD_Dr_004_101097	1062	XM_001333153.2	0	-	-	0	1	101192	XM_001333153.2	XM_001333153	NA	NA	-	NA	NA	NA	NA	NA	ZDB-GENE-030131-4956	si:zfos-1192g2.3	9.7632123668144	8	8.51569983828404	8.93221475196838	7.98299357469431	8.70563238736142	8.29462074889163	9.59712142878957	7.73809225962049	8.62570884306447	9.16867211813223	8.6582114827518	9.20701432017753	8.4594316186373	7.36194377373524	9.71424551766612	9.78135971352466	9.22158712126481	9.66711154207503	10.2461467746359	9.10328780841202	8.04165915163721	9.44397954260125	8.89633240390994
MAD_Dr_004_101098	1063	OTTDART00000040799	2	1	Dr.117582 ; OTTDART00000040798	0	1	101193	NA	NA	NA	ENSDARG00000092483	799312	NA	NA	NA	NA	similar to IQ motif containing C	ZDB-GENE-090313-325	iqcc	10.693922488081	8.5352753766208	8.6724253419715	9.2336196767597	8.49585502688717	9.98868468677217	9.32192809488736	11.3917806060132	8.58496250072116	9.283088353024	11.0858043802781	10.3003525603282	11.2594490462857	9.61654884377899	8.79116288855502	11.2318211786574	11.1078709142796	10.871135184243	11.4220647661728	11.6307221621038	9.01820017881323	8	9.57270022648729	8.91886323727459
MAD_Dr_004_101099	1064	Dr.13012	5	1	Dr.117553 ; NM_001001840.2 ; ENSDART00000056499 ; ENSDART00000078289 ; OTTDART00000026035	0	1	101194	NA	NA	NA	NA	-	NA	Dr.13012	NA	NA	NA	NA	NA	8.33091687811462	6.79441586635011	6.94836723158468	7.23840473932508	7.12928301694497	7.55842071326866	7.15987133677839	8.83289001416474	6.8703647195834	7.33091687811462	8.26912667914942	8.27844945822048	8.74146698640115	7.23840473932508	6.92481250360578	8.71424551766612	8.19475685442225	8.06069593168755	8.29001884693262	8.48784003382305	7.84549005094437	7.16992500144231	8.04984854945056	7.4093909361377
MAD_Dr_004_101100	1065	Dr.15832	0	-	-	0	1	101195	NA	NA	NA	NA	-	NA	Dr.15832	NA	NA	NA	NA	NA	11.8443134612033	9.08480838780436	9.67860013909946	10.1085244567782	9.65999589242998	10.7919768208987	10.0091287895393	12.5666486942287	9.66444728454797	10.3128829552844	11.9769220678511	11.7838167593202	12.3815429511846	10.7253662578956	9.48381577726426	11.8540891798706	11.8368393597487	11.243173983473	11.7603041252864	11.8772841335232	11.3145832442742	10.1401907031918	11.7677706487767	10.9571020415623
MAD_Dr_004_101102	1067	Dr.21976	0	-	-	0	1	101197	NA	NA	NA	NA	-	NA	Dr.21976	NA	NA	NA	NA	NA	9.12412131182919	7.52356195605701	8.02790599656988	8.12412131182919	7.84862294042934	8.27146302790437	7.56985560833095	9.39874369193819	7.4262647547021	7.91288933622996	8.90538700501813	9.20089860503844	9.62935662007961	8.56985560833095	7.4178525148859	9.24079133216196	9.05799172275918	8.868822554775	8.66888498426625	9.20701432017753	8.71424551766612	7.90086680798075	8.83920378809694	8.3037807481771
MAD_Dr_004_101104	1069	Dr.29977	3	1	OTTDART00000042443 ; Dr.146702 ; XM_001921534.1	0	1	101199	NA	NA	NA	ENSDARG00000001220	368439	NA	Dr.29977	NA	NA	MYC binding protein 2	ZDB-GENE-030616-132	mycbp2	8.76155123244448	6.8008998999203	7.32192809488736	7.35755200461808	7.33091687811462	7.95710204156229	7.45532722030456	9.48784003382305	7.27612440527424	8	9.08214904135387	8.91587937883577	9.30606168942834	8.41362792902417	7.2807707701306	8.868822554775	8.97154355395077	8.55650605467193	8.85330955540367	8.95128471496697	7.9915218460757	7.14974711950468	8.28540221886225	7.70043971814109
MAD_Dr_004_101105	1070	NM_001045064.1	1	0	Dr.78600	0	1	1012	NM_001045064.1	NM_001045064	hcfc1a	ENSDARG00000015990	564853	host cell factor C1a	NA	NA	NA	host cell factor C1a	ZDB-GENE-030912-10	hcfc1a	10.4787696194758	7.72109918870719	8.55842071326866	8.56224242422107	8.35755200461808	8.95710204156229	8.22881869049588	10.8891236562942	7.98868468677217	8.58683978796183	10.1143930548673	10.6523968614777	10.9708249013626	9.64205169292798	7.9915218460757	10.3831642606351	10.4614794472862	9.65015421367509	9.86573327085176	10.6142497276894	9.44501484586842	8.62205181945638	9.76155123244448	8.96578428466209
MAD_Dr_004_101112	1076	Dr.78837	0	-	-	0	1	101205	NA	NA	NA	NA	-	NA	Dr.78837	NA	NA	NA	NA	NA	9.51372759595244	7.4594316186373	7.74819284958946	8.12412131182919	7.84549005094437	8.51569983828404	8.10328780841202	10.407798850222	7.79441586635011	8.33762190199251	9.62021982550749	9.3264294871223	9.90764180366553	8.99717948093762	7.4093909361377	9.38154295118458	9.52552080909507	8.81538329581354	9.4093909361377	9.74483383749955	8.82017896241519	7.83920378809694	8.94544383637791	8.29001884693262
MAD_Dr_004_101126	1089	Dr.108978	1	1	Dr.75572	0	1	101218	NA	NA	NA	NA	-	NA	Dr.108978	hist2h3ca1	histone 2, H3ca1	histone 2, H3ca1	NA	NA	8.90086680798075	7.35755200461808	7.63662462054365	7.69348695749933	7.51175265376738	8.17741953798924	7.85174904141606	9.46147944728616	7.4594316186373	7.82336724004623	9.25974326369078	8.79766152585376	9.80493767205191	8.34651373316563	7.74819284958946	8.86108690599539	8.75488750216347	8.55458885167764	8.88722061546838	9.21674585819531	8.27844945822048	7.58120058192496	8.46352437327118	8.283088353024
MAD_Dr_004_101141	1103	Dr.131481	0	-	-	0	1	101231	NA	NA	NA	NA	-	NA	Dr.131481	NA	NA	NA	NA	NA	7.43462822763672	6.60733031374961	6.56985560833095	6.74819284958946	6.876516946565	7.19967234483636	6.83920378809694	8.27844945822048	6.88264304936184	7.16490692667569	7.98299357469431	8.24555270625568	8.5352753766208	7.62935662007961	6.75488750216347	8.4655664048094	8.09803208296053	7.83289001416474	8.04984854945056	8.27612440527424	7.65105169117893	7.21916852046216	7.82017896241519	7.2667865406949
MAD_Dr_004_101154	1116	Dr.148926 ; NM_001082411.1	4	0	OTTDART00000037431 ; OTTDART00000037432 ; Dr.76364 ; ENSDART00000063775	0	1	101243	NM_001082411.1	NM_001082411	zgc:158773	ENSDARG00000070401	793938	zgc:158773	Dr.148926	zgc:158773	zgc:158773	zgc:158773	ZDB-GENE-070424-9	zgc:158773	7.61838550225861	6.63662462054365	6.49984588708321	6.68650052718322	6.79441586635011	7.18982455888002	6.67948009950545	8.88874324889826	6.3037807481771	6.69348695749933	8.33539035469392	8.0389189892923	8.4757334309664	7.07681559705083	7.04984854945056	7.51963625284321	7.02236781302845	7.15987133677839	7.4093909361377	7.69348695749933	7.48381577726426	6.59991284218713	7.4594316186373	7.10328780841202
MAD_Dr_004_101159	1121	Dr.151840	3	1	ENSDART00000114722 ; Dr.79298 ; XM_001919955.1	0	1	101248	NA	NA	NA	NA	-	NA	Dr.151840	NA	NA	NA	NA	NA	7.57742882803575	6.49185309632967	6.56985560833095	7.01122725542325	6.77478705960117	7.17990909001493	6.91886323727459	8.08214904135387	6.62205181945638	6.79441586635011	7.32192809488736	7.19475685442225	7.72109918870719	6.74146698640115	6.6724253419715	8.18239435340453	7.467605550083	7.7279204545632	7.49185309632967	7.86418614465428	7.3037807481771	6.84549005094437	7.56224242422107	6.88264304936184
MAD_Dr_004_101170	1132	OTTDART00000021449	3	1	ENSDART00000052126 ; OTTDART00000019207 ; Dr.81609	0	1	101258	NA	NA	NA	ENSDARG00000035913	368235	NA	NA	NA	NA	tyrosyl-tRNA synthetase	ZDB-GENE-030425-2	yars	8.35314682549808	7	7.07681559705083	7.25738784269265	7.06608919045777	7.59245703726808	7.2667865406949	8.57742882803575	7.07146236255662	7.22881869049588	8.4178525148859	8.39231742277876	8.79766152585376	7.54689445988764	7.24317398347295	8.84862294042934	8.41996017784789	8.23840473932508	8.39231742277876	8.64024493622235	8.14465824283188	7.32192809488736	8.34872815423108	7.7515440590891
MAD_Dr_004_101175	1137	OTTDART00000027249	4	0	ENSDART00000012974 ; OTTDART00000027248 ; Dr.76410 ; NM_212771.1	0	1	101262	NA	NA	NA	ENSDARG00000005049	337199	NA	NA	NA	NA	RAB20, member RAS oncogene family	ZDB-GENE-030131-9143	rab20	8.78790255939143	7.10328780841202	7.40514146313634	7.7515440590891	7.29920801838728	8.14974711950468	7.85174904141606	9.74146698640115	7.18982455888002	7.70735913208088	9.64205169292798	8.65999589242998	9.88722061546838	8.12928301694497	7.19967234483636	9.13699111208023	8.86263735755879	8.57553924683453	8.93516504960369	9.38370429247405	8.56605403817109	7.56224242422107	9.07146236255662	8.03342300153745
MAD_Dr_004_101189	1149	NM_001002534.1	2	1	OTTDART00000029176 ; ENSDART00000065208	0	1	101275	NM_001002534.1	NM_001002534	nop16	ENSDARG00000044402	436807	NOP16 nucleolar protein homolog (yeast)	NA	NA	NA	zgc:92910	ZDB-GENE-040718-267	nop16	13.7161228049068	10.9329528921947	11.424691191513	11.794009645021	11.0887882387169	12.3275526440812	11.2002856052243	13.467605550083	10.4403501192006	11.211888294546	13.7919768208987	13.0747268533229	13.6826654642458	12.3893624556439	11.1736771363034	13.5540491789696	13.418379719365	12.9954138522252	13.7072512710632	13.6735299244011	12.3941947100194	11.0091287895393	12.6103328019111	12.2243032093734
MAD_Dr_004_101196	1156	Dr.77917	0	-	-	0	1	101281	NA	NA	NA	NA	-	NA	Dr.77917	wu:fc10h03	wu:fc10h03	wu:fc10h03	ZDB-GENE-030131-2538	shc1	8.05528243550119	6.67948009950545	6.60733031374961	6.97154355395077	6.81378119121704	7.41362792902417	7.11374216604919	9.10590850857116	6.71424551766612	6.95419631038687	7.68650052718322	7.35755200461808	8.05799172275918	6.73470962022584	6.58496250072116	7.93369065495223	7.68299458368168	7.4262647547021	7.74146698640115	8.06608919045777	7.27612440527424	6.97727992349992	7.62935662007961	7.24792751344359
MAD_Dr_004_101202	1162	Dr.89240	2	1	NM_001039998.1 ; NM_205593.1	0	1	101287	NA	NA	NA	NA	-	NA	Dr.89240	NA	NA	NA	NA	NA	7.4594316186373	6.56985560833095	6.66533591718518	6.94836723158468	6.60733031374961	7.02236781302845	6.91886323727459	8.17492568250068	6.55458885167764	6.8703647195834	7.74146698640115	7.39231742277876	7.88874324889826	7.13442632022093	6.55458885167764	7.61470984411521	7.2807707701306	7.12412131182919	7.25266543245025	7.74819284958946	7.16992500144231	6.68650052718322	7.54303182025524	7.10328780841202
MAD_Dr_004_101215	1174	Dr.101861	2	1	XR_045096.1 ; Dr.78816	0	2	101298	NA	NA	NA	NA	-	NA	Dr.101861	NA	NA	NA	NA	NA	10.129283016945	7.66533591718518	8.17990909001493	8.42206476617281	7.86418614465428	8.58496250072116	8.18982455888002	10.3793783670713	7.77478705960117	8.55842071326866	9.8703647195834	9.79685079526716	10.6537407787066	8.86573327085176	7.53915881110803	10.0306671362469	10.1472049249422	9.24911345271373	9.62935662007961	10.6082548219779	8.3151495622563	8.29462074889163	9.4178525148859	8.57553924683453
MAD_Dr_004_101217	1176	NM_001039461.1 ; Dr.41439	0	1		0	1	1013	NM_001039461.1	NM_001039461	med12	ENSDARG00000056800	566632	mediator of RNA polymerase II transcription, subun	Dr.41439	med12	mediator of RNA polymerase II transcription, subun	mediator of RNA polymerase II transcription, subunit 12 homolog; hypothetical protein LOC100149450	ZDB-GENE-060125-1	med12	10.8388099857086	8.2336196767597	8.49585502688717	8.98584193700334	8.83605035505807	9.77313920671969	9.16239132875691	11.1617617433047	8.75488750216347	9.37829485591189	10.6573184495813	10.5240519187178	11.0539258815311	9.5077946401987	8.4178525148859	10.4609677625704	10.5994479815287	9.76983784362944	10.3548003443506	10.4481163054095	9.76983784362944	8.86727873970966	10.3145832442742	9.467605550083
MAD_Dr_004_101222	1181	Dr.121944	0	-	-	0	1	101303	NA	NA	NA	NA	-	NA	Dr.121944	NA	NA	NA	NA	NA	8.57364718749332	6.65821148275179	7.00562454919388	7.2667865406949	7.0389189892923	7.18487534290828	7.00562454919388	8.76983784362944	6.69348695749933	7.16992500144231	8.40726776424473	8.28771237954945	8.93369065495223	7.56224242422107	6.94836723158468	8.70735913208088	8.58496250072116	8.10328780841202	8.4898479604393	8.81217730551445	7.7176764230664	6.8073549220576	7.99435343685886	7.56985560833095
MAD_Dr_004_101233	1192	Dr.128847	0	-	-	0	1	101313	NA	NA	NA	NA	-	NA	Dr.128847	NA	NA	NA	NA	NA	7.85174904141606	6.5077946401987	6.74146698640115	6.73470962022584	6.8008998999203	7.21916852046216	6.76818432477693	8.15987133677839	6.4757334309664	6.96578428466209	7.85798099512757	8.08746284125034	8.12928301694497	6.8073549220576	6.62935662007961	8.65105169117893	8.44294349584873	7.88874324889826	8.17990909001493	8.24792751344359	7.84235034341381	7.20945336562895	8.01402047031493	7.33985000288462
MAD_Dr_004_101235	1194	Dr.129639	1	0	Dr.123966	0	1	101315	NA	NA	NA	NA	-	NA	Dr.129639	NA	NA	NA	NA	NA	8.31741261376487	6.65821148275179	6.6724253419715	7.07681559705083	6.88264304936184	7.4262647547021	6.8008998999203	8.53138146051631	6.65821148275179	6.94251450533924	7.98299357469431	7.85174904141606	8.25502856981873	7	6.70043971814109	8.62570884306447	7.70390357344466	7.97154355395077	7.8073549220576	8.19229281447077	7.74146698640115	7.23840473932508	8.13955135239879	7.33091687811462
MAD_Dr_004_101238	1197	Dr.133583	0	-	-	0	1	101318	NA	NA	NA	ENSDARG00000069241	100004012	NA	Dr.133583	si:dkeyp-50f7.3	si:dkeyp-50f7.3	si:dkeyp-50f7.3	ZDB-GENE-041014-158	ttc32	10.6320864128352	8.26209484537018	8.56033283421244	8.99717948093762	8.34429590791582	9.45121111183233	8.56985560833095	11.2233984147116	8.14974711950468	8.73978060977326	11.1848753429083	10.9607259948391	11.4938554492408	10.0980320829605	8.74146698640115	10.0320457269308	10.1357092861044	9.2644426002266	9.96434086779242	10.4481163054095	9.56605403817109	8.45327063401062	9.70563238736142	9.2045711442492
MAD_Dr_004_101240	1199	XM_001923998.1	3	1	Dr.42087 ; NM_001122844.1 ; ENSDART00000085295	0	1	10132	XM_001923998.1	XM_001923998	NA	NA	-	NA	NA	NA	NA	NA	NA	NA	11.3415188232452	8.21431912080077	9.4757334309664	9.08480838780436	8.95274124718649	9.19844504145236	8.19967234483636	10.6474584264549	7.79441586635011	8.84549005094438	10.8025163651212	11.4916026066961	11.486080802652	10.0389189892923	8.5980525001616	11.4204866128258	11.525031345124	10.8257538328831	11.2330204264745	11.2203783276952	10.4283601727043	9.3264294871223	10.6974020075027	9.71252700043982
MAD_Dr_004_101254	1213	OTTDART00000030164	4	1	ENSDART00000011004 ; Dr.30980 ; NM_001002713.1 ; OTTDART00000028114	0	1	101333	NA	NA	NA	ENSDARG00000015997	436986	NA	NA	NA	NA	NA	ZDB-GENE-040718-468	mfsd5	7.95128471496697	6.72109918870719	6.94251450533924	7.21916852046216	6.95419631038687	7.4757334309664	7.08746284125034	8.46964181723952	6.77478705960117	7.21916852046216	8.38801728534514	7.71080643369935	8.54303182025524	7.38370429247405	6.73470962022584	8.17741953798924	7.99435343685886	7.70390357344466	7.70735913208088	8.29462074889163	7.40514146313634	6.90689059560852	7.70390357344466	7.13955135239879
MAD_Dr_004_101255	1214	OTTDART00000034368	1	1	OTTDART00000034366	0	1	101334	NA	NA	NA	ENSDARG00000040730	368478	NA	NA	NA	NA	NA	ZDB-GENE-030616-5	wdr75	9.45121111183233	7.85174904141606	7.90689059560852	8.4178525148859	7.94251450533924	8.78135971352466	8.51963625284321	10.0920964149908	7.76155123244448	8.00842862207058	9.51569983828404	8.77807712953536	9.95346896222885	8.17492568250068	7.8008998999203	9.75988818322183	9.16490692667569	9.23122118071119	9.28193002695544	10.025831668332	8.9915218460757	7.85174904141606	9.27961058105248	8.57364718749332
MAD_Dr_004_101258	1217	OTTDART00000038129	4	1	ENSDART00000055054 ; OTTDART00000038128 ; Dr.75329 ; NM_001002641.1	0	1	101337	NA	NA	NA	ENSDARG00000037781	436914	NA	NA	NA	NA	acyl-CoA synthetase short-chain family member 2	ZDB-GENE-040718-388	acss2	9.7632123668144	7.69348695749933	8.11894107272351	8.35755200461808	8.27612440527424	9.12928301694497	8.47167521439204	10.6397928932793	8.11374216604919	8.9915218460757	9.51372759595244	9.81778312177453	10.1655351413779	8.92184093707449	7.85798099512757	10.2395985292491	10.0967151544885	9.51372759595244	9.88874324889826	10.2573878426927	9.29920801838728	8.27844945822048	9.60733031374961	8.55074678538324
MAD_Dr_004_101260	1219	OTTDART00000039989	3	1	OTTDART00000039987 ; ENSDART00000105796 ; ENSDART00000077728	0	1	101339	NA	NA	NA	ENSDARG00000055385	553626	NA	NA	NA	NA	NA	ZDB-GENE-050522-536	papd4	8.26912667914942	6.71424551766612	6.60733031374961	7.18982455888002	7.05528243550119	7.5352753766208	7.21916852046216	8.81378119121704	6.79441586635011	7.06608919045777	8.41574176829009	8.15987133677839	8.96866679319521	7.2045711442492	7.02236781302845	8.53915881110803	8.12412131182919	8.1548181090521	8.16741814583174	8.41362792902417	7.73131903102506	7.06608919045777	7.94251450533924	7.38370429247405
MAD_Dr_004_101266	1225	ENSDART00000056447	1	1	NM_173246.1	0	1	101344	NA	NA	NA	ENSDARG00000038664	-	NA	NA	NA	NA	NA	ZDB-GENE-020419-16	pole2	9.26912667914942	8.85486838326024	8.66533591718518	9.32867492732795	9.24555270625568	11.2986354067342	10.843921051289	11.9222127177854	10.0437108633472	10.7903484967519	9.33315535031062	9.40087943628218	9.85953478638265	9.0389189892923	7.92184093707449	10.1091777033553	9.50283180406674	9.41362792902417	9.2336196767597	10.1344263202209	9.7279204545632	8.92332748541919	9.70563238736142	9.16239132875691
MAD_Dr_004_101270	1229	ENSDART00000026966	3	1	Dr.113919 ; NM_200120.1 ; OTTDART00000024474	0	1	10135	NA	NA	NA	ENSDARG00000002127	386967	NA	NA	NA	NA	signal transducing adaptor molecule (SH3 domain and ITAM motif) 1	ZDB-GENE-031118-123	stam	8.66177809777199	6.74146698640115	7.17492568250068	7.33539035469393	7.2667865406949	7.65821148275179	7.11894107272351	9.05799172275918	7.11894107272351	7.48381577726426	8.22881869049588	8.66533591718518	8.72451385311995	7.7279204545632	6.83289001416474	8.84077792359505	8.76818432477693	7.92481250360578	8.5077946401987	8.6724253419715	8.02790599656988	7.4757334309664	8.42206476617281	7.38801728534513
MAD_Dr_004_101272	1231	ENSDART00000080604	3	0	OTTDART00000025667 ; OTTDART00000025668 ; Dr.13349	0	1	101352	NA	NA	NA	ENSDARG00000057854	393693	NA	NA	NA	NA	similar to sin3-associated polypeptide; sin3-associated polypeptide	ZDB-GENE-040426-1679	sap18	11.8085620299575	8.90388184573618	9.53332973230583	9.7176764230664	9.1873520732005	10.6501542136751	9.82972273508606	12.585432051593	9.39016895620018	10.1019756709492	12.3920490393642	12.4347585229668	12.8863634274341	11.3917806060132	9.83526091862749	11.3264294871223	11.4223276239746	10.4051414631363	11.4280984118325	11.7168194613299	10.6447575925163	9.31061278165953	11.0223678130285	10.5284541107648
MAD_Dr_004_101280	1238	ENSDART00000111005	4	1	ENSDART00000020116 ; Dr.80165 ; NM_001002871.1 ; OTTDART00000024984	0	1	101361	NA	NA	NA	ENSDARG00000016181	-	NA	NA	NA	NA	tripartite motif-containing 33	ZDB-GENE-030131-2773	trim33	9.34207466799914	7.11374216604919	7.42206476617281	7.7714894695006	7.75822321472672	8.25738784269265	7.63662462054365	9.64925617751731	7.33091687811462	7.83920378809694	9.08746284125034	8.97727992349992	9.57931593758001	7.99435343685886	7.06608919045777	9.51569983828404	9.40514146313634	9.24555270625568	9.07146236255662	9.54785850605842	8.71080643369935	7.90086680798075	9.19229281447077	8.19967234483636
MAD_Dr_004_101287	1245	XM_001923724.1 ; Dr.113475 ; XM_001343548.2	2	0	Dr.131778 ; XM_001344397.2	0	1	101369	XM_001923724.1	XM_001923724	NA	NA	-	NA	Dr.113475	NA	NA	NA	NA	NA	10.6429542234803	8.1548181090521	8.5274770060604	8.76487159073609	8.1548181090521	9.39124358942744	8.50581155391959	10.4146852358072	8.17990909001493	8.58871463558226	10.7772553151919	10.477252323938	11.5584207132687	9.57648434679685	8.56795607541547	9.7515440590891	10.0028150156071	9.26209484537018	10.0457596613827	10.1984450414524	9.12541347048331	8.49984588708321	9.63481105017172	9.18239435340453
MAD_Dr_004_101288	1246	XM_001344071.2 ; Dr.86951 ; OTTDART00000033226 ; ENSDART00000005449	0	1		0	1	10137	XM_001344071.2	XM_001344071	NA	ENSDARG00000016788	8388607	NA	Dr.86951	si:ch211-159p3.1	si:ch211-159p3.1	si:ch211-159p3.1	ZDB-GENE-070912-124	zeb1a	8.73809225962049	6.83289001416474	7.06608919045777	6.91886323727459	6.79441586635011	7.60733031374961	6.96578428466209	8.60917873814198	6.90086680798075	7.31741261376487	8.09539702279256	8.09275714091985	8.84392105128904	7.36194377373524	6.6724253419715	8.76155123244448	8.90237511448603	8.41362792902417	8.84392105128904	9.13827180017222	8.01959072835788	7.03342300153745	7.54689445988764	7.47167521439204
MAD_Dr_004_101294	1252	XM_001920450.1	6	1	ENSDART00000113702 ; Dr.20530 ; NM_001080167.1 ; ENSDART00000086540 ; OTTDART00000016283 ; ENSDART00000086541	0	1	101378	XM_001920450.1	XM_001920450	NA	NA	-	NA	NA	NA	NA	NA	NA	NA	8.37937836707126	6.91886323727459	7.43462822763672	7.51963625284321	7.35314682549808	7.73809225962049	7.27612440527424	8.86727873970966	7.35755200461808	7.88874324889826	8.31741261376487	8.19967234483636	8.8811139606751	7.96866679319521	7.07681559705083	8.86727873970966	8.52356195605701	8.35093918154643	8.48381577726426	8.97154355395077	8.12412131182919	7.36632221424582	8.58120058192496	7.76155123244448
MAD_Dr_004_101298	1256	NM_001045327.1 ; Dr.86483	2	1	OTTDART00000012261 ; OTTDART00000012260	0	1	101382	NM_001045327.1	NM_001045327	zgc:136330	ENSDARG00000056162	724051	zgc:136330	Dr.86483	zgc:136330	zgc:136330	zgc:136330	ZDB-GENE-050208-758	nr2c2ap	11.5294305541462	8.73809225962049	9.21067134378562	9.58871463558226	8.67948009950545	10.6438561897747	9.56795607541547	12.3648186236554	8.85953478638265	9.36850646150769	11.8243621335695	11.3114645154484	11.9370059265166	10.3772105303886	9.23122118071119	11.0606959316876	11.240791332162	10.634357301138	11.2366122002158	11.5693809595223	10	8.72451385311995	10.2100624832402	9.98156728190301
MAD_Dr_004_101300	1258	Dr.27431	0	-	-	0	1	101384	NA	NA	NA	NA	-	NA	Dr.27431	wu:fc17g03	wu:fc17g03	wu:fc17g03	ZDB-GENE-030131-2777	wu:fc17g03	7.32192809488736	6.39231742277876	6.4262647547021	6.49185309632967	6.28540221886225	6.52356195605701	6.28540221886225	6.75488750216347	6.18982455888002	6.22881869049588	6.39231742277876	6.52356195605701	6.48381577726426	6.4093909361377	6.32192809488736	6.68650052718322	7.07681559705083	6.60733031374961	6.4757334309664	6.98868468677217	6.34872815423108	6.4262647547021	6.65821148275179	6.467605550083
MAD_Dr_004_101301	1259	Dr.59464	0	-	-	0	1	101385	NA	NA	NA	NA	-	NA	Dr.59464	NA	NA	NA	NA	NA	7.67948009950545	6.79441586635011	6.85798099512757	6.95419631038687	6.94251450533924	7.33539035469393	6.74146698640115	8.43045255166553	6.62935662007961	6.84549005094437	7.66177809777199	7.32192809488736	7.69348695749933	7.05528243550119	6.65821148275179	8.39231742277876	8.2807707701306	8.13955135239879	8.29462074889163	8.81858217748086	7.34872815423108	6.62205181945638	7.40087943628218	7.00562454919388
MAD_Dr_004_101302	1260	XM_001921433.1	0	-	-	0	1	101386	XM_001921433.1	XM_001921433	NA	NA	-	NA	NA	NA	NA	NA	NA	NA	7.25266543245025	6.4262647547021	6.53915881110803	6.6724253419715	6.4594316186373	7.39231742277876	6.96578428466209	8.66177809777199	6.74146698640115	7.35314682549808	8.08746284125034	7.01680828768655	7.96000193206808	7.56224242422107	6.55458885167764	7.31288295528436	6.94251450533924	7.21431912080077	6.94251450533924	7.40514146313634	6.73470962022584	6.37503943134692	6.79441586635011	6.55458885167764
MAD_Dr_004_101303	1261	Dr.74608	0	-	-	0	1	101387	NA	NA	NA	NA	-	NA	Dr.74608	NA	NA	NA	NA	NA	7.30833903013941	6.4093909361377	6.2667865406949	6.43462822763672	6.4594316186373	6.56985560833095	6.37503943134692	7.467605550083	6.12928301694497	6.4594316186373	7.01122725542325	7.07681559705083	7.33539035469393	6.4262647547021	6.3037807481771	7.03342300153745	6.94251450533924	6.68650052718322	6.91886323727459	6.77478705960117	6.83920378809694	6.5077946401987	6.79441586635011	6.69348695749933
MAD_Dr_004_101311	1269	Dr.80543	1	1	OTTDART00000040040	0	1	101394	NA	NA	NA	NA	-	NA	Dr.80543	NA	NA	NA	NA	NA	10.5225815312548	8.3037807481771	8.20945336562895	8.9614496943982	8.59245703726808	9.33985000288462	8.72451385311995	10.7797193551434	7.89178370321831	8.61838550225861	10.6917435191713	10.5684311931675	11.1598713367784	9.43671154213721	8.48381577726426	10.3553510964248	10.1586096882145	9.88722061546838	10.3944626946103	10.4356702609366	9.70563238736142	8.51569983828404	9.92629599478111	9.34983409145725
MAD_Dr_004_101347	1302	Dr.127822	0	-	-	0	1	101427	NA	NA	NA	NA	-	NA	Dr.127822	NA	NA	NA	NA	NA	7.37503943134692	6.28540221886225	6.53915881110803	6.82017896241519	6.59245703726808	6.63662462054365	6.4093909361377	7.4178525148859	6.03342300153745	6.37503943134692	6.70043971814109	7.73470962022584	7.4093909361377	6.4594316186373	6.21916852046216	7.41362792902417	7.03342300153745	6.8073549220576	7.23840473932508	6.95419631038687	7.11894107272351	6.65821148275179	7.40087943628218	6.91886323727459
MAD_Dr_004_101355	1310	Dr.132024	0	-	-	0	1	101435	NA	NA	NA	NA	-	NA	Dr.132024	NA	NA	NA	NA	NA	7.467605550083	6.60733031374961	6.96578428466209	6.78135971352466	6.83289001416474	6.7279204545632	6.38370429247405	7.40087943628218	6.2667865406949	6.35755200461808	7.28540221886225	7.70735913208088	7.66888498426625	6.96000193206808	6.4594316186373	7.90086680798075	7.86418614465428	7.42206476617281	7.69696752623429	7.94836723158468	7.40514146313634	6.97727992349992	7.55074678538324	6.89481776330794
MAD_Dr_004_101367	1321	Dr.144389	0	-	-	0	1	101447	NA	NA	NA	NA	-	NA	Dr.144389	wu:fc80f07	wu:fc80f07	wu:fc80f07	ZDB-GENE-030131-4202	wu:fc80f07	10.8501868376458	8.1548181090521	8.81217730551445	9.30492166958167	8.71424551766612	9.81458246590628	9.06339508128851	11.8720976868079	8.4898479604393	9.13699111208023	10.9643408677924	10.880348808156	11.6895612542855	9.87344411251538	8.47167521439204	10.5028318040667	10.742309436084	10.093417564388	10.5536292939164	11.1003338191265	9.9915218460757	8.92332748541919	10.3253054550897	9.45121111183233
MAD_Dr_004_101381	1334	XM_001334305.2	0	-	-	0	1	10146	XM_001334305.2	XM_001334305	NA	ENSDARG00000045666	-	NA	NA	NA	NA	NA	NA	NA	7.70043971814109	6.71424551766612	6.5077946401987	6.90689059560852	6.8008998999203	7.33985000288462	7.07681559705083	8.33315535031062	6.58496250072116	6.68650052718322	7.91587937883577	7.47167521439204	8.15734693536284	7.06608919045777	6.76818432477693	8.3151495622563	7.62205181945638	7.68650052718322	7.96000193206808	8.18982455888002	7.52356195605701	6.97154355395077	7.69348695749933	7.21916852046216
MAD_Dr_004_101408	1358	Dr.47836	0	-	-	0	1	101499	NA	NA	NA	NA	-	NA	Dr.47836	NA	NA	NA	NA	NA	7.66888498426625	6.56985560833095	6.63662462054365	6.78135971352466	6.79441586635011	7.29462074889163	6.91288933622996	8.467605550083	6.76818432477693	7.16992500144231	7.67595703294175	7.44294349584873	7.88874324889826	7.04984854945056	6.4757334309664	7.21916852046216	7.12412131182919	7.18487534290828	7.22881869049588	7.33985000288462	7	6.58496250072116	7.18982455888002	6.876516946565
MAD_Dr_004_101410	1360	ENSDART00000020532 ; OTTDART00000019351 ; ENSDART00000093185	2	1	Dr.76343 ; NM_001002651.1	0	1	10150	NA	NA	NA	ENSDARG00000005104	436924	NA	NA	NA	NA	LIM domain kinase 2	ZDB-GENE-040718-398	limk2	10.8795832496128	8.12412131182919	9.05799172275918	9.03204572693081	8.66533591718518	9.23122118071119	8.57742882803575	11.5291865052509	8.10328780841202	8.97441458980553	10.8993569229231	10.4797802640291	11.116993677547	9.84862294042934	8.37503943134693	10.4767462039395	10.8634119589416	10.1039434298916	10.5821419816588	11.1655351413779	9.63753055152531	8.42206476617281	9.89935692292311	9.35314682549808
MAD_Dr_004_101418	1368	Dr.97355	0	-	-	0	1	101507	NA	NA	NA	NA	-	NA	Dr.97355	NA	NA	NA	NA	NA	8.85486838326024	7.06608919045777	7.4178525148859	7.59245703726808	7.19475685442225	8.39660478118186	7.78790255939143	9.95274124718649	7.467605550083	7.8008998999203	9.41362792902417	9.4093909361377	9.98299357469431	8.20945336562895	7.39231742277876	9.0389189892923	9.12670447284319	8.4093909361377	9.09275714091985	9.39446269461032	8.48784003382305	7.5077946401987	8.86108690599539	8.36632221424582
MAD_Dr_004_101426	1376	Dr.110257	0	-	-	0	1	101514	NA	NA	NA	NA	-	NA	Dr.110257	NA	NA	NA	NA	NA	7.33985000288462	6.29462074889163	6.08746284125034	6.35755200461808	6.39231742277876	6.76818432477693	6.4594316186373	8.04984854945056	6.4757334309664	6.63662462054365	6.91886323727459	7.18982455888002	7.29462074889163	6.4594316186373	6.32192809488736	7.31741261376487	7.16992500144231	6.98868468677217	7.08746284125034	7.33985000288462	7.06069593168755	6.71424551766612	7.15987133677839	6.7279204545632
MAD_Dr_004_101432	1382	ENSDART00000099351	2	1	Dr.81552 ; NM_001080057.1	0	1	10152	NA	NA	NA	ENSDARG00000068636	571919	NA	NA	NA	NA	zgc:152953	ZDB-GENE-061103-607	ppp1r26	8.04984854945056	6.49185309632967	6.55458885167764	6.68650052718322	6.56985560833095	6.62205181945638	6.16992500144231	7.44294349584873	6.18982455888002	6.36632221424582	7.39231742277876	7.63662462054365	7.82017896241519	6.77478705960117	6.4262647547021	8.11634396123747	7.876516946565	7.69348695749933	7.74819284958946	7.81057163474115	7.3037807481771	6.81378119121704	7.38370429247405	6.64385618977472
MAD_Dr_004_101437	1387	Dr.128281	0	-	-	0	1	101524	NA	NA	NA	NA	-	NA	Dr.128281	NA	NA	NA	NA	NA	9.30606168942834	6.82017896241519	7.32192809488736	7.61838550225861	7.65105169117893	8.67595703294175	7.67595703294175	10.5338163894334	7.4262647547021	8.10852445677817	8.66355810421727	8.63481105017172	9.16490692667569	8.06069593168755	7	9.59618975614441	9.55842071326866	9.17242750864548	9.13442632022093	9.0389189892923	8.13955135239879	7.02236781302845	7.28540221886225	7.4093909361377
MAD_Dr_004_101449	1399	Dr.150295 ; NM_001077770.1	2	1	Dr.76389 ; OTTDART00000001845	0	1	101535	NM_001077770.1	NM_001077770	fkbp3	ENSDARG00000079018	368863	FK506 binding protein 3	Dr.150295	fkbp3	FK506 binding protein 3	FK506 binding protein 3	ZDB-GENE-030616-419	fkbp3	12.1526017440192	9.95128471496697	10.5439984501345	10.9563761572497	10.2790301364496	10.5008418795569	9.65015421367509	11.8165837077876	9.51372759595244	10.062720767165	11.9067027324608	11.693922488081	12.3429080337916	11.0077281146323	9.84862294042934	12.0839778685017	12.0542651396258	11.5159461791095	11.9957671508778	12.1935253605012	10.9621730311097	10.036860446673	11.4429434958487	10.7854524681585
MAD_Dr_004_101450	1400	Dr.151756	1	0	Dr.7532	0	1	101536	NA	NA	NA	NA	-	NA	Dr.151756	NA	NA	NA	NA	NA	7.44294349584873	6.55458885167764	6.53915881110803	6.76818432477693	6.49185309632967	7.59245703726808	7.40514146313634	8.63299519714296	6.97154355395077	7	8.1548181090521	7.84549005094437	8.3037807481771	7.17990909001493	6.52356195605701	7.25266543245025	7.33539035469393	7.19967234483636	7.42206476617281	7.55842071326866	7.15987133677839	6.71424551766612	7.4757334309664	7.09803208296053
MAD_Dr_004_101457	1407	OTTDART00000016926	0	-	-	0	1	101542	NA	NA	NA	ENSDARG00000062954	558981	NA	NA	NA	NA	NA	ZDB-GENE-030131-298	clk2a	8.39660478118186	9.20945336562895	7.09803208296053	8.64024493622235	9.13057056280543	9.00562454919388	8.84549005094438	8.89481776330794	7.77807712953536	8.12928301694497	8.30149619498255	8.35093918154643	8.4262647547021	7.13955135239879	9.05528243550119	9.61654884377899	8.12412131182919	9.25738784269265	8.65105169117893	8.82972273508606	9.16741814583174	8.49385544924082	9.11634396123747	8.51175265376738
MAD_Dr_004_101461	1410	OTTDART00000029310	2	1	OTTDART00000029309 ; ENSDART00000040190	0	1	101547	NA	NA	NA	ENSDARG00000033361	393423	NA	NA	NA	NA	NA	ZDB-GENE-040426-1152	asl	8.08480838780436	6.61470984411521	6.70043971814109	7.06608919045777	7	7.23840473932508	6.88264304936184	8.58120058192496	6.68650052718322	6.96578428466209	7.92777796208234	8.2240016741981	8.59432460392485	7.20945336562895	6.6724253419715	8.45121111183233	8.17990909001493	7.59991284218713	8.2045711442492	8.37286506011259	7.51569983828404	7.01122725542325	7.73131903102506	6.98868468677217
MAD_Dr_004_101462	1411	OTTDART00000029599	4	0	OTTDART00000029597 ; Dr.140628 ; NM_205752.1 ; OTTDART00000029598	0	1	101548	NA	NA	NA	ENSDARG00000091902	793362	NA	NA	NA	NA	zgc:113947	ZDB-GENE-050913-158	b3gnt2b	8.27844945822048	7.17492568250068	7.04984854945056	7.33985000288462	7.50382573799575	7.8008998999203	7.62570884306447	8.97584796800678	6.8703647195834	7.4262647547021	8.07146236255662	8.08214904135387	8.42206476617281	7.12412131182919	7.03342300153745	9.10721707559138	8.12928301694497	8.4241662888181	8.5274770060604	8.61102479730735	7.77478705960117	7.33539035469393	7.93073733756289	7.48381577726426
MAD_Dr_004_101463	1412	XM_001331564.2	2	0	Dr.24973 ; NM_201008.1	0	1	10155	XM_001331564.2	XM_001331564	NA	NA	-	NA	NA	NA	NA	NA	NA	NA	7.2807707701306	6.39231742277876	6.37503943134692	6.7279204545632	6.33985000288462	7.06608919045777	6.53138146051631	8.02236781302845	6.44294349584873	6.59991284218713	7.95710204156229	7.76818432477693	8.43879185257826	7.21916852046216	6.51569983828404	8.13185696060879	8.31288295528435	7.51569983828404	8.02236781302845	8.46147944728616	7.65821148275179	6.86418614465428	7.76155123244448	7.31288295528436
MAD_Dr_004_101473	1422	NM_001077579.1 ; Dr.132394	2	1	ENSDART00000074256 ; OTTDART00000036675	0	1	10156	NM_001077579.1	NM_001077579	mypt2	ENSDARG00000052423	570218	myosin phosphatase, target subunit 2	Dr.132394	mypt2	myosin phosphatase, target subunit 2	myosin phosphatase, target subunit 2	ZDB-GENE-010724-11	ppp1r12c	9.50680343779565	7.19967234483636	7.45121111183233	7.93073733756289	7.61102479730735	8.93663793900257	7.97727992349992	10.8719052376592	7.67948009950545	8.20212382383046	9.68474862042163	10.2784494582205	10.5651020783603	8.78790255939143	7.8008998999203	9.50977500432694	9.47775826644389	8.79766152585376	9.05528243550119	9.83841607579734	8.61654884377899	7.85798099512757	8.7632123668144	8.44294349584873
MAD_Dr_004_101477	1426	OTTDART00000040110	0	-	-	0	1	101567	NA	NA	NA	ENSDARG00000051957	352913	NA	NA	NA	NA	selenoprotein M	ZDB-GENE-030410-4	selm	10.5186531556734	8.22158712126481	8.85798099512757	9.28193002695544	8.24792751344359	9.31174831500496	8.69174351917128	10.1228279948077	8.06608919045777	8.82017896241519	11.3987436919382	11.3125993788626	12.0505289055306	10.7047682393626	9.40620500541885	10.8645730817736	10.8849336479498	10.4136279290242	11.0556213747817	11.6510516911789	9.21067134378562	7.94544383637791	9.68999797141945	9.64205169292798
MAD_Dr_004_101483	1430	XM_001919877.1 ; Dr.154424	0	1		0	1	101575	XM_001919877.1	XM_001919877	NA	NA	-	NA	Dr.154424	si:ch211-262n1.4	si:ch211-262n1.4	si:ch211-262n1.4	ZDB-GENE-070705-162	si:ch211-262n1.4	8.54109661534952	6.88264304936184	7.10852445677817	7.17990909001493	6.83289001416474	8.75488750216347	7.44708322620965	9.53138146051631	7.31288295528436	7.49984588708321	8.79928162152192	8.86727873970966	9.50977500432694	7.69696752623429	7.13955135239879	8.93663793900257	8.80251636512122	8.48784003382305	8.98868468677217	9.29691620687929	8.18239435340453	7.4757334309664	8.39874369193819	8.12928301694497
MAD_Dr_004_101484	1431	XM_689610.3 ; Dr.85245	0	1		0	1	101576	XM_689610.3	XM_689610	NA	NA	-	NA	Dr.85245	im:7155681	im:7155681	im:7155681	ZDB-GENE-060810-58	si:ch73-71c20.5	9.70043971814109	7.467605550083	7.55458885167764	8.13442632022093	7.88264304936184	8.9957671508778	8.05799172275918	10.2143191208008	7.59245703726808	8.36632221424582	9.45327063401062	8.95564990752837	9.82813648419411	8.45532722030456	7.45121111183233	10.0056245491939	9.89784545600551	9.30149619498255	9.8910241901495	10.0808175276083	9.04984854945056	7.8073549220576	8.93663793900257	8.33985000288462
MAD_Dr_004_101491	1436	NM_001013327.1	2	0	ENSDART00000007693 ; Dr.17323	0	1	101587	NM_001013327.1	NM_001013327	zgc:110805	ENSDARG00000014289	503749	zgc:110805	NA	NA	NA	zgc:110805	ZDB-GENE-050306-30	mettl10	8.70908381255034	6.84549005094437	7.07146236255662	7.27612440527424	6.98868468677217	8.14210705730255	7.43462822763672	9.35314682549808	7.05528243550119	7.56224242422107	8.66355810421727	8.07681559705083	8.51175265376738	7.65821148275179	7.12928301694497	8.72280753116955	8.97154355395077	8.08480838780436	8.83289001416474	8.81217730551445	8.2240016741981	7.44294349584873	8.4898479604393	8.12412131182919
MAD_Dr_004_101496	1440	Dr.75396	1	1	OTTDART00000017539	0	1	101591	NA	NA	NA	NA	-	NA	Dr.75396	NA	NA	NA	NA	NA	9.41362792902417	6.98868468677217	7.20945336562895	7.49984588708321	7.49984588708321	7.98299357469431	7.47167521439204	9.59432460392485	6.96578428466209	7.59991284218713	9.403012023575	9.27961058105248	9.81698362325538	8.06877827798541	7.16992500144231	9.54303182025524	9.58496250072116	9.140829770773	9.43045255166553	9.51175265376738	8.75488750216347	7.73470962022584	9.10852445677817	8.05528243550119
MAD_Dr_004_101498	1441	Dr.75969	0	-	-	0	1	101593	NA	NA	NA	ENSDARG00000018909	336726	NA	Dr.75969	zgc:77235	zgc:77235	zgc:77235	ZDB-GENE-030131-8670	rpl27a	9.34207466799914	7.61470984411521	8.12928301694497	8.403012023575	7.68299458368168	8.96866679319521	8.43462822763673	10.3608470841797	8.07681559705083	8.79441586635011	10.2467405984931	10.0306671362469	10.7862696276485	9.61286849729104	8.45327063401062	9.06069593168755	9.4542992936199	8.85798099512757	9.10328780841202	9.63026712502677	8.93663793900257	7.83289001416474	9.403012023575	8.64024493622235
MAD_Dr_004_101507	1449	Dr.88137	0	-	-	0	1	101600	NA	NA	NA	NA	-	NA	Dr.88137	NA	NA	NA	NA	NA	7.4594316186373	6.33985000288462	6.65105169117893	6.76155123244448	6.43462822763672	6.62205181945638	6.4262647547021	7.51569983828404	6.19967234483636	6.35755200461808	7.13955135239879	7.11894107272351	6.8703647195834	6.68650052718322	6.32192809488736	7.3037807481771	7.29001884693262	7.02236781302845	7.33091687811462	7.78790255939143	6.89481776330794	6.71424551766612	7.10328780841202	7.03342300153745
MAD_Dr_004_101531	1473	Dr.128803	3	1	OTTDART00000029217 ; OTTDART00000029218 ; OTTDART00000029216	0	1	101625	NA	NA	NA	NA	-	NA	Dr.128803	NA	NA	NA	NA	NA	7.68299458368168	6.4262647547021	6.6724253419715	6.93073733756289	6.76155123244448	7.4757334309664	6.68650052718322	8.36632221424582	6.52356195605701	6.94251450533924	8.07681559705083	8.19967234483636	8.45532722030456	7.54689445988764	6.59991284218713	7.74146698640115	7.96289600533726	7.07681559705083	7.56605403817109	7.83289001416474	7.10328780841202	6.53915881110803	7.39231742277876	7.09803208296053
MAD_Dr_004_101549	1490	OTTDART00000024457	3	1	ENSDART00000066704 ; OTTDART00000024455 ; OTTDART00000024456	0	1	101643	NA	NA	NA	ENSDARG00000045359	436713	NA	NA	NA	NA	zgc:92635	ZDB-GENE-040718-138	tceb1b	11.2743781532464	8.82654848729091	9.11634396123747	9.79441586635011	8.99293833616581	10.0505289055306	9.34207466799914	11.8237652797897	8.70735913208088	9.4241662888181	11.4136279290242	11.0192432166036	11.7879025593914	10.3465137331656	9.11504365016171	11.0579917227592	11.025831668332	10.5323559252888	11.0334230015375	11.2951949558807	10.3509391815464	9.20579324939716	10.6772791913122	10.0450770519349
MAD_Dr_004_101553	1494	OTTDART00000028211	5	1	Dr.151596 ; XM_001918405.1 ; NM_001002388.1 ; ENSDART00000104323 ; Dr.152216	0	1	101647	NA	NA	NA	ENSDARG00000070832	436661	NA	NA	NA	NA	SNF related kinase; hypothetical protein LOC100148716	ZDB-GENE-040718-84	snrka	9.07146236255662	7.56224242422107	7.4262647547021	8.08214904135387	7.78135971352466	8.31741261376487	7.90388184573618	9.28655776160796	7.39231742277876	7.73809225962049	8.61286849729104	8.83605035505807	9.41996017784789	7.79766152585376	7.68999797141945	9.25738784269265	8.73809225962049	8.72109918870719	8.90086680798075	9.21674585819531	8.56414948998573	7.876516946565	8.60917873814198	8.36850646150769
MAD_Dr_004_101556	1497	NM_001002651.1 ; Dr.76343	3	1	ENSDART00000093185 ; OTTDART00000019351 ; ENSDART00000020532	0	1	10165	NM_001002651.1	NM_001002651	limk2	ENSDARG00000005104	436924	LIM domain kinase 2	Dr.76343	limk2	LIM domain kinase 2	LIM domain kinase 2	ZDB-GENE-040718-398	limk2	11.3963371942311	8.56605403817109	9.57364718749332	9.4757334309664	9.01680828768655	9.78626962764847	9.05799172275918	12.115693952197	8.55842071326866	9.34872815423108	11.5211096436513	10.9729797860663	11.6054795180617	10.283088353024	8.88874324889826	11.1176431013891	11.3481748675356	10.5698556083309	11.0861362250273	11.5764843467969	10.0518886559054	8.91288933622996	10.3717766443379	9.85798099512757
MAD_Dr_004_101558	1499	OTTDART00000035559	2	1	OTTDART00000035558 ; OTTDART00000035562	0	1	101651	NA	NA	NA	ENSDARG00000027154	335107	NA	NA	NA	NA	tumor protein D52-like 2a	ZDB-GENE-030131-7047	tpd52l2a	7.25266543245025	6.48381577726426	6.52356195605701	6.65821148275179	6.71424551766612	7.04439411935845	6.6724253419715	7.81698362325538	6.45121111183233	6.6724253419715	7.31288295528436	7.19475685442225	7.82017896241519	6.75488750216347	6.59991284218713	7.66533591718518	7.2667865406949	7.2045711442492	7.5077946401987	7.36632221424582	6.96578428466209	6.70735913208088	7.27612440527424	6.76818432477693
MAD_Dr_004_101563	1504	OTTDART00000044171	5	1	OTTDART00000044169 ; Dr.80136 ; XM_682325.3 ; ENSDART00000114544 ; OTTDART00000044170	0	1	101656	NA	NA	NA	ENSDARG00000076791	559027	NA	NA	NA	NA	NA	ZDB-GENE-030131-4975	cdk13	7.58496250072116	6.79441586635011	7.05528243550119	7.17990909001493	6.85174904141606	7.3037807481771	7.08746284125034	8.16992500144231	7.03342300153745	7.11894107272351	7.64385618977472	7.24792751344359	8.04165915163721	7.15987133677839	6.81378119121704	8.02236781302845	7.55074678538324	7.69348695749933	7.20945336562895	8.44086916761087	7.42206476617281	6.8703647195834	7.77478705960117	7.35755200461808
MAD_Dr_004_101566	1507	XM_001922196.1	0	-	-	0	1	10166	XM_001922196.1	XM_001922196	NA	NA	-	NA	NA	NA	NA	NA	NA	NA	7.76155123244448	6.6724253419715	6.68650052718322	6.98299357469431	6.74146698640115	7	6.64385618977472	7.8703647195834	6.62935662007961	6.82017896241519	7.17492568250068	7.32192809488736	7.56985560833095	6.56985560833095	6.55458885167764	7.92184093707449	7.7279204545632	7.56985560833095	7.59618975614441	8.12153351734003	7.21431912080077	6.82654848729092	7.31288295528436	6.93663793900257
MAD_Dr_004_101569	1510	ENSDART00000063719	2	1	Dr.86554 ; OTTDART00000020076	0	1	101662	NA	NA	NA	ENSDARG00000043404	445136	NA	NA	NA	NA	ribonuclease P 21 subunit	ZDB-GENE-040801-37	rpp21	11.4938554492408	8.83447104998422	8.91288933622996	9.73047013718422	8.94544383637791	10.57931593758	9.63934070865223	12.2027360432502	8.98013957763916	9.66177809777199	11.4660764613963	11.283088353024	11.843921051289	10.1749256825007	9.02097993890421	11.2848241002246	11.4820516290339	10.4978518369511	11.3091921069599	11.6821167649501	10.5137275959524	9.27379559921426	10.6393407086522	10.1247675358225
MAD_Dr_004_101576	1516	ENSDART00000106406	7	0	ENSDART00000106425 ; XM_001919534.1 ; OTTDART00000039808 ; XM_001333292.2 ; ENSDART00000106329 ; OTTDART00000039812 ; Dr.120021	0	1	101670	NA	NA	NA	ENSDARG00000077078	100126120	NA	NA	NA	NA	zgc:173726	ZDB-GENE-081030-2	si:ch73-92e7.2	7.96289600533726	6.79441586635011	6.52356195605701	7.04439411935845	6.74819284958946	7.01122725542325	6.76155123244448	7.84549005094437	6.38370429247405	6.68650052718322	7.70043971814109	7.467605550083	7.90086680798075	6.94251450533924	6.68650052718322	8.0389189892923	7.59991284218713	7.54689445988764	7.78790255939143	8.08214904135387	7.36632221424582	6.7279204545632	7.40087943628218	7.11894107272351
MAD_Dr_004_101583	1523	XM_687353.3	1	1	OTTDART00000043051	0	1	10168	XM_687353.3	XM_687353	NA	NA	-	NA	NA	NA	NA	NA	NA	NA	8.58308276750293	7.48381577726426	7.07146236255662	7.85174904141606	7.4797802640291	8.14720492494223	7.62935662007961	9.01959072835788	7.23840473932508	7.42206476617281	8.51963625284321	8.47167521439204	9.05528243550119	7.45121111183233	7.31288295528436	8.79116288855502	8.42206476617281	8.29691620687929	8.43045255166553	8.71080643369935	8.30833903013941	7.59245703726808	8.61654884377899	7.90689059560852
MAD_Dr_004_101586	1526	Dr.14641	0	-	-	0	1	101682	NA	NA	NA	NA	-	NA	Dr.14641	NA	NA	NA	NA	NA	8.54882190845875	6.93073733756289	7.07681559705083	7.39231742277876	7.20945336562895	8	7.53138146051631	9.51175265376738	7.35314682549808	7.56985560833095	8.46147944728616	8.0389189892923	8.63299519714296	7.60733031374961	6.94836723158468	8.83605035505807	8.98726401207254	8.3037807481771	8.61470984411521	9.21674585819531	7.49984588708321	6.76818432477693	8.07681559705083	7.4262647547021
MAD_Dr_004_101587	1527	Dr.72340	1	0	Dr.116669	0	1	101683	NA	NA	NA	ENSDARG00000076858	558746	NA	Dr.72340	wu:fj58g06	wu:fj58g06	wu:fj58g06	ZDB-GENE-030131-8182	wu:fj58g06	9.66177809777199	6.98299357469431	7.24317398347295	7.4797802640291	7.04439411935845	8.55842071326866	8.12412131182919	10.3409627642517	7.62935662007961	8.2336196767597	10.2917462808339	9.49984588708321	10.2928967554092	8.72280753116955	7.83920378809694	8.82177398197057	9.19967234483636	8.56985560833095	9.34207466799914	9.50581155391959	8.46147944728616	7.467605550083	8.4093909361377	7.96866679319521
MAD_Dr_004_101605	1544	ENSDART00000015664	3	1	Dr.41892 ; XM_001923960.1 ; OTTDART00000040705	0	1	1017	NA	NA	NA	ENSDARG00000011819	-	NA	NA	NA	NA	NA	ZDB-GENE-081113-6	pcnx	7.76818432477693	6.7279204545632	6.76818432477693	7.07681559705083	6.93073733756289	7.19967234483636	6.84549005094437	8.34651373316563	6.7279204545632	6.74146698640115	7.77807712953536	7.56224242422107	8.34429590791582	7.02236781302845	6.55458885167764	7.89481776330794	7.74483383749955	7.66888498426625	7.61470984411521	8.34872815423108	7.4093909361377	6.89481776330794	7.85174904141606	7.17990909001493
MAD_Dr_004_101607	1546	Dr.113998	2	0	Dr.113152 ; Dr.154843	0	1	101700	NA	NA	NA	ENSDARG00000074890	557168	NA	Dr.113998	zgc:174228	zgc:174228	zgc:152936; zgc:174228; novel galactose binding lectin domain containing protein; si:dkey-240e12.6	ZDB-GENE-050208-367	si:dkey-240e12.6	7.52356195605701	7.14974711950468	7.27612440527424	7.2045711442492	7.17990909001493	7.59991284218713	7.4178525148859	7.56985560833095	6.95419631038687	7.27612440527424	7.15987133677839	7.4757334309664	7.29001884693262	7.03342300153745	6.8703647195834	8.35755200461808	7.59991284218713	7.8008998999203	8.11113567023471	8.19721669311005	7.32192809488736	7	7.42206476617281	7.25266543245025
MAD_Dr_004_101631	1570	Dr.139936	0	-	-	0	1	101722	NA	NA	NA	NA	-	NA	Dr.139936	NA	NA	NA	NA	NA	7.37503943134692	6.82017896241519	6.8008998999203	6.82654848729092	6.8703647195834	7.38370429247405	7.31288295528436	8.39231742277876	6.60733031374961	7.15987133677839	7.2240016741981	7.4178525148859	7.75488750216347	7.13955135239879	6.71424551766612	7.83289001416474	7.59245703726808	7.40514146313634	7.59618975614441	7.6724253419715	7.4178525148859	6.97727992349992	7.57742882803575	6.98868468677217
MAD_Dr_004_101642	1581	XM_001919811.1	5	0	XM_001921792.1 ; Dr.155295 ; XM_001921886.1 ; XM_001923826.1 ; Dr.117160	0	1	101733	XM_001919811.1	XM_001919811	NA	NA	-	NA	NA	NA	NA	NA	NA	NA	8.58871463558226	6.52356195605701	6.97727992349992	6.96578428466209	6.84549005094437	7.37503943134692	6.71424551766612	8.35314682549808	6.4093909361377	6.69348695749933	8.13955135239879	8.58683978796183	8.85174904141606	7.5352753766208	6.69348695749933	9.06877827798541	8.95710204156229	8.77807712953536	8.75988818322183	8.96722625883599	7.98868468677217	7.24317398347295	8.34872815423108	7.66533591718518
MAD_Dr_004_101649	1588	OTTDART00000026905	3	1	OTTDART00000026903 ; OTTDART00000026902 ; OTTDART00000026904	0	1	101742	NA	NA	NA	ENSDARG00000002347	80374	NA	NA	NA	NA	NA	ZDB-GENE-010306-1	cyp11a1	9.17741953798924	7.87344411251538	7.90086680798075	7.93073733756289	8.0389189892923	8.56033283421244	8.08214904135387	9.86805085374516	7.22881869049588	7.8856963733394	9.92925840863697	9.91139198784346	10.288289342181	8.58120058192496	8.15734693536284	10.6456584324087	9.97942519533147	9.4542992936199	10.2425786894513	10.4051414631363	9.69609817095586	8.68474862042163	10.0728025345442	9.44086916761087
MAD_Dr_004_101653	1592	OTTDART00000033641	3	1	OTTDART00000033640 ; Dr.79069 ; XM_691721.3	0	1	101746	NA	NA	NA	ENSDARG00000041904	553307	NA	NA	NA	NA	ankyrin repeat and zinc finger domain containing 1	ZDB-GENE-050309-80	ankzf1	8.83920378809694	6.94251450533924	7.38370429247405	7.26209484537018	7.23840473932508	8.02236781302845	7.45121111183233	9.7490313820402	7.40514146313634	7.93073733756289	9.61102479730735	9.80976812871041	9.91288933622996	8.72280753116955	7.59245703726808	9.20701432017753	9.14847658217828	8.63299519714296	8.83447104998422	9.11113567023471	8.22881869049588	7.52356195605701	8.30833903013941	7.78790255939143
MAD_Dr_004_101654	1593	OTTDART00000033848	0	-	-	0	1	101747	NA	NA	NA	ENSDARG00000074204	792620	NA	NA	NA	NA	NA	ZDB-GENE-070912-209	commd6	10.7507069862249	7.94836723158468	8.62205181945638	8.88874324889826	8.36850646150769	9.12670447284319	8.46352437327118	10.9151324489507	8.10328780841202	8.78463484555752	10.3717766443379	10.1947568544222	10.8703647195834	9.07146236255662	7.92481250360578	10.2911706993219	10.3739526553702	9.60547951806167	10.1854949242109	10.3847837500934	9.67860013909946	8.49585502688717	9.93147623388679	8.93369065495223
MAD_Dr_004_101655	1594	OTTDART00000036759	1	0	Dr.80509	0	1	101748	NA	NA	NA	ENSDARG00000077300	327528	NA	NA	NA	NA	ubiquitin specific peptidase 42	ZDB-GENE-030131-5739	usp42	10.7008731551403	7.89481776330794	8.53138146051631	8.82017896241519	8.43879185257826	9.07547914948802	8.48381577726426	10.9552866455245	7.98584193700334	8.91587937883577	10.4737057496194	10.4584066132365	11.1854949242109	9.50581155391959	8.02790599656988	10.4747199465265	10.7739633684336	10.1484765821783	10.319672120947	10.7944158663501	9.73216742566338	8.84392105128904	10.2497060569697	9.29576893442051
MAD_Dr_004_101662	1600	OTTDART00000044049	0	-	-	0	1	101755	NA	NA	NA	ENSDARG00000073961	-	NA	NA	NA	NA	NA	NA	NA	12.1114617398577	9.211888294546	10.0223678130285	10.0687782779854	9.87958324961278	10.3292357417338	9.24436383512051	12.5806118949943	8.86418614465428	10.0292872269682	11.8630247102369	12.1044349505508	12.5301624532272	10.8933015308606	9.48079020109582	11.8482317010938	11.9008668079807	10.8818787076004	11.7881065459652	11.9335062496294	10.8097681287104	9.98584193700334	11.3230547603416	10.5512276035983
MAD_Dr_004_101665	1603	OTTDART00000045170	4	1	ENSDART00000060404 ; ENSDART00000109818 ; NM_201195.1 ; OTTDART00000045168	0	1	101759	NA	NA	NA	ENSDARG00000088390	394170	NA	NA	NA	NA	non-metastatic cells 4, protein expressed in	ZDB-GENE-040426-1043	nme4	8.61838550225861	6.83920378809694	7.25266543245025	7.10852445677817	7.06608919045777	7.57742882803575	6.98299357469431	9.45018024716475	6.82017896241519	7.49185309632967	8.71080643369935	8.49385544924082	9.25266543245025	7.62935662007961	6.8703647195834	7.75488750216347	7.97727992349992	7.28540221886225	7.71424551766612	8.25502856981873	7.74146698640115	6.93073733756289	7.5352753766208	7.18982455888002
MAD_Dr_004_101667	1605	ENSDART00000010143	1	1	Dr.115431	0	1	101760	NA	NA	NA	ENSDARG00000017606	336339	NA	NA	NA	NA	NA	ZDB-GENE-030131-8283	sys1	11.0684424160258	8.8073549220576	9.35314682549808	9.82017896241519	9.16490692667569	10.8289298276515	10.1560830762887	12.501961549804	9.74819284958946	10.3880172853451	11.9783529581651	11.2333200827308	12.3467907217507	10.7976615258538	9.38909352190447	10.8399910705399	10.9549232920303	10.3663222142458	10.9229559919085	11.298062567719	10.8213753923725	9.5372184005386	11.1935253605012	10.3286749273279
MAD_Dr_004_101668	1606	ENSDART00000023336	1	0	Dr.32392	0	1	101762	NA	NA	NA	ENSDARG00000019778	445028	NA	NA	NA	NA	zgc:92237	ZDB-GENE-040801-8	rps6	14.0524406886288	12.1667907507182	12.6406968375701	12.8915938624337	12.1721149325331	13.633789914085	13.1472049249422	14.2274655295017	12.4981012439949	13.0891193979152	14.2573141737856	13.8357543670165	14.3419704634192	13.5092183016224	12.4097886832452	14.2115841530795	14.2820024495875	13.664113906143	14.164671275619	14.5186838876024	13.2066328465666	12.1150436501617	13.5265603689873	13.3072008091408
MAD_Dr_004_101671	1608	ENSDART00000088369	5	1	ENSDART00000088356 ; OTTDART00000013924 ; Dr.75142 ; XM_678211.3 ; OTTDART00000013925	0	1	101765	NA	NA	NA	NA	-	NA	NA	NA	NA	NA	NA	NA	9.01262453886506	6.90086680798075	7.6724253419715	7.66533591718518	7.34429590791582	8	7.35314682549808	9.99435343685886	7.28540221886225	7.81698362325538	9.13955135239879	9.54399845013454	9.82336724004623	8.54689445988764	7.20945336562895	9.26209484537018	9.18239435340453	8.31741261376487	8.76818432477693	9.66533591718518	8.11374216604919	7.4178525148859	8.51175265376738	7.8703647195834
MAD_Dr_004_101675	1612	ENSDART00000111797	0	-	-	0	1	101770	NA	NA	NA	ENSDARG00000077782	100331179	NA	NA	NA	NA	NA	ZDB-GENE-121026-1	acer2	7.44708322620965	6.60733031374961	6.467605550083	6.84549005094437	6.58496250072116	7.16490692667569	6.82017896241519	7.96578428466209	6.44294349584873	6.58496250072116	7.61470984411521	7.32192809488736	7.56985560833095	6.82017896241519	6.53915881110803	7.467605550083	7.31288295528436	7.16490692667569	7.11894107272351	7.62935662007961	6.91886323727459	6.59991284218713	7.15987133677839	6.94251450533924
MAD_Dr_004_101680	1617	NM_001002678.2	2	0	ENSDART00000100321 ; Dr.28317	0	1	101778	NM_001002678.2	NM_001002678	timm10	ENSDARG00000069116	436951	translocase of inner mitochondrial membrane 10 hom	NA	NA	NA	hypothetical protein LOC100151356; translocase of inner mitochondrial membrane 10 homolog (yeast)	ZDB-GENE-040718-427	timm10	11.4775053173697	8.65642486327778	9.14465824283188	9.4594316186373	8.90086680798075	9.73301532168596	8.61838550225861	11.7652860987237	8.42206476617281	8.92777796208234	11.2597432636908	10.7039035734447	11.4178525148859	9.60917873814198	8.68299458368168	11.0409745988173	10.8610869059954	10.3179778224071	11.0007042690112	11.3300765547975	10.3907063728728	9.38154295118458	10.7064960180612	10.2324209271761
MAD_Dr_004_101689	1626	Dr.51690	1	1	NM_205667.1	0	1	101788	NA	NA	NA	NA	-	NA	Dr.51690	wu:fe38f03	wu:fe38f03	wu:fe38f03	ZDB-GENE-030131-5087	si:dkey-261m9.9	11.2221911384563	9.16490692667569	9.33091687811462	10.0848083878044	9.38046106508897	10.8233672400462	10.2673719312653	12.1324997296285	9.72706955802371	10.1176431013891	11.5490626585704	11.0375469539622	12.1108095268987	10.3744961456915	9.4757334309664	11.4403501192006	11.3227731764546	10.4863322527687	11.0927571409199	11.9188632372746	10.6582114827518	9.68299458368168	11.0402897210257	10.3766680618577
MAD_Dr_004_101690	1627	Dr.66553	0	-	-	0	1	101789	NA	NA	NA	NA	-	NA	Dr.66553	NA	NA	NA	NA	NA	7.73470962022584	6.59991284218713	6.59991284218713	6.8073549220576	6.81378119121704	6.93073733756289	6.65821148275179	8.17492568250068	6.3037807481771	6.65105169117893	6.57742882803575	6.58496250072116	6.53915881110803	6.33985000288462	6.20945336562895	7.86418614465428	7.89481776330794	7.39231742277876	7.49984588708321	7.75488750216347	7.36632221424582	6.98299357469431	7.23840473932508	6.89481776330794
MAD_Dr_004_101700	1637	Dr.95504	0	-	-	0	1	101799	NA	NA	NA	NA	-	NA	Dr.95504	NA	NA	NA	NA	NA	8.61654884377899	7.40514146313634	7.3037807481771	7.7176764230664	7.5077946401987	8.82177398197057	8.2336196767597	10.6608872703026	8.08214904135387	8.57364718749332	9.83447104998422	9.01680828768655	10.1959872980285	8.7515440590891	7.64024493622235	9.43254190038826	9.06069593168755	8.8008998999203	8.94544383637791	9.89481776330794	8.83130724380205	7.54689445988764	9.05120894091477	8.37286506011259
MAD_Dr_004_101708	1644	Dr.120213	0	-	-	0	1	101805	NA	NA	NA	NA	-	NA	Dr.120213	NA	NA	NA	NA	NA	8.37068740680722	6.62935662007961	6.95419631038687	7.07146236255662	6.98868468677217	6.31288295528436	6.28540221886225	6.4178525148859	6.03342300153745	6.22881869049588	6.39231742277876	6.4262647547021	6.45121111183233	6.2667865406949	6.24792751344359	6.4594316186373	6.33985000288462	6.35755200461808	6.28540221886225	6.35755200461808	6.25738784269265	6.24792751344359	6.3037807481771	6.35755200461808
MAD_Dr_004_101735	1671	Dr.151724	0	-	-	0	2	101831	NA	NA	NA	NA	-	NA	Dr.151724	NA	NA	NA	NA	NA	9.7431513941125	7	8.14974711950468	7.96000193206808	7.98299357469431	8.31061278165953	7.85486838326024	10.2106713437856	7.58871463558226	8.42206476617281	9.403012023575	9.40726776424473	9.65642486327778	8.79766152585376	7.41362792902417	9.95782756083374	9.96434086779242	9.31401670390136	9.69870466677034	9.77478705960117	9.16490692667569	8.49185309632967	9.61286849729104	8.58120058192496
MAD_Dr_004_101742	1678	OTTDART00000012760 ; ENSDART00000037824	0	1		0	1	101838	NA	NA	NA	ENSDARG00000023852	393669	NA	NA	NA	NA	LSM4 homolog, U6 small nuclear RNA associated (S. cerevisiae)	ZDB-GENE-040426-1652	lsm4	11.4711671337244	8.62205181945638	9.26209484537018	9.50382573799575	9.14210705730255	10.2491134527137	9.16741814583174	12.0549434165733	8.9901039638575	9.79360330927941	11.2485206049384	11.7669429407558	12.0761475280225	10.4481163054095	9.07414146275251	11.0828143376723	11.3747678140928	10.2300204357056	10.9578275608337	11.4757334309664	10.4189067312579	9.35204342579543	10.8533095554037	10.1331422124006
MAD_Dr_004_101743	1679	OTTDART00000012905	2	1	Dr.76842 ; OTTDART00000012903	0	1	101839	NA	NA	NA	ENSDARG00000003681	322256	NA	NA	NA	NA	eukaryotic translation initiation factor 5	ZDB-GENE-030131-975	eif5	7.29920801838728	6.63662462054365	6.65821148275179	6.76818432477693	6.65105169117893	7.19967234483636	6.93073733756289	8.08746284125034	6.61470984411521	6.91288933622996	7.37503943134692	7.15987133677839	7.74146698640115	6.89481776330794	6.5077946401987	7.17990909001493	7.09803208296053	6.90689059560852	7.18487534290828	7.50382573799575	7.19967234483636	6.73470962022584	7.17990909001493	6.97727992349992
MAD_Dr_004_101746	1682	OTTDART00000021411	2	1	OTTDART00000045771 ; OTTDART00000021409	0	1	101841	NA	NA	NA	ENSDARG00000078945	64674	NA	NA	NA	NA	muscle-specific beta 1 integrin binding protein	ZDB-GENE-030404-1	mibp	7.99717948093762	10.3128829552844	6.82017896241519	8.67948009950545	9.51569983828404	9.06204613772049	9.13827180017222	8.54496443278924	8.02236781302845	8.16239132875691	7.43462822763672	8.4241662888181	7.53915881110803	6.62935662007961	9.52845411076479	10.4522412404308	7.87958324961278	9.44190670454224	8.34429590791582	8.12670447284319	9.49984588708321	8.73470962022584	8.59991284218713	8.49984588708321
MAD_Dr_004_101747	1683	OTTDART00000022498	2	0	ENSDART00000097569 ; Dr.152572	0	1	101842	NA	NA	NA	ENSDARG00000094458	-	NA	NA	NA	NA	NA	ZDB-GENE-060526-325	si:dkey-65b12.12	8.24079133216196	7.13442632022093	7.74819284958946	7.88874324889826	7.85174904141606	8.64024493622235	7.74819284958946	9.70217268536555	7.4178525148859	7.94251450533924	8.82654848729091	8.67065624911844	9.69696752623429	8.40087943628218	7.63662462054365	9.05934446082443	7.86727873970966	8.70735913208088	8.34872815423108	9.26209484537018	8.60917873814198	7.66533591718518	8.58496250072116	8.06069593168755
MAD_Dr_004_101752	1688	OTTDART00000026956	5	0	ENSDART00000085811 ; OTTDART00000026954 ; ENSDART00000085764 ; Dr.75149 ; NM_001044343.1	0	1	101847	NA	NA	NA	ENSDARG00000076317	556077	NA	NA	NA	NA	procollagen-lysine, 2-oxoglutarate 5-dioxygenase 3	ZDB-GENE-021031-4	plod3	11.1208858427878	9.1548181090521	9.62753388447279	10.1592406504117	9.53332973230583	10.7004397181411	10.240791332162	11.8917837032183	9.62935662007961	10.1019756709492	11.5497846679479	10.9851303734669	11.9711842724047	10.612868497291	9.19721669311005	11.4056733322819	11.4933551214949	10.7215264640075	11.1639640914123	12.1489531648091	10.806549621986	9.59618975614441	11.1861142395416	10.3264294871223
MAD_Dr_004_101754	1690	OTTDART00000029688	2	1	OTTDART00000029680 ; OTTDART00000029679	0	1	101849	NA	NA	NA	ENSDARG00000041689	393266	NA	NA	NA	NA	NA	ZDB-GENE-040426-1072	usf1	10.311748315005	7.74146698640115	8.2807707701306	8.45738087907253	8.3151495622563	9.15987133677839	8.58871463558226	10.8734441125154	8.00281501560705	8.55266909751427	10.3744961456915	10.1522848423066	10.8117760553267	8.99435343685886	7.87958324961278	10.2992080183873	10.286557761608	9.64565843240871	10.3014961949825	10.4863322527687	9.7262181593322	8.55842071326866	10.0512089409148	9.15987133677839
MAD_Dr_004_101755	1691	NM_001002298.2	1	1	OTTDART00000027958	0	1	10185	NM_001002298.2	NM_001002298	asna1	ENSDARG00000018190	325704	arsA arsenite transporter, ATP-binding, homolog 1	NA	NA	NA	arsA arsenite transporter, ATP-binding, homolog 1 (bacterial)	ZDB-GENE-040625-120	asna1	7.94836723158468	6.56985560833095	6.72109918870719	6.8703647195834	6.74146698640115	7.81698362325538	7.13955135239879	9.55650605467193	6.8703647195834	7.29462074889163	7.70043971814109	8.07948478382682	8.48784003382305	6.90086680798075	6.65821148275179	8.11894107272351	7.7515440590891	7.39231742277876	7.8073549220576	8.27379559921426	7.467605550083	6.76818432477693	7.58496250072116	7.18982455888002
MAD_Dr_004_101756	1692	OTTDART00000030915	1	1	OTTDART00000030914	0	1	101850	NA	NA	NA	ENSDARG00000030636	567483	NA	NA	NA	NA	NA	ZDB-GENE-041210-219	tex30	11.3476213685681	8.58683978796183	9.24436383512051	9.79279029430106	8.87805091272854	10.0279059965699	9.27844945822048	11.7627972624982	8.7176764230664	9.3264294871223	11.7017396386744	11.5483402876761	12.1334633465234	10.3037807481771	9.1873520732005	11.2082343583398	11.5727002264873	10.6715410667119	11.3404064908533	11.9715435539508	10.3442959079158	9.17492568250068	11.0613711926598	10.1414685553931
MAD_Dr_004_101759	1695	OTTDART00000036591	2	0	OTTDART00000036584 ; OTTDART00000036590	0	1	101853	NA	NA	NA	ENSDARG00000058660	324431	NA	NA	NA	NA	NA	ZDB-GENE-030131-3151	ilf3a	8.11894107272351	6.96578428466209	7.07681559705083	7.23840473932508	7.19967234483636	7.5352753766208	7.09803208296053	8.24317398347295	6.8008998999203	7.01680828768655	7.74146698640115	7.97441458980553	8.22881869049588	7.16490692667569	6.82654848729092	8.64745842645492	8.08214904135387	7.70043971814109	8.29691620687929	8.31288295528435	7.74146698640115	7.08214904135387	7.90689059560852	7.6724253419715
MAD_Dr_004_101763	1699	OTTDART00000044785	3	1	OTTDART00000044784 ; ENSDART00000100527 ; OTTDART00000044786	0	1	101857	NA	NA	NA	ENSDARG00000079110	406281	NA	NA	NA	NA	NA	ZDB-GENE-040426-1943	cluap1	7.78463484555752	6.59991284218713	6.78135971352466	6.66533591718518	6.70043971814109	7.17990909001493	6.8703647195834	8.33091687811462	6.49185309632967	7.01122725542325	8.19475685442225	8.3264294871223	8.40514146313634	7.36632221424582	6.8073549220576	8.41574176829009	8.03066713624694	7.77478705960117	7.96578428466209	8.01680828768655	7.39231742277876	6.876516946565	7.44294349584873	7.03342300153745
MAD_Dr_004_101767	1703	ENSDART00000087478	3	1	XM_001918639.1 ; Dr.91606 ; NM_001089496.1	0	1	101862	NA	NA	NA	ENSDARG00000061380	100037341	NA	NA	NA	NA	zgc:162895	ZDB-GENE-070410-106	zgc:162895	11.0821490413539	9.08746284125034	9.55458885167764	9.86418614465428	9.08746284125034	9.7657004876511	9.35093918154643	10.9985904297453	8.63843591399047	9.37612538927617	11.1279943209764	10.5196362528432	11.539158811108	10.1228279948077	8.91587937883577	11.3080545590666	11.2491134527137	10.6470086384416	11.0457596613827	11.8624436422123	10.2992080183873	9.12928301694497	10.6591039634737	10.1433832139898
MAD_Dr_004_101795	1728	Dr.114554	1	0	XM_001337754.2	0	1	101916	NA	NA	NA	ENSDARG00000087816	-	NA	Dr.114554	NA	NA	NA	NA	NA	8.4262647547021	6.88874324889826	6.76818432477693	7.13955135239879	6.89481776330794	7.53915881110803	6.91886323727459	8.91886323727459	6.72109918870719	7.18487534290828	8.67948009950545	8.39874369193819	9.22881869049588	7.6724253419715	6.96578428466209	8.54689445988764	8.77478705960117	8.39016895620018	8.68299458368168	8.90689059560852	7.90086680798075	7.05528243550119	8.29001884693262	7.7714894695006
MAD_Dr_004_101799	1732	XM_001341755.2	0	-	-	0	1	10192	XM_001341755.2	XM_001341755	NA	NA	-	NA	NA	NA	NA	NA	NA	NA	13.2932560906475	10.6995724532873	11.5912885792461	11.9255544398736	11.2170489135563	12.3230547603416	11.6954458105374	14.0149793902844	11.1437020768579	11.8560363998192	13.5667675960329	13.1824719489426	14.1463300099307	12.4642904738508	10.7582232147267	13.1674181458317	13.1701597959812	12.5545888516776	13.077316445881	13.7928411211622	12.3154326379054	11.2720465243899	12.983171762188	12.171802288683
MAD_Dr_004_101803	1736	Dr.126230	0	-	-	0	1	101923	NA	NA	NA	ENSDARG00000019137	266757	NA	Dr.126230	tram1	translocating chain-associating membrane protein 1	translocating chain-associating membrane protein 1	ZDB-GENE-021011-1	tram1	7.55842071326866	6.62935662007961	6.79441586635011	6.65105169117893	6.8073549220576	6.95419631038687	6.74819284958946	7.94251450533924	6.31288295528436	6.76818432477693	7.59991284218713	7.53915881110803	7.84549005094437	7.10852445677817	6.56985560833095	7.57742882803575	7.49984588708321	7.38801728534513	7.45121111183233	7.60362634498619	7.01122725542325	6.62935662007961	7.14465824283188	6.98868468677217
MAD_Dr_004_101809	1742	Dr.129740	1	0	OTTDART00000045420	0	1	101929	NA	NA	NA	NA	-	NA	Dr.129740	NA	NA	NA	NA	NA	9.98584193700334	7.3037807481771	7.4262647547021	7.96000193206808	7.56985560833095	8.7176764230664	8	10.7723145739217	7.23840473932508	8.06069593168755	10.2191685204622	9.71338651493703	10.4737057496194	8.64024493622235	7.88264304936184	9.66266837551754	9.68650052718322	9.21916852046216	9.75655632252409	9.7176764230664	8.84077792359505	7.73470962022584	9.09011241966429	8.43462822763673
MAD_Dr_004_101813	1745	Dr.131463	0	-	-	0	1	101932	NA	NA	NA	NA	-	NA	Dr.131463	NA	NA	NA	NA	NA	7.70043971814109	6.55458885167764	6.71424551766612	6.79441586635011	6.58496250072116	7.40514146313634	7.15987133677839	8.5077946401987	6.89481776330794	7.17990909001493	8.02513956227851	7.82654848729092	8.12412131182919	7.22881869049588	6.69348695749933	7.68650052718322	7.77807712953536	7.52356195605701	7.62205181945638	8.02236781302845	7.11374216604919	6.75488750216347	7.56224242422107	6.85798099512757
MAD_Dr_004_101827	1759	Dr.150358	1	1	NM_001004581.1	0	1	101946	NA	NA	NA	NA	-	NA	Dr.150358	im:7141120	im:7141120	im:7141120	ZDB-GENE-041008-212	im:7141120	7.59991284218713	6.69348695749933	6.7279204545632	6.98299357469431	7	7.5077946401987	7.11374216604919	8.41996017784789	6.70043971814109	7.08746284125034	7.8073549220576	7.79441586635011	8.23601419190008	7.07146236255662	6.69348695749933	8.2336196767597	7.90989308377004	7.81057163474115	7.92481250360578	8.14720492494223	7.4594316186373	6.94251450533924	7.81698362325538	7.18982455888002
MAD_Dr_004_101835	1766	OTTDART00000017223	0	-	-	0	1	101953	NA	NA	NA	ENSDARG00000036214	58039	NA	NA	NA	NA	NA	ZDB-GENE-000405-6	dazl	7.39231742277876	6.44294349584873	6.65105169117893	6.68650052718322	6.64385618977472	6.8073549220576	6.56224242422107	7.4594316186373	6.37503943134692	6.91886323727459	6.95419631038687	7.19967234483636	7.29462074889163	6.64385618977472	6.32192809488736	7.4178525148859	7.49585502688717	6.90689059560852	7.34429590791582	7.36632221424582	6.93073733756289	6.55458885167764	7	6.76818432477693
MAD_Dr_004_101837	1768	OTTDART00000026153	1	1	OTTDART00000026152	0	1	101956	NA	NA	NA	ENSDARG00000007409	447887	NA	NA	NA	NA	NA	ZDB-GENE-040912-52	ppifa	11.0457596613827	8.26912667914942	8.92035285541508	9.19967234483636	8.76818432477693	9.7279204545632	8.79441586635011	11.6022349013411	8.41362792902417	9.53624721568813	11.1000052244227	11.1620765703743	11.5627194270493	10.240791332162	8.78953364497036	10.5980525001616	10.9996477365284	9.92109708810679	10.7389366816761	11.0399471601691	10.0112272554233	8.94104760634058	10.5255208090951	9.57742882803575
MAD_Dr_004_101838	1769	OTTDART00000029813	4	1	Dr.154257 ; OTTDART00000029814 ; OTTDART00000029811 ; Dr.85878	0	1	101957	NA	NA	NA	ENSDARG00000031814	445116	NA	NA	NA	NA	zgc:91936	ZDB-GENE-040801-253	dhrs13b	8.23840473932508	6.77478705960117	7.02236781302845	7.16992500144231	7.04439411935845	7.32192809488736	7.02236781302845	8.9614496943982	6.56985560833095	7.29462074889163	8.4858293087019	8.08746284125034	8.76487159073609	7.60733031374961	6.8703647195834	7.76818432477693	7.55458885167764	7.53915881110803	7.76818432477693	7.93957921431469	7.11374216604919	6.68650052718322	7.39231742277876	6.97727992349992
MAD_Dr_004_101840	1771	OTTDART00000023606	0	-	-	0	1	10196	NA	NA	NA	ENSDARG00000027689	556456	NA	NA	NA	NA	polymerase (DNA directed), delta 1, catalytic subunit	ZDB-GENE-060429-1	pold1	9.7431513941125	7.74146698640115	8.07146236255662	8.54882190845875	7.94251450533924	9.06204613772049	8.63843591399047	10.6366246205436	8.13442632022093	8.68650052718322	10.2726297849764	9.11113567023471	10.4923539451599	9.11894107272351	7.99435343685886	10.0042204663182	9.8703647195834	9.58496250072116	9.84313591111135	10.3442959079158	9.06339508128851	8.07146236255662	9.65731844958129	8.66177809777199
MAD_Dr_004_101844	1775	OTTDART00000033082	4	1	XM_001923314.1 ; OTTDART00000033083 ; ENSDART00000098463 ; OTTDART00000033080	0	1	101963	NA	NA	NA	ENSDARG00000060350	8388607	NA	NA	NA	NA	NA	NA	NA	12.1867332891289	10.1699250014423	10.7439928610602	11.0681064758588	10.4998458870832	11.7080061288961	10.7494504655699	12.9138243904081	10.129283016945	11.1228279948077	12.5593770905267	12.1016474500308	12.9117664706596	11.2532565797812	10.4988492065317	13.1016474500308	13.0253126199217	12.6126381636048	13.2247553940005	13.4686876748528	11.8382190805023	10.4199601778479	12.1016474500308	11.6289011520282
MAD_Dr_004_101848	1779	OTTDART00000040412	6	0	ENSDART00000113450 ; Dr.79262 ; OTTDART00000026468 ; ENSDART00000112924 ; ENSDART00000056962 ; NM_001003869.1	0	1	101967	NA	NA	NA	ENSDARG00000039020	445392	NA	NA	NA	NA	F-box protein 5	ZDB-GENE-030131-4027	fbxo5	12.2588604314098	10.3619437737352	10.7821791938312	11.102631888855	10.3955341354623	12.3441571805691	11.616548843779	13.7459368756491	11.4681148863781	11.7936033092794	12.4263958075287	12.211279947482	13.3261485612056	11.3949985145017	10.3151495622563	11.8566200536768	12.377481688183	11.9268519109299	12.1696118826042	12.9525592610568	11.9849524277324	10.6746336617673	12.192909219112	11.5999128421871
MAD_Dr_004_101851	1782	OTTDART00000042816	2	0	Dr.75618 ; NM_001110105.2	0	1	101970	NA	NA	NA	ENSDARG00000060392	558193	NA	NA	NA	NA	zgc:171444	ZDB-GENE-030131-494	ash2l	7.38370429247405	6.61470984411521	6.61470984411521	6.76155123244448	6.88874324889826	7.10852445677817	6.68650052718322	7.96000193206808	6.4262647547021	6.68650052718322	7.3037807481771	7.36632221424582	7.56224242422107	6.62935662007961	6.61470984411521	7.92777796208234	7.32192809488736	7.18982455888002	7.38370429247405	7.56985560833095	7.2667865406949	6.88264304936184	7.32192809488736	6.94251450533924
MAD_Dr_004_101854	1785	ENSDART00000022839	3	0	ENSDART00000066629 ; NM_001003422.2 ; Dr.80492	0	1	101973	NA	NA	NA	ENSDARG00000046062	445027	NA	NA	NA	NA	zgc:92241	ZDB-GENE-040801-7	sumo2b	12.3624918060461	9.33539035469392	10.2479275134436	10.7648715907361	10.075479149488	10.7270695580237	9.50977500432694	12.2303207156611	9.40726776424473	10.0980320829605	11.4893462407191	11.9628960053373	12.2161395564251	10.4325419003883	9.09407768567191	12.0059753565004	12.5390376118774	11.2550285698187	12.1231514327736	12.4747199465265	10.655083445198	9.68299458368168	11.3199543106869	10.4309751725881
MAD_Dr_004_101859	1789	ENSDART00000097631 ; XM_001919823.1	0	1		0	1	101979	XM_001919823.1	XM_001919823	NA	ENSDARG00000067784	-	NA	NA	NA	NA	NA	NA	NA	9.90989308377004	7.94251450533924	8.51175265376738	8.89330153086056	8.25266543245025	9.06877827798541	8.47167521439204	10.4604558963096	8.4262647547021	9.05256805080415	9.90689059560852	9.76818432477693	10.4167975276061	9.25148241062021	8.01122725542325	9.81698362325538	10.0265234425198	9.4948555844912	9.90989308377004	10.288289342181	9.33650655981026	8.49585502688717	9.84862294042934	8.97154355395077
MAD_Dr_004_101878	1806	Dr.70411	0	-	-	0	1	102009	NA	NA	NA	NA	-	NA	Dr.70411	NA	NA	NA	NA	NA	7.79116288855502	6.37503943134692	6.467605550083	6.58496250072116	6.4594316186373	6.8073549220576	6.70735913208088	7.96578428466209	6.4594316186373	6.88264304936184	7.19967234483636	7.06069593168755	7.3037807481771	6.76818432477693	6.28540221886225	6.94836723158468	7.14974711950468	6.59991284218713	7.19967234483636	6.70043971814109	6.54689445988764	6.49185309632967	6.88264304936184	6.53915881110803
MAD_Dr_004_101880	1808	Dr.82727	0	-	-	0	1	102011	NA	NA	NA	ENSDARG00000003307	-	NA	Dr.82727	NA	NA	NA	NA	NA	7.70735913208088	6.37503943134692	6.7279204545632	6.78135971352466	6.51569983828404	6.4262647547021	6.12928301694497	7.27612440527424	6.24792751344359	6.18982455888002	6.91886323727459	6.53138146051631	6.75488750216347	6.5077946401987	6.18982455888002	7.4594316186373	7.4594316186373	7.15987133677839	7.29462074889163	7.59245703726808	6.71424551766612	6.4178525148859	6.85798099512757	6.57742882803575
MAD_Dr_004_101903	1831	Dr.131014	1	1	ENSDART00000112896	0	1	102034	NA	NA	NA	NA	-	NA	Dr.131014	NA	NA	NA	NA	NA	8.21431912080077	6.85798099512757	6.88264304936184	7.15987133677839	6.98299357469431	7.8073549220576	7.2240016741981	9.62021982550749	6.68650052718322	7.38370429247405	9.59432460392485	8.94836723158468	9.97154355395077	8.34872815423108	7.48381577726426	8.85798099512757	8.44708322620965	8.49984588708321	8.64024493622235	9.29691620687929	8.20701432017753	7.36632221424582	8.42206476617281	7.95128471496697
MAD_Dr_004_101918	1846	Dr.143240	1	1	OTTDART00000024699	0	1	102048	NA	NA	NA	NA	-	NA	Dr.143240	NA	NA	NA	NA	NA	14.4523055990524	11.7232343008934	12.2562086885274	12.5997966410642	11.8197799318385	13.5833766373104	12.7138160802345	15.2866299523078	11.9941766251617	12.5643876960526	14.6511918716197	14.3281138948337	15.148695035427	13.4252159032994	12.1328210067796	14.0409318034792	14.0874628412503	13.4444972871038	14.1390716532952	14.4501802471648	13.2264874566353	12.0867996856235	13.7862185687381	13.2355655229365
MAD_Dr_004_101920	1848	ENSDART00000113638	1	0	NM_001130649.1	0	1	102051	NA	NA	NA	NA	-	NA	NA	NA	NA	zgc:194215	NA	NA	10.2094533656289	7.72109918870719	8.46964181723952	8.57364718749332	8.11374216604919	7.98299357469431	7.04439411935845	8.94544383637791	7.0389189892923	7.49984588708321	9.52454171503585	9.46147944728616	9.91886323727459	8.6724253419715	7.39660478118186	9.63934070865223	9.742309436084	9.04028972102572	9.48280795672667	9.88187870760045	8.82972273508606	7.56605403817109	9.19105921453166	8.48381577726426
MAD_Dr_004_101922	1850	Dr.150920	1	1	Dr.150584	0	1	102053	NA	NA	NA	NA	-	NA	Dr.150920	id:ibd5043	id:ibd5043	id:ibd5043	ZDB-GENE-030131-7119	r3hdm1	7.65105169117893	6.94251450533924	6.95419631038687	7.13955135239879	7.08746284125034	7.48784003382305	7.22881869049588	8.19967234483636	7.11894107272351	7.21916852046216	7.61470984411521	7.77478705960117	8.403012023575	7.34872815423108	6.96578428466209	8.57742882803575	7.76818432477693	7.70043971814109	7.65821148275179	8.35755200461808	7.56605403817109	7	7.84862294042934	7.4797802640291
MAD_Dr_004_101923	1851	Dr.150961	0	-	-	0	1	102054	NA	NA	NA	NA	-	NA	Dr.150961	NA	NA	NA	NA	NA	10.2419831496943	11.5804941287773	8.14465824283188	10.539158811108	11.6225094546833	10.5980525001616	10.9808536063797	10.2384047393251	10.0914353863236	10.5401280385821	10.1636496760158	9.82654848729091	9.45327063401062	7.44294349584873	11.5338163894334	11.0265234425198	9.82416320974416	10.9950604670327	10.7553048882624	10.3837042924741	11.4019461239765	10.871135184243	11.2562086885274	10.319672120947
MAD_Dr_004_101928	1856	OTTDART00000027477	5	0	ENSDART00000078634 ; Dr.32300 ; NM_213262.1 ; OTTDART00000027475 ; OTTDART00000027476	0	1	102059	NA	NA	NA	ENSDARG00000056186	406546	NA	NA	NA	NA	zgc:77429	ZDB-GENE-040426-2405	eif5a2	11.3281138948337	8.59432460392485	9.2045711442492	9.44294349584873	8.98584193700334	10.1318569606088	9.04028972102572	12.0442233356896	9.09011241966429	9.63843591399047	11.667111542075	11.7598881832218	12.1342658692347	10.6174674652942	9.18858884570735	11.1163439612375	11.386131937315	10.4231159101471	11.2076244682268	11.5691435765451	10.2378074737231	9.13442632022093	10.333714426094	9.88034880815603
MAD_Dr_004_101929	1857	OTTDART00000027951	2	0	OTTDART00000027950 ; OTTDART00000027949	0	1	102060	NA	NA	NA	ENSDARG00000037897	493611	NA	NA	NA	NA	zgc:103629	ZDB-GENE-041121-5	glyr1	7.91288933622996	6.7279204545632	6.91886323727459	6.94836723158468	7.11894107272351	7.3037807481771	7.01680828768655	8.53915881110803	6.6724253419715	7.05528243550119	8.07146236255662	8.05799172275918	8.34872815423108	7.37503943134692	7.16992500144231	8.319672120947	7.81378119121704	7.93073733756289	7.88874324889826	8.13185696060879	7.88264304936184	7.14974711950468	7.82017896241519	7.37068740680722
MAD_Dr_004_101931	1859	OTTDART00000034814	0	-	-	0	1	102062	NA	NA	NA	ENSDARG00000092239	-	NA	NA	NA	NA	NA	ZDB-GENE-081104-388	si:dkey-242k1.4	9.26209484537018	7.28540221886225	7.76818432477693	8.30149619498255	7.60733031374961	7.45121111183233	7.04984854945056	8.87958324961278	6.49185309632967	7.21916852046216	9.13185696060879	9.35314682549808	10.3026389237876	8.51766938813381	7.27612440527424	9.35645197022176	9.78626962764847	8.82972273508606	9.46147944728616	9.94251450533924	8.59618975614441	7.88874324889826	8.89178370321831	8.25738784269265
MAD_Dr_004_101933	1861	OTTDART00000035828	2	1	ENSDART00000013434 ; OTTDART00000025446	0	1	102064	NA	NA	NA	ENSDARG00000013063	442923	NA	NA	NA	NA	NA	ZDB-GENE-040723-3	oxct1a	10.4838157772643	7.52356195605701	8.60362634498619	8.39016895620018	8.2045711442492	9.48884434645734	8.64745842645492	11.4988492065317	8.46352437327118	9.19475685442225	10.7082217300384	10.9665054519057	11.3949985145017	9.70735913208088	8.30606168942834	10.4136279290242	10.726643921484	9.88645869570371	10.3939266756404	10.7714894695006	9.5018371849023	8.42836017270429	10.0140204703149	9.01122725542325
MAD_Dr_004_101934	1862	OTTDART00000038157	0	-	-	0	1	102065	NA	NA	NA	ENSDARG00000017037	541530	NA	NA	NA	NA	inhibitor of kappa light polypeptide gene enhancer in B-cells, kinase gamma	ZDB-GENE-050327-68	ikbkg	7.56224242422107	9.60733031374961	6.83289001416474	8.27844945822048	8.90839262077375	8.70563238736142	8.72109918870719	8.37937836707126	7.35755200461808	8.21916852046216	7.64385618977472	8.08746284125034	7.65105169117893	6.69348695749933	8.63662462054365	9.80413102118332	7.40087943628218	8.82972273508606	8.36194377373524	7.90989308377004	8.57553924683453	8.24079133216196	8.63481105017172	8.19967234483636
MAD_Dr_004_101939	1867	ENSDART00000020884	2	1	Dr.86558 ; OTTDART00000022391	0	1	102070	NA	NA	NA	ENSDARG00000004307	447932	NA	NA	NA	NA	LY6/PLAUR domain containing 6	ZDB-GENE-040912-117	lypd6	8.62935662007961	7.4178525148859	7.53138146051631	7.20945336562895	7.12928301694497	6.4178525148859	6.51569983828404	6.79441586635011	6.3037807481771	6.65821148275179	6.79441586635011	8.24317398347295	8.87344411251538	7.36194377373524	6.5077946401987	8.29462074889163	8.04439411935845	6.61470984411521	8.87190523765919	8.31288295528435	8.62205181945638	8.07414146275251	9.15734693536284	8.56033283421244
MAD_Dr_004_101940	1868	ENSDART00000067803	0	-	-	0	1	102071	NA	NA	NA	ENSDARG00000046119	336550	NA	NA	NA	NA	ribosomal protein S3	ZDB-GENE-030131-8494	rps3	14.0849744343075	11.5255208090951	12.4958550268872	12.4568677383803	11.7623820387104	12.6967502365222	11.8820698310081	14.3340637384709	11.1137421660492	11.9661449133456	14.3909750061555	13.9049638376656	14.828731532683	13.1008265708957	11.8790088139927	13.846714645739	14.2627555376788	13.5120614167522	14.175276641522	14.6444759646549	12.9760270401898	11.567480801143	13.3721168624838	12.9554682879598
MAD_Dr_004_101944	1872	Dr.14409	1	1	NM_001013517.1	0	1	102075	NA	NA	NA	NA	541390	NA	Dr.14409	zgc:110155	zgc:110155	zgc:110155	ZDB-GENE-050320-87	zgc:110155	12.7181047131218	9.66355810421727	10.5517082616207	10.7681843247769	10.0334230015375	11.0993478104032	9.96361861744397	13.2425042604245	9.71080643369935	10.4998458870832	12.3052067590087	12.6759570329417	12.8868397058844	11.4578938373147	9.92925840863697	12.2155329997457	12.5945578798637	11.5856667697324	12.4144209817464	12.963257356633	11.3855928136014	10.2264121927888	11.7511255833673	11.0443941193585
MAD_Dr_004_101947	1875	Dr.54096	0	-	-	0	1	102078	NA	NA	NA	NA	-	NA	Dr.54096	wu:fd16g09	wu:fd16g09	wu:fd16g09	NA	NA	8.36413465500805	6.7279204545632	6.97154355395077	7.01680828768655	6.90689059560852	7.49585502688717	6.89481776330794	8.93810932621924	6.85798099512757	7.0389189892923	8.02236781302845	7.84549005094437	8.70735913208088	7.17990909001493	6.61470984411521	8.2045711442492	8.22881869049588	7.64385618977472	8.12928301694497	8.4594316186373	7.71080643369935	7	7.90989308377004	7.43879185257826
MAD_Dr_004_101948	1876	Dr.74546	0	-	-	0	1	102079	NA	NA	NA	NA	-	NA	Dr.74546	wu:fb93d04	wu:fb93d04	wu:fb93d04	ZDB-GENE-061013-363	dcaf12	9.69174351917128	7.46352437327118	7.92481250360578	8.11374216604919	7.97154355395077	8.45121111183233	7.97727992349992	10.6768386064742	7.58496250072116	8.48784003382305	10.0867996856235	9.54109661534952	10.4062050054189	8.89481776330794	7.96578428466209	9.36084708417966	9.38046106508897	9.15228484230658	9.319672120947	9.90237511448603	8.39660478118186	7.56224242422107	8.8008998999203	8.11894107272351
MAD_Dr_004_101949	1877	Dr.74546	0	-	-	0	2	102079	NA	NA	NA	NA	-	NA	Dr.74546	wu:fb93d04	wu:fb93d04	wu:fb93d04	ZDB-GENE-061013-363	dcaf12	8.87958324961278	7.43879185257826	7.76818432477693	7.67948009950545	7.49984588708321	7.91288933622996	7.74819284958946	9.71596199025514	7.12412131182919	7.94836723158468	9.25266543245025	8.96289600533726	9.65284497300198	8.85330955540367	7.74146698640115	9.05799172275918	9.07948478382682	8.77807712953536	8.77478705960117	9.50382573799575	8.01680828768655	7.29001884693262	8.37503943134693	7.4757334309664
MAD_Dr_004_101953	1881	Dr.85951	0	-	-	0	1	102083	NA	NA	NA	NA	-	NA	Dr.85951	NA	NA	NA	NA	NA	9.11113567023471	6.82654848729092	7.3037807481771	7.39660478118186	7.38801728534513	7.88874324889826	7.29462074889163	9.49785183695112	7.02236781302845	7.63299519714296	8.78299820892041	8.52356195605701	8.86418614465428	7.68650052718322	6.83289001416474	8.85798099512757	8.70735913208088	8.19721669311005	8.31288295528435	8.85330955540367	8	7.38801728534513	8.3151495622563	7.57742882803575
MAD_Dr_004_101964	1892	Dr.111200	0	-	-	0	1	102094	NA	NA	NA	NA	-	NA	Dr.111200	si:rp71-78h1.1	si:rp71-78h1.1	si:rp71-78h1.1	NA	NA	7.65463602852797	6.76818432477693	6.62935662007961	6.8703647195834	6.58496250072116	7.4594316186373	6.95419631038687	8.37068740680722	6.95419631038687	7.15987133677839	8.09275714091985	8.10590850857116	8.79766152585376	7.24792751344359	6.88264304936184	7.76818432477693	8.02790599656988	7.49585502688717	7.85798099512757	8.21916852046216	7.4757334309664	7.01122725542325	7.69348695749933	7.4178525148859
MAD_Dr_004_101971	1899	OTTDART00000005688	0	-	-	0	1	10210	NA	NA	NA	ENSDARG00000004581	568615	NA	NA	NA	NA	NA	ZDB-GENE-041001-122	sel1l	8.05256805080415	6.78135971352466	7.10852445677817	7.44294349584873	7.02236781302845	7.4178525148859	7.02790599656988	8.69522829149575	6.71424551766612	7.19967234483636	8.43045255166553	7.98868468677217	8.84392105128904	7.79441586635011	6.98299357469431	8.43879185257826	8.17242750864548	8.09803208296053	7.99435343685886	8.83920378809694	7.62205181945638	7.15987133677839	7.95128471496697	7.31741261376487
MAD_Dr_004_101975	1903	Dr.126679	0	-	-	0	1	102103	NA	NA	NA	NA	-	NA	Dr.126679	NA	NA	NA	NA	NA	7.33985000288462	6.8703647195834	6.88264304936184	7.07681559705083	6.82017896241519	7	6.65821148275179	8.11894107272351	6.37503943134692	6.62935662007961	7.39231742277876	7.84549005094437	7.8703647195834	6.82017896241519	6.5077946401987	8.12670447284319	7.33539035469393	7.47167521439204	7.57742882803575	8.09275714091985	6.99435343685886	6.70043971814109	7.43462822763672	6.84549005094437
MAD_Dr_004_101993	1920	OTTDART00000015334	1	1	XM_681838.3	0	1	10212	NA	NA	NA	ENSDARG00000069168	558609	NA	NA	NA	NA	NA	ZDB-GENE-030131-9311	si:dkey-73n10.1	11.5090326863065	8.23840473932508	9.36850646150769	9.3037807481771	9.04165915163721	10.0593444608244	8.87805091272854	12.0244471240406	8.83289001416474	9.80251636512122	10.8093662078161	11.496853777388	11.634357301138	9.96289600533726	8.48784003382305	11.3979419719726	11.5536292939164	10.4948555844912	11.2508905357233	11.4739593656948	10.467605550083	9.61286849729104	10.8069523282107	9.75905593916017
MAD_Dr_004_102000	1927	Dr.137595	0	-	-	0	1	102126	NA	NA	NA	NA	-	NA	Dr.137595	notch1a	notch homolog 1a	notch homolog 1a	NA	NA	8.03617361255349	6.89481776330794	7.07146236255662	7.35755200461808	7.09803208296053	8.17492568250068	7.72109918870719	10.0834793273318	7.77478705960117	8.27612440527424	9.06877827798541	9.06877827798541	9.8703647195834	8.72451385311995	7.38370429247405	8.12928301694497	7.91288933622996	7.39231742277876	7.85798099512757	8.19475685442225	8.35755200461808	7.55458885167764	8.92777796208234	8.10328780841202
MAD_Dr_004_102010	1937	Dr.150215	0	-	-	0	1	102135	NA	NA	NA	NA	-	NA	Dr.150215	id:ibd5122	id:ibd5122	id:ibd5122	ZDB-GENE-030219-42	id:ibd5122	9.25974326369078	6.97727992349992	7.40514146313634	7.60362634498619	7.55458885167764	7.83920378809694	7.43462822763672	9.13699111208023	7.08214904135387	7.35755200461808	8.50382573799575	8.81217730551445	9.29691620687929	7.82654848729092	7.01122725542325	9.25029841790633	9.06608919045777	8.5077946401987	8.83605035505807	9.25856603388993	8.46352437327118	7.84549005094437	8.63481105017172	7.79116288855502
MAD_Dr_004_102023	1949	OTTDART00000026213	1	1	ENSDART00000005879	0	1	102147	NA	NA	NA	ENSDARG00000001788	335191	NA	NA	NA	NA	ATP synthase, H+ transporting, mitochondrial F1 complex, O subunit	ZDB-GENE-050522-147	atp5o	14.9353031968811	12.175237650291	13.0156763865131	13.1081160274119	12.288289342181	13.670988119313	12.8538943132476	15.0937476627857	12.4439795426013	13.0520585346269	15.0010122786285	14.9322147519684	15.4807586512617	13.9517855637972	12.6411485974112	14.4205852980022	14.7541567857999	13.7554092159221	14.5485209143117	15.0571879339904	13.720030446499	12.5060595888279	14.2579034197389	13.6592712421614
MAD_Dr_004_102024	1950	OTTDART00000028031	0	-	-	0	1	102148	NA	NA	NA	ENSDARG00000057899	564984	NA	NA	NA	NA	zgc:114081	ZDB-GENE-050913-78	zgc:114081	7.93073733756289	6.65821148275179	6.70735913208088	6.76818432477693	6.85798099512757	7.13955135239879	6.99435343685886	8.52356195605701	6.52356195605701	6.96578428466209	7.90388184573618	8.14210705730255	8.2240016741981	7.25738784269265	6.68650052718322	8.3264294871223	8.11113567023471	7.82017896241519	8.12670447284319	8.26912667914942	7.467605550083	7.10328780841202	7.86418614465428	6.95419631038687
MAD_Dr_004_102025	1951	OTTDART00000028773	3	0	OTTDART00000028772 ; Dr.40716 ; NM_001024412.1	0	1	102149	NA	NA	NA	ENSDARG00000053012	554116	NA	NA	NA	NA	zgc:112045	ZDB-GENE-050522-266	ubxn8	8.94982671075911	7.38370429247405	7.4262647547021	7.96000193206808	7.59245703726808	8.25502856981873	8.03342300153745	9.52943055414615	7.18982455888002	7.91886323727459	8.76155123244448	8.81217730551445	9.46352437327118	8.32192809488736	7.39660478118186	9.44501484586842	9.30833903013941	8.7262181593322	9.31288295528435	9.74399286106017	8.4797802640291	7.66533591718518	8.94251450533924	8.24317398347295
MAD_Dr_004_102026	1952	ENSDART00000112165 ; ENSDART00000058666 ; ENSDART00000111796	3	0	OTTDART00000037471 ; Dr.48538 ; NM_001034977.2	0	1	10215	NA	NA	NA	ENSDARG00000040111	-	NA	NA	NA	NA	NA	ZDB-GENE-061013-96	pi4kb	8.14974711950468	6.74819284958946	6.76818432477693	7.05528243550119	6.8073549220576	7.37503943134692	6.93073733756289	8.5352753766208	6.82017896241519	6.93073733756289	8.21431912080077	8.14465824283188	8.70735913208088	7.4093909361377	6.7279204545632	7.96866679319521	7.98299357469431	7.60733031374961	7.86108690599539	8.21431912080077	7.4757334309664	6.98868468677217	7.96578428466209	7.23840473932508
MAD_Dr_004_102029	1955	OTTDART00000032741	3	1	OTTDART00000032740 ; ENSDART00000087714 ; XR_045234.1	0	1	102152	NA	NA	NA	ENSDARG00000061490	567461	NA	NA	NA	NA	wu:fa03e02	ZDB-GENE-070912-400	u2surp	7.81378119121704	6.65821148275179	6.76818432477693	6.83920378809694	6.84549005094437	7.10328780841202	6.95419631038687	8.12153351734003	6.58496250072116	6.91886323727459	7.65105169117893	7.78463484555752	7.91288933622996	7.12928301694497	6.4594316186373	8.37937836707126	7.86727873970966	7.53138146051631	7.8856963733394	7.79116288855502	7.52356195605701	7.02236781302845	7.39231742277876	7.16992500144231
MAD_Dr_004_102043	1968	ENSDART00000056047	5	0	ENSDART00000067605 ; NM_001017707.1 ; ENSDART00000102263 ; ENSDART00000067604 ; ENSDART00000067603	0	1	102166	NA	NA	NA	NA	-	NA	NA	NA	NA	zgc:110286	NA	NA	8.07414146275251	6.78135971352466	6.8703647195834	7.17990909001493	7.19475685442225	7.49984588708321	6.71424551766612	8.37503943134693	6.56985560833095	6.85798099512757	7.40087943628218	8.01122725542325	8.24079133216196	6.76818432477693	6.71424551766612	8.81217730551445	8.06608919045777	8.4262647547021	7.90086680798075	8.33091687811462	8.09275714091985	7.38370429247405	7.66533591718518	7.28540221886225
MAD_Dr_004_102044	1969	OTTDART00000029181	1	1	Dr.86818	0	1	102167	NA	NA	NA	ENSDARG00000045091	541330	NA	NA	NA	NA	mitochondrial ribosomal protein L10	ZDB-GENE-050320-19	mrpl10	10.3880172853451	8.24317398347295	8.96578428466209	9.11243950678155	8.67065624911844	10.1516508299734	9.41362792902417	11.5622424242211	9.38586240064146	9.96938652134228	11.097044499323	10.6174674652942	11.1147183891884	10.4737057496194	8.66533591718518	10.5468944598876	10.7862696276485	11.2615073092021	10.468624042918	11.1273495410591	9.81698362325538	8.84235034341381	9.93737382019215	9.5077946401987
MAD_Dr_004_102049	1974	XM_001921309.1	1	0	Dr.133157	0	1	102173	XM_001921309.1	XM_001921309	NA	NA	-	NA	NA	NA	NA	NA	NA	NA	7.76818432477693	6.5077946401987	6.68650052718322	6.74819284958946	6.79441586635011	6.92481250360578	6.53915881110803	7.7279204545632	6.4093909361377	6.71424551766612	8.04984854945056	8.45121111183233	8.58496250072116	7.12928301694497	6.6724253419715	8.64385618977473	8.5018371849023	7.94836723158468	8.07414146275251	8.48784003382305	6.35755200461808	6.18982455888002	6.17990909001493	6.39231742277876
MAD_Dr_004_102050	1975	OTTDART00000032157	0	-	-	0	1	102174	NA	NA	NA	ENSDARG00000007320	336710	NA	NA	NA	NA	ribosomal protein L7	ZDB-GENE-030131-8654	rpl7	7.30833903013941	6.5077946401987	6.24792751344359	6.73470962022584	6.63662462054365	7.08746284125034	6.83920378809694	7.98868468677217	6.61470984411521	6.8073549220576	7.88264304936184	7.3037807481771	7.93663793900257	6.85798099512757	6.66533591718518	7.53915881110803	7.37937836707126	7.19475685442225	7.55458885167764	7.97727992349992	7.06608919045777	6.52356195605701	7.10328780841202	6.6724253419715
MAD_Dr_004_102051	1976	OTTDART00000017480	4	0	Dr.78872 ; ENSDART00000105485 ; XM_001345690.2 ; ENSDART00000105317	0	1	102175	NA	NA	NA	ENSDARG00000071378	558738	NA	NA	NA	NA	hypothetical LOC100007213; si:dkey-78l4.14	ZDB-GENE-050309-178	si:dkey-78l4.14	8.82495874052852	7.24792751344359	7.2667865406949	7.56985560833095	7.14974711950468	8.39231742277876	7.5077946401987	9.62021982550749	7.16992500144231	7.56985560833095	10.3581017074408	9.86573327085176	10.5072991241228	9.17242750864548	8.319672120947	6.53915881110803	6.08746284125034	6.32192809488736	6.34872815423108	6.55458885167764	8.20212382383046	7.24792751344359	8.31741261376487	7.79766152585376
MAD_Dr_004_102052	1977	NM_001002503.1	1	0	Dr.109068	0	1	102176	NM_001002503.1	NM_001002503	ndfip1l	ENSDARG00000008057	436776	Nedd4 family interacting protein 1, like	NA	NA	NA	Nedd4 family interacting protein 1, like	ZDB-GENE-040718-207	ndfip1l	9.36194377373524	7.13955135239879	7.68650052718322	7.94251450533924	7.72109918870719	8.81057163474115	8.04439411935845	10.3630396302565	8.07948478382682	8.5274770060604	9.25266543245025	9.48784003382305	9.93737382019215	8.37503943134693	7.2807707701306	10.3331553503106	10.3739526553702	9.84077792359505	10.1984450414524	10.667111542075	8.70390357344466	7.78463484555752	8.96866679319521	8.44294349584873
MAD_Dr_004_102066	1991	Dr.85784	3	1	ENSDART00000104763 ; Dr.151510 ; NM_001033735.1	0	1	102189	NA	NA	NA	NA	-	NA	Dr.85784	NA	NA	NA	NA	NA	9.57364718749332	7.4093909361377	7.65105169117893	8.25738784269265	7.55458885167764	8.83130724380205	7.8856963733394	10.0084286220706	7.71424551766612	8.29920801838728	8.68650052718322	8.76487159073609	9.09803208296053	7.85174904141606	7.0389189892923	8.43045255166553	8.26912667914942	8.10328780841202	8.13955135239879	8.83920378809694	8.47167521439204	7.58496250072116	8.58871463558226	7.9915218460757
MAD_Dr_004_102069	1994	Dr.95432	2	0	ENSDART00000085748 ; Dr.93521	0	1	102191	NA	NA	NA	NA	-	NA	Dr.95432	NA	NA	NA	NA	NA	7.29462074889163	6.48381577726426	6.56985560833095	6.51569983828404	6.61470984411521	6.98868468677217	6.59991284218713	7.36632221424582	6.48381577726426	6.59991284218713	7.29462074889163	7.42206476617281	7.44708322620965	6.78790255939143	6.467605550083	7.52356195605701	7.45121111183233	7.04439411935845	7.35314682549808	7.4093909361377	6.92481250360578	6.52356195605701	7.07681559705083	6.8008998999203
MAD_Dr_004_102082	2006	Dr.106635	0	-	-	0	1	102202	NA	NA	NA	NA	-	NA	Dr.106635	wu:fi03f09	wu:fi03f09	wu:fi03f09	ZDB-GENE-030131-5551	wu:fi03f09	10.6899979714194	7.53138146051631	8.16490692667569	8.4594316186373	8.25502856981873	9.24436383512051	8.17492568250068	11.0566377151132	7.43462822763672	8.91288933622996	10.3608470841797	10.8332854355845	10.8680508537452	9.4655664048094	7.87344411251538	10.9822806045583	10.9322147519684	9.43045255166553	10.5343028824546	10.6865005271832	9.7515440590891	8.8073549220576	10.0821490413539	8.78463484555752
MAD_Dr_004_102083	2007	Dr.108238	0	-	-	0	1	102203	NA	NA	NA	NA	-	NA	Dr.108238	NA	NA	NA	NA	NA	9.58025856749979	7.25266543245025	7.62935662007961	7.8856963733394	7.98013957763916	8.49385544924082	7.97154355395077	10.3185428097027	7.53138146051631	8.24079133216196	9.77478705960117	9.65999589242998	10.3487281542311	8.84862294042934	7.61470984411521	9.84077792359505	9.4797802640291	9.15987133677839	9.21431912080077	9.75488750216347	8.74483383749955	7.94544383637791	9.02236781302845	8.2045711442492
MAD_Dr_004_102101	2025	OTTDART00000024248	3	1	ENSDART00000017646 ; Dr.114200 ; NM_212672.1	0	1	10222	NA	NA	NA	ENSDARG00000020847	324307	NA	NA	NA	NA	ATPase, H+ transporting, lysosomal V0 subunit a isoform 1	ZDB-GENE-030131-3027	atp6v0a1a	11.7073591320809	8.61654884377899	9.70217268536555	9.61102479730735	9.2240016741981	9.63299519714296	8.94251450533924	11.733015321686	8.64385618977473	9.42101285577923	10.9563761572497	11.0821490413539	11.6151698138436	10.4283601727043	8.54109661534952	11.0714623625566	11.6481328456527	10.652844973002	11.3550757466691	11.6293566200796	10.3734089602287	9.30149619498255	10.8229690904533	9.95128471496697
MAD_Dr_004_102118	2042	Dr.153494	0	-	-	0	1	102236	NA	NA	NA	NA	-	NA	Dr.153494	NA	NA	NA	NA	NA	8.00281501560705	6.8703647195834	6.70735913208088	7.12928301694497	6.76818432477693	7.76487159073609	7.28540221886225	8.81057163474115	6.8703647195834	7.33091687811462	8.13442632022093	8.20701432017753	8.66355810421727	7.52356195605701	6.97727992349992	7.94836723158468	7.98013957763916	7.64745842645492	7.92777796208234	8.11113567023471	7.37068740680722	7.06069593168755	7.75822321472672	7.29001884693262
MAD_Dr_004_102127	2051	NM_200646.1 ; Dr.78308	2	0	OTTDART00000027089 ; ENSDART00000017785	0	1	10225	NM_200646.1	NM_200646	naa15a	ENSDARG00000003213	323672	N(alpha)-acetyltransferase 15, NatA auxiliary subu	Dr.78308	wu:fc06f12	wu:fc06f12	NMDA receptor-regulated gene 1a	ZDB-GENE-030131-2392	naa15a	10.4888443464573	7.67948009950545	8.27612440527424	8.5352753766208	8.44914864537544	8.59991284218713	7.876516946565	10.4051414631363	7.78135971352466	8.27146302790437	10.1996723448364	9.97441458980553	10.8257538328831	8.91288933622996	7.98868468677217	10.4146852358072	10.4878400338231	9.85720347150817	10.1279943209764	10.5631962722167	9.57648434679685	8.81698362325538	9.98441845880114	9.04302728359455
MAD_Dr_004_102137	2061	ENSDART00000074810	2	1	Dr.78156 ; NM_001077299.1	0	1	102260	NA	NA	NA	ENSDARG00000052875	768156	NA	NA	NA	NA	zgc:153746	ZDB-GENE-061013-612	tusc2a	7.65105169117893	6.55458885167764	6.74146698640115	6.94251450533924	6.56985560833095	7	6.70043971814109	8.18239435340453	6.58496250072116	6.88264304936184	7.90086680798075	7.54689445988764	8.07414146275251	7.13955135239879	6.69348695749933	7.40514146313634	7.31288295528436	7.21916852046216	7.36632221424582	7.70043971814109	6.93073733756289	6.61470984411521	7.09275714091985	6.74146698640115
MAD_Dr_004_102141	2064	ENSDART00000111709	0	-	-	0	1	102272	NA	NA	NA	ENSDARG00000077528	100329880	NA	NA	NA	NA	NA	NA	NA	8.00562454919388	6.56985560833095	6.76818432477693	7	6.63662462054365	7.7279204545632	6.5077946401987	8.75822321472672	6.61470984411521	7.19967234483636	7.54689445988764	7.09803208296053	7.49185309632967	7.07681559705083	6.61470984411521	7.4594316186373	6.84549005094437	6.52356195605701	7.33539035469393	6.83289001416474	6.36632221424582	6.20945336562895	6.37503943134692	6.14974711950468
MAD_Dr_004_102142	2065	OTTDART00000002322	1	0	Dr.76713	0	1	102277	NA	NA	NA	ENSDARG00000057882	415204	NA	NA	NA	NA	actin related protein 2/3 complex, subunit 3	ZDB-GENE-040625-107	arpc3	11.2179576978641	8.86263735755879	9.4241662888181	9.63843591399047	8.92184093707449	10.4231159101471	9.73724734302774	11.9844184588011	9.16992500144231	9.67683860647415	11.3761253892762	10.8925428166486	11.7142455176661	10.3619437737352	8.99435343685886	11.4346282276367	11.7185328760692	10.9031286768123	11.6229669447905	12.0080784108683	10.5343028824546	9.42521590329938	10.929998062609	10.4283601727043
MAD_Dr_004_102144	2067	XM_001331555.2	3	0	ENSDART00000061761 ; Dr.115204 ; NM_200851.1	0	1	102282	XM_001331555.2	XM_001331555	NA	NA	-	NA	NA	NA	NA	NA	NA	NA	11.0633950812885	9.57648434679685	9.69609817095586	10.1592406504117	9.5077946401987	10.0028150156071	9.35314682549808	11.2309210881379	8.48381577726426	9.5274770060604	11.2632692003727	10.9822806045583	11.44759985828	9.65731844958129	9.65999589242998	11.3476213685681	11.1312139050863	10.958552715431	11.1286388128526	11.3303567169579	11.2603315185576	10.1484765821783	11.5584207132687	11.0112272554233
MAD_Dr_004_102146	2069	XM_001920266.1	3	0	ENSDART00000081544 ; XR_045109.1 ; Dr.12755	0	1	102285	XM_001920266.1	XM_001920266	NA	NA	-	NA	NA	NA	NA	NA	NA	NA	7.92481250360578	6.75488750216347	7.03342300153745	7.06608919045777	7.21431912080077	7.31288295528436	7.15987133677839	8.10328780841202	7.09803208296053	7.33985000288462	7.7176764230664	7.97154355395077	8.30149619498255	7.31741261376487	6.79441586635011	8.26912667914942	7.96578428466209	7.59245703726808	7.76155123244448	8.2240016741981	7.77478705960117	7.37937836707126	7.83289001416474	7.28540221886225
MAD_Dr_004_102151	2074	OTTDART00000022618	1	1	XM_001921627.1	0	1	102293	NA	NA	NA	ENSDARG00000059689	-	NA	NA	NA	NA	NA	ZDB-GENE-081104-313	mblac2	8.04165915163721	6.95419631038687	6.91288933622996	7.23840473932508	6.8703647195834	8.02790599656988	7.36632221424582	9.20212382383046	7.16992500144231	7.25738784269265	7.82336724004623	7.68650052718322	8.2807707701306	7.07146236255662	6.85798099512757	8.48784003382305	7.94836723158468	7.96000193206808	8.17990909001493	8.5274770060604	7.97154355395077	7.07681559705083	8.01122725542325	7.59991284218713
MAD_Dr_004_102152	2075	NM_130927.1 ; ENSDART00000110761 ; Dr.4077	1	1	Dr.150240	0	1	102294	NM_130927.1	NM_130927	nme2b.2	ENSDARG00000076892	30084	non-metastatic cells 2b.2, protein (NM23B) express	Dr.4077	NA	NA	non-metastatic cells 2b.2, protein (NM23B) express	ZDB-GENE-000210-33	nme2b.2	8.58871463558226	7.38370429247405	7.65105169117893	7.49185309632967	7.45532722030456	6.93663793900257	6.88264304936184	7.48381577726426	6.68650052718322	7.01680828768655	7.69696752623429	7.65821148275179	8.07146236255662	7.73809225962049	6.93073733756289	8.07146236255662	8.00562454919388	7.43462822763672	7.85798099512757	8.4262647547021	7.8703647195834	7.24792751344359	8.14465824283188	7.48784003382305
MAD_Dr_004_102181	2103	ENSDART00000057327	0	-	-	0	1	102323	NA	NA	NA	ENSDARG00000039240	100331116	NA	NA	NA	NA	NA	ZDB-GENE-120104-3	cacng5b	8.10852445677817	7.04439411935845	7.13955135239879	7.49984588708321	7.1548181090521	7.71080643369935	7.25738784269265	8.29462074889163	6.94251450533924	7.15987133677839	8.12412131182919	7.94251450533924	8.67948009950545	7.73131903102506	6.90689059560852	8.39231742277876	8.31741261376487	7.96578428466209	8.08746284125034	8.89178370321831	7.59991284218713	7.03342300153745	8.13442632022093	7.55842071326866
MAD_Dr_004_102187	2109	XM_001919627.1 ; Dr.144338	0	1		0	1	10233	XM_001919627.1	XM_001919627	NA	NA	-	NA	Dr.144338	NA	NA	NA	NA	NA	10.9657842846621	8.06608919045777	8.87958324961278	9.05799172275918	8.59058704991503	9.57459352733761	8.59058704991503	11.1516508299734	8.37286506011259	9.17741953798924	11.0188956211216	10.8595347863827	11.4083297407674	9.95274124718649	8.33985000288462	10.9465408038931	11.0904432750816	10.2070143201775	10.6225094546833	10.8057438721516	9.76983784362944	8.76155123244448	10.243173983473	9.4377520723236
MAD_Dr_004_102197	2118	Dr.131400	0	-	-	0	1	102339	NA	NA	NA	NA	-	NA	Dr.131400	NA	NA	NA	NA	NA	7.29462074889163	6.53138146051631	6.56985560833095	6.85798099512757	6.4093909361377	6.62935662007961	6.67948009950545	7.16992500144231	6.35755200461808	6.4594316186373	7.56224242422107	6.8703647195834	7.09275714091985	6.94251450533924	6.52356195605701	6.91886323727459	6.82017896241519	6.91886323727459	6.8008998999203	7.0389189892923	6.37503943134692	6.4594316186373	6.62935662007961	6.52356195605701
MAD_Dr_004_102220	2141	XM_001921599.1 ; Dr.140604	0	1		0	1	10236	XM_001921599.1	XM_001921599	NA	NA	-	NA	Dr.140604	wu:fa16f04	wu:fa16f04	wu:fa16f04	ZDB-GENE-030131-6565	wu:fa16f04	8.90839262077375	6.86418614465428	7.16992500144231	7.39660478118186	7.27612440527424	7.33091687811462	6.96000193206808	8.93073733756289	6.68650052718322	7.09803208296053	9.17990909001493	9.2807707701306	9.47167521439204	8.17990909001493	7.15987133677839	8.40087943628218	8.3151495622563	7.77807712953536	8.25029841790633	8.62205181945638	7.62935662007961	6.93663793900257	7.83920378809694	7.29001884693262
MAD_Dr_004_102224	2145	OTTDART00000016558	1	1	OTTDART00000016353	0	1	102363	NA	NA	NA	ENSDARG00000063167	563589	NA	NA	NA	NA	NA	ZDB-GENE-030131-2928	chkb	7.83289001416474	6.62935662007961	6.44294349584873	6.91886323727459	6.84549005094437	7.24792751344359	6.73470962022584	8.69870466677034	6.48381577726426	6.97727992349992	8.15987133677839	8.01122725542325	8.64385618977473	6.95419631038687	6.74146698640115	8.21916852046216	8.18239435340453	8.03342300153745	8.17492568250068	8.57364718749332	7.48381577726426	6.81378119121704	7.58496250072116	7.04439411935845
MAD_Dr_004_102225	2146	OTTDART00000020803 ; ENSDART00000103296 ; ENSDART00000112004	4	1	ENSDART00000093266 ; ENSDART00000073809 ; Dr.84106 ; NM_001077280.1	0	1	102364	NA	NA	NA	ENSDARG00000070413	768134	NA	NA	NA	NA	si:dkey-184p18.2	ZDB-GENE-060503-55	si:dkey-184p18.2	8.2240016741981	6.78135971352466	6.82017896241519	7.19967234483636	6.8703647195834	7.51569983828404	7.09275714091985	8.65463602852797	6.78790255939143	7.11894107272351	7.86418614465428	7.60362634498619	8.23122118071119	7.10852445677817	6.74819284958946	8.40087943628218	7.8008998999203	7.83920378809694	8	8.19721669311005	7.76155123244448	6.94251450533924	7.65821148275179	7.36632221424582
MAD_Dr_004_102232	2153	OTTDART00000028618	4	1	ENSDART00000098850 ; Dr.77883 ; NM_200128.1 ; OTTDART00000028617	0	1	102370	NA	NA	NA	ENSDARG00000031044	393096	NA	NA	NA	NA	NA	ZDB-GENE-040426-699	lipg	9.30035256032822	7.55458885167764	7.91886323727459	8.10328780841202	7.73470962022584	8.32192809488736	8.02236781302845	10.118292233027	7.60733031374961	7.85798099512757	8.90388184573618	8.54303182025524	9.36959734627868	8.41362792902417	7.6724253419715	9.78953364497036	8.75655632252409	9.07547914948802	8.89178370321831	9.70563238736142	8.76155123244448	7.72109918870719	9.07280253454421	8.16992500144231
MAD_Dr_004_102233	2154	OTTDART00000029159 ; OTTDART00000029158	0	1		0	1	102371	NA	NA	NA	ENSDARG00000044636	436971	NA	NA	NA	NA	NA	ZDB-GENE-040718-451	tomm20b	12.1697684505181	9.82017896241519	10.0914353863236	10.7731392067197	9.99081307915361	11.5095276074232	10.6339034093485	13.1329816185294	10.1724275086455	10.7768442324022	12.0080784108683	11.9080172610628	12.6509395370186	10.9483672315847	9.66355810421727	11.9095181142966	12.0450770519349	11.1677317411032	11.8610869059954	12.4039440401536	12.1199137854523	10.9392118826664	12.6971847832245	11.886649213372
MAD_Dr_004_102234	2155	OTTDART00000029727	0	-	-	0	1	102372	NA	NA	NA	ENSDARG00000026170	563067	NA	NA	NA	NA	NA	ZDB-GENE-051113-152	hps1	9.78299820892041	7.73470962022584	8.44708322620965	8.35755200461808	7.98584193700334	7.77478705960117	7.45121111183233	9.19721669311005	6.94251450533924	7.4093909361377	6.56985560833095	6.70735913208088	7.2667865406949	6.3037807481771	6.36632221424582	8.98868468677217	8.73809225962049	8.4594316186373	9.03479896257727	9.03066713624694	8.64385618977473	7.64024493622235	8.8008998999203	8.14974711950468
MAD_Dr_004_102239	2159	OTTDART00000036069 ; ENSDART00000081325	1	0	OTTDART00000036070	0	1	102378	NA	NA	NA	ENSDARG00000058454	406297	NA	NA	NA	NA	dynein, light chain, LC8-type 2	ZDB-GENE-040426-1961	dynll1	9.17990909001493	7.67948009950545	7.51963625284321	7.62205181945638	7.48381577726426	8.29001884693262	7.65105169117893	9.1873520732005	7.10852445677817	7.71080643369935	9.14720492494223	8.60362634498619	9.23601419190008	7.96000193206808	7.4093909361377	8.76155123244448	8.7714894695006	8.61838550225861	8.70735913208088	9.09803208296053	8.61838550225861	7.65821148275179	8.62570884306447	8.15987133677839
MAD_Dr_004_102244	2164	ENSDART00000023803	2	0	Dr.37643 ; NM_001007059.1	0	1	102384	NA	NA	NA	ENSDARG00000021112	474329	NA	NA	NA	NA	C1D nuclear receptor co-repressor	ZDB-GENE-041024-8	c1d	10.4146852358072	8.49984588708321	8.66533591718518	9.11374216604919	8.49984588708321	9.81858217748086	8.88264304936184	11.1529185761366	8.45738087907253	9.19475685442225	10.6974020075027	10.5147140541385	11.2778685461768	9.6582114827518	8.43879185257826	10.1996723448364	9.94617524072356	9.50581155391959	10.1176431013891	10.7030383889864	9.62753388447279	8.43879185257826	9.74483383749955	9.36413465500805
MAD_Dr_004_102246	2166	OTTDART00000032923 ; OTTDART00000019007	2	1	XM_001921153.1 ; Dr.79682	0	1	102387	NA	NA	NA	ENSDARG00000068820	252913	NA	NA	NA	NA	H2A histone family, member Z; H2A histone family, member V, like; H2A histone family, member V	ZDB-GENE-020717-1	h2afva	15.7382242331509	13.1045987535644	14.0738068471785	14.2642593193979	13.4363211497547	14.5002817184003	13.5448437203229	16.0753433472532	13.2544381482673	13.8863634274341	15.5837585785916	15.5505063161701	15.996528656817	14.7221671397819	13.1162627261215	15.3789382888011	15.5706265797398	14.914571997649	15.4521929695804	15.9057042990972	14.7609797754791	13.5547087515357	15.1645141535277	14.6633913218768
MAD_Dr_004_102249	2169	ENSDART00000111940	2	1	ENSDART00000110000 ; OTTDART00000031299	0	1	102390	NA	NA	NA	NA	-	NA	NA	NA	NA	NA	NA	NA	11.5260101070617	8.83605035505807	8.97154355395077	9.6174674652942	9.24792751344359	10.0382331347318	9.37286506011259	11.7448338374995	8.78135971352466	9.35093918154643	11.0808175276083	10.9964734887332	11.7481928495895	9.74986942739684	9.03617361255349	10.871135184243	10.7523806465529	10.2366122002158	10.8834069863884	11.1312139050863	10.6050164479114	9.5783726913608	11.0697853949833	10.2697111211428
MAD_Dr_004_102250	2170	ENSDART00000112999 ; NM_001130794.1	1	1	Dr.119446	0	1	102391	NM_001130794.1	NM_001130794	zgc:194224	ENSDARG00000078606	799070	zgc:194224	NA	NA	NA	zgc:194224	ZDB-GENE-081022-79	zgc:194224	8.40514146313634	6.84549005094437	7.17492568250068	7.29001884693262	7.07681559705083	7.85174904141606	7.2045711442492	9.29920801838728	7.03342300153745	7.51569983828404	8.63843591399047	7.66533591718518	8.12412131182919	7.7714894695006	6.94251450533924	8.49185309632967	8.47167521439204	8.31741261376487	8.36850646150769	8.81057163474115	7.58496250072116	6.84549005094437	7.37068740680722	7.31288295528436
MAD_Dr_004_102254	2174	NM_001007357.1	2	0	ENSDART00000058971 ; Dr.79443	0	1	102395	NM_001007357.1	NM_001007357	lrrc20	ENSDARG00000040301	492485	leucine rich repeat containing 20	NA	NA	NA	leucine rich repeat containing 20	ZDB-GENE-041114-49	lrrc20	8.83130724380205	6.71424551766612	7.23840473932508	7.12928301694497	6.8703647195834	8.26209484537018	7.58120058192496	9.85642552862553	7.29462074889163	8.33762190199251	9.07948478382682	9.13955135239879	9.46147944728616	8.34872815423108	7.34872815423108	8.1548181090521	7.96866679319521	7.49984588708321	7.91886323727459	8.7714894695006	7.19475685442225	7.08746284125034	7.78463484555752	7.55842071326866
MAD_Dr_004_102255	2175	Dr.77552	0	-	-	0	1	102396	NA	NA	NA	NA	-	NA	Dr.77552	NA	NA	NA	NA	NA	7.67948009950545	6.43462822763672	6.6724253419715	6.7279204545632	6.56224242422107	7.23840473932508	6.75488750216347	8.96289600533726	6.63662462054365	6.90689059560852	7.88264304936184	7.89178370321831	8.07146236255662	7.16992500144231	6.53138146051631	8.02513956227851	7.68650052718322	7.4594316186373	7.44294349584873	8.08746284125034	6.96000193206808	6.53915881110803	6.84549005094437	6.56985560833095
MAD_Dr_004_102259	2179	OTTDART00000024463	0	-	-	0	1	1024	NA	NA	NA	ENSDARG00000078675	568817	NA	NA	NA	NA	dedicator of cytokinesis 7	ZDB-GENE-050302-15	dock7	7.48784003382305	6.69348695749933	6.74146698640115	7.02790599656988	6.79441586635011	7.15987133677839	7.01122725542325	7.76155123244448	6.68650052718322	6.83289001416474	7.49984588708321	7.40087943628218	7.82654848729092	6.876516946565	6.63662462054365	7.91886323727459	7.4262647547021	7.43045255166553	7.64385618977472	7.8073549220576	7.20945336562895	6.85798099512757	7.72451385311995	7.10852445677817
MAD_Dr_004_102260	2180	Dr.81330	0	-	-	0	1	102400	NA	NA	NA	NA	-	NA	Dr.81330	NA	NA	NA	NA	NA	8.67065624911844	6.7279204545632	6.95419631038687	6.90086680798075	7.08746284125034	7.76818432477693	7.07681559705083	9.37612538927617	6.97727992349992	7.36632221424582	9.05799172275918	8.86418614465428	9.43671154213721	8.00562454919388	7.20945336562895	8.66888498426625	8.43879185257826	8.23601419190008	8.5077946401987	8.62388149001346	7.4757334309664	6.85798099512757	7.3037807481771	7.38370429247405
MAD_Dr_004_102276	2195	Dr.110639	0	-	-	0	1	102415	NA	NA	NA	ENSDARG00000010246	321974	NA	Dr.110639	NA	NA	protein arginine methyltransferase 1	ZDB-GENE-030131-693	prmt1	8.5018371849023	7.10328780841202	7.22881869049588	7.48381577726426	7.25738784269265	8.04439411935845	7.27612440527424	9.11374216604919	7.28540221886225	7.4797802640291	8.39231742277876	8.91737207947684	9.27379559921426	8.31741261376487	7.12928301694497	8.59058704991503	8.34207466799914	7.876516946565	8.35093918154643	8.88264304936184	7.97441458980553	7.35755200461808	8.30606168942834	7.7279204545632
MAD_Dr_004_102277	2196	Dr.114661	1	1	XM_689282.3	0	1	102416	NA	NA	NA	NA	-	NA	Dr.114661	lsm8	LSM8 homolog, U6 small nuclear RNA associated	LSM8 homolog, U6 small nuclear RNA associated	ZDB-GENE-070629-3	lsm8	9.10590850857116	7.16992500144231	7.31741261376487	7.65105169117893	7.1548181090521	7.8703647195834	6.96000193206808	9.26912667914942	6.74146698640115	7.12928301694497	9.30606168942834	9.37503943134693	9.79766152585376	8.46964181723952	7.53915881110803	8.39231742277876	8.31741261376487	8.00562454919388	8.5352753766208	8.83605035505807	7.74146698640115	7.16992500144231	7.97441458980553	7.55458885167764
MAD_Dr_004_102279	2198	Dr.118868	0	-	-	0	1	102418	NA	NA	NA	NA	-	NA	Dr.118868	NA	NA	NA	NA	NA	8.0389189892923	6.71424551766612	6.84549005094437	7.07681559705083	6.68650052718322	6.62935662007961	6.7279204545632	7.02236781302845	6.27612440527424	6.4757334309664	7.04439411935845	6.79441586635011	7.51175265376738	6.79441586635011	6.71424551766612	7.99717948093762	7.7714894695006	7.32192809488736	7.91587937883577	7.79441586635011	7.4757334309664	7.15987133677839	7.91886323727459	7.38370429247405
MAD_Dr_004_102281	2200	Dr.122689	0	-	-	0	1	102419	NA	NA	NA	NA	-	NA	Dr.122689	NA	NA	NA	NA	NA	8.36194377373524	6.85798099512757	6.82017896241519	6.94836723158468	6.93073733756289	6.76818432477693	6.53138146051631	7.74819284958946	6.36632221424582	6.53915881110803	7.21916852046216	7.03342300153745	7.20945336562895	6.57742882803575	6.5077946401987	8.05799172275918	8.28540221886225	7.43879185257826	7.98868468677217	7.91886323727459	7.66533591718518	6.88264304936184	7.71424551766612	7.08746284125034
MAD_Dr_004_102291	2209	Dr.131532	0	-	-	0	1	102428	NA	NA	NA	NA	-	NA	Dr.131532	NA	NA	NA	NA	NA	8.24317398347295	6.95419631038687	7.02236781302845	7.08746284125034	7.11894107272351	7.58496250072116	7.01122725542325	8.24317398347295	6.61470984411521	7.29462074889163	7.5077946401987	7.83920378809694	8.02790599656988	6.93663793900257	6.5077946401987	8.22881869049588	7.90689059560852	7.5077946401987	7.7714894695006	8.10328780841202	7.90989308377004	7.19967234483636	7.93073733756289	7.38370429247405
MAD_Dr_004_102293	2211	XM_692933.3	0	-	-	0	1	10243	XM_692933.3	XM_692933	NA	NA	-	NA	NA	NA	NA	NA	NA	NA	9.11634396123747	7.2667865406949	7.59991284218713	7.70043971814109	7.54689445988764	7.68650052718322	7.4093909361377	8.7176764230664	7.12412131182919	7.51569983828404	9.2045711442492	8.73301532168596	9.37286506011259	8.13442632022093	7.31288295528436	9.42836017270429	9.08081752760833	8.91288933622996	9.05799172275918	9.44190670454224	8.32418054661874	7.57742882803575	8.61654884377899	7.92777796208234
MAD_Dr_004_102301	2219	Dr.150233	1	0	OTTDART00000024389	0	1	102437	NA	NA	NA	NA	-	NA	Dr.150233	asph	aspartate beta-hydroxylase	aspartate beta-hydroxylase	NA	NA	8.38154295118458	6.65105169117893	7.08746284125034	6.84549005094437	6.98299357469431	7.20945336562895	6.65105169117893	8.66533591718518	6.55458885167764	7.10852445677817	8.38586240064146	8.64745842645492	8.68299458368168	7.44294349584873	6.70043971814109	8.95564990752837	8.876516946565	8.00281501560705	8.4093909361377	8.49984588708321	7.67948009950545	7.08746284125034	7.74819284958946	7.16992500144231
MAD_Dr_004_102305	2222	OTTDART00000007559	0	-	-	0	1	102440	NA	NA	NA	ENSDARG00000041248	567708	NA	NA	NA	NA	si:dkey-241l7.6	ZDB-GENE-041014-235	si:dkey-241l7.6	11.3608470841797	8.71938882094208	9.39016895620018	9.60362634498619	8.87805091272854	10.0154150523867	9.2336196767597	11.706064267335	8.91886323727459	9.25502856981873	11.6010743389417	11.3646818558646	12.0254856568084	10.3885555039826	9.4093909361377	10.7598881832218	10.8509681509824	10.1836353814732	10.8458820343841	10.9978851278291	10.3837042924741	9.11894107272351	10.7747870596012	10.3297963382207
MAD_Dr_004_102313	2230	OTTDART00000026883	3	0	OTTDART00000026882 ; Dr.94 ; OTTDART00000026881	0	1	102449	NA	NA	NA	ENSDARG00000002659	334728	NA	NA	NA	NA	microtubule-associated protein, RP/EB family, member 1; hypothetical protein LOC100148754	ZDB-GENE-040426-2256	mapre1b	8.02790599656988	6.78135971352466	6.91886323727459	7.04439411935845	6.91886323727459	7.4178525148859	7.02236781302845	8.22158712126481	6.79441586635011	7.01122725542325	7.7176764230664	7.57742882803575	8.0389189892923	7.09275714091985	6.84549005094437	8.24317398347295	7.55842071326866	7.52356195605701	7.51569983828404	8.01122725542325	7.33985000288462	6.83920378809694	7.61102479730735	7.13955135239879
MAD_Dr_004_102327	2243	OTTDART00000039651 ; XM_001330922.1	3	0	ENSDART00000054097 ; Dr.108187 ; NM_001004675.1	0	1	102461	XM_001330922.1	XM_001330922	NA	ENSDARG00000037199	447937	NA	NA	NA	NA	hypothetical LOC791746; zgc:101851	ZDB-GENE-040912-123	zgc:101851	11.3955341354623	8.69696752623429	9.04712391211403	9.57270022648729	8.90538700501813	10.3353903546939	9.16741814583174	12.2327207079649	8.78463484555752	9.5352753766208	11.4928546201747	11.9156926826154	12.1655351413779	10.4194335507054	8.98868468677217	11.065752701817	11.4267888945956	10.1786648510065	11.0794847838268	11.8307132569519	9.98299357469431	9.15987133677839	10.4828079567267	9.92703716872029
MAD_Dr_004_102328	2244	OTTDART00000043435	0	-	-	0	1	102462	NA	NA	NA	ENSDARG00000077906	-	NA	NA	NA	NA	NA	ZDB-GENE-091118-64	rnf165a	7.58496250072116	6.55458885167764	6.55458885167764	6.74819284958946	6.66533591718518	7.72109918870719	7.19967234483636	9.17741953798924	6.85798099512757	7.43045255166553	8.10328780841202	8.02790599656988	8.56605403817109	7.4757334309664	6.69348695749933	7.62205181945638	7.5077946401987	7.40087943628218	7.78790255939143	7.8703647195834	7.4178525148859	6.98868468677217	7.44294349584873	7.25738784269265
MAD_Dr_004_102330	2246	ENSDART00000064112	2	0	Dr.154467 ; Dr.75137	0	1	102464	NA	NA	NA	ENSDARG00000043665	406294	NA	NA	NA	NA	glutaredoxin 5 homolog (S. cerevisiae)	ZDB-GENE-040426-1957	glrx5	9.84549005094438	7.5077946401987	7.60733031374961	8.33539035469392	7.98299357469431	8.6582114827518	8.07948478382682	10.2330204264745	7.48381577726426	8.10852445677817	9.94617524072356	9.68474862042163	10.3890935219045	8.47370574961942	7.74146698640115	9.77313920671969	9.4898479604393	8.68999797141945	9.66711154207503	9.6724253419715	9.29462074889163	8.27612440527424	9.60733031374961	8.78626962764847
MAD_Dr_004_102350	2261	Dr.83281	0	-	-	0	1	102482	NA	NA	NA	NA	-	NA	Dr.83281	NA	NA	NA	NA	NA	9.76652890859886	7.49585502688717	7.92184093707449	8.14720492494223	7.70043971814109	9.67419226814568	9.18363538147322	11.604553229079	8.67595703294175	9.36959734627868	11.288289342181	10.8169836232554	11.6377569454121	10.1836353814732	8.67065624911844	9.51569983828404	9.35314682549808	8.97727992349992	9.41996017784789	9.51175265376738	9.62570884306447	8.62935662007961	10.0781508077346	9.58120058192496
MAD_Dr_004_102351	2262	Dr.83893	0	-	-	0	1	102483	NA	NA	NA	NA	-	NA	Dr.83893	NA	NA	NA	NA	NA	10.4278366034585	7.91288933622996	8.41151098801207	8.58120058192496	8.32192809488736	9.08878823871691	8.39231742277876	10.7219536128014	8.10590850857116	8.63299519714296	10.1861142395416	10.3465137331656	10.9992953870234	9.04439411935845	7.89481776330794	9.89557528238069	10.0633950812885	9.34318571544788	9.78463484555752	10.1617617433047	9.41996017784789	8.51175265376738	9.91587937883577	9.23840473932508
MAD_Dr_004_102372	2282	Dr.129634	1	1	XM_001920896.1	0	1	102502	NA	NA	NA	ENSDARG00000008887	-	NA	Dr.129634	NA	NA	NA	NA	NA	8.81057163474115	7.11374216604919	7.39231742277876	7.6724253419715	7.20945336562895	7.55458885167764	6.98868468677217	8.69348695749932	6.7279204545632	7.10852445677817	7.8703647195834	7.82654848729092	8.48784003382305	7.19475685442225	6.85798099512757	8.70043971814109	8.51766938813381	8.2336196767597	8.65463602852797	9.13442632022093	7.82654848729092	7.11894107272351	8.12670447284319	7.57742882803575
MAD_Dr_004_102380	2290	XM_690988.3 ; Dr.26777	0	1		0	1	10251	XM_690988.3	XM_690988	NA	NA	-	NA	Dr.26777	wu:fc14a08	wu:fc14a08	wu:fc14a08	ZDB-GENE-030131-2635	si:ch211-251p5.5	10.6124077931387	7.76155123244448	8.38370429247405	8.5352753766208	8.36413465500805	9.01122725542325	8.34651373316563	11.0556213747817	7.76818432477693	8.7431513941125	10.0512089409148	9.88722061546838	10.4501802471648	8.81698362325538	7.68299458368168	9.62753388447279	9.67595703294175	9.211888294546	9.66177809777199	9.78626962764847	8.73640193131829	7.88264304936184	8.99293833616581	8.31061278165953
MAD_Dr_004_102383	2293	Dr.142502	2	0	Dr.75779 ; NM_130941.2	0	1	102512	NA	NA	NA	NA	-	NA	Dr.142502	NA	NA	NA	NA	NA	13.1112987142583	9.99859042974533	10.843921051289	11.3404064908533	10.871135184243	11.7988767681333	11.0059753565004	13.6508273741388	10.7756102807595	11.4729446337796	13.035830072835	12.79948400562	13.735344469539	11.8811139606751	10.3750394313469	12.5010907702745	12.6588808950479	11.8399910705399	12.2926092227643	12.8824520018821	11.9130763955548	10.7507069862249	12.5068034377956	11.6082548219779
MAD_Dr_004_102393	2301	OTTDART00000022301	6	1	ENSDART00000051184 ; OTTDART00000022300 ; Dr.76170 ; NM_201099.1 ; OTTDART00000022305 ; ENSDART00000097706	0	1	102522	NA	NA	NA	ENSDARG00000035324	394074	NA	NA	NA	NA	NA	ZDB-GENE-040426-710	hnrpl	8.62570884306447	7.28540221886225	7.22881869049588	7.59991284218713	7.15987133677839	7.70735913208088	7.33985000288462	8.7714894695006	6.98868468677217	7.33985000288462	8.53138146051631	8.37937836707126	9.01262453886506	7.67595703294175	7.19967234483636	8.64024493622235	8.52356195605701	8.06608919045777	8.47167521439204	8.73640193131829	8.04439411935845	7.23840473932508	8.38370429247405	8
MAD_Dr_004_102399	2307	OTTDART00000034147	2	1	OTTDART00000001940 ; OTTDART00000026515	0	1	102528	NA	NA	NA	ENSDARG00000034677	368684	NA	NA	NA	NA	sciellin	ZDB-GENE-030616-15	scel	11.5665297826242	8.4178525148859	9.17741953798924	9.19229281447077	8.90989308377004	8.67595703294175	8.32867492732795	10.5736471874933	7.82017896241519	8.01122725542325	7.24317398347295	7.10852445677817	6.98868468677217	6.74146698640115	6.4093909361377	10.8726748802706	10.9621730311097	9.93221475196838	10.9008668079807	11.1605017475557	9.34207466799914	8.7176764230664	10.6873756834375	9.23481743111732
MAD_Dr_004_102406	2314	OTTDART00000043911	2	1	OTTDART00000043912 ; NM_212760.1	0	1	102537	NA	NA	NA	ENSDARG00000057556	336641	NA	NA	NA	NA	zgc:65996	ZDB-GENE-030131-8585	rpl17	15.6925610182247	13.2832330784132	14.0292872269682	14.2731399446284	13.4101200554222	14.9119068766587	14.2257346414226	16.4462917746366	13.5911132288915	14.1960641659211	16.1208655982721	15.9029167771886	16.5712934341533	15.1072783855579	13.9561492434819	15.5325690017477	15.7847626296375	15.1089327705501	15.7469079014989	15.9814557933717	14.7559828832331	13.6706562491184	15.2808432509787	14.7163907894977
MAD_Dr_004_102410	2317	OTTDART00000006672	1	1	Dr.83707	0	1	102542	NA	NA	NA	ENSDARG00000029587	793910	NA	NA	NA	NA	si:dkey-221h15.1	ZDB-GENE-041014-344	si:dkey-221h15.1	8.45121111183233	7.22881869049588	7.54689445988764	7.53138146051631	7.09803208296053	7.88874324889826	7.65105169117893	9.30035256032822	7.48784003382305	7.92481250360578	10.6987046667703	10.2591547688668	10.9915218460757	9.96434086779242	8.5352753766208	10.0808175276083	10.111787735801	9.45327063401062	9.85174904141606	10.477252323938	7.74146698640115	7.02236781302845	8	7.79766152585376
MAD_Dr_004_102411	2318	ENSDART00000054097	4	0	XM_001330922.1 ; OTTDART00000039651 ; Dr.108187 ; NM_001004675.1	0	1	102543	NA	NA	NA	ENSDARG00000037199	447937	NA	NA	NA	NA	hypothetical LOC791746; zgc:101851	ZDB-GENE-040912-123	zgc:101851	11.5717526435035	8.75822321472672	9.05256805080415	9.61286849729104	8.90689059560852	10.2562086885274	9.08480838780436	12.3097605447296	8.79116288855502	9.47674620393947	11.4512111118323	11.8579809951276	12.1554507313121	10.3230547603416	8.94251450533924	11.1516508299734	11.3213644320394	10.3652288492515	11.0457596613827	11.7858611057596	10.2708792953288	9.09275714091985	10.5526690975143	9.82177398197057
MAD_Dr_004_102412	2319	ENSDART00000056858	1	1	XM_001345258.2	0	1	102544	NA	NA	NA	ENSDARG00000038950	445131	NA	NA	NA	NA	zgc:100870	ZDB-GENE-040801-32	zgc:100870	12.2775780024157	9.81297947125148	10.0320457269308	10.6017707884077	9.87113518424304	11.3431857154479	10.4434616122274	12.6124077931387	9.70390357344466	10.1699250014423	12.5010907702745	12.2594490462857	12.72366094441	11.0691140617739	10.2467405984931	12.1373113907009	12.2336196767597	11.7536346188534	12.3188252203997	12.6502664289002	11.1503819688178	9.9469062744564	11.4367115421372	10.9454438363779
MAD_Dr_004_102413	2320	ENSDART00000081176 ; ENSDART00000056804	0	1		0	1	102546	NA	NA	NA	NA	-	NA	NA	NA	NA	NA	NA	NA	7.77478705960117	7.10328780841202	7.19475685442225	7.22881869049588	7.27612440527424	7.4178525148859	7.45532722030456	8.2240016741981	7.04984854945056	7.12928301694497	8.09275714091985	7.74819284958946	8.68299458368168	7.11894107272351	6.82654848729092	8.61838550225861	7.90689059560852	8.12153351734003	7.59991284218713	8.84235034341381	7.64385618977472	7.13955135239879	8.04984854945056	7.467605550083
MAD_Dr_004_102425	2328	XM_691647.2 ; ENSDART00000078805	1	1	OTTDART00000042179	0	1	10256	XM_691647.2	XM_691647	NA	ENSDARG00000056334	-	NA	NA	NA	NA	NA	ZDB-GENE-060810-45	mlh3	8.95710204156229	6.62935662007961	6.97154355395077	7.16490692667569	7.2807707701306	7.40514146313634	6.88264304936184	8.5352753766208	6.59991284218713	7.08214904135387	8.4178525148859	8.50977500432694	8.58496250072116	7.36632221424582	6.88264304936184	9.02790599656988	8.93957921431469	8.5274770060604	8.89330153086056	8.876516946565	7.96578428466209	7.32192809488736	8.13442632022093	7.35755200461808
MAD_Dr_004_102430	2333	OTTDART00000045701	1	1	OTTDART00000045702	0	1	102564	NA	NA	NA	ENSDARG00000071555	768179	NA	NA	NA	NA	zgc:153675	ZDB-GENE-061013-567	zgc:153675	13.7839190454729	10.7215264640075	11.3866708596376	11.6277618524026	11.2312211807112	12.1297659813107	11.0841440106151	14.4611276835399	10.4351493383669	11.6984876385577	13.7988261534705	13.4468248407803	14.0389189892923	12.4288835520102	11.1331422124006	13.1919074277873	13.4455968776296	12.5386739530827	13.351422392407	13.4199601778479	12.2310711422273	11.3309168781146	12.6726463261246	12.0399471601691
MAD_Dr_004_102432	2335	ENSDART00000112891	1	1	XM_001339206.2	0	1	102566	NA	NA	NA	ENSDARG00000073718	-	NA	NA	NA	NA	NA	NA	NA	7.73131903102506	6.876516946565	6.82017896241519	6.83289001416474	6.88264304936184	6.53915881110803	6.75488750216347	7.17990909001493	6.3037807481771	6.4262647547021	7.7279204545632	7.72109918870719	8.14465824283188	7.27612440527424	6.83289001416474	6.84549005094437	6.45121111183233	6.4757334309664	6.4262647547021	6.44294349584873	7.33091687811462	6.93073733756289	7.64024493622235	7.04439411935845
MAD_Dr_004_102433	2336	XM_001344002.1	3	1	OTTDART00000031307 ; Dr.4413 ; ENSDART00000109200	0	1	102568	XM_001344002.1	XM_001344002	NA	NA	-	NA	NA	NA	NA	NA	NA	NA	7.70390357344466	6.81378119121704	6.8703647195834	6.90086680798075	6.95419631038687	7.39231742277876	6.98868468677217	8.2045711442492	6.876516946565	7.10852445677817	7.70390357344466	7.81378119121704	8.2240016741981	7.12412131182919	6.62935662007961	8.12412131182919	8.07681559705083	7.4757334309664	7.62570884306447	8.22881869049588	7.49185309632967	7.12412131182919	7.81378119121704	7.12928301694497
MAD_Dr_004_102436	2339	XM_001919375.1	0	-	-	0	1	102570	XM_001919375.1	XM_001919375	NA	NA	-	NA	NA	NA	NA	NA	NA	NA	7.91288933622996	6.65821148275179	7.19967234483636	6.91288933622996	6.70043971814109	7.48784003382305	6.98868468677217	8.72451385311995	6.89481776330794	7.37503943134692	8.58120058192496	8.70390357344466	8.95710204156229	8.17990909001493	7.02236781302845	7.88264304936184	8.08746284125034	7.53915881110803	7.90086680798075	8.4594316186373	7.31288295528436	6.8703647195834	7.83920378809694	7.25266543245025
MAD_Dr_004_102442	2345	NM_001077330.1	4	1	Dr.78921 ; ENSDART00000084570 ; OTTDART00000038867 ; OTTDART00000038868	0	1	102578	NM_001077330.1	NM_001077330	zgc:153420	ENSDARG00000060199	768187	zgc:153420	NA	NA	NA	zgc:153420	ZDB-GENE-061013-632	mrpl18	12.911017407797	10.2455527062557	11.1130909834424	11.2997804028585	10.429406741514	11.7300455028792	11.0031665066652	13.3591318360393	10.477252323938	11.102631888855	13.1560040483222	12.8824520018821	13.5360043172885	12.1609743749279	10.5622424242211	12.2858356558614	12.7279204545632	11.7909593336988	12.5923402340424	12.9524682593827	11.8159836266527	10.7245138531199	12.3090499625151	11.8273427042341
MAD_Dr_004_102448	2351	Dr.81942	1	1	XM_693075.3	0	1	102587	NA	NA	NA	NA	-	NA	Dr.81942	wu:fk59g12	wu:fk59g12	wu:fk59g12	ZDB-GENE-030131-7663	tmem63bb	8.58120058192496	6.81378119121704	6.97727992349992	7.2240016741981	7.36632221424582	7.78135971352466	7.33985000288462	8.86727873970966	7.07681559705083	7.7279204545632	8.50382573799575	8.27379559921426	8.73809225962049	7.59245703726808	6.88264304936184	8.93369065495223	8.91139198784346	8.47167521439204	8.57175264350355	8.868822554775	8.16992500144231	7.66177809777199	8.78463484555752	7.58496250072116
MAD_Dr_004_102451	2354	ENSDART00000025971	3	1	OTTDART00000024266 ; Dr.78788 ; NM_212684.1	0	1	10259	NA	NA	NA	ENSDARG00000011597	324525	NA	NA	NA	NA	ataxin 2-like	ZDB-GENE-030131-3246	atxn2l	12.6790401863931	10.3679607096416	11.1730524577741	11.2532565797812	10.7108064336994	11.6234242898699	10.9736973663054	13.0583300262057	10.7976615258538	11.429406741514	12.7891260464252	12.7696312573842	13.4434616122274	11.9957671508778	10.5313814605163	12.3880172853451	12.5442400064417	11.852919585124	12.0909394159844	12.9962969366874	11.3734089602287	10.6613327527952	11.9596397643642	11.5750664645787
MAD_Dr_004_102471	2374	Dr.118950	0	-	-	0	1	102607	NA	NA	NA	NA	-	NA	Dr.118950	wu:fc79e12	wu:fc79e12	wu:fc79e12	NA	NA	10.1774195379892	7.60733031374961	7.58496250072116	8.29001884693262	8.01122725542325	8.75822321472672	8.13442632022093	10.8069523282107	7.69348695749933	8.3151495622563	10.0986900966736	10.0063260785249	10.6206780421354	8.68650052718322	7.67948009950545	10.3140167039014	9.93810932621924	9.36632221424582	9.85096815098244	10.1357092861044	9.37937836707126	8.51963625284321	9.79197682089869	8.93073733756289
MAD_Dr_004_102474	2376	NM_001007313.1 ; Dr.78485	2	0	OTTDART00000027872 ; ENSDART00000011662	0	1	10261	NM_001007313.1	NM_001007313	ppm1a	ENSDARG00000011496	100003481	protein phosphatase 1A, magnesium dependent, alpha	Dr.78485	ppm1a	protein phosphatase 1A, magnesium dependent, alpha	protein phosphatase 1A, magnesium dependent, alpha isoform	ZDB-GENE-041114-185	ppm1bb	11.0007042690112	8.37068740680722	9.2644426002266	9.38370429247405	8.93663793900257	9.81217730551445	8.97441458980553	11.5658161071009	8.56224242422107	9.60177078840771	10.7253662578956	11.0091287895393	11.4215389068483	10.1228279948077	8.50581155391959	10.753216749179	11.017852331906	10.1560830762887	10.7838167593202	11.111787735801	9.95274124718649	8.9915218460757	10.2508905357233	9.45327063401062
MAD_Dr_004_102475	2377	Dr.121612	0	-	-	0	1	102610	NA	NA	NA	NA	-	NA	Dr.121612	NA	NA	NA	NA	NA	9.64205169292798	7.22881869049588	7.53915881110803	7.68650052718322	7.45121111183233	8.2045711442492	7.53915881110803	9.89254281664855	7.22881869049588	7.69348695749933	9.29117069932186	9.63843591399047	10.075479149488	8.2045711442492	7.29462074889163	9.54109661534952	9.41256984680521	8.82495874052852	9.42940674151398	9.51766938813381	8.6582114827518	7.88264304936184	9.17242750864548	8.5077946401987
MAD_Dr_004_102486	2387	Dr.131505	0	-	-	0	1	102620	NA	NA	NA	NA	-	NA	Dr.131505	NA	NA	NA	NA	NA	10.6402449362223	8.99859042974533	10.1254134704833	9.78871833269046	9.43671154213721	10.4008794362822	9.76983784362944	11.3586512008929	9.8073549220576	10.4088604360248	10.0361736125535	10.6470086384416	10.8423503434138	10.6411485974112	8.67771964164101	11.0474647733184	10.8189815394324	10.3663222142458	10.5137275959524	10.9158793788358	10.5077946401987	9.62753388447279	10.7073591320809	9.83447104998422
MAD_Dr_004_102488	2389	Dr.132763	0	-	-	0	1	102622	NA	NA	NA	NA	-	NA	Dr.132763	si:ch211-207d8.3	si:ch211-207d8.3	si:ch211-207d8.3	NA	NA	7.25266543245025	6.84549005094437	6.5077946401987	6.8008998999203	6.6724253419715	6.95419631038687	6.59245703726808	7.49984588708321	6.24792751344359	6.52356195605701	7.0389189892923	7.08746284125034	7.43045255166553	6.52356195605701	6.55458885167764	7.49984588708321	7.24792751344359	7.09275714091985	7.49984588708321	7.22881869049588	7.08214904135387	6.59991284218713	7.09803208296053	7.09803208296053
MAD_Dr_004_102499	2400	OTTDART00000022572	4	0	ENSDART00000074789 ; OTTDART00000022570 ; Dr.26724 ; NM_199558.1	0	1	102634	NA	NA	NA	ENSDARG00000027109	321659	NA	NA	NA	NA	NA	ZDB-GENE-030131-378	zfr	7.93073733756289	7.21916852046216	7.3037807481771	7.48784003382305	7.43462822763672	7.86108690599539	7.72109918870719	8.43671154213721	7.37503943134692	7.71424551766612	8.2336196767597	8.14465824283188	8.75655632252409	7.8008998999203	7.21916852046216	8.5274770060604	7.85174904141606	8.18982455888002	8.09275714091985	8.39874369193819	8.20945336562895	7.51963625284321	8.27612440527424	7.8073549220576
MAD_Dr_004_102503	2404	OTTDART00000029079	1	1	OTTDART00000002245	0	1	102638	NA	NA	NA	ENSDARG00000045257	406623	NA	NA	NA	NA	NA	ZDB-GENE-040426-2612	decr2	9.49984588708321	7.2336196767597	7.54689445988764	7.71424551766612	7.56224242422107	8.03342300153745	7.21916852046216	9.81698362325538	6.89481776330794	7.48784003382305	8.90839262077375	9.16239132875691	9.5352753766208	7.85798099512757	6.98868468677217	9.6008421143873	9.47167521439204	8.92481250360578	9.32867492732795	9.47167521439204	8.75655632252409	7.68650052718322	8.94397991434374	7.96000193206808
MAD_Dr_004_102504	2405	OTTDART00000005920 ; ENSDART00000024821 ; NM_001045193.1 ; Dr.17472	0	1		0	1	10264	NM_001045193.1	NM_001045193	si:dkey-12h9.13	ENSDARG00000011445	569908	si:dkey-12h9.13	Dr.17472	si:dkey-12h9.13	si:dkey-12h9.13	si:dkey-12h9.13	ZDB-GENE-041001-151	elmsan1a	8.02790599656988	6.74146698640115	6.82017896241519	7.04439411935845	6.79441586635011	7.22881869049588	6.89481776330794	8.2667865406949	6.49185309632967	6.91886323727459	7.63662462054365	7.55458885167764	7.83920378809694	6.83289001416474	6.58496250072116	7.91886323727459	7.74146698640115	7.61838550225861	7.62935662007961	7.96578428466209	7.37937836707126	6.79441586635011	7.51175265376738	7.15987133677839
MAD_Dr_004_102505	2406	OTTDART00000033824	1	1	OTTDART00000033825	0	1	102640	NA	NA	NA	ENSDARG00000092870	-	NA	NA	NA	NA	NA	ZDB-GENE-070912-346	si:dkey-100n23.4	7.98299357469431	6.7279204545632	6.63662462054365	7.07681559705083	6.82017896241519	7.57742882803575	6.85798099512757	9.24555270625568	6.61470984411521	7.07146236255662	8.11374216604919	8.05799172275918	8.68650052718322	7.74819284958946	6.76818432477693	7.76818432477693	7.7279204545632	7.49984588708321	7.70043971814109	8.16239132875691	7.33985000288462	6.62205181945638	7.51569983828404	7.14974711950468
MAD_Dr_004_102508	2409	OTTDART00000036686	5	1	OTTDART00000036687 ; ENSDART00000057223 ; OTTDART00000036685 ; Dr.77867 ; NM_001076748.2	0	1	102643	NA	NA	NA	ENSDARG00000039162	767781	NA	NA	NA	NA	NA	ZDB-GENE-000510-1	rhebl1	8.64385618977473	6.92481250360578	6.93073733756289	7.17990909001493	7.23840473932508	7.4594316186373	6.94251450533924	8.97154355395077	6.56985560833095	7.10852445677817	8.43879185257826	8.53915881110803	8.93957921431469	7.57742882803575	6.97154355395077	8.54303182025524	8.56985560833095	8.11634396123747	8.52356195605701	8.7515440590891	7.96000193206808	7.05528243550119	7.90989308377004	7.53138146051631
MAD_Dr_004_102510	2411	OTTDART00000038232	2	1	OTTDART00000038233 ; OTTDART00000038228	0	1	102645	NA	NA	NA	ENSDARG00000068926	777613	NA	NA	NA	NA	si:ch211-137a8.2	ZDB-GENE-061103-172	si:ch211-137a8.2	8.39446269461032	7.12412131182919	7.49185309632967	7.67948009950545	7.24792751344359	7.99435343685886	7.70043971814109	9.24555270625568	7.23840473932508	7.5077946401987	8.66177809777199	8.07681559705083	9.03617361255349	7.73809225962049	7.22881869049588	9.25974326369078	8.49585502688717	8.56224242422107	8.49585502688717	9.39660478118186	8.34872815423108	7.46352437327118	8.74819284958946	7.97441458980553
MAD_Dr_004_102514	2415	OTTDART00000012616 ; ENSDART00000086336	3	1	ENSDART00000044559 ; Dr.78310 ; NM_213097.1	0	1	10265	NA	NA	NA	ENSDARG00000060921	406370	NA	NA	NA	NA	phospholipase A2, group VI (cytosolic, calcium-independent)	ZDB-GENE-040426-2079	pla2g6	11.1727400170494	8.29232163280204	8.84392105128904	9.20823435833979	8.55842071326866	9.7047682393626	8.92481250360578	11.729620743553	8.37937836707126	8.98441845880114	10.6886874232225	10.4737057496194	11.1680452682241	9.37286506011259	8.12928301694497	10.6786001390995	10.8486229404293	10.0389189892923	10.7456743240021	11.0171563863831	9.73470962022584	8.48784003382305	10.1567151442247	9.28655776160796
MAD_Dr_004_102516	2417	OTTDART00000030914	1	1	OTTDART00000030915	0	1	102651	NA	NA	NA	ENSDARG00000030636	567483	NA	NA	NA	NA	NA	ZDB-GENE-041210-219	tex30	11.4083297407674	8.69696752623429	9.30947635384111	9.77396336843356	9.08480838780436	9.95419631038687	9.29232163280204	11.8732518429021	8.7515440590891	9.30149619498255	11.7204580383933	11.5289424150649	12.0495082510551	10.4136279290242	9.09011241966429	11.3077700318907	11.6124077931387	10.5304063370991	11.3412408205387	11.9614496943982	10.477252323938	9.32530545508968	11.0112272554233	10.3236177632916
MAD_Dr_004_102520	2421	XM_001918478.1	4	0	Dr.85122 ; NM_001017610.1 ; ENSDART00000054784 ; ENSDART00000112198	0	1	102658	XM_001918478.1	XM_001918478	NA	NA	-	NA	NA	NA	NA	NA	NA	NA	8.89178370321831	7.02236781302845	7.44294349584873	7.49185309632967	7.20945336562895	8.18487534290828	7.70043971814109	9.56795607541547	7.49185309632967	7.76487159073609	8.01122725542325	7.58496250072116	8.37068740680722	7.36632221424582	6.79441586635011	7.78790255939143	7.91288933622996	7.49585502688717	7.72109918870719	8.27612440527424	7.09803208296053	6.68650052718322	7.4594316186373	6.97727992349992
MAD_Dr_004_102524	2425	Dr.39274	1	0	XM_001923543.1	0	1	102662	NA	NA	NA	NA	-	NA	Dr.39274	NA	NA	NA	NA	NA	8.21431912080077	6.78135971352466	7.21916852046216	6.98868468677217	7.05528243550119	7.4262647547021	6.8008998999203	8.66888498426625	6.68650052718322	7.06608919045777	8.71596199025514	8.876516946565	9.28540221886225	8.24317398347295	7.16992500144231	8.55074678538324	8.74986942739684	8.06069593168755	8.41574176829009	9.19475685442225	7.8073549220576	6.93073733756289	7.92481250360578	7.68650052718322
MAD_Dr_004_102526	2427	Dr.66235	0	-	-	0	1	102664	NA	NA	NA	NA	-	NA	Dr.66235	NA	NA	NA	NA	NA	9.24792751344359	7.12412131182919	7.06608919045777	7.5274770060604	7.32192809488736	7.89481776330794	7.13955135239879	9.77396336843356	6.59245703726808	7.20945336562895	8.56033283421244	8.63843591399047	8.5274770060604	7.44294349584873	6.876516946565	9.39446269461032	9.19352536050122	8.70390357344466	9.29462074889163	9.30947635384111	8.07948478382682	7.18487534290828	8.14974711950468	7.66533591718518
MAD_Dr_004_102530	2431	Dr.84084	0	-	-	0	1	102668	NA	NA	NA	NA	-	NA	Dr.84084	NA	NA	NA	NA	NA	9.67419226814568	7.44708322620965	7.32192809488736	7.94251450533924	7.63662462054365	8.60733031374961	7.82654848729092	10.7494504655699	7.5352753766208	7.84549005094437	9.34429590791582	8.89178370321831	9.71596199025514	7.91288933622996	7.29920801838728	9.20945336562895	9.15860968821448	8.77313920671969	9.42836017270429	9.71080643369935	8.43879185257826	7.43462822763672	8.56985560833095	7.81378119121704
MAD_Dr_004_102538	2439	Dr.97474	1	1	XM_001344044.2	0	1	102677	NA	NA	NA	NA	-	NA	Dr.97474	NA	NA	NA	NA	NA	9.0566377151132	7.07681559705083	7.05528243550119	7.44294349584873	7.19967234483636	8.09275714091985	7.44294349584873	9.52943055414615	6.95419631038687	7.40514146313634	8.56224242422107	7.93663793900257	8.74483383749955	7.34872815423108	6.97727992349992	9.25856603388993	8.9901039638575	8.94251450533924	9.17242750864548	9.17990909001493	8.22881869049588	7.3037807481771	8.23601419190008	7.80413102118332
MAD_Dr_004_102557	2457	Dr.127553	0	-	-	0	1	102695	NA	NA	NA	NA	-	NA	Dr.127553	NA	NA	NA	NA	NA	10.5617652636277	7.85798099512757	8.3037807481771	8.52943055414615	8.05528243550119	9.21916852046216	8.21916852046216	11.1331422124006	7.7279204545632	8.63481105017172	10.4797802640291	10.3772105303886	10.9080172610628	9.38801728534514	8.11894107272351	9.84077792359505	10.0781508077346	9.63843591399047	9.86805085374516	9.98156728190301	9.35865120089289	8.36850646150769	9.46352437327118	8.81378119121704
MAD_Dr_004_102573	2472	Dr.140020	6	0	Dr.136000 ; Dr.130954 ; Dr.138803 ; Dr.89599 ; Dr.79229 ; Dr.137017	0	1	102710	NA	NA	NA	NA	-	NA	Dr.140020	NA	NA	NA	NA	NA	7.54303182025524	6.97727992349992	6.68650052718322	7.10328780841202	7.0389189892923	7.5077946401987	7.09803208296053	8.29920801838728	6.84549005094437	7.08746284125034	7.5077946401987	7.5077946401987	7.89481776330794	7.10852445677817	6.82017896241519	8.30149619498255	8.05528243550119	8.03342300153745	8	8.29920801838728	7.5274770060604	6.97154355395077	7.59245703726808	7.21431912080077
MAD_Dr_004_102581	2480	Dr.154449	0	-	-	0	1	102718	NA	NA	NA	NA	-	NA	Dr.154449	NA	NA	NA	NA	NA	7.78463484555752	6.97727992349992	6.94836723158468	7.40087943628218	7.06608919045777	7.65463602852797	6.91886323727459	8.06608919045777	6.94836723158468	7.05528243550119	7.68650052718322	7.876516946565	8.33091687811462	7.13442632022093	6.64385618977472	7.95710204156229	7.86418614465428	7.59245703726808	7.66177809777199	8.12412131182919	7.65463602852797	7.24792751344359	7.76487159073609	7.20945336562895
MAD_Dr_004_102583	2482	Dr.155138	0	-	-	0	1	102720	NA	NA	NA	NA	-	NA	Dr.155138	NA	NA	NA	NA	NA	7.86418614465428	6.91886323727459	7.11894107272351	7.39231742277876	7.07681559705083	7.75488750216347	7.57742882803575	8.64565843240871	7.16992500144231	7.69348695749933	8.00562454919388	7.98299357469431	8.59245703726808	7.68650052718322	7.01122725542325	7.97154355395077	7.79766152585376	7.8073549220576	7.84549005094437	7.96289600533726	7.73470962022584	7.11894107272351	7.98299357469431	7.51175265376738
MAD_Dr_004_102597	2495	OTTDART00000030738 ; OTTDART00000016045	0	1		0	1	102732	NA	NA	NA	ENSDARG00000040443	449992	NA	NA	NA	NA	zgc:103515	ZDB-GENE-041010-106	polr2i	12.2114320582988	9.41362792902417	9.67419226814568	10.2312211807112	9.53915881110803	10.8241632097442	9.84862294042934	12.6846390555808	9.07681559705083	9.73640193131829	11.8720976868079	11.7714894695006	12.1777309670333	10.3685064615077	9.21916852046216	11.7548875021635	11.6613327527952	11.0265234425198	11.8049376720519	12.0973737689902	10.963618617444	9.85330955540367	11.2775780024157	10.7151040092362
MAD_Dr_004_102600	2497	OTTDART00000033035	0	-	-	0	1	102735	NA	NA	NA	ENSDARG00000077034	-	NA	NA	NA	NA	NA	NA	NA	9.18611423954164	7.52356195605701	7.53138146051631	7.7279204545632	7.48381577726426	8.66888498426625	7.70390357344466	10.1039434298916	7.49185309632967	7.81378119121704	9.72962074355304	9.36413465500805	9.86263735755879	8.68825030913318	7.65105169117893	8.93663793900257	8.82972273508606	8.3037807481771	8.9614496943982	9.12670447284319	8.35755200461808	7.33985000288462	8.66177809777199	8.04439411935845
MAD_Dr_004_102605	2502	OTTDART00000037569	4	1	ENSDART00000015694 ; Dr.77063 ; NM_200970.1 ; OTTDART00000037568	0	1	102740	NA	NA	NA	ENSDARG00000007257	393945	NA	NA	NA	NA	RAB5A, member RAS oncogene family like	ZDB-GENE-040122-3	rab5ab	10.0491678723722	8.04439411935845	8.64385618977473	8.78135971352466	8.00562454919388	9.09539702279256	8.4898479604393	10.3049216695817	8.04984854945056	8.46964181723952	10.12153351734	9.84235034341381	10.3498340914572	9.1357092861044	8.07681559705083	10.0098286173681	9.98939449984473	9.34429590791582	9.87805091272854	10.2057932493972	9.1006623390052	8.14974711950468	9.45532722030456	9.03617361255349
MAD_Dr_004_102607	2504	OTTDART00000038296	3	1	NM_001024461.1 ; OTTDART00000038294 ; OTTDART00000038293	0	1	102742	NA	NA	NA	ENSDARG00000012592	8388607	NA	NA	NA	NA	NA	ZDB-GENE-041008-1	polr2b	7.97441458980553	6.98868468677217	6.98868468677217	7.18982455888002	7.14974711950468	7.5077946401987	7.31288295528436	8.92481250360578	7.10852445677817	7.31288295528436	8.2240016741981	7.72109918870719	8.55074678538324	7.57364718749332	7.15987133677839	8.56033283421244	7.83289001416474	7.96000193206808	8.05528243550119	8.80896417491926	7.62205181945638	7.02236781302845	7.85174904141606	7.57742882803575
MAD_Dr_004_102612	2509	OTTDART00000044786	3	1	OTTDART00000044784 ; ENSDART00000100527 ; OTTDART00000044785	0	1	102747	NA	NA	NA	ENSDARG00000079110	406281	NA	NA	NA	NA	NA	ZDB-GENE-040426-1943	cluap1	8.14210705730255	6.62935662007961	6.82017896241519	7.01680828768655	6.8008998999203	7.46352437327118	7.02236781302845	8.73809225962049	6.55458885167764	7	8.42206476617281	8.97727992349992	8.68123841177781	7.53915881110803	6.94251450533924	8.70908381255034	8.45532722030456	8.04984854945056	8.34429590791582	8.25266543245025	7.53915881110803	6.98868468677217	7.63662462054365	6.97727992349992
MAD_Dr_004_102618	2515	OTTDART00000009607	1	1	Dr.24294	0	1	102753	NA	NA	NA	ENSDARG00000068996	386920	NA	NA	NA	NA	similar to Histone H4 replacement CG3379-PC; similar to predicted protein; similar to histone cluster 1, H2bc; similar to histone cluster 1, H2bb; similar to histone cluster 2, H2be; hypothetical LOC562547; zgc:154164; zgc:165555; zgc:112234; hypothetical LOC564216; zgc:173585; histone 2, H2, like; zgc:173587; zgc:194989; zgc:171937; histone 1, H4, like; hypothetical LOC100004665; hypothetical LO…	ZDB-GENE-031118-36	hist2h2l	9.05256805080415	7.33985000288462	7.52356195605701	7.79116288855502	7.20945336562895	8.37286506011259	7.92777796208234	9.83289001416474	7.58496250072116	8.41362792902417	8.12412131182919	8.02236781302845	8.73978060977326	7.39231742277876	6.83289001416474	8.70563238736142	9.22158712126481	8.36194377373524	8.57364718749332	9.38154295118458	7.66533591718518	7.33985000288462	8.62205181945638	8.07414146275251
MAD_Dr_004_102619	2516	ENSDART00000080413	4	1	NM_213015.1 ; ENSDART00000080417 ; Dr.75732 ; OTTDART00000026042	0	1	102754	NA	NA	NA	ENSDARG00000057691	406288	NA	NA	NA	NA	splicing factor, arginine/serine-rich 1, like; splicing factor, arginine/serine-rich 1 (splicing factor 2, alternate splicing factor)	ZDB-GENE-040426-1950	srsf1a	10.3837042924741	8.35755200461808	8.88264304936184	9.36303963025651	8.60733031374961	9.78953364497036	9.05799172275918	10.9366379390026	9.01541505238669	9.04712391211403	10.4993476328766	10.3890935219045	11.3487281542311	9.9901039638575	8.4594316186373	10.1484765821783	10.2318211786574	9.50977500432694	9.98085360637974	10.9480021309777	9.62570884306447	8.71424551766612	10.1098306542788	9.34207466799914
MAD_Dr_004_102620	2517	ENSDART00000097706	6	1	ENSDART00000051184 ; OTTDART00000022300 ; Dr.76170 ; NM_201099.1 ; OTTDART00000022305 ; OTTDART00000022301	0	1	102756	NA	NA	NA	NA	-	NA	NA	NA	NA	heterogeneous nuclear ribonucleoprotein L	NA	NA	8.84705734609134	7.43045255166553	7.467605550083	7.88264304936184	7.4262647547021	7.90689059560852	7.60733031374961	9.08480838780436	7.4093909361377	7.62205181945638	8.59245703726808	8.60362634498619	9.35755200461808	8.00562454919388	7.45121111183233	9.00562454919388	8.67065624911844	8.2667865406949	8.69348695749932	9.09539702279256	8.467605550083	7.58496250072116	8.51963625284321	8.21916852046216
MAD_Dr_004_102625	2522	XM_001338327.1 ; ENSDART00000016515	0	1		0	1	102765	XM_001338327.1	XM_001338327	NA	ENSDARG00000004836	797907	NA	NA	NA	NA	similar to DnaJ (Hsp40) homolog, subfamily C, member 5	ZDB-GENE-081021-2	dnajc5ab	7.42206476617281	6.56224242422107	6.4757334309664	6.70043971814109	6.64385618977472	7.1548181090521	6.74819284958946	8.03066713624694	6.51569983828404	6.75488750216347	7.10328780841202	7.12412131182919	7.36632221424582	6.74819284958946	6.37503943134692	7.85798099512757	7.36632221424582	7.28540221886225	7.5077946401987	7.4757334309664	7.27612440527424	6.7279204545632	7.33985000288462	6.89481776330794
MAD_Dr_004_102626	2523	ENSDART00000080290	0	-	-	0	1	102766	NA	NA	NA	ENSDARG00000057593	-	NA	NA	NA	NA	NA	NA	NA	13.3534225436147	11.1699250014423	11.6411485974112	12.1037795524516	11.1234747982441	13.3702787306209	12.7203511523002	14.610592339083	12.4191701650285	12.7506023179592	14.1072170755914	13.9174653220066	14.6032786098684	13.1013191544233	11.9059510351449	13.5223363209133	13.5689061545021	12.9738767056108	13.4822407481324	13.9853082972559	13.2874238116835	12.3052067590087	13.820228833478	13.2385540170986
MAD_Dr_004_102628	2525	NM_131228.1	1	0	Dr.265	0	1	102769	NM_131228.1	NM_131228	erh	ENSDARG00000032866	30475	enhancer of rudimentary homolog (Drosophila)	NA	NA	NA	enhancer of rudimentary homolog (Drosophila)	ZDB-GENE-990415-57	erh	12.1078709142796	9.54109661534952	9.64565843240871	10.4136279290242	9.95710204156229	11.102631888855	10.2597432636908	12.8413677818823	9.78135971352466	10.4486325677306	12.0464419480073	12.3847837500934	12.702822011777	11.1836353814732	9.71596199025514	11.9225844027137	11.9749522735341	10.9244413923392	11.8113746935099	12.1389117181427	11.2360141919001	10.1363503414542	11.5877775163282	10.8423503434138
MAD_Dr_004_102633	2529	Dr.75698	1	1	ENSDART00000015372	0	1	102773	NA	NA	NA	NA	-	NA	Dr.75698	NA	NA	NA	NA	NA	17.0971371140128	15.2694189297411	15.8163837084747	16.1457132737817	15.5390679126396	16.4563223263386	15.7234343057515	17.4065621132927	15.0593233340437	15.5259489538904	17.0063918294136	17.0203723238845	17.4485761105364	16.3968221590404	15.5224895822608	17.0180045252478	16.7736028556147	16.6840363001758	17.0212077285767	17.4023875685643	16.6668481108361	15.6958671603759	16.91122812104	16.4939570571156
MAD_Dr_004_102634	2530	Dr.77929	0	-	-	0	1	102774	NA	NA	NA	NA	-	NA	Dr.77929	NA	NA	NA	ZDB-GENE-030131-2560	gas2l3	10.129283016945	7.66533591718518	7.89481776330794	8.25502856981873	8.29001884693262	8.60362634498619	8.05528243550119	10.2282174422934	7.62935662007961	8.2807707701306	9.83130724380205	9.89557528238069	10.3772105303886	8.85953478638265	7.53915881110803	10.0443941193585	10.3646818558646	9.54882190845875	10.1510165388922	10.3320365483617	9.58308276750293	8.7279204545632	9.70908381255034	8.90689059560852
MAD_Dr_004_102635	2531	Dr.79961	0	-	-	0	1	102775	NA	NA	NA	NA	-	NA	Dr.79961	wu:fd47h11	wu:fd47h11	wu:fd47h11	ZDB-GENE-030131-4662	wu:fd47h11	7.49984588708321	6.4262647547021	6.52356195605701	6.79441586635011	6.4757334309664	6.60733031374961	6.53915881110803	7.38801728534513	6.16992500144231	6.39231742277876	6.88874324889826	7.06608919045777	7.40087943628218	6.61470984411521	6.39231742277876	7.06608919045777	6.94251450533924	6.92481250360578	6.97727992349992	7.14974711950468	6.7279204545632	6.27612440527424	6.90086680798075	6.74146698640115
MAD_Dr_004_102660	2556	Dr.128580	0	-	-	0	1	102799	NA	NA	NA	NA	-	NA	Dr.128580	NA	NA	NA	NA	NA	8.61102479730735	7.02236781302845	7.467605550083	7.70390357344466	7.04984854945056	7.35314682549808	6.91886323727459	8.37068740680722	6.8703647195834	7.02790599656988	8.17492568250068	8.06608919045777	8.59618975614441	7.6724253419715	6.62205181945638	8.21916852046216	8.52356195605701	8.11634396123747	8.21674585819531	8.92332748541919	7.43462822763672	6.94251450533924	8.08746284125034	7.58496250072116
MAD_Dr_004_102662	2557	Dr.87388 ; NM_001083866.1	0	1		0	1	10280	NM_001083866.1	NM_001083866	tert	ENSDARG00000042637	796551	telomerase reverse transcriptase	Dr.87388	tert	telomerase reverse transcriptase	telomerase reverse transcriptase	ZDB-GENE-080405-1	tert	9.60547951806167	7.4262647547021	8.0389189892923	8.40087943628218	7.7279204545632	9.403012023575	8.62753388447279	10.9490971557292	7.93073733756289	8.63662462054365	9.07948478382682	8.37503943134693	9.24792751344359	8.03342300153745	7.14974711950468	9.61470984411521	9.7714894695006	9.24079133216196	9.57364718749332	10.2632692003727	8.41362792902417	7.57742882803575	8.74146698640115	8.40087943628218
MAD_Dr_004_102678	2573	Dr.149036	0	-	-	0	1	102815	NA	NA	NA	NA	-	NA	Dr.149036	NA	NA	NA	NA	NA	7.27612440527424	6.58496250072116	6.36632221424582	6.56985560833095	6.62935662007961	6.68650052718322	6.53915881110803	7.3037807481771	6.32192809488736	6.52356195605701	6.85798099512757	7.14974711950468	6.8703647195834	6.53915881110803	6.4262647547021	6.3037807481771	6.29462074889163	6.33985000288462	6.54689445988764	6.34872815423108	6.92481250360578	6.62935662007961	6.89481776330794	6.7279204545632
MAD_Dr_004_102683	2578	Dr.152528	1	0	ENSDART00000110833	0	1	102820	NA	NA	NA	NA	-	NA	Dr.152528	NA	NA	NA	NA	NA	11.4309751725881	8.97441458980553	9.28540221886225	9.90388184573618	9.70908381255034	10.3777527950222	9.54303182025524	12.2774327085901	9.30833903013941	10.0306671362469	11.1823943534045	11.5975870395862	11.7355560239115	10.5323559252888	9.40087943628218	11.7879025593914	11.6098712871788	11.0654161346765	11.1098306542788	11.5980525001616	10.5464121951194	9.55074678538324	10.7004397181411	9.75822321472672
MAD_Dr_004_102688	2583	OTTDART00000026347	4	1	ENSDART00000057192 ; Dr.32320 ; NM_214759.1 ; OTTDART00000026346	0	1	102826	NA	NA	NA	ENSDARG00000039150	406625	NA	NA	NA	NA	legumain	ZDB-GENE-021030-1	lgmn	9.22641219278879	7.45121111183233	7.59991284218713	7.80413102118332	7.7176764230664	8.13955135239879	7.7279204545632	9.51766938813381	7.3037807481771	7.60733031374961	8.77313920671969	8.81057163474115	9.27146302790437	7.81378119121704	7.3037807481771	9.17492568250068	8.35974956032233	8.69174351917128	8.90689059560852	8.97441458980553	9.09143538632361	8.12928301694497	9.14210705730255	8.57364718749332
MAD_Dr_004_102689	2584	OTTDART00000028347	3	1	Dr.91833 ; ENSDART00000064212 ; NM_001037672.1	0	1	102827	NA	NA	NA	ENSDARG00000043728	553315	NA	NA	NA	NA	zgc:123019	ZDB-GENE-051030-24	srek1ip1	10.8665062122262	8.16992500144231	8.10852445677817	8.87344411251538	8.38154295118458	9.75822321472672	8.81538329581354	10.8384160757973	7.97441458980553	8.59991284218713	10.7047682393626	10.1686721181322	10.3788367132106	8.97727992349992	8.46352437327118	11.0042204663182	10.9865531497567	10.567005370247	11.0347989625773	10.9288884393976	9.54399845013454	8.65284497300198	9.64024493622235	9.25502856981873
MAD_Dr_004_102700	2595	ENSDART00000004341	6	1	OTTDART00000025868 ; Dr.23079 ; NM_213394.1 ; OTTDART00000037589 ; Dr.149722 ; NM_001109731.1	0	1	102837	NA	NA	NA	ENSDARG00000087431	799288	NA	NA	NA	NA	glutathione S-transferase, alpha-like; zgc:173962; zgc:173961	ZDB-GENE-071004-68	zgc:173962	9.38801728534514	7.98868468677217	8.02513956227851	8.16490692667569	7.99717948093762	9.01541505238669	8.80413102118332	10.7719020806977	8.39231742277876	9.16113188298431	7.97154355395077	7.57364718749332	7.60733031374961	8.08214904135387	6.7279204545632	9.57553924683453	9.21795769786411	8.93369065495223	8.91288933622996	9.77807712953536	8.91587937883577	8.06608919045777	9.13699111208023	8.70735913208088
MAD_Dr_004_102701	2596	ENSDART00000022830	1	0	NM_212809.2	0	1	10284	NA	NA	NA	ENSDARG00000002021	403051	NA	NA	NA	NA	phosphorylase, glycogen; brain	ZDB-GENE-040928-2	pygb	10.1984450414524	7.6724253419715	8.05799172275918	8.34872815423108	7.74819284958946	8.72451385311995	8.5352753766208	10.9893944998447	7.876516946565	8.56033283421244	10.2550285698187	10.2045711442492	10.9708249013626	9.24674059849314	8.01680828768655	10.477252323938	10.4288835520102	10.0230612497353	10.4450148458684	10.4993476328766	9.4594316186373	8.53138146051631	9.82177398197057	9.18858884570735
MAD_Dr_004_102702	2597	ENSDART00000053138	0	-	-	0	1	102840	NA	NA	NA	ENSDARG00000036575	-	NA	NA	NA	NA	NA	ZDB-GENE-140106-25	zmp:0000001065	7.3037807481771	6.65105169117893	6.71424551766612	7.08214904135387	6.75488750216347	6.91886323727459	6.95419631038687	7.62935662007961	6.5077946401987	6.62935662007961	7.38370429247405	7.39231742277876	7.76155123244448	6.86418614465428	6.77478705960117	7.66888498426625	7.65463602852797	7.42206476617281	7.53138146051631	7.94836723158468	7.03342300153745	6.55458885167764	7.32192809488736	7.02236781302845
MAD_Dr_004_102706	2601	OTTDART00000026613	0	-	-	0	1	102845	NA	NA	NA	ENSDARG00000042993	65223	NA	NA	NA	NA	trypsin	ZDB-GENE-010131-7	try	10.632995197143	8.31741261376487	8.96000193206808	9.28193002695544	8.30833903013941	10.0035179121086	9.18239435340453	11.3370643386847	8.66533591718518	9.23840473932508	10.9808536063797	10.4584066132365	11.377481688183	10.2395985292491	8.93957921431469	10.0993478104032	10.3674147512468	9.82017896241519	10.2842457498297	10.8587580999354	9.61930295541569	8.4594316186373	9.96578428466209	9.67065624911844
MAD_Dr_004_102714	2607	ENSDART00000108895	3	1	Dr.120908 ; Dr.126607 ; NM_001025176.3	0	1	102855	NA	NA	NA	ENSDARG00000077587	100334933	NA	NA	NA	NA	NA	NA	NA	9.62296694479051	7.78135971352466	7.74819284958946	8.47775826644389	7.68650052718322	7.83920378809694	7.2336196767597	8.4797802640291	6.74146698640115	7.20945336562895	9.58025856749979	9.37937836707126	9.97441458980553	8.62570884306447	7.76487159073609	8.97154355395077	8.76155123244448	8.33762190199251	8.88569637333939	9.14210705730255	9.08347932733184	7.96000193206808	9.4898479604393	9.14974711950468
MAD_Dr_004_102724	2616	XM_001334404.2	2	1	Dr.150912 ; ENSDART00000098209	0	1	102866	XM_001334404.2	XM_001334404	NA	NA	-	NA	NA	NA	NA	NA	NA	NA	7.5077946401987	6.5077946401987	6.6724253419715	7.13442632022093	6.82017896241519	6.97727992349992	6.98868468677217	8.07948478382682	6.8703647195834	7.11894107272351	7.75488750216347	7.56224242422107	8.17990909001493	7.22881869049588	6.876516946565	7.82017896241519	7.76155123244448	7.57364718749332	7.60733031374961	8.09803208296053	7.2807707701306	6.82017896241519	7.7279204545632	7.21431912080077
MAD_Dr_004_102725	2617	XM_689974.3 ; Dr.118007 ; ENSDART00000075170	9	1	OTTDART00000038851 ; OTTDART00000038686 ; Dr.13764 ; OTTDART00000038853 ; OTTDART00000038855 ; OTTDART00000038852 ; OTTDART00000038854 ; OTTDART00000038850 ; OTTDART00000038685	0	1	102867	XM_689974.3	XM_689974	NA	ENSDARG00000075421	566690	NA	Dr.118007	NA	NA	NA	ZDB-GENE-081104-345	pttg1	11.2650289424582	8.3151495622563	9.29001884693262	9.4655664048094	8.67948009950545	9.87574935142005	8.92184093707449	11.8253563414793	8.92035285541508	9.42836017270429	11.256503567433	11.4419067045422	12.0968798363038	10.6878130625649	8.94251450533924	10.7706638929168	11.0940776856719	9.92629599478111	10.8634119589416	11.4762399063239	9.84235034341381	8.77478705960117	10.4802853209364	9.69348695749932
MAD_Dr_004_102729	2621	XM_001922995.1 ; XM_001922993.1	0	1		0	1	102871	XM_001922995.1	XM_001922995	NA	ENSDARG00000090152	-	NA	NA	NA	NA	NA	NA	NA	9.68035952351371	7.6724253419715	7.74146698640115	8.10328780841202	7.78790255939143	9.46250227259726	8.67948009950545	10.7490313820402	8.33985000288462	8.70735913208088	10.8734441125154	10.581200581925	10.9925843440058	9.50084187955693	8.60547951806167	9.52356195605701	9.28771237954945	8.91737207947684	9.60733031374961	9.7797193551434	8.79603960882977	7.82654848729092	8.89330153086056	8.66177809777199
MAD_Dr_004_102733	2625	XM_001921065.1	2	0	ENSDART00000024676 ; ENSDART00000097249	0	1	102875	XM_001921065.1	XM_001921065	NA	NA	-	NA	NA	NA	NA	NA	NA	NA	7.76155123244448	6.74146698640115	6.7279204545632	7.03342300153745	6.82017896241519	7.2336196767597	7.15987133677839	8.53332973230583	6.86418614465428	7.03342300153745	7.8856963733394	7.41362792902417	8.28540221886225	7.16490692667569	6.70043971814109	7.93663793900257	7.28540221886225	7.35755200461808	7.4594316186373	8.02236781302845	7.38370429247405	6.90689059560852	7.74146698640115	7.08214904135387
MAD_Dr_004_102737	2628	XM_688678.3 ; OTTDART00000042028	1	0	ENSDART00000104268	0	1	10288	XM_688678.3	XM_688678	NA	ENSDARG00000057255	565399	NA	NA	NA	NA	NA	ZDB-GENE-060810-98	emc1	7.86727873970966	6.64385618977472	6.62935662007961	7.04984854945056	6.93073733756289	7.22881869049588	6.94836723158468	8.07681559705083	6.81378119121704	6.83920378809694	7.35755200461808	7.1548181090521	7.62205181945638	6.76155123244448	6.58496250072116	8.09803208296053	7.66533591718518	7.58496250072116	7.68650052718322	7.69696752623429	7.4757334309664	6.76818432477693	7.61470984411521	7.17990909001493
MAD_Dr_004_102738	2629	NM_199957.1	2	0	ENSDART00000061958 ; Dr.78109	0	1	102880	NM_199957.1	NM_199957	ppial	ENSDARG00000042247	335519	peptidylprolyl isomerase A, like	NA	NA	NA	peptidylprolyl isomerase A, like	ZDB-GENE-030131-7459	ppiab	15.363809656272	13.6729777389001	14.4470186341906	14.6859532848139	13.789992055727	15.3264645990159	14.6798374301643	15.7641459150634	13.9673163343857	14.8020114142775	15.7048357695676	15.5599446396986	16.047635173725	15.4280984118325	13.9685768019254	15.7913918534438	15.6467836918378	15.2209072995099	15.4634924435836	16.1471055294989	15.2332077189284	14.0629736718972	15.5684311931675	14.9753554048644
MAD_Dr_004_102748	2639	NM_001080627.1 ; Dr.122598	0	1		0	1	10289	NM_001080627.1	NM_001080627	zgc:158458	ENSDARG00000063706	791145	zgc:158458	Dr.122598	zgc:158458	zgc:158458	zgc:158458	ZDB-GENE-070112-622	pde8a	7.90689059560852	6.70043971814109	6.93663793900257	7.29001884693262	6.7279204545632	7.56605403817109	7.03342300153745	9.06608919045777	7.01122725542325	7.38801728534513	8.4093909361377	8.27146302790437	8.8008998999203	7.83289001416474	6.876516946565	7.94836723158468	8.17990909001493	7.53915881110803	7.80413102118332	8.69870466677034	7.21916852046216	6.83289001416474	7.40087943628218	7.0389189892923
MAD_Dr_004_102751	2642	Dr.91307	0	-	-	0	1	102892	NA	NA	NA	NA	-	NA	Dr.91307	im:7153242	im:7153242	im:7153242	NA	NA	7.36632221424582	6.43462822763672	6.31288295528436	6.56224242422107	6.45121111183233	6.4594316186373	6.13955135239879	6.54689445988764	6.02236781302845	6.04439411935845	6.20945336562895	6.62935662007961	6.4093909361377	6.2667865406949	6.36632221424582	7.57742882803575	7.40087943628218	6.88264304936184	7.06608919045777	7.31741261376487	7.17990909001493	6.75488750216347	7.08746284125034	6.61470984411521
MAD_Dr_004_102759	2650	ENSDART00000011416	0	-	-	0	1	1029	NA	NA	NA	ENSDARG00000013892	-	NA	NA	NA	NA	NA	NA	NA	8.11894107272351	6.77478705960117	7.3264294871223	7.29462074889163	7.10328780841202	7.39231742277876	7.11894107272351	8.2807707701306	7.1548181090521	7.27612440527424	7.71080643369935	7.65105169117893	8.29920801838728	7.45121111183233	6.93073733756289	8.4594316186373	8.11894107272351	7.80413102118332	7.85174904141606	8.23122118071119	7.8073549220576	7.19967234483636	7.78135971352466	7.35755200461808
MAD_Dr_004_102760	2651	NM_001001889.1	2	1	Dr.29035 ; ENSDART00000081675	0	1	10290	NM_001001889.1	NM_001001889	ctnnb2	ENSDARG00000023472	324004	catenin, beta 2	NA	NA	NA	catenin, beta 2; catenin (cadherin-associated protein), beta 1	ZDB-GENE-040426-2575	ctnnb2	14.3207300479878	11.3404064908533	12.3672782293597	12.4337158306884	11.6873756834375	12.7976615258538	11.8340759534349	14.6363414004087	11.5859014496908	12.1044349505508	13.9539235977984	14.1016064171651	14.7108602324815	13.0100909653078	11.5122466428292	13.8001921264691	14.1702380523366	12.9790678714805	13.5882461520448	14.4826819296429	12.9016211583461	11.8830250684402	13.5846689538015	12.8271441909843
MAD_Dr_004_102772	2663	Dr.122986	1	0	Dr.152255	0	1	102910	NA	NA	NA	ENSDARG00000074533	-	NA	Dr.122986	NA	NA	NA	NA	NA	8.58496250072116	6.65821148275179	6.88874324889826	7.10852445677817	6.94251450533924	7.7176764230664	7.16490692667569	9.19721669311005	6.95419631038687	7.34872815423108	7.64385618977472	7.83605035505807	7.86418614465428	7.19967234483636	6.4757334309664	8.71424551766612	8.55458885167764	8.11113567023471	8.37068740680722	8.67065624911844	7.95419631038687	7.12928301694497	7.69696752623429	7.38370429247405
MAD_Dr_004_102774	2665	Dr.126081	3	0	ENSDART00000028008 ; NM_199646.1 ; Dr.77196	0	1	102912	NA	NA	NA	NA	-	NA	Dr.126081	NA	NA	NA	NA	NA	7.82017896241519	6.58496250072116	6.73470962022584	6.93663793900257	6.83920378809694	7.15987133677839	6.69348695749933	8.49185309632967	6.68650052718322	7.0389189892923	9.02236781302845	8.79603960882977	9.39016895620018	8.04439411935845	7.35755200461808	7.81378119121704	7.62205181945638	7.46352437327118	7.52356195605701	7.82017896241519	7.37503943134692	6.8073549220576	7.55074678538324	7.07681559705083
MAD_Dr_004_102785	2675	Dr.131541	0	-	-	0	1	102921	NA	NA	NA	NA	-	NA	Dr.131541	NA	NA	NA	NA	NA	7.54689445988764	6.56224242422107	6.79441586635011	6.74819284958946	6.57742882803575	7.29001884693262	6.78135971352466	8.22641219278879	6.5077946401987	6.90086680798075	8.467605550083	7.86418614465428	8.2667865406949	7.53915881110803	6.97727992349992	7.28540221886225	7.28540221886225	7.14974711950468	7.467605550083	7.79116288855502	6.68650052718322	6.467605550083	6.91886323727459	6.90689059560852
MAD_Dr_004_102790	2679	Dr.132103	0	-	-	0	1	102926	NA	NA	NA	NA	-	NA	Dr.132103	NA	NA	NA	NA	NA	9.00281501560705	7.45121111183233	7.57742882803575	8.10590850857116	7.57364718749332	8.37286506011259	7.8008998999203	9.17492568250068	7.49984588708321	7.72109918870719	9.01820017881323	8.71424551766612	9.49385544924082	8.12928301694497	7.467605550083	9.29806256771902	8.94397991434374	8.73301532168596	8.83605035505807	9.37068740680722	8.71424551766612	8.0389189892923	9	8.10852445677817
MAD_Dr_004_102792	2681	Dr.133363	0	-	-	0	1	102928	NA	NA	NA	NA	-	NA	Dr.133363	NA	NA	NA	NA	NA	7.64385618977472	8.50581155391959	6.71424551766612	7.61470984411521	8.25266543245025	8.5077946401987	8.403012023575	8.08214904135387	7.17990909001493	7.53138146051631	7.8008998999203	7.57742882803575	7.53138146051631	6.65821148275179	7.98584193700334	8.92481250360578	7.33985000288462	8.38370429247405	8.11894107272351	7.8073549220576	8.2644426002266	7.68650052718322	8.51372759595244	7.87344411251538
MAD_Dr_004_102794	2683	OTTDART00000036675	3	0	ENSDART00000074256 ; Dr.132394 ; NM_001077579.1	0	1	10293	NA	NA	NA	ENSDARG00000052423	570218	NA	NA	NA	NA	myosin phosphatase, target subunit 2	ZDB-GENE-010724-11	ppp1r12c	9.57175264350355	7.16992500144231	7.60733031374961	7.91886323727459	7.59245703726808	8.58120058192496	7.74819284958946	10.5240519187178	7.52356195605701	8.0389189892923	9.4898479604393	9.98299357469431	10.3476213685681	8.55266909751427	7.5352753766208	9.39660478118186	9.54592976908547	8.64745842645492	8.93957921431469	9.8376279331714	8.7176764230664	7.88874324889826	8.71424551766612	8.4178525148859
MAD_Dr_004_102826	2711	OTTDART00000026372	0	-	-	0	1	102959	NA	NA	NA	ENSDARG00000001162	556290	NA	NA	NA	NA	hypothetical LOC556124; matrin 3-like	ZDB-GENE-030616-40	matr3l1.1	8.89178370321831	6.93073733756289	7.24792751344359	7.24792751344359	7.26209484537018	7.77807712953536	7.40087943628218	9.13699111208023	7.28540221886225	7.76487159073609	8.4797802640291	8.79441586635011	9.04984854945056	7.68299458368168	7.39231742277876	9.2807707701306	8.98299357469431	8.98584193700334	8.94104760634058	8.90388184573618	8.42836017270429	7.49585502688717	8.4093909361377	8.01122725542325
MAD_Dr_004_102835	2720	OTTDART00000036683	4	1	ENSDART00000083070 ; Dr.79834 ; NM_001089394.1 ; OTTDART00000036679	0	1	102967	NA	NA	NA	ENSDARG00000059634	561938	NA	NA	NA	NA	zgc:163086	ZDB-GENE-030131-9745	thumpd3	7.44294349584873	6.4757334309664	6.3037807481771	6.61470984411521	6.5077946401987	7.39660478118186	7.15987133677839	9.19475685442225	6.74146698640115	7.20945336562895	8.61102479730735	8.15987133677839	8.94251450533924	7.24317398347295	6.86418614465428	7.58871463558226	7.10852445677817	7.07681559705083	7.17990909001493	7.54689445988764	6.97727992349992	6.53915881110803	7.12928301694497	6.62935662007961
MAD_Dr_004_102836	2721	OTTDART00000039170	1	1	OTTDART00000039169	0	1	102968	NA	NA	NA	ENSDARG00000039892	554143	NA	NA	NA	NA	zgc:112267	ZDB-GENE-050522-450	gnpnat1	7.43879185257826	6.62935662007961	6.43462822763672	6.57742882803575	6.59991284218713	6.69348695749933	6.5077946401987	7.62935662007961	6.28540221886225	6.58496250072116	7.10852445677817	6.8073549220576	7.09803208296053	6.53915881110803	6.44294349584873	7.48381577726426	7.11374216604919	7.16992500144231	7.2807707701306	7.36632221424582	6.79441586635011	6.59245703726808	6.93073733756289	6.76818432477693
MAD_Dr_004_102838	2723	OTTDART00000042174	1	0	Dr.79490	0	1	102970	NA	NA	NA	ENSDARG00000090634	387006	NA	NA	NA	NA	NA	ZDB-GENE-031118-211	si:dkey-226k3.4	10.9121408562957	8.87190523765919	9.57742882803575	9.85798099512757	8.88569637333939	10.3072008091408	9.46454575033394	11.4625022725973	9.24555270625568	9.82097669262124	11.1922928144708	10.9454438363779	11.5648639902269	10.3695973462787	9.11634396123747	10.9236988832951	11.2233984147116	10.4470832262097	10.8811139606751	11.5653401272085	10.3728650601126	9.19475685442225	10.7125270004398	10.1085244567782
MAD_Dr_004_102841	2726	OTTDART00000044752	1	1	XM_001339226.2	0	1	102974	NA	NA	NA	ENSDARG00000062576	-	NA	NA	NA	NA	NA	ZDB-GENE-091118-112	rab9b	7.93957921431469	6.93073733756289	6.82017896241519	7.07681559705083	6.74146698640115	7.68650052718322	7.10852445677817	8.319672120947	6.6724253419715	7.24792751344359	7.90388184573618	7.85798099512757	8.21674585819531	7.22881869049588	6.59991284218713	7.78790255939143	7.88264304936184	7.46352437327118	7.62205181945638	7.99435343685886	7.63662462054365	6.85798099512757	7.6724253419715	7.40087943628218
MAD_Dr_004_102842	2727	OTTDART00000045030	1	1	OTTDART00000028842	0	1	102975	NA	NA	NA	ENSDARG00000057494	553325	NA	NA	NA	NA	NA	ZDB-GENE-030131-6849	ptcd3	8.85486838326024	7.35755200461808	7.49185309632967	7.67948009950545	7.51569983828404	8	7.64745842645492	9.39446269461032	7.29462074889163	7.71424551766612	8.69870466677034	8.58871463558226	9.25266543245025	7.91288933622996	7.32192809488736	8.95564990752837	8.61838550225861	8.44294349584873	8.67595703294175	9.04439411935845	8.28540221886225	7.61470984411521	8.56605403817109	7.93663793900257
MAD_Dr_004_102845	2730	OTTDART00000036133	2	0	NM_200300.1 ; Dr.15182	0	1	102978	NA	NA	NA	ENSDARG00000007359	393270	NA	NA	NA	NA	zgc:56596	ZDB-GENE-040426-1089	zgc:56596	9.4262647547021	7.72109918870719	8.13699111208023	8.41574176829009	7.70735913208088	9.01959072835788	8.41996017784789	10.3837042924741	8.15228484230658	8.54109661534952	9.80251636512122	9.69522829149575	10.3487281542311	8.98584193700334	7.76155123244448	9.23242092717608	9.27961058105248	8.63299519714296	9.07414146275251	9.61378946447258	8.73470962022584	7.87344411251538	9.19229281447077	8.41362792902417
MAD_Dr_004_102846	2731	ENSDART00000061761	3	0	XM_001331555.2 ; Dr.115204 ; NM_200851.1	0	1	102979	NA	NA	NA	ENSDARG00000079495	-	NA	NA	NA	NA	zgc:77869	NA	NA	10.6156296369681	9.13442632022093	9.24792751344359	9.66088727030257	9.09539702279256	9.59525748144904	9.11113567023471	10.8364449113414	8.33539035469392	9.15860968821448	10.9454438363779	10.5127404628035	10.9929383361658	9.4178525148859	9.18239435340453	10.9729797860663	10.8237652797897	10.4335854411505	10.7444134105577	10.9943534368589	10.9461752407236	9.70217268536555	11.1296050111525	10.7768442324022
MAD_Dr_004_102857	2741	Dr.86413	1	0	Dr.128739	0	1	102992	NA	NA	NA	NA	-	NA	Dr.86413	NA	NA	NA	NA	NA	11.4356702609366	8.70735913208088	8.98013957763916	9.63117705570398	9.17617314910749	10.1623913287569	9.32418054661874	11.9762060901486	8.76155123244448	9.4178525148859	11.2131042196419	11.2294196882304	12.0365170704865	10.1510165388922	8.90388184573618	11.6031626795344	11.5989829710361	10.9083926207737	11.3379006028609	11.9117664706596	10.4040771362412	9.39446269461032	10.7359790396134	10.0272148851598
MAD_Dr_004_102876	2759	Dr.123160	0	-	-	0	1	103012	NA	NA	NA	NA	-	NA	Dr.123160	NA	NA	NA	NA	NA	8.24792751344359	6.97727992349992	6.91886323727459	7.28540221886225	6.96578428466209	7.01680828768655	6.55458885167764	8.02513956227851	6.72109918870719	7.04439411935845	7.8703647195834	7.81057163474115	8.26209484537018	7.39231742277876	6.63662462054365	8.07414146275251	8.19475685442225	7.68650052718322	7.6724253419715	8.68299458368168	7.23840473932508	6.88264304936184	7.65821148275179	7.2667865406949
MAD_Dr_004_102891	2774	Dr.134525	0	-	-	0	1	103026	NA	NA	NA	NA	-	NA	Dr.134525	NA	NA	NA	NA	NA	10.0091287895393	7.30833903013941	7.59991284218713	8.11634396123747	7.81057163474115	8.51372759595244	7.7279204545632	10.5420645422834	7.59991284218713	7.96578428466209	9.44190670454224	9.29462074889163	10.1636496760158	7.96578428466209	7.2045711442492	9.58120058192496	9.45018024716475	8.94104760634058	9.44708322620965	9.73386271967854	8.90086680798075	8.00562454919388	9.26091953366291	8.44708322620965
MAD_Dr_004_102906	2788	ENSDART00000109710	2	1	Dr.103454 ; XM_689606.3	0	1	10304	NA	NA	NA	ENSDARG00000077987	566334	NA	NA	NA	NA	similar to zinc finger protein 406	ZDB-GENE-130204-2	zfat	7.33539035469393	6.4093909361377	6.55458885167764	6.68650052718322	6.64385618977472	6.78135971352466	6.5077946401987	7.57364718749332	6.35755200461808	6.467605550083	7.33091687811462	7.22881869049588	7.75822321472672	6.75488750216347	6.37503943134692	7.4757334309664	7.22881869049588	7.19967234483636	7.43462822763672	7.52356195605701	7.15987133677839	6.6724253419715	7.29462074889163	6.78135971352466
MAD_Dr_004_102916	2796	OTTDART00000023114	4	1	Dr.88335 ; XM_001920168.1 ; ENSDART00000108661 ; ENSDART00000108484	0	1	103049	NA	NA	NA	ENSDARG00000093281	-	NA	NA	NA	NA	NA	ZDB-GENE-060526-121	nipbla	8.54689445988764	7.12412131182919	7.37937836707126	7.44294349584873	7.467605550083	7.96578428466209	7.56224242422107	9.05528243550119	7.11894107272351	7.62935662007961	8.49984588708321	8.31288295528435	9.01959072835788	7.78135971352466	7.21916852046216	9.0389189892923	8.4241662888181	8.46352437327118	8.35314682549808	8.87958324961278	7.99435343685886	7.2667865406949	8.35974956032233	7.84235034341381
MAD_Dr_004_102918	2797	OTTDART00000024104	1	1	OTTDART00000024103	0	1	103050	NA	NA	NA	ENSDARG00000010442	393996	NA	NA	NA	NA	NA	ZDB-GENE-040426-1277	rnf11a	10.2467405984931	7.98868468677217	8.56795607541547	8.89784545600551	8.19229281447077	8.73301532168596	8.13699111208023	10.0430272835945	7.85798099512757	8.38370429247405	10.0967151544885	9.72280753116955	10.5877775163282	9.18611423954164	8.12670447284319	9.67065624911844	9.95855271543101	9.33427328530719	9.79197682089869	10.1959872980285	9.27844945822048	8.23840473932508	9.56224242422107	9.00562454919388
MAD_Dr_004_102919	2798	OTTDART00000024749	1	1	XM_704577.2	0	1	103051	NA	NA	NA	ENSDARG00000097740	192341	NA	NA	NA	NA	transcription elongation factor B (SIII), polypeptide 2 (18kD, elongin B)	ZDB-GENE-020415-1	tceb2	7.83289001416474	6.83289001416474	7.16992500144231	7.06069593168755	6.97154355395077	7.51569983828404	7.19967234483636	8.75488750216347	7.14974711950468	7.43462822763672	8.1873520732005	7.57364718749332	8.2644426002266	7.5077946401987	6.90689059560852	7.90989308377004	7.84549005094437	7.97441458980553	7.92481250360578	8.17990909001493	7.33985000288462	6.83289001416474	7.56224242422107	7.21916852046216
MAD_Dr_004_102921	2800	OTTDART00000026074	1	0	ENSDART00000046050	0	1	103053	NA	NA	NA	ENSDARG00000031981	393787	NA	NA	NA	NA	6-pyruvoyl-tetrahydropterin synthase/dimerization cofactor of hepatocyte nuclear factor 1 alpha (TCF1)	ZDB-GENE-040426-1787	pcbd1	12.0464419480073	9.60917873814198	10.3966047811819	10.5627194270493	9.71080643369935	10.8328900141647	9.94251450533924	12.3503867423128	9.62753388447279	10.3912435894274	12.115693952197	11.8161836814323	12.5035773187027	11.0406322005623	9.64024493622235	12.3272719368052	12.4481163054095	11.7062801588492	12.3769393216198	12.8925428166486	11.2588604314098	9.89405984627402	11.6553071015105	11.0361736125535
MAD_Dr_004_102923	2802	OTTDART00000026679	1	1	OTTDART00000026677	0	1	103055	NA	NA	NA	ENSDARG00000054191	406696	NA	NA	NA	NA	NA	ZDB-GENE-040426-2711	pgk1	10.4491486453754	8.59245703726808	8.91288933622996	9.4093909361377	8.89481776330794	9.68299458368168	9.12412131182919	10.977995368613	8.55458885167764	9.07414146275251	10.4584066132365	9.92035285541508	10.8936807383909	9.54109661534952	8.46352437327118	10.5439984501345	10.2502984179063	10.2008986050384	10.3559016383284	10.9614496943982	9.84156434773057	8.7279204545632	10.2443638351205	9.4594316186373
MAD_Dr_004_102927	2806	NM_212706.1 ; Dr.79316	3	1	ENSDART00000062339 ; ENSDART00000101718 ; OTTDART00000037801	0	1	10306	NM_212706.1	NM_212706	cul5	ENSDARG00000069742	327215	cullin 5	Dr.79316	cul5	cullin 5	cullin 5	ZDB-GENE-030131-5426	cul5a	8.45532722030456	6.62935662007961	6.96000193206808	6.91886323727459	6.96578428466209	7.4178525148859	6.59245703726808	8.85642552862553	6.52356195605701	7.17990909001493	8.06608919045777	8.4594316186373	8.38801728534514	7.29920801838728	6.68650052718322	8.64745842645492	8.57364718749332	7.98299357469431	8.14720492494223	8.41362792902417	7.78135971352466	7.17492568250068	8.01680828768655	7.23840473932508
MAD_Dr_004_102928	2807	OTTDART00000035272	0	-	-	0	1	103060	NA	NA	NA	ENSDARG00000041350	-	NA	NA	NA	NA	NA	NA	NA	10.6768386064742	8.48784003382305	9.4093909361377	9.35755200461808	8.61286849729104	10.1674181458317	9.35093918154643	10.8309112797428	8.876516946565	9.61838550225861	10.8205778826558	10.3685064615077	10.9087678828492	10.0768155970508	8.66533591718518	10.8257538328831	10.7431513941125	10.171802288683	10.8494051009478	11.2215871212648	9.59058704991503	8.46352437327118	9.9614496943982	9.59525748144904
MAD_Dr_004_102940	2817	ENSDART00000103399	7	1	ENSDART00000080053 ; ENSDART00000101130 ; Dr.152401 ; XM_001918453.1 ; OTTDART00000036290 ; Dr.78542 ; NM_001008591.1	0	1	103072	NA	NA	NA	ENSDARG00000070449	494048	NA	NA	NA	NA	zgc:101855; hypothetical protein LOC100149360	ZDB-GENE-041212-12	tspan5b	9.65642486327778	7.58496250072116	8.08746284125034	8.25974326369078	7.95419631038687	8.36632221424582	7.876516946565	9.88417051910844	7.50382573799575	8.08214904135387	9.36959734627868	9.06204613772049	10.0126245388651	8.76983784362944	7.44294349584873	9.69522829149575	9.9469062744564	9.07815080773465	9.79928162152192	10.2597432636908	9.22761594341422	8.35755200461808	9.37286506011259	8.73131903102506
MAD_Dr_004_102943	2819	NM_001039988.1	2	0	ENSDART00000077383 ; OTTDART00000022954	0	1	103078	NM_001039988.1	NM_001039988	zgc:114169	ENSDARG00000055070	664759	zgc:114169	NA	NA	NA	zgc:114169	ZDB-GENE-050913-112	zgc:114169	9.71681946132995	7.60733031374961	8.09275714091985	8.18487534290828	7.67595703294175	9.10590850857116	8.12412131182919	10.8849336479498	7.77807712953536	8.65105169117893	10.1978309980122	10.0814834380937	10.595257481449	9.39981195932569	8.06069593168755	8.80413102118332	8.97871045910636	8.43879185257826	8.78463484555752	9.43879185257826	8.70735913208088	7.68650052718322	8.97441458980553	8.3264294871223
MAD_Dr_004_102944	2820	XM_001920306.1 ; Dr.140986	0	1		0	1	10308	XM_001920306.1	XM_001920306	NA	NA	-	NA	Dr.140986	NA	NA	NA	NA	NA	8.11894107272351	6.79441586635011	7.1548181090521	7.33091687811462	7.01122725542325	7.4262647547021	7.15987133677839	8.91288933622996	6.82017896241519	7.21431912080077	8.50382573799575	8.38801728534514	8.99435343685886	7.70390357344466	7.01122725542325	7.81057163474115	7.67948009950545	7.61102479730735	7.68999797141945	7.91886323727459	7.63299519714296	6.876516946565	7.88874324889826	7.24317398347295
MAD_Dr_004_102946	2822	XM_001918756.1	1	1	NM_130919.1	0	1	103084	XM_001918756.1	XM_001918756	NA	NA	-	NA	NA	NA	NA	NA	NA	NA	8.27146302790437	6.93663793900257	7.3037807481771	7.51963625284321	7.02236781302845	7.65821148275179	7.12928301694497	8.59245703726808	7.09803208296053	7.57364718749332	7.83605035505807	8.13442632022093	8.81698362325538	7.4093909361377	6.71424551766612	8.60362634498619	8.45532722030456	8.01680828768655	8.26209484537018	8.94836723158468	7.76487159073609	7.03342300153745	8.12928301694497	7.8008998999203
MAD_Dr_004_102951	2826	NM_001037123.1	2	1	Dr.14498 ; OTTDART00000040966	0	1	103089	NM_001037123.1	NM_001037123	zgc:123253	ENSDARG00000058962	641329	zgc:123253	NA	NA	NA	zgc:123253	ZDB-GENE-051030-63	txnl4b	12.2567983860794	9.3264294871223	10.0781508077346	10.4439795426013	9.99929538702341	10.8407779235951	9.61654884377899	12.6627796216171	9.50581155391959	10.1006623390052	11.9329528921947	12.1910592145317	12.3936585914548	10.806549621986	9.64024493622235	11.6254805504711	11.6891244049133	10.8392037880969	11.721740054213	12.158294103604	11.0751448440663	10.047123912114	11.5230718269404	10.827739648807
MAD_Dr_004_102953	2828	NM_001030000.1 ; OTTDART00000026703	1	1	ENSDART00000020174	0	1	103090	NM_001030000.1	NM_001030000	dynll2b	ENSDARG00000005172	572690	dynein, light chain, LC8-type 2b	NA	NA	NA	dynein light chain 2, like; dynein light chain 2	ZDB-GENE-050320-132	dynll2b	10.4241662888181	7.60362634498619	8.09803208296053	8.24555270625568	8.13955135239879	8.9614496943982	8.01680828768655	11.0887882387169	7.59245703726808	8.47167521439204	10.7809497987497	10.7052003780631	11.0801513096141	9.283088353024	8.13955135239879	9.95346896222885	10.120237877342	9.40832974076739	10.0484868739923	10.0728025345442	9.04302728359455	8.20945336562895	9.61102479730735	8.59991284218713
MAD_Dr_004_102954	2829	NM_001037672.1	3	1	Dr.91833 ; ENSDART00000064212 ; OTTDART00000028347	0	1	103091	NM_001037672.1	NM_001037672	zgc:123019	ENSDARG00000043728	553315	zgc:123019	NA	NA	NA	zgc:123019	ZDB-GENE-051030-24	srek1ip1	10.4701504352744	7.93073733756289	7.79441586635011	8.58308276750293	8.25502856981873	9.53915881110803	8.65642486327778	10.4817994316658	7.8073549220576	8.48381577726426	10.539158811108	9.88569637333939	10.1472049249422	8.72451385311995	8.25738784269265	10.7142455176661	10.6934869574993	10.3982092614669	10.8447057644119	10.6768386064742	9.38370429247405	8.39231742277876	9.4655664048094	8.97441458980553
MAD_Dr_004_102955	2830	NM_001004011.1	1	1	Dr.88725	0	1	103092	NM_001004011.1	NM_001004011	zgc:100795	ENSDARG00000036775	445510	zgc:100795	NA	NA	NA	zgc:100795	ZDB-GENE-040822-45	dtd2	8.51569983828404	6.85798099512757	7.06608919045777	7.36632221424582	6.91886323727459	7.71424551766612	7.25738784269265	9.46147944728616	6.96578428466209	7.40087943628218	9.0389189892923	8.59618975614441	9.3037807481771	8	7.04439411935845	8.13955135239879	8.25266543245025	7.81378119121704	8.31288295528435	8.74819284958946	7.76155123244448	6.93073733756289	7.95419631038687	7.52356195605701
MAD_Dr_004_102960	2835	Dr.81749	0	-	-	0	1	103097	NA	NA	NA	NA	-	NA	Dr.81749	NA	NA	NA	NA	NA	8.85174904141606	6.59991284218713	6.96578428466209	6.89481776330794	7.00562454919388	7.10852445677817	6.65821148275179	8.09275714091985	6.6724253419715	6.91886323727459	7.54689445988764	7.49185309632967	7.52356195605701	6.59991284218713	6.64385618977472	8.27379559921426	8.37068740680722	7.78135971352466	8.25266543245025	7.98868468677217	7.63299519714296	7.02236781302845	8.07681559705083	7.52356195605701
MAD_Dr_004_102966	2840	Dr.84616	1	1	ENSDART00000100135	0	1	103101	NA	NA	NA	NA	-	NA	Dr.84616	si:ch211-218c6.8	si:ch211-218c6.8	si:ch211-218c6.8	NA	NA	10.4252159032994	8.07681559705083	8.61838550225861	8.75822321472672	8.23601419190008	9.60547951806167	9.0389189892923	11.2641493397233	8.43045255166553	9.26209484537018	10.116993677547	9.90538700501813	10.1006623390052	8.95128471496697	7.79441586635011	10.410451351504	10.3140167039014	9.79279029430106	10.3241805466187	10.5483402876761	9.41574176829009	8.319672120947	9.65105169117893	9.26091953366291
MAD_Dr_004_102968	2842	Dr.86824	3	0	ENSDART00000065643 ; Dr.91899 ; NM_001135135.1	0	1	103103	NA	NA	NA	NA	-	NA	Dr.86824	NA	NA	NA	NA	NA	7.85174904141606	6.75488750216347	6.89481776330794	6.93073733756289	6.82017896241519	7.63662462054365	7.11894107272351	8.7714894695006	6.99435343685886	7.3264294871223	7.83289001416474	8.07146236255662	8.29462074889163	7.64745842645492	6.69348695749933	7.68650052718322	7.53915881110803	7.62205181945638	7.4594316186373	7.96866679319521	7.27612440527424	6.8703647195834	7.40514146313634	7.16490692667569
MAD_Dr_004_102983	2855	Dr.121822	0	-	-	0	1	103119	NA	NA	NA	NA	-	NA	Dr.121822	NA	NA	NA	NA	NA	8.83289001416474	7.06608919045777	7.84549005094437	7.64385618977472	7.36632221424582	8.04984854945056	7.34872815423108	9.23601419190008	7.3037807481771	7.91587937883577	8.8703647195834	9.37068740680722	9.60917873814198	8.61102479730735	7.22881869049588	9.21916852046216	9.33985000288462	8.49585502688717	8.85953478638265	9.2807707701306	8.467605550083	7.72451385311995	8.74819284958946	7.92481250360578
MAD_Dr_004_103024	2892	OTTDART00000026541	0	-	-	0	1	103156	NA	NA	NA	ENSDARG00000001676	503756	NA	NA	NA	NA	glycoprotein M6Bb	ZDB-GENE-030710-10	gpm6bb	8.64565843240871	7.0389189892923	7.1548181090521	7.5077946401987	7.08746284125034	7.61470984411521	7	9.01959072835788	6.94251450533924	7.00562454919388	8.15987133677839	7.59991284218713	8.53332973230583	7.49185309632967	6.74146698640115	8.74483383749955	9.07146236255662	8.403012023575	8.74483383749955	9.34207466799914	7.82654848729092	7.07681559705083	8	7.91288933622996
MAD_Dr_004_103025	2893	OTTDART00000031489	3	1	ENSDART00000067007 ; OTTDART00000009122 ; XR_044853.1	0	1	103157	NA	NA	NA	ENSDARG00000045574	567234	NA	NA	NA	NA	NA	ZDB-GENE-041210-152	lrmp	8.5018371849023	6.82017896241519	7.03342300153745	7.24792751344359	7.27612440527424	7.39660478118186	7.16992500144231	8.55266909751427	6.97727992349992	7.24792751344359	8.16239132875691	8.39231742277876	8.76818432477693	7.44708322620965	6.92481250360578	8.8073549220576	8.66533591718518	8.31288295528435	8.47167521439204	8.62205181945638	7.98868468677217	7.27612440527424	8.35974956032233	7.70043971814109
MAD_Dr_004_103027	2895	OTTDART00000034852	1	0	OTTDART00000024984	0	1	103159	NA	NA	NA	ENSDARG00000016181	324053	NA	NA	NA	NA	tripartite motif-containing 33	ZDB-GENE-030131-2773	trim33	8.41362792902417	6.65821148275179	6.96578428466209	7.13955135239879	7.03342300153745	7.62205181945638	6.98868468677217	9.16239132875691	6.78135971352466	7.29462074889163	8.36194377373524	8.79116288855502	9.14720492494223	7.66533591718518	6.85174904141606	8.44708322620965	8.4178525148859	7.7515440590891	8.19967234483636	8.62753388447279	7.62205181945638	7.07146236255662	7.96578428466209	7.21916852046216
MAD_Dr_004_103034	2902	ENSDART00000002639	2	1	OTTDART00000023504 ; XM_695612.3	0	1	103165	NA	NA	NA	NA	-	NA	NA	NA	NA	NA	NA	NA	8.41362792902417	7.21431912080077	7.37503943134692	7.57364718749332	7.29462074889163	7.82654848729092	7.5077946401987	8.80574387215162	7.06608919045777	7.4757334309664	8.27612440527424	7.9915218460757	8.82654848729091	7.54689445988764	7.01122725542325	8.84862294042934	8.29920801838728	8.44708322620965	8.2807707701306	8.79766152585376	8.21431912080077	7.37503943134692	8.44501484586842	7.8703647195834
MAD_Dr_004_103035	2903	ENSDART00000010512	2	1	OTTDART00000029193 ; Dr.83409	0	1	103166	NA	NA	NA	ENSDARG00000011026	-	NA	NA	NA	NA	zgc:92907	ZDB-GENE-040718-161	zgc:92907	10.0539258815311	8.08214904135387	8.06069593168755	8.7176764230664	8.11113567023471	9.49984588708321	8.76818432477693	11.2018176166679	8.26209484537018	9.13442632022093	10.5289424150649	9.71596199025514	10.3520434257954	9.06339508128851	8.07146236255662	9.60177078840771	9.65105169117893	9.38370429247405	9.74986942739684	10.0579917227592	8.93073733756289	8.02236781302845	9.40514146313634	8.64385618977473
MAD_Dr_004_103038	2906	ENSDART00000057865	1	1	Dr.2869	0	1	103169	NA	NA	NA	ENSDARG00000039601	-	NA	NA	NA	NA	zgc:112367	NA	NA	9.88950396341148	7.60733031374961	8.24792751344359	8.36413465500805	7.78790255939143	8.79766152585376	7.95128471496697	9.87958324961278	7.48381577726426	8.31741261376487	9.68650052718322	9.49385544924082	9.7797193551434	8.64385618977473	7.66533591718518	9.7176764230664	9.80009098762499	8.90689059560852	9.71338651493703	9.91139198784346	8.8008998999203	7.6724253419715	9.24555270625568	8.60733031374961
MAD_Dr_004_103043	2910	ENSDART00000097651	1	1	XM_001920188.1	0	1	103173	NA	NA	NA	ENSDARG00000039951	-	NA	NA	NA	NA	NA	NA	NA	7.65821148275179	7.14974711950468	7	7.96289600533726	7.18982455888002	8	7.14974711950468	7.45532722030456	6.89481776330794	7.44708322620965	7.91288933622996	7.62570884306447	7.69696752623429	6.98868468677217	7.08746284125034	8.04984854945056	8.19967234483636	8.29462074889163	7.68650052718322	7.90689059560852	8.06608919045777	7.11374216604919	8.4241662888181	7.53915881110803
MAD_Dr_004_103046	2912	ENSDART00000109200	3	1	OTTDART00000031307 ; Dr.4413 ; XM_001344002.1	0	1	103177	NA	NA	NA	NA	-	NA	NA	NA	NA	NA	NA	NA	7.67595703294175	6.49185309632967	6.71424551766612	6.8703647195834	6.95419631038687	7.33985000288462	6.97727992349992	8.15734693536284	6.94251450533924	7.06608919045777	7.67948009950545	7.7515440590891	8.24792751344359	7.13955135239879	6.65105169117893	8.13442632022093	7.93073733756289	7.40087943628218	7.51569983828404	8.13955135239879	7.52356195605701	7.00562454919388	7.74819284958946	7.14974711950468
MAD_Dr_004_103047	2913	ENSDART00000109757 ; ENSDART00000114769 ; XM_001336254.1	0	1		0	1	103178	XM_001336254.1	XM_001336254	NA	ENSDARG00000079897	796009	NA	NA	NA	NA	similar to LOC525332 protein	ZDB-GENE-131127-626	si:dkey-7k24.5	8.02790599656988	6.82654848729092	7.19475685442225	7.39231742277876	6.83289001416474	8.12412131182919	7.66533591718518	9.14465824283188	7.30833903013941	7.70735913208088	7.88264304936184	8.19721669311005	8.55074678538324	7.43462822763672	6.64385618977472	7.96866679319521	8.35535109642481	7.61838550225861	7.87344411251538	8.65463602852797	7.73809225962049	6.98868468677217	8.13442632022093	7.77478705960117
MAD_Dr_004_103050	2916	NM_212784.1	1	1	OTTDART00000039082	0	1	103181	NM_212784.1	NM_212784	rpl13a	ENSDARG00000044093	560828	ribosomal protein L13a	NA	NA	NA	ribosomal protein L13a	ZDB-GENE-030131-168	rpl13a	9.22158712126481	7.64024493622235	7.7279204545632	8.47167521439204	7.76155123244448	8.6582114827518	8.14210705730255	9.78463484555752	7.55458885167764	8.02513956227851	9.05528243550119	8.63843591399047	9.21310421964191	8.26209484537018	7.467605550083	10.0701209444768	9.85953478638265	9.50581155391959	9.94397991434374	10.1966021265232	8.97441458980553	8.14465824283188	9.48179943166575	8.84549005094438
MAD_Dr_004_103051	2917	XM_001921518.1	0	-	-	0	1	103182	XM_001921518.1	XM_001921518	NA	NA	-	NA	NA	NA	NA	NA	NA	NA	8.28540221886225	6.45121111183233	6.66533591718518	7.03342300153745	6.76818432477693	6.32192809488736	6.21916852046216	6.63662462054365	5.98868468677217	6.24792751344359	6.3037807481771	6.32192809488736	6.39231742277876	6.4594316186373	6.2667865406949	6.38370429247405	6.22881869049588	6.20945336562895	6.35755200461808	6.3037807481771	6.96578428466209	6.4594316186373	6.90086680798075	6.66533591718518
MAD_Dr_004_103057	2923	NM_001130649.1	1	0	ENSDART00000113638	0	1	103194	NM_001130649.1	NM_001130649	zgc:194186	ENSDARG00000078260	100170814	zgc:194186	NA	NA	NA	zgc:194186; zgc:194215	ZDB-GENE-080723-51	zgc:194186	9.99859042974533	7.73470962022584	8.13442632022093	8.4178525148859	8.08214904135387	8.40514146313634	7.31288295528436	9.22158712126481	7.33091687811462	7.90086680798075	10.0901124196643	9.88264304936184	10.3003525603282	9.03066713624694	7.76818432477693	9.19721669311005	9.32867492732795	8.55842071326866	9.12412131182919	9.46147944728616	8.5077946401987	7.27612440527424	8.72451385311995	8.19967234483636
MAD_Dr_004_103058	2924	OTTDART00000039738	1	1	OTTDART00000039739	0	1	103196	NA	NA	NA	ENSDARG00000070166	791752	NA	NA	NA	NA	NA	ZDB-GENE-060825-234	zgc:153499	10.9166259222112	8.58120058192496	8.2807707701306	9.283088353024	8.58683978796183	9.49785183695112	9.15860968821448	11.3140167039014	8.07146236255662	9.12153351734003	11.5603328342124	10.5240519187178	11.5717526435035	9.7279204545632	9.29920801838728	10.6891244049133	10.5132341138061	10.4403501192006	10.8634119589416	10.7347096202258	9.70735913208088	8.59432460392485	10.3728650601126	9.67771964164101
MAD_Dr_004_103065	2931	Dr.76802	0	-	-	0	1	103203	NA	NA	NA	NA	-	NA	Dr.76802	wu:fb26f10	wu:fb26f10	wu:fb26f10	ZDB-GENE-030131-403	wu:fb26f10	8.05528243550119	6.70043971814109	6.96578428466209	7.20945336562895	6.7279204545632	8.58871463558226	7.88264304936184	9.92629599478111	7.67948009950545	7.8008998999203	9.64385618977473	9.09011241966429	10.1208858427878	8.56224242422107	7.51569983828404	8.19475685442225	8.06608919045777	7.68650052718322	7.78790255939143	8.69348695749932	7.65105169117893	6.93073733756289	7.78135971352466	7.45532722030456
MAD_Dr_004_103068	2933	Dr.85142	0	-	-	0	1	103206	NA	NA	NA	NA	-	NA	Dr.85142	NA	NA	NA	NA	NA	7.25738784269265	6.33091687811462	6.44294349584873	6.58496250072116	6.58496250072116	6.65821148275179	6.4178525148859	7.5077946401987	6.49185309632967	6.56985560833095	7.43462822763672	7.37937836707126	7.74819284958946	6.71424551766612	6.4093909361377	7.16992500144231	7.02236781302845	6.84549005094437	7.29001884693262	7.4757334309664	6.56224242422107	6.32192809488736	6.76818432477693	6.4262647547021
MAD_Dr_004_103087	2952	Dr.120904	0	-	-	0	1	103226	NA	NA	NA	NA	-	NA	Dr.120904	NA	NA	NA	NA	NA	7.28540221886225	6.71424551766612	6.70043971814109	7.19967234483636	6.94251450533924	7.11894107272351	6.8008998999203	7.53138146051631	6.74146698640115	6.73470962022584	7.11894107272351	7.39231742277876	7.60733031374961	6.97727992349992	6.85174904141606	7.57742882803575	7.29462074889163	7.23840473932508	7.08746284125034	7.76155123244448	7.4093909361377	6.78135971352466	7.28540221886225	7.01122725542325
MAD_Dr_004_103102	2967	OTTDART00000037473	2	0	Dr.3771 ; NM_131773.1	0	1	10324	NA	NA	NA	ENSDARG00000003927	81593	NA	NA	NA	NA	claudin 12	ZDB-GENE-010328-14	cldn12	9.33539035469392	6.88264304936184	6.99435343685886	7.29462074889163	7.11894107272351	7.89784545600551	6.8073549220576	9.2336196767597	6.8073549220576	7.24792751344359	8.07948478382682	9.00842862207058	8.82654848729091	7.69348695749933	6.65821148275179	9.01122725542325	8.89784545600551	7.91886323727459	8.68999797141945	8.75822321472672	7.78135971352466	7.07681559705083	7.8703647195834	7.19475685442225
MAD_Dr_004_103113	2978	Dr.134650	0	-	-	0	1	103249	NA	NA	NA	NA	-	NA	Dr.134650	NA	NA	NA	NA	NA	8.6724253419715	6.96578428466209	7.38370429247405	7.75488750216347	7.12928301694497	7.68650052718322	7.2045711442492	9.1006623390052	6.94836723158468	7.4594316186373	8.2667865406949	7.97727992349992	8.7262181593322	7.68650052718322	6.75488750216347	9.00842862207058	8.93221475196838	8.56414948998573	9.18115225686557	9.20579324939716	8.07681559705083	7.24792751344359	8.2045711442492	7.58496250072116
MAD_Dr_004_103128	2992	Dr.139637	0	-	-	0	1	103262	NA	NA	NA	NA	-	NA	Dr.139637	NA	NA	NA	NA	NA	8.12928301694497	7.92481250360578	7.65105169117893	8.35314682549808	7.72109918870719	8.44708322620965	7.71080643369935	8.93073733756289	8.06069593168755	7.54689445988764	7.93073733756289	8.33985000288462	9.03342300153745	7.68299458368168	7.74819284958946	9.48482289426215	8.28771237954945	8.62935662007961	8.34207466799914	9.43462822763673	8.65463602852797	7.72109918870719	8.7515440590891	8.4797802640291
MAD_Dr_004_103133	2997	XM_001919286.1	0	-	-	0	1	103266	XM_001919286.1	XM_001919286	NA	NA	-	NA	NA	NA	NA	NA	NA	NA	12.1065629404449	9.61654884377899	10.2708792953288	10.7030383889864	9.94397991434374	10.9808536063797	10.3912435894274	12.5565060546719	9.78053976747196	10.4938554492408	12.1755495506362	11.9080172610628	12.6401319387646	10.9549232920303	9.54882190845875	11.8630247102369	11.9360857816797	11.3328757311527	11.8015062866364	12.3365065598103	11.3581017074408	10.3575520046181	12.0738068471785	11.2467405984931
MAD_Dr_004_103151	3014	OTTDART00000026329 ; ENSDART00000080103	0	1		0	1	103284	NA	NA	NA	ENSDARG00000057432	394031	NA	NA	NA	NA	MAX dimerization protein 3	ZDB-GENE-040426-1588	mxd3	13.1031238564781	9.98299357469431	10.61194694182	10.9469062744564	10.3253054550897	11.4457908360481	10.5802585674998	13.4456615333331	9.97154355395077	10.880348808156	12.5075469034348	12.8517490414161	13.2355655229365	11.602698865018	10.1867332891289	12.6815678568885	12.9158793788358	11.9340593949008	12.6597729618816	12.9685768019254	11.8751733869274	10.7829982089204	12.0546043179607	11.3701424794954
MAD_Dr_004_103157	3020	NM_001111218.1 ; Dr.69635	1	0	ENSDART00000044690	0	1	10329	NM_001111218.1	NM_001111218	zgc:175209	ENSDARG00000020795	795167	zgc:175209	Dr.69635	zgc:175209	zgc:175209	zgc:175209	ZDB-GENE-080220-21	rac3b	7.29920801838728	6.2667865406949	6.4262647547021	6.3037807481771	6.4093909361377	6.94251450533924	6.82017896241519	8.01122725542325	6.53138146051631	6.99435343685886	6.76818432477693	7.10852445677817	7.53915881110803	6.4594316186373	6.37503943134692	7.02236781302845	7.24792751344359	6.85798099512757	7.56224242422107	7.44294349584873	6.6724253419715	6.4594316186373	6.93073733756289	6.68650052718322
MAD_Dr_004_103159	3022	OTTDART00000038377	4	1	OTTDART00000019729 ; ENSDART00000086985 ; OTTDART00000019725 ; OTTDART00000019727	0	1	103291	NA	NA	NA	ENSDARG00000061187	563396	NA	NA	NA	NA	NA	ZDB-GENE-030131-5553	cbx5	11.0848083878044	8.82177398197057	8.81858217748086	9.54206454228344	9.17492568250068	9.94397991434374	9.21916852046216	11.3241805466187	8.7176764230664	9.42731284413496	10.6821167649501	10.9136374280491	11.3561768305164	9.35865120089289	8.89481776330794	11.0761475280225	10.8364449113414	10.4262647547021	11.0136716140586	11	10.4787696194758	9.33203654836165	10.8533095554037	10.0484868739923
MAD_Dr_004_103163	3026	ENSDART00000016727 ; OTTDART00000029419	4	0	NM_200468.1 ; OTTDART00000029415 ; OTTDART00000029418 ; OTTDART00000029416	0	1	103296	NA	NA	NA	ENSDARG00000016280	393440	NA	NA	NA	NA	zgc:63631	ZDB-GENE-040426-1199	eif1ad	9.84077792359505	7.81698362325538	8.02513956227851	8.467605550083	8.03342300153745	9.22158712126481	8.28540221886225	10.5333297323058	7.79441586635011	8.43045255166553	9.99788512782911	9.61010206299966	9.97513145692134	8.88417051910844	8.07414146275251	10.0539258815311	9.98370619265935	9.57931593758001	9.8910241901495	10.3431857154479	9.04575966138268	8.08480838780436	9.40087943628218	8.68650052718322
MAD_Dr_004_103166	3027	OTTDART00000040020 ; Dr.121252	0	1		0	1	103301	NA	NA	NA	ENSDARG00000077070	561124	NA	Dr.121252	si:ch73-203i15.4	si:ch73-203i15.4	si:ch73-203i15.4	ZDB-GENE-081104-255	ssna1	9.42731284413496	7.28540221886225	7.28540221886225	8.09803208296053	7.72109918870719	8.7515440590891	7.82017896241519	10.18982455888	7.62935662007961	8.18239435340453	9.211888294546	9.56890615450208	9.91811785103177	8.11374216604919	7.47167521439204	9.3151495622563	9.30149619498255	8.58120058192496	9.24674059849314	9.72195361280139	8.53332973230583	7.75822321472672	9.07146236255662	8.22881869049588
MAD_Dr_004_103167	3028	ENSDART00000112372	2	1	OTTDART00000040902 ; XM_685710.2	0	1	103303	NA	NA	NA	ENSDARG00000069332	-	NA	NA	NA	NA	NA	ZDB-GENE-090313-175	tmem72	7.876516946565	6.8073549220576	7.17492568250068	7.16992500144231	6.82017896241519	7.38801728534513	7.10852445677817	8.48784003382305	6.82017896241519	7.08746284125034	6.98868468677217	6.91886323727459	7.56224242422107	6.76818432477693	6.56985560833095	7.94836723158468	8.36194377373524	7.72451385311995	8.08214904135387	8.71252700043982	7.36632221424582	6.78135971352466	7.78135971352466	7.18982455888002
MAD_Dr_004_103174	3034	NM_001030199.1	1	1	ENSDART00000051699	0	1	103310	NM_001030199.1	NM_001030199	zgc:114142	ENSDARG00000035652	565700	zgc:114142	NA	NA	NA	hypothetical protein LOC100149842; zgc:114142	ZDB-GENE-050913-41	sat1a.1	7.25738784269265	6.35755200461808	6.4757334309664	6.7279204545632	6.39231742277876	6.37503943134692	6.24792751344359	6.59991284218713	6.22881869049588	6.32192809488736	6.52356195605701	6.23840473932508	6.58496250072116	6.18982455888002	6.2667865406949	7.84862294042934	7.59245703726808	7.75488750216347	7.44708322620965	7.60733031374961	7.34872815423108	6.62935662007961	7.16992500144231	7.16992500144231
MAD_Dr_004_103184	3044	Dr.85079	1	1	NM_001003549.2	0	1	103325	NA	NA	NA	ENSDARG00000039872	445155	NA	Dr.85079	zgc:100811	zgc:100811	zgc:100811	ZDB-GENE-040801-63	lamtor2	11.8117760553267	9.08746284125034	9.57931593758001	9.81217730551445	9.19598729802851	9.93221475196838	9.07948478382682	11.3292357417338	8.69870466677034	9.16239132875691	12.0615399585301	11.579787329527	12.2401950539799	10.632995197143	9.61838550225861	11.3998119593257	11.580729651599	10.8552578271932	11.5188989927773	11.8435285346111	10.3331553503106	9.13699111208023	10.7996863613313	10.2573878426927
MAD_Dr_004_103198	3057	Dr.121786	0	-	-	0	1	103338	NA	NA	NA	NA	-	NA	Dr.121786	wu:fb92d11	wu:fb92d11	wu:fb92d11	ZDB-GENE-030131-1925	wu:fb92d11	9.4093909361377	7.23840473932508	7.67948009950545	7.90989308377004	7.59618975614441	8.51963625284321	8.00562454919388	10.2221911384563	7.55458885167764	8.2336196767597	9.55842071326866	9.13955135239879	10.075479149488	8.39231742277876	7.29462074889163	9.53235592528885	9.47775826644389	9.04712391211403	9.2644426002266	9.61838550225861	8.55074678538324	7.88874324889826	9.0566377151132	8.27146302790437
MAD_Dr_004_103231	3088	Dr.152169	0	-	-	0	1	103368	NA	NA	NA	NA	-	NA	Dr.152169	NA	NA	NA	NA	NA	10.5284541107648	7.77478705960117	8.55458885167764	8.7632123668144	8.43671154213721	9.46352437327118	8.70735913208088	10.9822806045583	8.44501484586842	9.10328780841202	10.1617617433047	10.5196362528432	10.7854524681585	9.5352753766208	8.00562454919388	10.4062050054189	10.5053153561362	9.32755264408124	10.1221809012598	10.6882503091332	9.36522884925154	8.69174351917128	10.0182001788132	9.04302728359455
MAD_Dr_004_103232	3089	Dr.152375	1	0	ENSDART00000115166	0	1	103369	NA	NA	NA	NA	-	NA	Dr.152375	NA	NA	NA	NA	NA	7.70043971814109	6.75488750216347	6.68650052718322	6.95419631038687	6.91886323727459	6.91886323727459	6.84549005094437	7.62935662007961	6.56985560833095	7	7.4093909361377	7.38370429247405	7.72109918870719	6.78135971352466	6.76818432477693	7.71424551766612	7.52356195605701	7.3037807481771	7.49984588708321	7.38370429247405	7.5352753766208	6.94251450533924	7.57742882803575	7.10852445677817
MAD_Dr_004_103252	3109	OTTDART00000042188	6	0	OTTDART00000026947 ; ENSDART00000042469 ; NM_200736.1 ; ENSDART00000048869 ; Dr.106217 ; OTTDART00000026946	0	1	103386	NA	NA	NA	ENSDARG00000028894	393709	NA	NA	NA	NA	c20orf20 homolog (H. sapiens)	ZDB-GENE-040426-1698	mrgbp	7.66177809777199	6.60733031374961	7.03342300153745	6.98299357469431	6.79441586635011	7.37503943134692	6.86418614465428	8.15734693536284	6.89481776330794	7.17492568250068	7.52356195605701	8.10852445677817	8.37503943134693	7.39660478118186	6.8073549220576	7.90086680798075	8.2045711442492	7.42206476617281	7.81378119121704	8.18982455888002	7.67948009950545	6.96578428466209	7.74819284958946	7.33091687811462
MAD_Dr_004_103253	3110	OTTDART00000044487	1	0	Dr.149345	0	1	103388	NA	NA	NA	ENSDARG00000028164	-	NA	NA	NA	NA	NA	ZDB-GENE-040426-1065	cst14a	9.03342300153745	7.08746284125034	7.13955135239879	7.58496250072116	7.30833903013941	8.16741814583174	7.51569983828404	9.38370429247405	7.25266543245025	7.52356195605701	9.44086916761087	9.30833903013941	9.91587937883577	8.57553924683453	7.59991284218713	8.7176764230664	8.85486838326024	8.16992500144231	8.76487159073609	9.20212382383046	8.23601419190008	7.33091687811462	8.58683978796183	7.81378119121704
MAD_Dr_004_103254	3111	OTTDART00000015734	1	1	Dr.79799	0	1	103390	NA	NA	NA	ENSDARG00000002304	554146	NA	NA	NA	NA	GINS complex subunit 2	ZDB-GENE-050419-19	gins2	14.2072431559367	11.1366707623418	11.9296282830246	12.2292694622667	11.6465587101545	12.4566110995749	11.6101020629997	14.6214223338967	11.0185479418717	11.9751314569213	13.789227956858	13.9819239873173	14.2454784305051	12.6020028635374	11.2920339854995	13.8706536920512	14.1103201736097	13.1538686552232	13.9686667931952	14.2809157281856	13.1604229612716	11.977995368613	13.4951055100078	12.7848392946531
MAD_Dr_004_103255	3112	ENSDART00000065208	2	1	OTTDART00000029176 ; NM_001002534.1	0	1	103391	NA	NA	NA	ENSDARG00000044402	436807	NA	NA	NA	NA	zgc:92910	ZDB-GENE-040718-267	nop16	13.3227731764546	10.6978363579624	10.9858419370033	11.5521887595571	10.5410966153495	11.9541963103869	10.9527412471865	13.0095662217129	10.0450770519349	10.9248125036058	13.4015462085087	12.8378250091967	13.3694610307836	11.7881065459652	10.7385145324293	13.0613711926598	13.2010518143033	12.4938554492408	13.285763425404	13.3273421187447	11.9968265280207	10.6465587101545	12.141308885752	11.8037275265531
MAD_Dr_004_103260	3117	NM_001039993.1	0	-	-	0	1	103399	NM_001039993.1	NM_001039993	zgc:136925	ENSDARG00000069852	664765	zgc:136925	NA	NA	NA	zgc:136925	ZDB-GENE-060312-18	lipt2	7.40087943628218	6.70043971814109	6.64385618977472	6.6724253419715	6.65821148275179	7.65821148275179	7.07146236255662	8.64205169292798	6.68650052718322	7.17990909001493	7.55458885167764	7.51175265376738	7.74819284958946	7.01122725542325	6.6724253419715	7.29462074889163	7.11894107272351	7.17990909001493	7.2667865406949	6.52356195605701	6.98868468677217	6.52356195605701	6.8703647195834	6.74819284958946
MAD_Dr_004_103265	3122	XM_001334519.2	0	-	-	0	1	103403	XM_001334519.2	XM_001334519	NA	NA	-	NA	NA	NA	NA	NA	NA	NA	7.49984588708321	6.61470984411521	7.07681559705083	6.88874324889826	6.79441586635011	6.55458885167764	6.4757334309664	7.05528243550119	6.36632221424582	6.28540221886225	6.70735913208088	6.78135971352466	6.8008998999203	6.44294349584873	6.33985000288462	7.62205181945638	7.89481776330794	7.70390357344466	7.75822321472672	8.4241662888181	6.56985560833095	6.29462074889163	6.72109918870719	6.7279204545632
MAD_Dr_004_103292	3148	Dr.123436	0	-	-	0	1	103429	NA	NA	NA	NA	-	NA	Dr.123436	NA	NA	NA	NA	NA	7.86418614465428	6.90689059560852	7.24317398347295	7.22881869049588	7.00562454919388	7.59991284218713	7.36632221424582	8.24792751344359	7.19475685442225	7.39231742277876	7.95710204156229	7.84235034341381	8.14210705730255	7.61470984411521	6.75488750216347	7.8703647195834	7.82654848729092	7.37503943134692	7.74819284958946	8.04439411935845	7.37068740680722	7.01122725542325	7.56985560833095	7.04439411935845
MAD_Dr_004_103305	3161	Dr.132547	1	1	OTTDART00000023939	0	1	103440	NA	NA	NA	NA	-	NA	Dr.132547	wu:fc63h01	wu:fc63h01	wu:fc63h01	ZDB-GENE-030131-3994	wu:fc63h01	10.2911706993219	7.48381577726426	8.33985000288462	8.17242750864548	7.88874324889826	9.41151098801207	8.63662462054365	11.652844973002	8.33985000288462	8.92777796208234	10.4501802471648	10.1885888457073	10.769011321097	9.19229281447077	7.4594316186373	9.51372759595244	9.7047682393626	8.87344411251538	9.40194612397654	9.96434086779242	9.13185696060879	8.17741953798924	9.31288295528435	8.868822554775
MAD_Dr_004_103306	3162	Dr.132638	1	0	ENSDART00000108703	0	1	103441	NA	NA	NA	NA	-	NA	Dr.132638	NA	NA	NA	NA	NA	11.8131799430146	9.39231742277876	10.1941412388631	10.5058115539196	9.39874369193819	10.8626373575588	10.2591547688668	12.2109756777264	9.57931593758001	10.3297963382207	12.217503377268	11.4099212412497	12.455070307288	11.1854949242109	9.38586240064146	11.4744664641326	11.8081597728684	10.8749813476538	11.5715156504778	12.2638560195961	10.8462739113499	9.66622400280318	11.5186531556734	10.6934869574993
MAD_Dr_004_103325	3181	Dr.152659	1	1	XM_678327.3	0	1	103458	NA	NA	NA	NA	-	NA	Dr.152659	NA	NA	NA	NA	NA	8.92777796208234	6.96578428466209	7.52356195605701	7.32192809488736	7.07681559705083	8.5980525001616	7.78463484555752	10.0768155970508	7.2667865406949	7.90086680798075	9.03617361255349	8.34429590791582	8.67771964164101	8.24792751344359	7.25738784269265	8.58496250072116	8.48784003382305	8.75488750216347	8.66888498426625	8.78463484555752	7.2667865406949	6.90689059560852	7.43462822763672	7.17990909001493
MAD_Dr_004_103326	3182	OTTDART00000006405	0	-	-	0	1	103459	NA	NA	NA	ENSDARG00000054723	566905	NA	NA	NA	NA	si:ch211-242b18.1	ZDB-GENE-030131-1518	si:ch211-242b18.1	7.69348695749933	6.4594316186373	6.14974711950468	6.71424551766612	6.64385618977472	7.14974711950468	6.71424551766612	8.35755200461808	6.43462822763672	6.72109918870719	8	7.88264304936184	8.59058704991503	7.08746284125034	6.73470962022584	7.34872815423108	6.94251450533924	7.26209484537018	7.03342300153745	7.68650052718322	7.20945336562895	6.70043971814109	7.62935662007961	6.90086680798075
MAD_Dr_004_103327	3183	ENSDART00000074256	3	1	OTTDART00000036675 ; Dr.132394 ; NM_001077579.1	0	1	10346	NA	NA	NA	ENSDARG00000052423	570218	NA	NA	NA	NA	myosin phosphatase, target subunit 2	ZDB-GENE-010724-11	ppp1r12c	9.42836017270429	7.22881869049588	7.45121111183233	7.83605035505807	7.4757334309664	8.76155123244448	7.76818432477693	10.6891244049133	7.7176764230664	8.14465824283188	9.55266909751427	10.1382718001722	10.393390457444	8.72109918870719	7.66533591718518	9.36084708417966	9.34207466799914	8.59245703726808	8.86727873970966	9.70908381255034	8.52356195605701	7.77478705960117	8.65105169117893	8.23122118071119
MAD_Dr_004_103332	3188	OTTDART00000025367	1	1	NM_201098.1	0	1	103465	NA	NA	NA	ENSDARG00000019301	394073	NA	NA	NA	NA	SEC14-like 1 (S. cerevisiae)	ZDB-GENE-040426-801	sec14l1	12.6964242405789	10.0188956211216	10.7582232147267	11.2395985292491	10.5372184005386	11.6954458105374	10.9188632372746	13.403544678202	10.4807902010958	11.0254856568084	12.9762060901486	12.3712321283696	13.4177866007778	11.5430318202552	10.3066313617125	12.6215940390175	12.6984876385577	12.2390017577656	12.5053153561362	13.2631224582639	11.7456743240021	10.4797802640291	12.127833153011	11.4820516290339
MAD_Dr_004_103334	3190	OTTDART00000027746	4	1	ENSDART00000039265 ; Dr.75948 ; NM_001017632.1 ; OTTDART00000027743	0	1	103467	NA	NA	NA	ENSDARG00000024109	550325	NA	NA	NA	NA	N-acetyltransferase 11	ZDB-GENE-050417-105	naa40	11.5117526537674	8.98013957763916	9.13442632022093	9.66177809777199	9.3037807481771	10.3140167039014	9.5708044377245	12.1449768240501	8.86727873970966	9.65642486327778	11.3520434257954	11.2905948880826	11.9693865213423	10.116993677547	9	11.3467907217507	11.0791514054219	10.5887146355823	11.1972166931101	11.2877123795494	10.7202442582876	9.63662462054365	11.0687782779854	10.3426302986784
MAD_Dr_004_103336	3192	OTTDART00000030240	2	0	Dr.105991 ; OTTDART00000030241	0	1	103469	NA	NA	NA	ENSDARG00000019230	337010	NA	NA	NA	NA	ribosomal protein L7a	ZDB-GENE-031001-9	rpl7a	8.59618975614441	8.7515440590891	7.47167521439204	9.48884434645734	9.25738784269265	9.94617524072356	9.85642552862553	8.88874324889826	9.43879185257826	9.82416320974416	9.05256805080415	8.83920378809694	8.12412131182919	7.56985560833095	10.4913520735634	9.79441586635011	9.65910396347366	10.1885888457073	9.6582114827518	8.4178525148859	9.21431912080077	8.18487534290828	9.30149619498255	8.90086680798075
MAD_Dr_004_103351	3205	ENSDART00000081505	3	0	Dr.78336 ; NM_001030255.1 ; Dr.154201	0	1	103483	NA	NA	NA	ENSDARG00000058613	570808	NA	NA	NA	NA	protein geranylgeranyltransferase type I, beta subunit	ZDB-GENE-050913-85	pggt1b	9.09934781040319	7.36632221424582	8.63662462054365	8.62570884306447	7.71424551766612	8.48784003382305	7.99435343685886	10.0539258815311	7.76155123244448	8.35974956032233	9.24079133216196	8.96866679319521	10.0687782779854	8.90989308377004	7.08746284125034	9.40087943628218	9.73131903102506	8.7797193551434	8.91288933622996	10.4335854411505	8.73470962022584	7.72109918870719	9.2644426002266	8.21431912080077
MAD_Dr_004_103365	3219	NM_200034.1	1	1	Dr.76296	0	1	103497	NM_200034.1	NM_200034	zgc:56419	ENSDARG00000025493	336797	zgc:56419	NA	NA	NA	zgc:56419	ZDB-GENE-030131-8741	serp1	15.5824948482475	12.9439799143437	13.4256093119391	13.8845998287503	12.9806751323224	14.4164017083962	13.5261324056284	16.2568168102446	13.0201118390881	13.6156296369681	15.8908342493894	15.6485261113061	16.2490393600634	14.7240341540163	13.4186432493759	15.120359393033	15.2011858590646	14.5047569295603	15.2184497171123	15.570715511473	14.4060056509531	13.1834803113338	14.7461993795238	14.2190928738145
MAD_Dr_004_103370	3224	XM_001333783.2	2	0	ENSDART00000054069 ; Dr.41995	0	1	103503	XM_001333783.2	XM_001333783	NA	ENSDARG00000037181	794963	NA	NA	NA	NA	UPF0184 protein C9orf16 homolog	NA	NA	9.63299519714296	7.44294349584873	7.92777796208234	8.10852445677817	7.49984588708321	9.23959852924912	8.4178525148859	10.9091430473399	8.01959072835788	8.82654848729091	10.6438561897747	10.4817994316658	11.1639640914123	9.87958324961278	8.29462074889163	9.4858293087019	9.89178370321831	8.98299357469431	9.57175264350355	9.97942519533147	8.57175264350355	7.56224242422107	9.11113567023471	8.52552080909507
MAD_Dr_004_103375	3229	OTTDART00000005543	0	-	-	0	1	10351	NA	NA	NA	ENSDARG00000070433	8388607	NA	NA	NA	NA	NA	ZDB-GENE-020419-33	vps18	10.7829982089204	8.19229281447077	8.58120058192496	9.14974711950468	8.70043971814109	9.92481250360578	9.31741261376487	11.4691330198296	8.75988818322183	9.0389189892923	11.0244471240406	10.6697708885255	11.5095276074232	9.71252700043982	8.66533591718518	11.2027360432502	10.9501913499727	10.6036263449862	11.0031665066652	11.189206834597	10.0056245491939	9.01959072835788	10.2354159356025	9.41996017784789
MAD_Dr_004_103385	3239	NM_001002228.1	2	1	XM_001921961.1 ; OTTDART00000013804	0	1	10352	NM_001002228.1	NM_001002228	zgc:91984	ENSDARG00000036541	798402	zgc:91984	NA	NA	NA	zgc:91984; similar to rhomboid family 1	ZDB-GENE-040704-75	rhbdf1	9.71252700043982	7.53138146051631	7.65105169117893	8.36194377373524	7.61470984411521	8.84549005094438	8.05528243550119	10.3917806060132	7.66177809777199	8.05528243550119	9.1873520732005	8.97584796800678	9.70563238736142	8.01680828768655	7.23840473932508	9.23840473932508	9.66355810421727	8.75321674917896	9.25738784269265	9.86108690599539	8.56224242422107	7.51963625284321	8.98441845880114	8.41362792902417
MAD_Dr_004_103392	3246	Dr.109699	0	-	-	0	1	103526	NA	NA	NA	NA	-	NA	Dr.109699	NA	NA	NA	NA	NA	10.1736771363034	7.59618975614441	7.88264304936184	8.59618975614441	8.05799172275918	8.43045255166553	7.93957921431469	10.2573878426927	7.23840473932508	7.79116288855502	9.68123841177781	9.55650605467193	10.4051414631363	8.49185309632967	7.4757334309664	9.65910396347366	9.64205169292798	9.11634396123747	9.42836017270429	9.94982671075911	8.93369065495223	8.07681559705083	9.31741261376487	8.49984588708321
MAD_Dr_004_103394	3248	Dr.118607	0	-	-	0	1	103528	NA	NA	NA	NA	-	NA	Dr.118607	NA	NA	NA	NA	NA	9.80654962198596	7.55842071326866	7.84549005094437	8.34872815423108	7.51175265376738	8.81057163474115	8.12153351734003	10.3739526553702	7.59991284218713	7.83289001416474	9.68211676495007	9.29691620687929	10.0491678723722	8.30606168942834	7.5274770060604	9.44914864537544	9.4189067312579	8.93663793900257	9.43254190038826	9.65284497300198	8.75321674917896	7.8703647195834	9.01820017881323	8.45121111183233
MAD_Dr_004_103418	3272	OTTDART00000022677	0	-	-	0	1	10355	NA	NA	NA	ENSDARG00000059669	560219	NA	NA	NA	NA	hypothetical LOC794639; hypothetical LOC799754; mannosidase, alpha, class 2A, member 1; hypothetical protein LOC797542; hypothetical LOC794266; hypothetical LOC796198; hypothetical protein LOC100002087	ZDB-GENE-060526-31	man2a1	7.35755200461808	6.51569983828404	6.61470984411521	6.85798099512757	6.65821148275179	7.01122725542325	6.78135971352466	7.59245703726808	6.54689445988764	6.8073549220576	7.19967234483636	7.2667865406949	7.49185309632967	6.69348695749933	6.4093909361377	7.58120058192496	7.43462822763672	7.31741261376487	7.36194377373524	7.76818432477693	7.20945336562895	6.71424551766612	7.43045255166553	6.84549005094437
MAD_Dr_004_103436	3289	OTTDART00000023851	2	1	ENSDART00000101224 ; OTTDART00000023850	0	1	103567	NA	NA	NA	ENSDARG00000006225	325550	NA	NA	NA	NA	NA	ZDB-GENE-030131-4275	ddx39aa	11.1959872980285	9.15734693536284	8.84549005094438	9.83368074865474	9.2240016741981	10.5063075811003	9.96000193206808	11.800090987625	9.03617361255349	9.35314682549808	11.4236411950759	10.7887183326905	11.9447120610435	9.94397991434374	9.35093918154643	11.2606255560682	10.7952279660287	10.5043224482919	11.025831668332	11.288289342181	10.5449644327892	9.4757334309664	10.8257538328831	10.2502984179063
MAD_Dr_004_103437	3290	OTTDART00000025186	1	1	OTTDART00000025185	0	1	103568	NA	NA	NA	ENSDARG00000019732	30655	NA	NA	NA	NA	NA	ZDB-GENE-991008-9	mtch2	9.30720080914081	7.33091687811462	7.54303182025524	8.07146236255662	7.69696752623429	8.54689445988764	7.96289600533726	10.1786648510065	7.45532722030456	8.1548181090521	9.45121111183233	9.16741814583174	9.90989308377004	8.17492568250068	7.4797802640291	9.54882190845875	8.96866679319521	8.83605035505807	9.28771237954945	9.40514146313634	8.72109918870719	7.96000193206808	9.15734693536284	8.30606168942834
MAD_Dr_004_103440	3293	OTTDART00000027990	2	0	ENSDART00000040723 ; Dr.86194	0	1	103571	NA	NA	NA	ENSDARG00000030897	436802	NA	NA	NA	NA	proteasome (prosome, macropain) assembly chaperone 3	ZDB-GENE-040718-262	psmg3	10.5844927969759	7.93663793900257	8.29691620687929	8.71252700043982	8.19721669311005	8.86727873970966	8.07146236255662	10.7414669864011	7.45121111183233	8.33091687811462	11.2644426002266	11.0098286173681	11.532599438673	9.75655632252409	8.70908381255034	9.58871463558226	9.67419226814568	9.13699111208023	9.70390357344466	9.96289600533726	9.43671154213721	8.2667865406949	9.89481776330794	9.3409627642517
MAD_Dr_004_103441	3294	OTTDART00000028371	2	1	OTTDART00000028369 ; OTTDART00000028370	0	1	103572	NA	NA	NA	ENSDARG00000036064	550572	NA	NA	NA	NA	NA	ZDB-GENE-050417-425	cnep1r1	10.2737955992143	7.56605403817109	8	8.319672120947	8.02790599656988	8.98299357469431	7.88874324889826	10.9822806045583	7.56224242422107	8.34429590791582	10.0265234425198	10.3426302986784	10.7151040092362	8.85486838326024	7.77807712953536	10.1922928144708	9.8703647195834	9.27379559921426	10	10.1484765821783	9.29232163280204	8.45532722030456	9.60269886501796	8.54109661534952
MAD_Dr_004_103442	3295	OTTDART00000029227	4	1	ENSDART00000025612 ; Dr.85356 ; NM_001007445.1 ; OTTDART00000029226	0	1	103573	NA	NA	NA	ENSDARG00000029905	492804	NA	NA	NA	NA	NA	ZDB-GENE-041114-159	phyhd1	9.61470984411521	7.76155123244448	7.79766152585376	8.44914864537544	8.22881869049588	9.82416320974416	8.99293833616581	10.9901039638575	8.7797193551434	9.37286506011259	10.1724275086455	9.96072599483906	10.4665863377192	9.22641219278879	8.19229281447077	9.64024493622235	9.73978060977326	9.34207466799914	9.72366094440998	9.88034880815603	9.21431912080077	8.29001884693262	9.5018371849023	8.94836723158468
MAD_Dr_004_103449	3302	ENSDART00000045295	1	1	OTTDART00000035846	0	1	10358	NA	NA	NA	ENSDARG00000054224	-	NA	NA	NA	NA	zgc:91897	NA	NA	7.25738784269265	6.45121111183233	6.37503943134692	6.64385618977472	6.52356195605701	7.03342300153745	6.6724253419715	8.57364718749332	6.4262647547021	6.70043971814109	8.18982455888002	8.06069593168755	8.49585502688717	7.20945336562895	6.8073549220576	7.36632221424582	7.08746284125034	6.95419631038687	7.20945336562895	7.38370429247405	7.01680828768655	6.5077946401987	7.17492568250068	6.74146698640115
MAD_Dr_004_103451	3304	OTTDART00000039466	2	1	OTTDART00000020678 ; Dr.143525	0	1	103581	NA	NA	NA	ENSDARG00000006019	378713	NA	NA	NA	NA	NA	ZDB-GENE-030909-13	tktb	9.52356195605701	8.38154295118458	8.44914864537544	8.82654848729091	8.44708322620965	9.51372759595244	9.11894107272351	10.6220518194564	8.4898479604393	8.83289001416474	9.7797193551434	9.42731284413496	10.4199601778479	8.90839262077375	8.34207466799914	9.82257083095017	9.32867492732795	9.45121111183233	9.22881869049588	10.1130909834424	9.33091687811462	8.36413465500805	9.73640193131829	8.83920378809694
MAD_Dr_004_103455	3308	OTTDART00000045183	4	1	ENSDART00000060426 ; Dr.133741 ; NM_001002083.1 ; OTTDART00000045182	0	1	103585	NA	NA	NA	ENSDARG00000041223	8388607	NA	NA	NA	NA	NA	NA	NA	10.8583695998547	8.41362792902417	9.07681559705083	9.22881869049588	8.37503943134693	9.64024493622235	8.97727992349992	11.3179778224071	8.55842071326866	8.72280753116955	10.6429542234803	10.3998119593257	11.3128829552844	10.0098286173681	8.39660478118186	10.4470832262097	10.471675214392	9.85018683764577	10.4367115421372	10.8153832958135	9.51963625284321	8.54303182025524	9.90764180366553	9.29001884693262
MAD_Dr_004_103456	3309	ENSDART00000063943	1	1	Dr.81210	0	1	103586	NA	NA	NA	ENSDARG00000043554	447873	NA	NA	NA	NA	zgc:103495	ZDB-GENE-040912-37	mrpl40	10.0347989625773	7.85798099512757	8.05528243550119	8.64745842645492	8.16490692667569	9.34429590791582	8.61102479730735	10.8482317010938	8.32418054661874	8.75655632252409	10.6293566200796	9.91288933622996	10.7355560239115	9.29232163280204	8.41996017784789	10.0140204703149	9.86263735755879	9.49585502688717	9.92629599478111	10.3202364452416	9.37721053038855	8.29920801838728	9.5274770060604	8.95710204156229
MAD_Dr_004_103463	3315	ENSDART00000111891	0	-	-	0	1	103594	NA	NA	NA	ENSDARG00000077057	100333282	NA	NA	NA	NA	NA	ZDB-GENE-130530-818	esco1	9.92555443987355	7.74819284958946	7.79441586635011	8.29462074889163	8.11113567023471	8.7515440590891	8.12928301694497	10.0854724591813	7.54303182025524	7.92481250360578	9.66533591718518	9.48079020109582	10.0701209444768	8.3037807481771	7.70043971814109	10.0028150156071	9.50581155391959	9.48784003382305	9.68650052718322	9.53332973230583	9.22641219278879	8.38154295118458	9.40726776424473	8.83920378809694
MAD_Dr_004_103479	3329	NM_213528.2 ; Dr.80528	0	1		0	1	10361	NM_213528.2	NM_213528	trim36	ENSDARG00000062794	406849	tripartite motif-containing 36	Dr.80528	trim36	tripartite motif-containing 36	tripartite motif-containing 36	ZDB-GENE-040426-2936	trim36	11.6947931549999	9.32530545508968	9.96578428466209	10.2697111211428	9.49385544924082	10.3297963382207	9.58402294025754	11.5999128421871	8.64565843240871	10.103287808412	11.7669429407558	11.3151495622563	12.2632692003727	10.4444972871038	8.94544383637791	12.4809163935333	11.9681267613563	11.5304063370991	11.9897492754621	12.3128829552844	11.1260591160707	10.0498485494506	11.6719832720919	11.0953970227926
MAD_Dr_004_103499	3349	Dr.135537	0	-	-	0	1	103629	NA	NA	NA	NA	-	NA	Dr.135537	NA	NA	NA	NA	NA	7.29462074889163	6.32192809488736	6.20945336562895	6.44294349584873	6.52356195605701	6.58496250072116	6.49185309632967	7.42206476617281	6.29462074889163	6.37503943134692	7.15987133677839	7.29462074889163	7.67948009950545	6.67948009950545	6.4093909361377	7.53138146051631	7.3037807481771	7.09803208296053	7.13442632022093	7.39231742277876	6.82017896241519	6.62935662007961	7.03342300153745	6.70043971814109
MAD_Dr_004_103514	3363	OTTDART00000009016	2	0	OTTDART00000009015 ; OTTDART00000009007	0	1	103641	NA	NA	NA	NA	-	NA	NA	NA	NA	NA	NA	NA	8.61102479730735	6.94251450533924	7.03342300153745	7.15987133677839	6.89481776330794	7.7279204545632	7.24792751344359	9.16992500144231	6.876516946565	7.45532722030456	9.48381577726426	8.50382573799575	9.51372759595244	8.42836017270429	7.4178525148859	9.05528243550119	8.82654848729091	8.62021982550749	9.02236781302845	9.7515440590891	8.51963625284321	7.35314682549808	8.7515440590891	8.09803208296053
MAD_Dr_004_103526	3373	OTTDART00000029972	0	-	-	0	1	103653	NA	NA	NA	ENSDARG00000041665	170782	NA	NA	NA	NA	makorin, ring finger protein, 1	ZDB-GENE-020213-1	mkrn1	9.34207466799914	7.27146302790437	7.70043971814109	8.04984854945056	7.37503943134692	8.16490692667569	7.60362634498619	9.83368074865474	7.45532722030456	7.74483383749955	9.02375435329942	9.20212382383046	9.73809225962049	8.25738784269265	7.15987133677839	9.04439411935845	9.51569983828404	8.63662462054365	9.36850646150769	9.59618975614441	8.71424551766612	7.95710204156229	9.01959072835788	8.50977500432694
MAD_Dr_004_103532	3379	ENSDART00000052938	1	1	XM_693259.3	0	1	10366	NA	NA	NA	ENSDARG00000036442	368385	NA	NA	NA	NA	ATPase, Class VI, type 11C	ZDB-GENE-030616-51	atp11c	7.29001884693262	6.52356195605701	6.467605550083	6.65105169117893	6.56985560833095	6.78135971352466	6.38370429247405	7.60362634498619	6.56224242422107	6.68650052718322	7.19967234483636	7.00562454919388	7.36632221424582	6.64385618977472	6.35755200461808	7.30833903013941	7.30833903013941	7.29462074889163	7.24317398347295	7.52356195605701	6.96578428466209	6.70043971814109	7.32192809488736	6.74146698640115
MAD_Dr_004_103540	3385	ENSDART00000100756	2	1	NM_001105597.1 ; Dr.108030	0	1	103670	NA	NA	NA	ENSDARG00000069314	100001648	NA	NA	NA	NA	transmembrane protein 199	ZDB-GENE-050522-150	tmem199	9.45738087907253	7.38370429247405	7.53138146051631	7.93957921431469	7.38370429247405	8.97297978606629	8.31061278165953	10.3695973462787	7.61102479730735	8.29920801838728	10.2573878426927	9.80976812871041	10.6220518194564	9.21674585819531	8	9.5274770060604	9.5077946401987	9.02097993890421	9.45532722030456	9.73809225962049	8.61838550225861	7.64385618977472	9.01959072835788	8.36194377373524
MAD_Dr_004_103541	3386	ENSDART00000101076	3	1	OTTDART00000040233 ; Dr.75594 ; XM_687678.2	0	1	103671	NA	NA	NA	NA	-	NA	NA	NA	NA	NA	NA	NA	8.17492568250068	6.76818432477693	7.25738784269265	7.37068740680722	7.24792751344359	7.55458885167764	7.12928301694497	8.56605403817109	6.94251450533924	7.21431912080077	8.20945336562895	8.72109918870719	8.70390357344466	7.53915881110803	6.89481776330794	8.45532722030456	8.40514146313634	7.8703647195834	8.33091687811462	8.8073549220576	7.95419631038687	7.10852445677817	7.91288933622996	7.4262647547021
MAD_Dr_004_103545	3389	XM_001337110.2	5	0	XM_694672.3 ; XM_001922025.1 ; ENSDART00000076695 ; XR_029327.2 ; XM_001922047.1	0	1	103678	XM_001337110.2	XM_001337110	NA	NA	-	NA	NA	NA	NA	NA	NA	NA	9.58683978796183	7.35755200461808	8.44294349584873	8.08746284125034	7.70735913208088	8.92777796208234	9.01680828768655	10.6631133084558	7.96578428466209	8.67419226814568	11.8031220729354	11.0433691139577	11.7749929089332	10.9151324489507	9.36413465500805	7.97727992349992	8.53915881110803	7.70043971814109	8.12412131182919	8.79603960882977	8.93663793900257	7.84235034341381	9.16741814583174	9.20334800297976
MAD_Dr_004_103546	3390	NM_200008.1 ; OTTDART00000026979 ; ENSDART00000043076	1	1	OTTDART00000026980	0	1	103679	NM_200008.1	NM_200008	ppdpfb	ENSDARG00000031317	336303	pancreatic progenitor cell differentiation and pro	NA	NA	NA	pancreatic progenitor cell differentiation and proliferation factor b	ZDB-GENE-030131-8247	ppdpfb	13.9608617161619	10.9929383361658	12.3571395900055	12.3413798285883	11.5070513022479	12.3835693034643	11.5608104687279	14.3320365483617	11.4434616122274	12.1124395067816	14.0775668051078	14.1913291546655	14.7655451057513	13.540733475261	11.5536292939164	13.5482198573542	13.9986785682456	12.726643921484	13.5261324056284	14.4677965722668	12.7797193551434	11.6697708885255	13.2984922183027	12.3376219019925
MAD_Dr_004_103556	3400	Dr.81889	0	-	-	0	1	103688	NA	NA	NA	NA	-	NA	Dr.81889	NA	NA	NA	NA	NA	7.71424551766612	6.53138146051631	6.56985560833095	6.94251450533924	6.59991284218713	6.90689059560852	6.70043971814109	8.11374216604919	6.32192809488736	6.4757334309664	6.82017896241519	6.91886323727459	7.30833903013941	6.35755200461808	6.4178525148859	7.49185309632967	7.25738784269265	7.2240016741981	7.2667865406949	7.93073733756289	7.04439411935845	6.62935662007961	7.11894107272351	6.8073549220576
MAD_Dr_004_103557	3401	Dr.84512	3	0	ENSDART00000057774 ; OTTDART00000037590 ; NM_001045456.1	0	1	103689	NA	NA	NA	NA	-	NA	Dr.84512	NA	NA	NA	NA	NA	13.4390516805917	10.7372473430277	11.129283016945	11.6247954558602	10.6519486107234	12.2012050072995	11.1972166931101	13.7978641373337	10.7573900093666	11.2799007158028	12.8640893941569	12.4486325677306	13.1395513523988	11.6717621863446	10.427312844135	13.1088511170402	13.3142291826137	12.6084858564953	13.312528476047	13.5911716813778	11.8015062866364	10.4645457503339	12.1780423288648	11.6293566200796
MAD_Dr_004_103568	3412	OTTDART00000043492	0	-	-	0	1	1037	NA	NA	NA	ENSDARG00000019501	-	NA	NA	NA	NA	NA	NA	NA	8.13955135239879	6.68650052718322	6.98868468677217	7.24792751344359	7.4262647547021	6.96578428466209	6.85798099512757	7.57742882803575	6.4594316186373	6.71424551766612	7.90989308377004	7.87958324961278	8.29462074889163	7.39231742277876	6.58496250072116	8.86418614465428	8.57364718749332	8.00562454919388	8.2045711442492	8.55842071326866	7.63662462054365	7.37068740680722	8.14720492494223	7.16992500144231
MAD_Dr_004_103578	3422	Dr.122620	1	0	ENSDART00000093612	0	1	103709	NA	NA	NA	NA	-	NA	Dr.122620	NA	NA	NA	NA	NA	14.6623345857407	11.8217739819706	12.3426302986784	12.7163907894977	12.7435721889356	13.3110387114095	12.3233362892802	15.4943556035328	11.9421479203948	13.1606593072174	14.3167764892479	15.0689881520116	15.0606115018388	13.8530170875767	12.5774288280357	15.0128427422082	15.0317012027403	14.0634793483976	14.7512825259881	15.22750313445	13.5957236941016	12.5169311219987	13.8901692597299	13.1955260046462
MAD_Dr_004_103582	3426	Dr.126175	0	-	-	0	1	103713	NA	NA	NA	NA	-	NA	Dr.126175	NA	NA	NA	NA	NA	7.51175265376738	6.84549005094437	7.17990909001493	7.04439411935845	6.83289001416474	7.07146236255662	7.11894107272351	7.78135971352466	6.55458885167764	7.05528243550119	7.59245703726808	7.5077946401987	7.6724253419715	7.24792751344359	6.79441586635011	7.48381577726426	7.33539035469393	7.36632221424582	7.38801728534513	7.53915881110803	7.13955135239879	6.73470962022584	7.36632221424582	7.21431912080077
MAD_Dr_004_103585	3429	Dr.127130	3	1	ENSDART00000020463 ; Dr.83478 ; NM_200402.1	0	1	103716	NA	NA	NA	NA	-	NA	Dr.127130	NA	NA	NA	NA	NA	8.55458885167764	6.8703647195834	6.6724253419715	6.85798099512757	6.78135971352466	7.82017896241519	7.16490692667569	9.00562454919388	6.6724253419715	7.15987133677839	8.59245703726808	9.03342300153745	8.97154355395077	7.35755200461808	6.97727992349992	9.09011241966429	8.98584193700334	8.43879185257826	8.8008998999203	8.84705734609134	7.74483383749955	7.20945336562895	7.95128471496697	7.25738784269265
MAD_Dr_004_103610	3454	Dr.139603	3	1	Dr.154201 ; Dr.78336 ; NM_001030255.1	0	1	103740	NA	NA	NA	NA	-	NA	Dr.139603	NA	NA	NA	NA	NA	7.59618975614441	6.7279204545632	7.14974711950468	7.21916852046216	6.79441586635011	7.11894107272351	6.8703647195834	8.37068740680722	6.88264304936184	7.22881869049588	7.93073733756289	7.49984588708321	8.49785183695112	7.58496250072116	6.72109918870719	8.13442632022093	7.88264304936184	7.48381577726426	7.73809225962049	8.56985560833095	7.43045255166553	6.8073549220576	7.74146698640115	7.04439411935845
MAD_Dr_004_103624	3468	OTTDART00000017333	5	1	ENSDART00000082289 ; OTTDART00000017332 ; Dr.75857 ; NM_001017993.1 ; ENSDART00000038346	0	1	103755	NA	NA	NA	ENSDARG00000018618	327069	NA	NA	NA	NA	NA	ZDB-GENE-030131-5277	cpsf6	10.7202442582876	8.55458885167764	8.97441458980553	9.45327063401062	8.91288933622996	9.73555602391153	9.13699111208023	11.3320365483617	8.75822321472672	9.25738784269265	10.7903484967519	10.6965329140783	11.6523968614777	10.0874628412503	8.52943055414615	10.3037807481771	10.393390457444	9.87958324961278	10.0443941193585	10.7797193551434	9.83130724380205	9.04712391211403	10.2258099406235	9.64024493622235
MAD_Dr_004_103626	3470	OTTDART00000022843	4	0	NM_131874.1 ; OTTDART00000020978 ; Dr.76130 ; ENSDART00000051649	0	1	103757	NA	NA	NA	ENSDARG00000035622	140614	NA	NA	NA	NA	X-box binding protein 1	ZDB-GENE-011210-2	xbp1	11.1045987535644	9.18487534290828	9.13699111208023	9.96794670581271	9.2644426002266	10.6266216523584	10.3766680618577	12.1470458889457	9.11504365016171	9.81698362325538	12.0510389621174	10.7903484967519	12.1516508299734	10.5166849493096	9.49585502688717	11.6823362697114	11.1421070573025	11.292321632802	11.4501802471648	11.8634119589416	10.4614794472862	9.2667865406949	10.8368393597487	10.1059085085712
MAD_Dr_004_103629	3473	OTTDART00000030427	0	-	-	0	1	103760	NA	NA	NA	ENSDARG00000041182	337090	NA	NA	NA	NA	ribosomal protein L4	ZDB-GENE-030131-9034	rpl4	8.57364718749332	8.50382573799575	7.59991284218713	6.33985000288462	9.24317398347295	8.66888498426625	9.43462822763673	9.01680828768655	8.93810932621924	9.68999797141945	9.19844504145236	8.8703647195834	8.14974711950468	7.69696752623429	9.2667865406949	8.84077792359505	8.85798099512757	9.80896417491926	9.12153351734003	8.35974956032233	9.41996017784789	8.91886323727459	9.52160043972373	8.76818432477693
MAD_Dr_004_103631	3475	OTTDART00000032730	0	-	-	0	1	103762	NA	NA	NA	ENSDARG00000014474	445484	NA	NA	NA	NA	NA	ZDB-GENE-040822-35	yipf1	7.89481776330794	6.56224242422107	6.62205181945638	6.70043971814109	6.59991284218713	6.85798099512757	6.59991284218713	7.99435343685886	6.4262647547021	6.76818432477693	7.86418614465428	7.91886323727459	8.13442632022093	6.85798099512757	6.74146698640115	7.71424551766612	7.63662462054365	7.467605550083	7.75488750216347	7.7176764230664	7.34872815423108	6.76818432477693	7.467605550083	6.98868468677217
MAD_Dr_004_103642	3485	ENSDART00000019803	1	1	OTTDART00000025343	0	1	103773	NA	NA	NA	ENSDARG00000014147	-	NA	NA	NA	NA	axin 2 (conductin, axil)	ZDB-GENE-000403-2	axin2	9.64024493622235	7.63662462054365	8.48784003382305	8.34207466799914	8.00562454919388	8.61654884377899	7.98013957763916	10.1774195379892	8.12928301694497	8.61102479730735	9.52356195605701	9.52061868055628	10.2749604721406	9.19229281447077	7.83920378809694	9.61286849729104	9.94763693795183	9.36194377373524	9.66711154207503	10.1446582428319	9.38478375009335	8.04439411935845	9.35974956032233	8.38801728534514
MAD_Dr_004_103643	3486	ENSDART00000066459	5	0	ENSDART00000093571 ; XM_001331629.1 ; ENSDART00000113891 ; Dr.88467 ; NM_207090.1	0	1	103774	NA	NA	NA	ENSDARG00000045207	404622	NA	NA	NA	NA	zgc:77424; hypothetical LOC792158	ZDB-GENE-040426-2407	camlg	9.82575383288311	7.8703647195834	8.63843591399047	9.05256805080415	8.1548181090521	9.10459875356437	8.54496443278924	10.4517262680745	8.4178525148859	8.81378119121704	10.1491119907069	9.61470984411521	10.698270577692	9.2240016741981	7.97154355395077	10.025831668332	10.0484868739923	9.72962074355304	9.70563238736142	10.8177831217745	9.53818893205242	8.27379559921426	10.1254134704833	9.12153351734003
MAD_Dr_004_103644	3487	ENSDART00000074168	3	1	ENSDART00000074169 ; NM_001032366.3 ; OTTDART00000007436	0	1	103775	NA	NA	NA	ENSDARG00000044479	573991	NA	NA	NA	NA	DCN1, defective in cullin neddylation 1, domain co	ZDB-GENE-050626-52	eif2a	7.64385618977472	6.68650052718322	6.86418614465428	6.93073733756289	6.79441586635011	7.40087943628218	7.07681559705083	8.2240016741981	6.95419631038687	7.18487534290828	7.39231742277876	7.56605403817109	7.76155123244448	7.00562454919388	6.68650052718322	7.85174904141606	7.72451385311995	7.59991284218713	7.67948009950545	7.94251450533924	7.4093909361377	6.7279204545632	7.39231742277876	6.89481776330794
MAD_Dr_004_103650	3493	ENSDART00000111442	1	1	ENSDART00000113886	0	1	103783	NA	NA	NA	ENSDARG00000077203	-	NA	NA	NA	NA	NA	NA	NA	8.68650052718322	7.28540221886225	7.17990909001493	8.12153351734003	7.5077946401987	8.3264294871223	7.72451385311995	8.36194377373524	7.18982455888002	7.32192809488736	8.60547951806167	8.21916852046216	8.8073549220576	7.48381577726426	7.39231742277876	8.68650052718322	8.61470984411521	8.59618975614441	8.78463484555752	9.19721669311005	8.4178525148859	7.81378119121704	9.02790599656988	8.06608919045777
MAD_Dr_004_103653	3496	NM_001020752.1	1	1	Dr.83510	0	1	103789	NM_001020752.1	NM_001020752	zgc:110652	ENSDARG00000071878	553790	zgc:110652	NA	NA	NA	zgc:110652	ZDB-GENE-050522-30	trmt112	9.64835758200967	7.4093909361377	7.4093909361377	8	7.56985560833095	8.55650605467193	7.56605403817109	10.3431857154479	7.10852445677817	7.69348695749933	9.51569983828404	9.52356195605701	10.0633950812885	8.22158712126481	7.70735913208088	9.33985000288462	9.29462074889163	8.73470962022584	9.30492166958167	9.69522829149575	8.69870466677034	7.52356195605701	8.74819284958946	8.2644426002266
MAD_Dr_004_103660	3503	XM_001340738.2	0	-	-	0	1	103795	XM_001340738.2	XM_001340738	NA	NA	-	NA	NA	NA	NA	NA	NA	NA	8.04984854945056	6.63662462054365	7.02236781302845	7.19967234483636	6.82017896241519	7.29462074889163	7	8.59618975614441	6.74146698640115	6.86418614465428	8.01680828768655	7.67948009950545	8.5352753766208	7.19475685442225	6.58496250072116	8.20212382383046	8.21431912080077	7.67948009950545	8.03066713624694	8.6724253419715	8.10852445677817	7.43879185257826	8.46352437327118	7.60733031374961
MAD_Dr_004_103661	3504	XM_001339460.2	0	-	-	0	1	103796	XM_001339460.2	XM_001339460	NA	ENSDARG00000088768	-	NA	NA	NA	NA	NA	NA	NA	8.72451385311995	7.13955135239879	7.40087943628218	7.77807712953536	7.49984588708321	8.09275714091985	7.48381577726426	9.27146302790437	7.36632221424582	7.72451385311995	8.65105169117893	8.89330153086056	9.2336196767597	8.11894107272351	6.98868468677217	8.69348695749932	8.90538700501813	8.35755200461808	8.67419226814568	8.95419631038687	8.57364718749332	7.70043971814109	8.69870466677034	8.07414146275251
MAD_Dr_004_103665	3508	Dr.18633	0	-	-	0	1	103801	NA	NA	NA	NA	-	NA	Dr.18633	NA	NA	NA	NA	NA	7.34429590791582	6.40087943628218	6.19967234483636	6.62935662007961	6.59245703726808	6.56985560833095	6.31288295528436	7.36632221424582	6.20945336562895	6.49185309632967	6.62935662007961	6.76818432477693	7.04439411935845	6.4178525148859	6.32192809488736	7.56224242422107	7.39660478118186	7.2667865406949	7.16992500144231	7.84862294042934	6.8073549220576	6.39231742277876	6.60733031374961	6.52356195605701
MAD_Dr_004_103666	3509	Dr.23665 ; OTTDART00000045800	2	1	OTTDART00000045799 ; NM_212594.1	0	1	103802	NA	NA	NA	ENSDARG00000011999	321718	NA	Dr.23665	zgc:85702	zgc:85702	hypothetical protein LOC100151492; zgc:85702	ZDB-GENE-030131-437	ybey	8.868822554775	7.16992500144231	7.10852445677817	7.80413102118332	7.45121111183233	8.19967234483636	7.78790255939143	9.4377520723236	7.29462074889163	7.67595703294175	8.73301532168596	8.57742882803575	9.25266543245025	7.81378119121704	7.13955135239879	8.95128471496697	8.96434086779242	8.48179943166575	8.95274124718649	9.21553299974566	8.08746284125034	7.59618975614441	8.51963625284321	7.83289001416474
MAD_Dr_004_103671	3514	Dr.78789	0	-	-	0	1	103807	NA	NA	NA	NA	-	NA	Dr.78789	wu:fc31f12	wu:fc31f12	wu:fc31f12	ZDB-GENE-030131-3248	wu:fc31f12	10.0320457269308	7.62935662007961	7.86418614465428	8.37937836707126	7.74483383749955	8.71080643369935	7.83605035505807	10.1150436501617	7.56224242422107	7.95710204156229	9.93884445746617	9.56033283421244	10.3331553503106	8.33985000288462	7.90086680798075	10.1446582428319	9.97010589061218	9.09011241966429	10.0112272554233	9.90839262077375	9.09539702279256	8.12412131182919	9.34762136856813	9.05256805080415
MAD_Dr_004_103683	3526	Dr.97059	0	-	-	0	1	103818	NA	NA	NA	NA	-	NA	Dr.97059	NA	NA	NA	NA	NA	7.33985000288462	6.6724253419715	6.29462074889163	7.36194377373524	6.6724253419715	7.70735913208088	6.65105169117893	7.04984854945056	6.35755200461808	6.69348695749933	7.54303182025524	6.94251450533924	7.78135971352466	6.5077946401987	6.86418614465428	7.35755200461808	7.64745842645492	7.62935662007961	7.52356195605701	7.95419631038687	7.2807707701306	7.08746284125034	7.81378119121704	6.8703647195834
MAD_Dr_004_103697	3538	Dr.118319	1	1	NM_001159983.1	0	1	103830	NA	NA	NA	ENSDARG00000075528	563525	NA	Dr.118319	NA	NA	tripartite motif-containing 59	ZDB-GENE-081022-28	lyrm9	10.8509681509824	7.96000193206808	8.64925617751731	8.70735913208088	8.43045255166553	9.01820017881323	7.94251450533924	11.237209960755	7.55458885167764	8.59991284218713	11.4908508767403	11.4051414631363	11.5478585060584	10.2685420003001	8.70735913208088	10.4146852358072	10.791162888555	9.81057163474115	10.6077926419192	10.782588759495	9.78463484555752	8.62388149001346	10.2395985292491	9.4655664048094
MAD_Dr_004_103701	3542	Dr.123649	1	0	XM_001922869.1	0	1	103834	NA	NA	NA	NA	-	NA	Dr.123649	NA	NA	NA	NA	NA	18.3960611931963	18.3234550428258	18.5342686812754	18.4320851138414	18.7683943492179	18.5503522445144	18.5984996372395	18.7060305313673	18.0435827168128	18.3893582539397	18.4620828421167	18.5414218507441	18.5619106652138	18.5653810378988	18.3458383506102	18.6942796611221	18.3301028223113	18.639407838766	18.6486700478255	18.7617589788688	18.7394312306793	18.1219331089198	18.6849095286975	18.8328622070176
MAD_Dr_004_103702	3543	Dr.123964	0	-	-	0	1	103835	NA	NA	NA	NA	-	NA	Dr.123964	NA	NA	NA	NA	NA	8.49984588708321	6.8703647195834	7.24317398347295	7.55842071326866	7.25738784269265	7.55458885167764	6.98868468677217	8.78135971352466	7.14974711950468	7.33091687811462	7.98868468677217	8.39231742277876	8.64385618977473	7.78135971352466	6.78135971352466	8.95855271543101	8.76818432477693	8.28771237954945	8.39016895620018	9.07815080773465	8.05256805080415	7.33985000288462	8.09275714091985	7.56605403817109
MAD_Dr_004_103703	3544	Dr.124077	0	-	-	0	1	103836	NA	NA	NA	NA	-	NA	Dr.124077	NA	NA	NA	NA	NA	10.8780509127285	8.09275714091985	8.6582114827518	9.01402047031493	8.62570884306447	9.21431912080077	8.4757334309664	11.1244444600086	8.05528243550119	8.79116288855502	10.4083297407674	10.4491486453754	11.1337844091799	9.59991284218713	7.96578428466209	10.518161355757	10.4614794472862	9.96289600533726	10.2455527062557	10.7198166030181	9.83447104998422	8.94251450533924	10.1548181090521	9.38801728534514
MAD_Dr_004_103728	3569	ENSDART00000081675	2	1	Dr.29035 ; NM_001001889.1	0	1	10386	NA	NA	NA	ENSDARG00000023472	-	NA	NA	NA	NA	catenin, beta 2	NA	NA	14.261213451366	11.2691266791494	12.2807707701306	12.3695973462787	11.745884369142	12.6725358382792	11.7723145739217	14.5892414977833	11.5722265127937	12.0234078431402	13.8180328742275	14.0031225749658	14.7453591989419	12.9290734358768	11.5338163894334	13.7279204545632	14.1104017440188	12.7516486590559	13.4668412083216	14.4290143671747	12.8661197933031	11.9184905922923	13.4326723842703	12.7073591320809
MAD_Dr_004_103735	3576	OTTDART00000024637	4	1	ENSDART00000019845 ; Dr.13393 ; NM_205537.1 ; OTTDART00000024636	0	1	103866	NA	NA	NA	ENSDARG00000054063	114456	NA	NA	NA	NA	actin related protein 2/3 complex, subunit 4, like; actin related protein 2/3 complex, subunit 4	ZDB-GENE-010724-9	arpc4	9.36632221424582	7.31288295528436	7.34872815423108	7.82654848729092	7.43879185257826	8.24317398347295	7.60733031374961	9.84156434773057	7.18982455888002	7.79441586635011	9.34651373316563	9.24198314969433	9.67771964164101	7.98868468677217	7.38370429247405	9.45327063401062	9.15860968821448	8.73809225962049	9.56605403817109	9.21431912080077	8.64024493622235	7.78135971352466	9.07815080773465	8.26209484537018
MAD_Dr_004_103740	3581	OTTDART00000028729	1	1	OTTDART00000028728	0	1	103871	NA	NA	NA	ENSDARG00000010738	492784	NA	NA	NA	NA	NA	ZDB-GENE-041114-135	zgc:101716	9.70735913208088	8.12928301694497	8.41574176829009	8.60362634498619	8.00562454919388	9.66533591718518	8.88569637333939	10.5038257379958	8.467605550083	8.94251450533924	9.42101285577923	8.94982671075911	9.42836017270429	8.82017896241519	7.6724253419715	9.9957671508778	10.2227949028681	9.71938882094208	9.93295289219471	10.4444972871038	8.97154355395077	7.88264304936184	9.36194377373524	8.50382573799575
MAD_Dr_004_103742	3583	OTTDART00000029376	0	-	-	0	1	103873	NA	NA	NA	ENSDARG00000029609	447834	NA	NA	NA	NA	zgc:92353	ZDB-GENE-040912-100	macrod1	7.27612440527424	6.45121111183233	6.60733031374961	6.82017896241519	6.52356195605701	6.68650052718322	6.44294349584873	7.25266543245025	6.24792751344359	6.3037807481771	7.96000193206808	7.79766152585376	8.26209484537018	6.91886323727459	6.59991284218713	7.62935662007961	7.58871463558226	7.48381577726426	7.56605403817109	8.30833903013941	7.11374216604919	6.59245703726808	7.24317398347295	6.92481250360578
MAD_Dr_004_103751	3592	OTTDART00000037051	2	1	OTTDART00000037049 ; OTTDART00000037048	0	1	103882	NA	NA	NA	ENSDARG00000006389	30639	NA	NA	NA	NA	NA	ZDB-GENE-990603-7	smad2	9.10590850857116	7.60733031374961	7.7279204545632	8.05528243550119	7.93957921431469	8.63481105017172	8.05528243550119	9.75988818322183	8.06069593168755	8.20701432017753	9.18611423954164	9.1006623390052	9.79116288855502	8.61470984411521	7.86108690599539	10.0484868739923	9.41362792902417	9.40087943628218	9.403012023575	9.99859042974533	8.9614496943982	8.27612440527424	9.11374216604919	8.56605403817109
MAD_Dr_004_103760	3600	ENSDART00000098384	0	-	-	0	1	103891	NA	NA	NA	ENSDARG00000056403	449798	NA	NA	NA	NA	zgc:101828	ZDB-GENE-041010-46	wacb	7.49984588708321	6.59991284218713	6.6724253419715	6.8703647195834	6.76818432477693	7.12412131182919	6.96578428466209	8.25738784269265	6.56985560833095	7.20945336562895	7.6724253419715	7.39231742277876	7.83920378809694	7.25738784269265	6.76818432477693	7.35755200461808	7.14465824283188	7.29462074889163	7.29462074889163	7.33985000288462	7.18982455888002	6.76818432477693	7.49185309632967	7.09275714091985
MAD_Dr_004_103761	3601	ENSDART00000106621	0	-	-	0	1	103892	NA	NA	NA	NA	-	NA	NA	NA	NA	NA	NA	NA	8.4178525148859	6.91886323727459	6.76155123244448	7.18487534290828	7.09803208296053	7.33091687811462	7.02236781302845	8.44294349584873	6.59245703726808	6.98868468677217	7.94251450533924	7.60733031374961	8.13442632022093	6.93073733756289	6.95419631038687	8.34429590791582	8.1548181090521	7.87344411251538	8.30833903013941	8.4178525148859	7.53915881110803	6.8703647195834	7.69348695749933	7.56224242422107
MAD_Dr_004_103767	3606	Dr.67287	0	-	-	0	1	103899	NA	NA	NA	NA	-	NA	Dr.67287	wu:fb95h01	wu:fb95h01	wu:fb95h01	ZDB-GENE-030131-2067	wu:fb95h01	7.4093909361377	6.34872815423108	6.68650052718322	6.56985560833095	6.8073549220576	7.00562454919388	6.71424551766612	7.58496250072116	6.32192809488736	6.78790255939143	7.10328780841202	7.4093909361377	7.4178525148859	6.8703647195834	6.28540221886225	8.00281501560705	7.56224242422107	7.24792751344359	7.57742882803575	7.64024493622235	7.20945336562895	6.78135971352466	7.36632221424582	6.89481776330794
MAD_Dr_004_103770	3608	Dr.76661	0	-	-	0	1	103900	NA	NA	NA	NA	-	NA	Dr.76661	NA	NA	NA	NA	NA	8.38154295118458	6.48381577726426	6.70043971814109	6.93073733756289	7.02236781302845	7.14465824283188	6.77478705960117	8.59245703726808	6.70043971814109	6.97727992349992	8.39231742277876	8.39231742277876	8.8073549220576	7.02236781302845	6.8703647195834	8.61102479730735	8.36194377373524	8	8.33539035469392	8.29462074889163	7.73470962022584	7.09803208296053	7.82654848729092	7.467605550083
MAD_Dr_004_103780	3618	ENSDART00000024309	0	-	-	0	1	10391	NA	NA	NA	ENSDARG00000006782	777733	NA	NA	NA	NA	retinoblastoma 1	ZDB-GENE-040428-1	rb1	8.81057163474115	7.2336196767597	7.2336196767597	7.7279204545632	7.27612440527424	7.76818432477693	7.3037807481771	8.81057163474115	6.82017896241519	7.02236781302845	8.11894107272351	8.29232163280204	9.01122725542325	7.33539035469393	7.11894107272351	8.64024493622235	8.02790599656988	8.31741261376487	8.32192809488736	8.67948009950545	8.06069593168755	7.37503943134692	8.37937836707126	7.99435343685886
MAD_Dr_004_103785	3623	Dr.125282	0	-	-	0	1	103914	NA	NA	NA	NA	-	NA	Dr.125282	NA	NA	NA	NA	NA	9.40407713624123	7.43462822763672	7.39231742277876	7.95710204156229	7.70735913208088	8.87958324961278	8.12928301694497	10.4777582664439	7.88264304936184	8.2667865406949	9.43671154213721	9.62570884306447	10.5058115539196	8.26209484537018	7.35314682549808	10.2573878426927	10.1667907507182	9.71424551766612	10.0443941193585	10.3939266756404	8.64024493622235	7.7279204545632	8.74483383749955	8.28771237954945
MAD_Dr_004_103800	3638	Dr.129845	6	0	Dr.9166 ; NM_213006.2 ; ENSDART00000114850 ; ENSDART00000108579 ; NM_001144803.1 ; OTTDART00000040959	0	1	103928	NA	NA	NA	NA	-	NA	Dr.129845	NA	NA	NA	NA	NA	8.40514146313634	6.93073733756289	7.24317398347295	7.33091687811462	7.12928301694497	7.73470962022584	7.13955135239879	8.98868468677217	7.18982455888002	7.56224242422107	8.52552080909507	8.6582114827518	9.05799172275918	7.67595703294175	6.94251450533924	8.58308276750293	8.28540221886225	7.81378119121704	8.16490692667569	8.57931593758001	7.87958324961278	7.25266543245025	7.95710204156229	7.51175265376738
MAD_Dr_004_103812	3650	XM_001920392.1 ; Dr.84200	1	1	OTTDART00000043125	0	1	10394	XM_001920392.1	XM_001920392	NA	NA	100002679	NA	Dr.84200	NA	NA	NA	ZDB-GENE-041111-63	im:7138888	9.67154106671188	7.17990909001493	7.73809225962049	7.85486838326024	7.57364718749332	8.37937836707126	7.55458885167764	10.3111806600534	7.47167521439204	8.14465824283188	9.91811785103177	9.78135971352466	10.2173519052703	8.86108690599539	7.56985560833095	9.72706955802371	9.63662462054365	9.1873520732005	9.39660478118186	9.78626962764847	8.55842071326866	7.75488750216347	8.72962074355304	8.14210705730255
MAD_Dr_004_103817	3655	Dr.140826	0	-	-	0	1	103944	NA	NA	NA	NA	-	NA	Dr.140826	NA	NA	NA	NA	NA	7.66533591718518	6.49185309632967	6.65105169117893	6.68650052718322	6.58496250072116	6.7279204545632	6.51569983828404	8.07414146275251	6.4262647547021	6.6724253419715	7.59245703726808	7.64385618977472	7.98013957763916	6.98868468677217	6.55458885167764	7.86727873970966	7.79441586635011	7.37503943134692	7.7279204545632	8.2240016741981	7.25266543245025	6.83920378809694	7.35755200461808	6.91886323727459
MAD_Dr_004_103823	3661	NM_001004558.1 ; Dr.152708	1	1	ENSDART00000011652	0	1	10395	NM_001004558.1	NM_001004558	zgc:92279	ENSDARG00000018984	447819	zgc:92279	Dr.152708	zgc:92279	zgc:92279	zgc:92279	ZDB-GENE-040912-24	eya2	7.58496250072116	6.37503943134692	6.72109918870719	6.67948009950545	6.61470984411521	6.60733031374961	6.3037807481771	7.82017896241519	6.19967234483636	6.44294349584873	6.39231742277876	6.52356195605701	6.75488750216347	6.23840473932508	6.33985000288462	7.57364718749332	7.89481776330794	7.58871463558226	7.91288933622996	7.89481776330794	7.44294349584873	6.79441586635011	7.58496250072116	6.93663793900257
MAD_Dr_004_103840	3677	OTTDART00000031946	1	1	OTTDART00000030317	0	1	103965	NA	NA	NA	ENSDARG00000059360	8388607	NA	NA	NA	NA	NA	ZDB-GENE-071005-2	srsf3b	8.26912667914942	7.34872815423108	6.98868468677217	7.89784545600551	7.19967234483636	8.35755200461808	7.39660478118186	8.7714894695006	6.8008998999203	6.71424551766612	7.98868468677217	8.44294349584873	8.77478705960117	7.06608919045777	6.85798099512757	8.78135971352466	8.38154295118458	8.38801728534514	8.211888294546	8.74819284958946	7.96000193206808	7.4178525148859	8.27612440527424	7.67595703294175
MAD_Dr_004_103843	3680	OTTDART00000036733	1	1	OTTDART00000036732	0	1	103968	NA	NA	NA	ENSDARG00000045167	447853	NA	NA	NA	NA	discs, large (Drosophila) homolog-associated protein 5	ZDB-GENE-040912-160	dlgap5	12.9606355068633	9.99717948093762	10.9432473959016	11.0154150523867	10.4051414631363	11.5859014496908	10.927407612949	13.8275411901725	10.5063075811003	11.199365616858	12.7000061508829	12.596888567028	13.3411017990941	11.3657756353263	9.84627391134991	12.4267888945956	12.6211361132746	11.7710767402628	12.4064707685293	12.9648823183677	11.5889488203147	10.4351493383669	12.0731373831104	11.2039597032395
MAD_Dr_004_103844	3681	OTTDART00000038606	0	-	-	0	1	103969	NA	NA	NA	ENSDARG00000036911	402992	NA	NA	NA	NA	NA	ZDB-GENE-040426-1803	scamp1	7.97727992349992	10.4604558963096	6.83289001416474	8.60362634498619	8.57175264350355	9.1548181090521	9.56224242422107	8.63299519714296	7.92481250360578	8.1548181090521	7.88264304936184	8.46147944728616	7.62935662007961	6.59991284218713	9.42101285577923	10.4189067312579	7.8008998999203	9.50977500432694	8.49984588708321	8.11894107272351	9.09803208296053	8.93073733756289	9.19475685442225	8.74819284958946
MAD_Dr_004_103848	3685	ENSDART00000013607	0	-	-	0	1	103972	NA	NA	NA	ENSDARG00000020201	393319	NA	NA	NA	NA	Vcell division cycle 73, Paf1/RNA polymerase II complex component, homolog (S. cerevisiae)	ZDB-GENE-040426-1309	cdc73	11.0953970227926	8.59618975614441	9.55074678538324	9.23840473932508	8.94544383637791	9.80332391904149	9.05256805080415	11.2591547688668	9.10328780841202	9.51668494930961	10.582612451267	10.9657842846621	11.4706588740606	10.0660891904578	8.56985560833095	10.7607199474656	11.125736329395	10.0687782779854	10.7090838125503	11.1273495410591	9.98797452429615	9.00982861736811	10.1318569606088	9.85486838326024
MAD_Dr_004_103849	3686	ENSDART00000014098	2	0	Dr.8018 ; NM_213005.1	0	1	103973	NA	NA	NA	ENSDARG00000005085	406278	NA	NA	NA	NA	gamma-glutamyl cyclotransferase	ZDB-GENE-040426-1939	ggctb	9.58683978796183	7.75488750216347	8.43045255166553	8.46352437327118	7.68299458368168	7.82654848729092	7.4093909361377	8.94836723158468	6.96578428466209	7.5077946401987	8.56795607541547	8.67595703294175	9.24079133216196	8.10852445677817	7.18487534290828	9.6174674652942	10.0112272554233	9.23122118071119	9.58308276750293	10.2252074369435	9.03342300153745	7.95419631038687	9.25738784269265	8.82654848729091
MAD_Dr_004_103850	3687	OTTDART00000021539	1	1	Dr.75448	0	1	103974	NA	NA	NA	ENSDARG00000035018	336617	NA	NA	NA	NA	Thy-1 cell surface antigen	ZDB-GENE-030131-8561	thy1	14.8953386003949	12.7444134105577	13.3746319862868	13.9518766085429	13.2625353405263	14.1850302631813	13.0666778567995	15.3737827726479	13.2926811112981	13.4275092761648	14.2487058960396	14.8704610501708	15.3551962186537	13.8181827049486	12.7923836149352	14.5998256922224	14.9850414033432	14.186501176661	14.8278884748691	15.2343683897564	14.4178195582083	13.4758600664759	14.7512302136781	13.9742353173554
MAD_Dr_004_103851	3688	ENSDART00000049148	3	1	ENSDART00000036891 ; Dr.78231 ; NM_214780.1	0	1	103975	NA	NA	NA	ENSDARG00000004171	-	NA	NA	NA	NA	Rab acceptor 1 (prenylated)	ZDB-GENE-040625-146	rabac1	10.2258099406235	8.319672120947	8.25974326369078	8.70390357344466	8.28540221886225	9.5018371849023	8.64024493622235	10.7968507952672	8.04165915163721	8.64024493622235	10.007027266894	10.2526654324502	10.4767462039395	9	8.21916852046216	10.2772874001304	10.0854724591813	9.69609817095586	9.9901039638575	10.0042204663182	9.39231742277876	8.4797802640291	9.55074678538324	8.84077792359505
MAD_Dr_004_103859	3694	Dr.78106	2	0	ENSDART00000003847 ; OTTDART00000036908	0	1	103984	NA	NA	NA	ENSDARG00000002589	447930	NA	Dr.78106	zgc:103639	zgc:103639	zgc:103639	ZDB-GENE-040912-115	mylpfb	9.25620868852739	7.10852445677817	7.62205181945638	7.83605035505807	7.25738784269265	8.02236781302845	7.51963625284321	9.70390357344466	6.90689059560852	7.37503943134692	9.00281501560705	8.96866679319521	9.25974326369078	8.16992500144231	7.28540221886225	8.65999589242998	8.98584193700334	8.38586240064146	8.876516946565	9.3151495622563	8.27146302790437	7.14465824283188	8.35755200461808	8.1006623390052
MAD_Dr_004_103860	3695	Dr.83993	0	-	-	0	1	103985	NA	NA	NA	ENSDARG00000014898	192325	NA	Dr.83993	ncbp2	nuclear cap binding protein subunit 2	nuclear cap binding protein subunit 2	ZDB-GENE-020419-31	ncbp2	7.45121111183233	6.70735913208088	6.81378119121704	6.78135971352466	6.74819284958946	6.95419631038687	6.61470984411521	7.52356195605701	6.4262647547021	6.56985560833095	7.05528243550119	7.4093909361377	7.5274770060604	6.90689059560852	6.72109918870719	7.63662462054365	7.04439411935845	7.13442632022093	7.30833903013941	7.49585502688717	7.01122725542325	6.7279204545632	7.10852445677817	7.01680828768655
MAD_Dr_004_103878	3712	OTTDART00000026412 ; NM_131714.2 ; ENSDART00000079583	0	1		0	1	10400	NM_131714.2	NM_131714	ctbp1	ENSDARG00000057007	65229	C-terminal binding protein 1	NA	NA	NA	C-terminal binding protein 1	ZDB-GENE-010130-1	ctbp1	9.35093918154643	7.3037807481771	7.51963625284321	7.85486838326024	7.55842071326866	8.45327063401062	7.81378119121704	10.266200912499	7.65821148275179	8.06069593168755	9.14593214582051	9.54109661534952	10.0927571409199	8.3264294871223	7.45121111183233	9.56224242422107	9.48079020109582	9.00281501560705	9.34872815423108	9.73470962022584	8.66533591718518	7.74146698640115	9.05528243550119	8.36194377373524
MAD_Dr_004_103897	3730	XM_001921201.1	0	-	-	0	1	104017	XM_001921201.1	XM_001921201	NA	NA	-	NA	NA	NA	NA	NA	NA	NA	9.97226184873329	7.61470984411521	7.5077946401987	8.1548181090521	7.84549005094437	9.55170826162069	8.77478705960117	11.7397806097733	8.4178525148859	8.868822554775	10.2550285698187	10.3236177632916	10.7714894695006	8.89330153086056	8.0389189892923	10.4978518369511	10.5191447879974	9.74819284958946	10.6697708885255	10.7739633684336	9.17741953798924	8.13955135239879	9.25738784269265	8.71424551766612
MAD_Dr_004_103907	3740	OTTDART00000022470	1	1	OTTDART00000022469	0	1	104028	NA	NA	NA	ENSDARG00000059887	569087	NA	NA	NA	NA	NA	ZDB-GENE-060526-84	eral1	8.97727992349992	7.14974711950468	7.78790255939143	7.83920378809694	7.52356195605701	8.05256805080415	7.76155123244448	9.50382573799575	7.65463602852797	8.1548181090521	8.62205181945638	8.83130724380205	9.29001884693262	8.31288295528435	7.20945336562895	9.37286506011259	9.12412131182919	8.94251450533924	9.03617361255349	9.50581155391959	8.63843591399047	7.63299519714296	8.73809225962049	8.04984854945056
MAD_Dr_004_103913	3746	OTTDART00000029692	1	1	OTTDART00000029689	0	1	104033	NA	NA	NA	ENSDARG00000002682	393726	NA	NA	NA	NA	zgc:73220	ZDB-GENE-040426-1719	tbcela	7.4797802640291	6.59245703726808	6.59991284218713	6.89481776330794	6.7279204545632	6.6724253419715	6.59245703726808	7.43462822763672	6.31288295528436	6.4757334309664	7.14974711950468	6.95419631038687	7.46352437327118	6.62935662007961	6.4757334309664	7.59245703726808	7.35314682549808	7.25266543245025	7.45121111183233	7.42206476617281	7.08746284125034	6.69348695749933	7.23840473932508	6.90689059560852
MAD_Dr_004_103916	3749	OTTDART00000031417	3	1	ENSDART00000105721 ; OTTDART00000031414 ; NM_212940.2	0	1	104036	NA	NA	NA	ENSDARG00000071478	564464	NA	NA	NA	NA	ligand of numb-protein X 2b	ZDB-GENE-040426-2500	lnx2b	8.65284497300198	6.85798099512757	7.33985000288462	7.58496250072116	7.20945336562895	8.07948478382682	7.61470984411521	9.51766938813381	7.25738784269265	7.49984588708321	8.61102479730735	8.4655664048094	9.26912667914942	7.876516946565	7.11894107272351	8.90086680798075	8.54689445988764	8.12928301694497	8.45327063401062	9.14465824283188	7.98299357469431	7.27146302790437	8.39446269461032	7.72109918870719
MAD_Dr_004_103923	3756	OTTDART00000038623	2	0	NM_001089372.1 ; Dr.83530	0	1	104042	NA	NA	NA	ENSDARG00000045773	555881	NA	NA	NA	NA	zgc:162634	ZDB-GENE-050506-109	zgc:162634	11.7644569636199	9.03617361255349	9.67595703294175	9.9901039638575	9.25974326369078	10.1045987535644	9.09143538632361	12.0977029635247	9.07146236255662	9.81057163474115	12.101811569824	11.3188252203997	12.1197517122014	10.6908710092923	9.50084187955693	10.2562086885274	10.8169836232554	10.5264992391366	11.0731373831104	11.1560830762887	10.1573469353628	9.0566377151132	10.6361714416359	9.9957671508778
MAD_Dr_004_103924	3757	OTTDART00000038850 ; OTTDART00000038855 ; OTTDART00000038853	9	1	OTTDART00000038851 ; OTTDART00000038686 ; Dr.13764 ; OTTDART00000038852 ; OTTDART00000038854 ; ENSDART00000075170 ; Dr.118007 ; XM_689974.3 ; OTTDART00000038685	0	1	104043	NA	NA	NA	NA	8388607	NA	NA	NA	NA	NA	NA	NA	11.3559016383284	8.28540221886225	9.29920801838728	9.38154295118458	8.67595703294175	9.89254281664855	9.01680828768655	11.8826430493618	8.97441458980553	9.42101285577923	11.2440664641948	11.4978518369511	12.0901124196643	10.7359790396134	8.95419631038687	10.8185821774809	11.1755495506362	9.94471206104349	10.7657004876511	11.4419067045422	9.78463484555752	8.82654848729091	10.4309751725881	9.80896417491926
MAD_Dr_004_103927	3760	OTTDART00000041291	6	1	ENSDART00000101620 ; ENSDART00000111978 ; OTTDART00000041293 ; NM_001009898.1 ; OTTDART00000024098 ; Dr.81568	0	1	104046	NA	NA	NA	ENSDARG00000069700	494160	NA	NA	NA	NA	NA	ZDB-GENE-040718-35	cdk2ap2	10.1189410727235	7.88264304936184	8.7431513941125	9.19967234483636	8.59245703726808	9.76818432477693	9.12412131182919	11.0525680508042	8.85486838326024	9.51372759595244	10.8470573460913	10.5821419816588	11.4470832262097	10.2502984179063	8.32192809488736	10.3174126137649	10.6096404744368	9.91737207947684	10	10.7245138531199	9.73809225962049	8.59618975614441	10.4141566792741	9.22761594341422
MAD_Dr_004_103928	3761	OTTDART00000043336	5	0	OTTDART00000043335 ; ENSDART00000099535 ; OTTDART00000043333 ; Dr.29901 ; NM_001004627.1	0	1	104047	NA	NA	NA	ENSDARG00000019707	447888	NA	NA	NA	NA	zgc:101748	ZDB-GENE-040912-53	zgc:101748	9.98655314975666	7.76487159073609	8.63843591399047	8.7797193551434	8.467605550083	8.92629599478111	8.37503943134693	10.1085244567782	8	8.7714894695006	9.9614496943982	9.8665062122262	10.410451351504	9.23840473932508	7.76155123244448	10.2888660741658	10.3890935219045	9.68299458368168	10.1484765821783	10.6247954558602	9.56414948998573	8.62021982550749	9.9915218460757	8.98584193700334
MAD_Dr_004_103931	3764	ENSDART00000017785 ; OTTDART00000027089	2	0	Dr.78308 ; NM_200646.1	0	1	10405	NA	NA	NA	ENSDARG00000003213	323672	NA	NA	NA	NA	NMDA receptor-regulated gene 1a	ZDB-GENE-030131-2392	naa15a	11.2203783276952	8.05528243550119	9.22158712126481	9.13955135239879	8.78135971352466	9.19721669311005	8.29920801838728	11.1774195379892	8.21431912080077	8.76818432477693	10.8033239190415	10.7030383889864	11.6257088430645	9.70390357344466	8.39231742277876	10.9151324489507	11.1935253605012	10.5028318040667	10.7582232147267	11.2673719312653	10.2437690319619	9.3151495622563	10.6456584324087	9.68123841177781
MAD_Dr_004_103932	3765	OTTDART00000044729 ; XM_701099.3 ; Dr.25381	1	1	OTTDART00000044728	0	1	104050	XM_701099.3	XM_701099	NA	ENSDARG00000093612	563325	NA	Dr.25381	si:dkey-92i17.2	si:dkey-92i17.2	si:dkey-92i17.2	ZDB-GENE-030131-6759	si:dkey-92i17.2	8.11634396123747	6.76818432477693	6.91886323727459	7.17990909001493	6.93073733756289	8.19967234483636	7.08746284125034	8.76155123244448	7.29462074889163	6.96578428466209	8.37503943134693	8.44708322620965	9.18487534290828	7.56224242422107	6.95419631038687	7.90689059560852	7.83920378809694	7.71424551766612	7.86727873970966	8.35314682549808	7.78463484555752	7.08746284125034	7.74819284958946	7.467605550083
MAD_Dr_004_103933	3766	ENSDART00000006948	2	0	OTTDART00000026218 ; Dr.4091	0	1	104051	NA	NA	NA	ENSDARG00000014867	393686	NA	NA	NA	NA	ribosomal protein L8	ZDB-GENE-040426-1670	rpl8	14.8211262179404	12.635718120331	13.6869928678978	13.6032786098684	12.7319553737719	14.1861142395416	13.4674781879076	15.4426519735952	13.0907740546408	13.7697861998414	15.3140521191933	14.8553065002939	15.5098832271333	14.6972390923604	13.2352663327569	14.8532120727156	15.0007922784693	14.4263958075287	15.0676864406152	15.3917638272703	13.97006094054	12.6494807389686	14.44585548306	14.1371512602783
MAD_Dr_004_103964	3795	OTTDART00000024977	0	-	-	0	1	10409	NA	NA	NA	ENSDARG00000019038	406635	NA	NA	NA	NA	NA	ZDB-GENE-040426-2635	sgsm3	12.9785317197094	10.116993677547	11.1382718001722	11.111787735801	10.4130989849153	11.5835529304665	10.958552715431	13.7583273315702	10.3342732853072	11.0917659385168	13.3590631836783	12.7821791938312	13.6893974512719	12.0103532655493	10.5284541107648	12.6582114827518	12.9641603391003	12.2732128098543	12.8115753883758	13.2661276922568	11.763004829586	10.515699838284	12.3344129662911	11.6429542234803
MAD_Dr_004_103983	3813	Dr.115522 ; XM_001338780.1	3	0	ENSDART00000103373 ; ENSDART00000073990 ; Dr.124219	0	1	104106	XM_001338780.1	XM_001338780	NA	ENSDARG00000070439	393758	NA	Dr.115522	pde6h	phosphodiesterase 6H, cGMP-specific, cone, gamma	similar to Retinal rod rhodopsin-sensitive cGMP 3,5-cyclic phosphodiesterase subunit gamma (GMP-PDE gamma); zgc:73310	ZDB-GENE-040426-1754	pde6h	7.96289600533726	6.4093909361377	6.79441586635011	7.11894107272351	7.29462074889163	8.30833903013941	7.25738784269265	9.4241662888181	6.89481776330794	6.4093909361377	9.4377520723236	8.05528243550119	8.87805091272854	9.01262453886506	7.11894107272351	7.467605550083	7.02236781302845	7.8703647195834	8.37286506011259	7.45532722030456	6.85798099512757	6.32192809488736	7.14974711950468	7.63662462054365
MAD_Dr_004_103997	3826	OTTDART00000024288	0	-	-	0	1	10412	NA	NA	NA	ENSDARG00000034825	445403	NA	NA	NA	NA	NA	ZDB-GENE-040930-7	uspl1	11.4726908392428	8.43879185257826	9.07146236255662	9.34872815423108	9.11634396123747	10.4787696194758	9.47775826644389	12.5449644327892	9.15987133677839	10.3454052467178	11.65999589243	11.8301190254445	12.176640671134	10.5038257379958	9.14210705730255	11.4257404243162	11.6470086384416	10.7866780338907	11.4267888945956	11.6508273741388	10.5008418795569	9.57742882803575	10.9266666293473	10.0035179121086
MAD_Dr_004_103998	3827	Dr.126408	2	1	XM_694031.3 ; NM_001077274.1	0	1	104120	NA	NA	NA	NA	-	NA	Dr.126408	wu:fb10f04	wu:fb10f04	wu:fb10f04	NA	NA	10.4199601778479	7.90388184573618	8.35314682549808	8.52552080909507	8.08214904135387	9.97297978606629	9.02236781302845	11.8213753923725	8.4178525148859	9.11634396123747	12.047123912114	11.9614496943982	12.4369717450491	10.8772841335232	9.75488750216347	10.5887146355823	10.5225815312548	9.59525748144904	10.4136279290242	10.4660764613963	9.4655664048094	8.31061278165953	9.74483383749955	9.28540221886225
MAD_Dr_004_104012	3840	Dr.140563	0	-	-	0	1	104133	NA	NA	NA	NA	-	NA	Dr.140563	NA	NA	NA	NA	NA	8.77643303244473	7.59991284218713	8.04439411935845	8.03617361255349	7.70043971814109	8.43045255166553	7.89481776330794	9.20212382383046	7.51569983828404	7.79766152585376	8.65105169117893	9.01959072835788	9.06069593168755	8.55458885167764	7.75488750216347	9.22641219278879	8.92629599478111	8.5352753766208	8.71424551766612	9.29117069932186	8.1548181090521	7.59618975614441	8.33315535031062	8.19475685442225
MAD_Dr_004_104015	3843	Dr.141878	8	0	ENSDART00000074173 ; NM_199781.1 ; Dr.45135 ; ENSDART00000074181 ; ENSDART00000065821 ; Dr.35557 ; ENSDART00000013506 ; NM_001109741.1	0	1	104136	NA	NA	NA	NA	-	NA	Dr.141878	NA	NA	NA	NA	NA	10.7389366816761	8.83920378809694	8.90388184573618	9.80493767205191	9.01680828768655	10.1947568544222	9.58120058192496	11.6422773785039	9.35424938194524	9.72280753116955	11.3690520070014	11.2294196882304	12.402479172215	10.3094763538411	9.01402047031493	11.5277213442845	10.9929383361658	10.4512111118323	10.9125151448024	12.1941412388631	10.1357092861044	8.82017896241519	10.2673719312653	9.12412131182919
MAD_Dr_004_104016	3844	Dr.148892	10	0	ENSDART00000065821 ; Dr.45135 ; Dr.152490 ; ENSDART00000074181 ; Dr.35557 ; ENSDART00000013506 ; NM_001109741.1 ; NM_199781.1 ; ENSDART00000074173 ; Dr.141878	0	1	104137	NA	NA	NA	NA	-	NA	Dr.148892	si:dkey-241l7.3	si:dkey-241l7.3	si:dkey-241l7.3	NA	NA	13.3719127412241	11.2088439907346	11.380461065089	12.3328757311527	10.9719027460455	12.7661147575867	12.3793783670713	13.55818151986	12.0017600283272	12.0534168447575	13.2852577109199	13.1783536235129	13.9252762584849	12.0692819243654	10.9650627567446	13.7457793503947	13.7192283699559	12.9948837419708	13.4655664048094	14.3238288327671	12.4555840875786	11.3624918060461	12.9046346216682	11.9008668079807
MAD_Dr_004_104019	3847	OTTDART00000037801	4	1	ENSDART00000062339 ; ENSDART00000101718 ; Dr.79316 ; NM_212706.1	0	1	10414	NA	NA	NA	ENSDARG00000069742	327215	NA	NA	NA	NA	cullin 5	ZDB-GENE-030131-5426	cul5a	8.55842071326866	6.58496250072116	7.04439411935845	6.94251450533924	7.02236781302845	7.33985000288462	6.8073549220576	9.09011241966429	6.65105169117893	7.25738784269265	8.00842862207058	8.59618975614441	8.3264294871223	7.28540221886225	6.73470962022584	8.72451385311995	8.69348695749932	8.04712391211403	8.24792751344359	8.55842071326866	7.76155123244448	7.07681559705083	8.00562454919388	7.19967234483636
MAD_Dr_004_104027	3854	OTTDART00000026321	3	1	ENSDART00000109470 ; OTTDART00000026320 ; OTTDART00000034772	0	1	104149	NA	NA	NA	ENSDARG00000040666	317644	NA	NA	NA	NA	NA	ZDB-GENE-021231-4	nifk	7.98868468677217	6.76818432477693	6.79441586635011	7.0389189892923	6.89481776330794	7.79766152585376	7.26209484537018	9.37286506011259	6.90689059560852	7.2667865406949	9.06474276475026	8.38154295118458	9.04984854945056	8.01680828768655	7.16992500144231	8.12928301694497	7.85798099512757	7.76155123244448	7.97154355395077	8.26209484537018	7.65821148275179	7.02790599656988	7.76487159073609	7.30833903013941
MAD_Dr_004_104029	3856	OTTDART00000028087	4	1	ENSDART00000103934 ; Dr.26556 ; NM_212590.1 ; OTTDART00000028086	0	1	104151	NA	NA	NA	ENSDARG00000070644	321577	NA	NA	NA	NA	tocopherol (alpha) transfer protein-like	ZDB-GENE-030131-296	ttpal	8.07681559705083	6.89481776330794	6.75488750216347	7.13955135239879	7.05528243550119	7.4757334309664	7.03342300153745	8.37068740680722	6.78790255939143	6.98868468677217	8.01122725542325	7.94251450533924	8.52552080909507	7.38370429247405	6.82654848729092	8.37068740680722	7.82336724004623	7.54689445988764	8.14465824283188	8.19967234483636	7.98868468677217	7.0389189892923	7.98584193700334	7.63662462054365
MAD_Dr_004_104030	3857	OTTDART00000030076 ; ENSDART00000108870	2	1	Dr.82461 ; XM_690528.3	0	1	104152	NA	NA	NA	ENSDARG00000092464	-	NA	NA	NA	NA	NA	NA	NA	9.4898479604393	7.467605550083	7.85174904141606	8.13185696060879	7.96578428466209	8.08480838780436	7.68999797141945	9.43045255166553	7.11894107272351	7.59245703726808	9.09539702279256	9.54882190845875	9.55650605467193	8.33985000288462	7.61470984411521	9.49685377738804	9.2807707701306	8.8811139606751	9.03342300153745	9.27612440527424	9.04439411935845	8.14974711950468	9.36850646150769	8.79766152585376
MAD_Dr_004_104043	3870	OTTDART00000043091	6	1	ENSDART00000021240 ; ENSDART00000100526 ; OTTDART00000024023 ; Dr.43659 ; NM_199428.1 ; OTTDART00000024026	0	1	104164	NA	NA	NA	ENSDARG00000014329	266985	NA	NA	NA	NA	NA	ZDB-GENE-021028-1	npm1a	11.3668685861671	8.69696752623429	8.61838550225861	9.51766938813381	9.11113567023471	10.2082343583398	9.28540221886225	11.8732518429021	8.4093909361377	9.2240016741981	11.2618011071953	11.0874628412503	11.7996863613313	9.57931593758001	8.76487159073609	11.1907506496624	11.129283016945	10.5933911227917	11.0505289055306	10.9879745242962	10.5887146355823	9.71252700043982	10.9950604670327	9.98370619265935
MAD_Dr_004_104044	3871	OTTDART00000044383	1	1	XM_001341460.2	0	1	104165	NA	NA	NA	ENSDARG00000086362	-	NA	NA	NA	NA	NA	NA	NA	10.0168082876866	7.8703647195834	8.84235034341381	8.75488750216347	8.56414948998573	9.10328780841202	8.5980525001616	10.2544381482673	8.25974326369078	8.76155123244448	9.38478375009335	9.62753388447279	9.81778312177453	8.69522829149575	7.49585502688717	10.3695973462787	10.1873520732005	9.8376279331714	10.1163439612375	10.4908508767403	9.69696752623429	8.876516946565	10	8.98013957763916
MAD_Dr_004_104048	3875	ENSDART00000110826 ; XM_695734.2	1	1	OTTDART00000033035	0	1	104169	XM_695734.2	XM_695734	NA	ENSDARG00000077034	572070	NA	NA	NA	NA	NA	ZDB-GENE-070912-331	si:ch73-170l17.1	8.56033283421244	7.17990909001493	7.09275714091985	7.55842071326866	6.91288933622996	8.07146236255662	7.53138146051631	9.283088353024	7.10852445677817	7.38370429247405	8.97154355395077	8.68474862042163	9.13955135239879	8.06877827798541	7.3037807481771	8.4093909361377	8.20945336562895	7.91886323727459	8.33315535031062	8.51569983828404	8.04165915163721	7.10852445677817	8.14974711950468	7.71424551766612
MAD_Dr_004_104051	3877	XM_695476.3	1	0	Dr.75713	0	1	104172	XM_695476.3	XM_695476	NA	ENSDARG00000086639	-	NA	NA	NA	NA	NA	NA	NA	14.2987785809557	12.2485206049384	12.6481328456527	13.1650640059987	12.3660489506706	13.3972735315025	12.821275727764	14.7807960506767	12.1978309980122	12.6691065113363	13.7247270015344	13.4152796305314	14.3484169565746	12.9744145898055	11.6084858564953	14.186269026843	14.1847204059978	13.4303218668481	14.0780673932603	14.754626574518	13.308481244644	12.2401950539799	13.7991804188253	13.109504215757
MAD_Dr_004_104053	3879	NM_001077468.1	1	0	Dr.13693	0	1	104174	NM_001077468.1	NM_001077468	zgc:153377	ENSDARG00000003846	768305	zgc:153377	NA	NA	NA	zgc:153377	ZDB-GENE-061027-183	mrpl21	12.7221671397819	10.2094533656289	10.9240701855853	11.2585660338899	10.357002092265	11.6302671250268	10.8407779235951	12.7192818556007	10.3275526440812	10.8129794712515	12.9195151344736	12.5533893047216	13.084642322188	11.8225708309502	10.595257481449	12.642728643769	12.9155993254444	12.3449893446227	12.8986013874039	13.1496677436943	11.6755160440828	10.713386514937	11.9749522735341	11.551948530593
MAD_Dr_004_104059	3885	OTTDART00000027716	0	-	-	0	1	10418	NA	NA	NA	ENSDARG00000053504	553061	NA	NA	NA	NA	NA	ZDB-GENE-050913-26	cog3	12.117480772833	9.22881869049588	10.0920964149908	10.2755425560867	9.67065624911844	10.6608872703026	10.0279059965699	12.6717621863446	9.4898479604393	10.2767060198924	11.9381093262192	11.6548597542074	12.3531468254981	10.5598550415136	8.96578428466209	11.8719052376592	12.1199137854523	11.4465664090661	11.9368219444924	12.5179153929159	10.7813597135247	9.61654884377899	11.3281138948337	10.4737057496194
MAD_Dr_004_104065	3891	Dr.76357	2	1	OTTDART00000028875 ; NM_001033102.1	0	1	104185	NA	NA	NA	ENSDARG00000059298	606666	NA	Dr.76357	spcs1	signal peptidase complex subunit 1 homolog (S. cer	signal peptidase complex subunit 1 homolog (S. cerevisiae)	ZDB-GENE-050809-130	spcs1	11.9136374280491	9.70390357344466	10.3094763538411	10.4604558963096	9.82495874052852	11.3269911749008	10.7021726853655	12.4566110995749	10.1440208692669	10.7603041252864	12.2109756777264	11.5729370250173	12.0848083878044	11.192601049712	9.91737207947684	11.8959538928122	12.1472049249422	11.5048189876328	12.1016474500308	12.4437206006566	10.7507069862249	9.66888498426625	11.2276159434142	10.7414669864011
MAD_Dr_004_104071	3896	Dr.86634	0	-	-	0	1	104190	NA	NA	NA	NA	-	NA	Dr.86634	NA	NA	NA	NA	NA	8.56605403817109	6.70043971814109	6.71424551766612	6.99435343685886	6.89481776330794	7.49984588708321	6.98868468677217	8.94982671075911	6.61470984411521	6.93073733756289	8.23601419190008	8.21431912080077	8.40514146313634	7.10328780841202	6.73470962022584	8.78953364497036	8.34872815423108	8.02236781302845	8.4594316186373	8.01122725542325	7.7279204545632	7.17492568250068	8.03066713624694	7.36632221424582
MAD_Dr_004_104082	3906	ENSDART00000101718 ; ENSDART00000062339	3	1	OTTDART00000037801 ; Dr.79316 ; NM_212706.1	0	1	10420	NA	NA	NA	ENSDARG00000069742	-	NA	NA	NA	NA	NA	ZDB-GENE-030131-5426	cul5a	8.09275714091985	6.39231742277876	6.63662462054365	6.70043971814109	6.71424551766612	6.90689059560852	6.4757334309664	8.48784003382305	6.44294349584873	7.04439411935845	7.7714894695006	8.16239132875691	7.91886323727459	6.89481776330794	6.56985560833095	8.21431912080077	8.16490692667569	7.59991284218713	7.96000193206808	8.08746284125034	7.40087943628218	6.83920378809694	7.65105169117893	6.98868468677217
MAD_Dr_004_104094	3918	Dr.127635	0	-	-	0	1	104210	NA	NA	NA	NA	-	NA	Dr.127635	NA	NA	NA	NA	NA	7.8008998999203	7.74819284958946	7.2045711442492	7.95128471496697	7.98299357469431	8.2240016741981	7.49185309632967	8.15987133677839	7.49585502688717	7.79441586635011	7.7279204545632	8.07414146275251	8.07948478382682	7.2667865406949	7.95419631038687	8.63662462054365	7.72109918870719	8.14974711950468	7.98868468677217	8.2667865406949	8.403012023575	7.61838550225861	8.12412131182919	7.68650052718322
MAD_Dr_004_104100	3924	Dr.136282	0	-	-	0	1	104216	NA	NA	NA	NA	-	NA	Dr.136282	NA	NA	NA	NA	NA	8.5352753766208	9.86341195894164	7.4262647547021	9.11634396123747	9.79766152585376	9.59245703726808	9.4757334309664	9.20579324939716	8.26912667914942	8.71252700043982	8.79766152585376	8.56224242422107	8.76487159073609	7.18487534290828	9.78299820892041	10.0279059965699	8.48381577726426	9.75488750216347	9.09011241966429	9.10721707559138	9.69087100929231	9.22037832769523	9.5018371849023	8.87958324961278
MAD_Dr_004_104121	3945	OTTDART00000033833	2	1	OTTDART00000033823 ; OTTDART00000033834	0	1	104237	NA	NA	NA	ENSDARG00000086911	793886	NA	NA	NA	NA	NA	ZDB-GENE-070912-347	si:dkey-100n23.5	7.95128471496697	6.82017896241519	6.79441586635011	6.98299357469431	6.7279204545632	7.35314682549808	7.08214904135387	8.73809225962049	6.76818432477693	7.03342300153745	8.25266543245025	7.67948009950545	8.5274770060604	7.08746284125034	6.86418614465428	7.98584193700334	7.69696752623429	7.74146698640115	8.06069593168755	7.95710204156229	7.4093909361377	7.03342300153745	7.70735913208088	7.36632221424582
MAD_Dr_004_104124	3948	OTTDART00000039199	0	-	-	0	1	104240	NA	NA	NA	ENSDARG00000038429	322795	NA	NA	NA	NA	zgc:66340	ZDB-GENE-030131-1515	csrnp1b	7.35314682549808	6.4757334309664	6.4757334309664	6.64385618977472	6.64385618977472	6.76818432477693	6.8073549220576	7.36632221424582	6.4757334309664	6.61470984411521	7.22881869049588	6.95419631038687	7.39231742277876	6.58496250072116	6.58496250072116	7.74819284958946	7.2667865406949	7.24792751344359	7.50382573799575	7.29001884693262	7.11894107272351	6.76155123244448	7.23840473932508	7.05528243550119
MAD_Dr_004_104126	3950	OTTDART00000039906	2	1	OTTDART00000039905 ; ENSDART00000074975	0	1	104242	NA	NA	NA	ENSDARG00000053013	553772	NA	NA	NA	NA	zgc:110063	ZDB-GENE-050522-367	zgc:110063	9.64475759251626	7.57742882803575	7.76818432477693	8.2807707701306	7.89481776330794	8.02790599656988	7.69348695749933	9.66266837551754	7.31288295528436	7.96578428466209	8.82017896241519	8.41362792902417	9.08214904135387	7.83605035505807	6.96578428466209	9.5352753766208	9.55458885167764	8.89026427702111	9.56414948998573	9.7797193551434	8.85642552862553	8.0389189892923	9.44501484586842	8.35974956032233
MAD_Dr_004_104128	3952	OTTDART00000041710	3	1	OTTDART00000041708 ; ENSDART00000112329 ; ENSDART00000011809	0	1	104245	NA	NA	NA	ENSDARG00000019581	393124	NA	NA	NA	NA	USO1 homolog, vesicle docking protein (yeast)	ZDB-GENE-040426-688	uso1	7.65821148275179	6.51569983828404	6.59245703726808	6.64385618977472	6.68650052718322	6.98868468677217	6.7279204545632	7.90689059560852	6.44294349584873	6.70043971814109	7.33091687811462	7.4594316186373	7.86108690599539	6.8073549220576	6.64385618977472	7.88264304936184	7.34872815423108	7.55458885167764	7.57742882803575	7.56224242422107	7.21431912080077	6.62935662007961	7.36632221424582	6.95419631038687
MAD_Dr_004_104130	3954	OTTDART00000045122	1	1	OTTDART00000045123	0	1	104247	NA	NA	NA	ENSDARG00000086768	449835	NA	NA	NA	NA	NA	ZDB-GENE-041010-93	dut	9.4262647547021	7.7176764230664	7.61470984411521	8.29232163280204	7.8703647195834	9.19475685442225	8.76818432477693	10.4325419003883	8.14210705730255	8.43879185257826	9.71510400923617	8.90086680798075	9.86959384324078	8.38801728534514	7.70043971814109	9.49685377738804	9.07414146275251	8.95128471496697	9.26561504648446	9.63299519714296	8.75488750216347	7.90689059560852	8.99435343685886	8.56605403817109
MAD_Dr_004_104137	3960	ENSDART00000113964	1	0	Dr.154340	0	1	104257	NA	NA	NA	ENSDARG00000074274	100330570	NA	NA	NA	NA	NA	NA	NA	11.141787841671	8.84549005094438	9.30606168942834	9.62296694479051	9.17492568250068	9.42206476617281	9.10590850857116	11.0237543532994	8.51175265376738	9.0389189892923	11.3788367132106	10.6275338844728	11.3782948559119	10.0063260785249	8.85642552862553	10.8384160757973	10.8649599151426	10.0098286173681	10.8041310211833	11.2517782570359	9.99435343685886	8.82654848729091	10.1761731491075	9.86263735755879
MAD_Dr_004_104140	3963	XM_682449.2 ; Dr.77533	0	1		0	1	10426	XM_682449.2	XM_682449	NA	ENSDARG00000061114	559134	NA	Dr.77533	NA	NA	similar to Poly(ADP-ribose) glycohydrolase	NA	NA	10.729620743553	7.82017896241519	8.43879185257826	8.61286849729104	8.39231742277876	9.06339508128851	8.38154295118458	10.8217739819706	8.13185696060879	8.8073549220576	10.3230547603416	10.1019756709492	10.6220518194564	9.07414146275251	7.93957921431469	10.1421070573025	10.4838157772643	9.7490313820402	9.99859042974533	10.1972166931101	9.64745842645492	8.65284497300198	9.77066389291676	9.02513956227851
MAD_Dr_004_104141	3964	NM_200298.2	1	1	ENSDART00000065590	0	1	104260	NM_200298.2	NM_200298	zgc:56565	ENSDARG00000044638	393268	zgc:56565	NA	NA	NA	zgc:56565	ZDB-GENE-040426-1080	map1lc3c	15.096818082826	12.0430272835945	12.6234242898699	13.0637321201969	12.1904420187828	13.369256533388	12.3241805466187	15.2822921037652	11.6209070958853	12.3227731764546	14.7158279643508	14.5000949496718	15.1608168496735	13.1781201588242	11.8879821330585	14.0852234682344	14.3941612084452	13.4706588740606	14.2512604859884	14.5099605241679	13.6979449251477	12.5394011790281	14.4021460401469	13.6342438415775
MAD_Dr_004_104177	3998	Dr.119944	0	-	-	0	1	104296	NA	NA	NA	NA	-	NA	Dr.119944	NA	NA	NA	NA	NA	7.37068740680722	6.58496250072116	6.48381577726426	6.74819284958946	6.62205181945638	7.07146236255662	6.76818432477693	7.71424551766612	6.56985560833095	6.62935662007961	7.38370429247405	7.10328780841202	7.59991284218713	6.8703647195834	6.68650052718322	7.38370429247405	6.95419631038687	7.05528243550119	7.34872815423108	7.42206476617281	7.00562454919388	6.4594316186373	7.23840473932508	6.85798099512757
MAD_Dr_004_104181	4002	ENSDART00000089671 ; NM_001115123.1 ; Dr.86282	0	1		0	1	1043	NM_001115123.1	NM_001115123	pcm1	ENSDARG00000074770	321709	pericentriolar material 1	Dr.86282	pcm1	pericentriolar material 1	pericentriolar material 1	ZDB-GENE-030131-428	pcm1	11.8795832496128	8.53332973230583	9.32418054661874	9.63843591399047	9.54592976908547	10.1598713367784	9.06877827798541	12.2091487103557	8.90538700501813	9.76983784362944	11.5617652636277	11.9410476063406	12.1373113907009	10.2790301364496	9.04712391211403	11.794009645021	12.0265234425198	10.9893944998447	11.5478585060584	11.9113919878435	10.8017083589165	9.84549005094438	11.2197735508929	10.1711767976518
MAD_Dr_004_104188	4009	Dr.128063	0	-	-	0	1	104305	NA	NA	NA	NA	-	NA	Dr.128063	NA	NA	NA	NA	NA	7.66888498426625	7.16992500144231	6.8073549220576	7.25738784269265	6.96578428466209	7.47167521439204	7.03342300153745	8.4757334309664	6.91886323727459	6.94251450533924	7.77478705960117	7.85798099512757	7.99435343685886	7.03342300153745	7	8.22158712126481	7.56224242422107	7.60733031374961	7.78135971352466	8.4262647547021	7.74146698640115	7.10852445677817	7.91288933622996	7.467605550083
MAD_Dr_004_104191	4012	Dr.130765	0	-	-	0	1	104308	NA	NA	NA	NA	-	NA	Dr.130765	im:7160289	im:7160289	im:7160289	NA	NA	7.48381577726426	6.56985560833095	6.7279204545632	7.00562454919388	6.55458885167764	6.97727992349992	6.74146698640115	7.90086680798075	6.32192809488736	6.71424551766612	7.69348695749933	7.51569983828404	8.13955135239879	6.96578428466209	6.79441586635011	7.6724253419715	7.35314682549808	7.25266543245025	7.4093909361377	7.86418614465428	7.29462074889163	6.83289001416474	7.34872815423108	7.28540221886225
MAD_Dr_004_104193	4014	Dr.133203	0	-	-	0	1	104309	NA	NA	NA	NA	-	NA	Dr.133203	NA	NA	NA	NA	NA	8.27844945822048	6.62935662007961	6.8703647195834	6.99435343685886	6.93073733756289	7.4757334309664	6.89481776330794	8.74146698640115	6.82017896241519	7.10852445677817	8.00842862207058	8.31288295528435	8.71252700043982	7.11894107272351	6.57742882803575	8.71424551766612	8.50382573799575	7.98868468677217	8.17990909001493	8.70043971814109	7.76818432477693	7.04984854945056	7.95419631038687	7.3264294871223
MAD_Dr_004_104219	4039	OTTDART00000017413	11	0	ENSDART00000031485 ; NM_001012491.1 ; Dr.76472 ; XM_001922385.1 ; XM_001919142.1 ; OTTDART00000014338 ; OTTDART00000039812 ; ENSDART00000106428 ; XM_001919079.1 ; OTTDART00000014336 ; XM_001919257.1	0	1	104337	NA	NA	NA	ENSDARG00000071833	-	NA	NA	NA	NA	NA	ZDB-GENE-060503-340	si:dkey-20i20.14	7.97727992349992	6.74146698640115	6.76155123244448	7.14974711950468	6.75488750216347	6.97727992349992	6.63662462054365	7.93073733756289	6.37503943134692	6.61470984411521	7.2667865406949	6.94251450533924	7.15987133677839	6.49984588708321	6.55458885167764	8.5077946401987	8.33539035469392	8.15987133677839	8.27146302790437	8.70735913208088	6.59991284218713	6.39231742277876	6.64385618977472	6.6724253419715
MAD_Dr_004_104240	4057	OTTDART00000040795	1	1	XM_691595.3	0	1	104356	NA	NA	NA	ENSDARG00000078333	568275	NA	NA	NA	NA	NA	ZDB-GENE-090313-326	tmem234	7.72109918870719	6.4594316186373	6.57742882803575	6.60733031374961	6.53915881110803	7.29001884693262	6.62935662007961	8.76155123244448	6.39231742277876	6.65821148275179	8.12928301694497	8.09011241966429	8.4262647547021	7.22881869049588	6.62935662007961	8.19967234483636	7.85798099512757	7.33091687811462	8.05528243550119	8.04439411935845	7.56985560833095	6.91886323727459	7.74146698640115	7.07146236255662
MAD_Dr_004_104245	4061	OTTDART00000017273	1	1	NM_001005953.1	0	1	104362	NA	NA	NA	ENSDARG00000036190	449780	NA	NA	NA	NA	zgc:103632	ZDB-GENE-041010-25	txnl4a	10.9038818457362	8.45532722030456	8.82336724004623	9.09011241966429	8.52356195605701	9.55266909751427	8.82654848729091	11.2401950539799	8.14465824283188	8.97297978606629	10.6519486107234	10.5444815223108	10.7372473430277	9.43567026093655	8.32192809488736	10.3564519702218	10.5028318040667	9.467605550083	10.4737057496194	10.3690520070014	9.75655632252409	8.68299458368168	10.1331422124006	9.68999797141945
MAD_Dr_004_104249	4065	XM_001924015.1	0	-	-	0	1	10437	XM_001924015.1	XM_001924015	NA	ENSDARG00000086269	-	NA	NA	NA	NA	NA	NA	NA	7.45121111183233	6.94251450533924	6.8073549220576	7.03342300153745	6.94836723158468	7.4594316186373	7.30833903013941	8.17990909001493	6.6724253419715	6.91886323727459	7.45121111183233	7.25266543245025	7.95419631038687	6.96000193206808	6.94251450533924	7.97727992349992	7.48381577726426	7.64385618977472	7.63662462054365	8.09803208296053	7.48381577726426	6.97154355395077	7.70043971814109	7.17990909001493
MAD_Dr_004_104250	4066	ENSDART00000083668	0	-	-	0	1	104370	NA	NA	NA	ENSDARG00000059853	795041	NA	NA	NA	NA	NA	NA	NA	7.51569983828404	6.59991284218713	6.58496250072116	6.89481776330794	6.56224242422107	7.18982455888002	6.88264304936184	8.91886323727459	6.64385618977472	6.97727992349992	7.74819284958946	7.57742882803575	8.37068740680722	7.26209484537018	6.44294349584873	7.50382573799575	7.43879185257826	7.20945336562895	7.49185309632967	7.8703647195834	7.21916852046216	6.59991284218713	7.5077946401987	6.97727992349992
MAD_Dr_004_104251	4067	ENSDART00000090486	2	0	XM_001340131.2 ; Dr.92656	0	1	104371	NA	NA	NA	ENSDARG00000006848	799852	NA	NA	NA	NA	novel protein similar to vertebrate poly (ADP-ribose) polymerase family	NA	NA	9.12541347048331	6.74146698640115	7.02236781302845	7.22881869049588	7.29462074889163	7.20945336562895	6.78135971352466	8.90689059560852	6.52356195605701	6.94251450533924	8.34207466799914	7.94836723158468	8.34429590791582	6.97727992349992	6.6724253419715	9.18363538147322	9.12023787734196	8.82336724004623	9.10852445677817	8.93663793900257	8.13955135239879	7.27612440527424	8.35535109642481	7.8008998999203
MAD_Dr_004_104270	4085	ENSDART00000026314 ; XM_689807.3	1	1	OTTDART00000032784	0	1	10440	XM_689807.3	XM_689807	NA	ENSDARG00000006584	566534	NA	NA	NA	NA	NA	ZDB-GENE-060419-1	phf8	8.77807712953536	6.93073733756289	7.16490692667569	7.3037807481771	7.25738784269265	7.78135971352466	7.4594316186373	9.13699111208023	6.93663793900257	7.08746284125034	8.72109918870719	8.50382573799575	9.23601419190008	7.33091687811462	6.96578428466209	8.53332973230583	8.63662462054365	8.29462074889163	8.39231742277876	8.81538329581354	7.94251450533924	7.2667865406949	8.31741261376487	7.80413102118332
MAD_Dr_004_104272	4087	Dr.76120	0	-	-	0	1	104401	NA	NA	NA	NA	-	NA	Dr.76120	wu:fc48e01	wu:fc48e01	wu:fc48e01	ZDB-GENE-031118-220	gpbp1l1	9.3151495622563	6.85798099512757	7.48381577726426	7.40087943628218	7.29462074889163	7.98299357469431	7.38370429247405	9.90538700501813	7.14974711950468	7.58496250072116	9.36850646150769	8.87498134765377	9.73301532168596	8.37068740680722	7.09275714091985	8.98299357469431	9.21431912080077	8.70390357344466	9.00842862207058	9.43254190038826	8.20212382383046	7.56224242422107	8.59245703726808	7.82336724004623
MAD_Dr_004_104273	4088	Dr.79329	0	-	-	0	1	104402	NA	NA	NA	NA	-	NA	Dr.79329	NA	NA	NA	NA	NA	9.13955135239879	7	7.2045711442492	7.3037807481771	7.27612440527424	8.01959072835788	7.59618975614441	9.65642486327778	7.08746284125034	7.52356195605701	9.00702726689397	9.12023787734196	9.52356195605701	7.56985560833095	7.04439411935845	9.53624721568813	9.31854280970272	9.07948478382682	9.1357092861044	9.41996017784789	8.64565843240871	7.69696752623429	8.68650052718322	7.94836723158468
MAD_Dr_004_104275	4090	Dr.82453	0	-	-	0	1	104404	NA	NA	NA	NA	-	NA	Dr.82453	NA	NA	NA	NA	NA	8.2045711442492	6.83289001416474	6.83289001416474	7.02236781302845	6.95419631038687	7.27146302790437	6.84549005094437	8.2045711442492	6.71424551766612	6.93073733756289	7.93073733756289	8.01680828768655	8.19967234483636	7.06608919045777	6.83289001416474	8.68999797141945	8.06069593168755	7.92184093707449	8.15987133677839	8.33762190199251	7.68650052718322	7.11894107272351	7.69348695749933	7.4757334309664
MAD_Dr_004_104277	4092	Dr.91769	4	0	ENSDART00000093149 ; Dr.104447 ; NM_001127335.1 ; Dr.153644	0	1	104406	NA	NA	NA	NA	-	NA	Dr.91769	NA	NA	NA	NA	NA	9.84392105128904	8.27146302790437	8.93073733756289	8.84549005094438	8.29920801838728	9.37937836707126	8.79279029430106	10.0593444608244	8.88569637333939	8.90086680798075	9.66355810421727	10.0209799389042	10.298062567719	9.35093918154643	8.27379559921426	10.0774833568595	9.99223026496589	9.66888498426625	9.75988818322183	10.1823943534045	8.4858293087019	7.94836723158468	8.61470984411521	8.60362634498619
MAD_Dr_004_104289	4104	Dr.123054	0	-	-	0	1	104419	NA	NA	NA	NA	-	NA	Dr.123054	NA	NA	NA	NA	NA	12.2525176077623	8.41996017784789	7.30833903013941	10.6750749203854	7.60733031374961	12.0691140617739	8.95128471496697	12.5139742737407	7.02236781302845	7.29462074889163	10.8680508537452	11.7008731551403	12.3134499409631	8.25738784269265	7.15987133677839	12.4517262680745	12.4233785765185	11.3320365483617	10.860699032612	13.0272148851598	10.9665054519057	9.3955341354623	11.3955341354623	10.523561956057
MAD_Dr_004_104299	4114	Dr.134672	0	-	-	0	1	104428	NA	NA	NA	NA	-	NA	Dr.134672	NA	NA	NA	NA	NA	8.58308276750293	6.93073733756289	6.76818432477693	7.32192809488736	6.91288933622996	7.08746284125034	6.71424551766612	8	6.52356195605701	6.59991284218713	7.78135971352466	7.97154355395077	8.51569983828404	7.10328780841202	6.84549005094437	7.75488750216347	7.73809225962049	7.2807707701306	7.51569983828404	7.876516946565	7.93957921431469	7.28540221886225	8.10328780841202	7.58496250072116
MAD_Dr_004_104301	4116	ENSDART00000029699	1	1	OTTDART00000019414	0	1	10443	NA	NA	NA	ENSDARG00000035565	561117	NA	NA	NA	NA	si:ch211-106a19.2	ZDB-GENE-060526-4	atp6v0a2b	10.3525952311343	7.56985560833095	8.30833903013941	8.51569983828404	8.3037807481771	9.05256805080415	8.33315535031062	10.9091430473399	7.97727992349992	8.73809225962049	10.3145832442742	10.3657756353263	11.0279059965699	9.45327063401062	7.96000193206808	10.3398500028846	10.4398308839814	9.66444728454797	10.2155329997457	10.5122466428292	9.43671154213721	8.31741261376487	9.73978060977326	8.71424551766612
MAD_Dr_004_104317	4132	Dr.152700	3	0	OTTDART00000029978 ; Dr.126732 ; OTTDART00000029977	0	1	104447	NA	NA	NA	NA	-	NA	Dr.152700	NA	NA	NA	NA	NA	8.3037807481771	9.52552080909507	7.02236781302845	8.81378119121704	9.09671515448854	9.19967234483636	9.16992500144231	8.3264294871223	7.83289001416474	7.68650052718322	8.3264294871223	8.01680828768655	7.92777796208234	6.93073733756289	8.39874369193819	9.57364718749332	8.01680828768655	9.34318571544788	8.71596199025514	7.90086680798075	9.25738784269265	8.90388184573618	9.2336196767597	8.40514146313634
MAD_Dr_004_104326	4140	OTTDART00000024918	1	1	ENSDART00000002962	0	1	104455	NA	NA	NA	ENSDARG00000008109	565501	NA	NA	NA	NA	hypothetical protein LOC100002393; elongation factor-1, delta, a; cold inducible RNA binding protein	ZDB-GENE-040426-2740	eef1da	9.11894107272351	7.5077946401987	7.87958324961278	8.19475685442225	7.59991284218713	8.70735913208088	8.22881869049588	9.95782756083374	7.76155123244448	8.12412131182919	9.89330153086056	9.48079020109582	10.3542493819452	8.89784545600551	7.88874324889826	9.35093918154643	9.23840473932508	8.83130724380205	9.25974326369078	9.68737568343747	8.73470962022584	7.81057163474115	9.19475685442225	8.5077946401987
[truncated: 27,907 more rows]
