# Supplementary material for: Transcriptome data on maternal RNA of 24 individual zebrafish eggs from five sibling mothers
Source: Data Brief. 2016 Apr 26;8:69–72. doi: 10.1016/j.dib.2016.04.045 (PMC4887590; doi:10.1016/j.dib.2016.04.045)
Supplement: Supplementary file 1 — Supplementary material [file mmc1.zip › Supplemental_File_SD9.txt]

ProbeID	idx	Designed_on	Cross_hybs	cross_only	Cross_hybs_ids	is_subseq	Direction	TC	REFSEQ	REFSEQ_s	refseq.symb	MERGED_ENSG	ENTREZ	refseq.descr	unigene	unigene.symb	unigene.descr	Gene.Name	zfin	zfin_descr	Oocyte_11	Oocyte_12	Oocyte_13	Oocyte_14	Oocyte_15	Oocyte_21	Oocyte_22	Oocyte_23	Oocyte_24	Oocyte_25	Oocyte_31	Oocyte_32	Oocyte_33	Oocyte_34	Oocyte_35	Oocyte_41	Oocyte_42	Oocyte_43	Oocyte_44	Oocyte_45	Oocyte_51	Oocyte_52	Oocyte_53	Oocyte_54
MAD_Dr_004_100000	1	ENSDART00000017677	2	1	OTTDART00000002029 ; OTTDART00000026737	0	1	10	NA	NA	NA	ENSDARG00000028213	-	NA	NA	NA	NA	NA	ZDB-GENE-030113-2	ttna	6.13955135239879	6.38370429247405	6.12928301694497	6.31288295528436	6.17990909001493	6.28540221886225	6.15987133677839	6.28540221886225	6.20945336562895	6.17990909001493	6.25738784269265	6.37503943134692	6.28540221886225	6.20945336562895	6.3037807481771	6.16992500144231	6.14974711950468	6.22881869049588	6.27612440527424	6.2667865406949	6.24792751344359	6.06608919045777	6.2667865406949	6.33985000288462
MAD_Dr_004_100001	2	Dr.76440 ; ENSDART00000039157 ; NM_001012247.1	2	1	ENSDART00000044835 ; OTTDART00000042443	0	1	100	NM_001012247.1	NM_001012247	mycbp2	ENSDARG00000001220	368439	MYC binding protein 2	Dr.76440	mycbp2	MYC binding protein 2	MYC binding protein 2	ZDB-GENE-030616-132	mycbp2	6.59245703726808	6.44294349584873	6.33985000288462	6.45121111183233	6.5077946401987	6.62205181945638	6.3037807481771	7.44294349584873	6.27612440527424	6.5077946401987	7	6.69348695749933	7.24317398347295	6.68650052718322	6.25738784269265	7.36632221424582	6.73470962022584	6.91886323727459	6.71424551766612	7.11894107272351	6.73470962022584	6.49185309632967	6.88264304936184	6.44294349584873
MAD_Dr_004_100003	4	ENSDART00000085724	0	-	-	0	1	10000	NA	NA	NA	ENSDARG00000060675	-	NA	NA	NA	NA	NA	ZDB-GENE-070802-3	nid1b	6.35755200461808	6.12928301694497	6.2667865406949	6.2667865406949	6.2667865406949	6.21916852046216	6.10852445677817	6.44294349584873	6.16992500144231	6.11894107272351	6.24792751344359	6.28540221886225	6.25738784269265	6.05528243550119	6.18982455888002	6.32192809488736	6.10852445677817	6.14974711950468	6.16992500144231	6.28540221886225	6.25738784269265	6.35755200461808	6.08746284125034	6.13955135239879
MAD_Dr_004_100004	5	XM_001922575.1	1	1	Dr.125860	0	1	100001	XM_001922575.1	XM_001922575	NA	NA	-	NA	NA	NA	NA	NA	NA	NA	6.12928301694497	6.24792751344359	6.08746284125034	6.10852445677817	6.28540221886225	6.25738784269265	6.12928301694497	6.16992500144231	6.06608919045777	6.06608919045777	6.22881869049588	6.25738784269265	6.3037807481771	6.12928301694497	6.23840473932508	6.2667865406949	6.2667865406949	6.28540221886225	6.20945336562895	6.25738784269265	6.16992500144231	6.12928301694497	6.20945336562895	6.08746284125034
MAD_Dr_004_100006	7	Dr.24989	0	-	-	0	1	100003	NA	NA	NA	ENSDARG00000062592	550569	NA	Dr.24989	myl10	myosin, light chain 10, regulatory	similar to myosin, light polypeptide 2, regulatory, cardiac, slow; myosin, light chain 10, regulatory; myosin, light polypeptide 2, regulatory, cardiac, slow	ZDB-GENE-050417-421	myl10	6.22881869049588	6.22881869049588	6.24792751344359	6.29462074889163	6.33985000288462	6.37503943134692	6.14974711950468	6.4594316186373	6.20945336562895	6.17990909001493	6.40087943628218	6.4093909361377	6.44294349584873	6.15987133677839	6.36632221424582	6.33091687811462	6.20945336562895	6.4757334309664	6.4093909361377	6.29462074889163	6.31288295528436	6.28540221886225	6.24792751344359	6.34872815423108
MAD_Dr_004_100008	9	Dr.57900	0	-	-	0	1	100005	NA	NA	NA	NA	-	NA	Dr.57900	NA	NA	NA	NA	NA	6.28540221886225	6.18982455888002	6.44294349584873	6.16992500144231	6.28540221886225	6.4093909361377	6.27612440527424	6.49185309632967	6.08746284125034	6.18982455888002	6.49185309632967	6.3037807481771	6.4093909361377	6.08746284125034	6.22881869049588	6.4093909361377	6.24792751344359	6.4093909361377	6.33985000288462	6.37503943134692	6.4093909361377	6.4262647547021	6.17990909001493	6.33985000288462
MAD_Dr_004_100009	10	Dr.59493	0	-	-	0	1	100006	NA	NA	NA	NA	-	NA	Dr.59493	NA	NA	NA	NA	NA	6.10852445677817	6.20945336562895	6.16992500144231	6.15987133677839	6.17990909001493	6.21916852046216	6.08746284125034	6.27612440527424	6.10852445677817	6.12928301694497	6.20945336562895	6.18982455888002	6.2667865406949	6.06608919045777	6.20945336562895	6.21916852046216	6.08746284125034	6.3037807481771	6.17990909001493	6.22881869049588	6.17990909001493	6.21916852046216	6.18982455888002	6.10852445677817
MAD_Dr_004_100011	12	Dr.78535	0	-	-	0	1	100008	NA	NA	NA	NA	-	NA	Dr.78535	wu:fc21a09	wu:fc21a09	wu:fc21a09	NA	NA	6.28540221886225	6.18982455888002	6.25738784269265	6.22881869049588	6.22881869049588	6.24792751344359	6.10852445677817	6.44294349584873	6	6.14974711950468	6.3037807481771	6.4093909361377	6.51569983828404	6.19967234483636	6.12928301694497	6.4594316186373	6.39231742277876	6.32192809488736	6.32192809488736	6.36632221424582	6.32192809488736	6.24792751344359	6.12928301694497	6.18982455888002
MAD_Dr_004_100012	13	Dr.78686	0	-	-	0	1	100009	NA	NA	NA	NA	-	NA	Dr.78686	NA	NA	NA	NA	NA	6.2667865406949	6.23840473932508	6.14974711950468	6.2667865406949	6.14974711950468	6.29462074889163	6.09803208296053	6.3037807481771	6.06608919045777	6.06608919045777	6.18982455888002	6.2667865406949	6.3037807481771	6.10852445677817	6.14974711950468	6.22881869049588	6.18982455888002	6.23840473932508	6.16992500144231	6.24792751344359	6.14974711950468	6.20945336562895	6.18982455888002	6.02236781302845
MAD_Dr_004_100013	14	XM_001920987.1 ; Dr.116064	0	1		0	1	10001	XM_001920987.1	XM_001920987	NA	NA	-	NA	Dr.116064	NA	NA	NA	NA	NA	6.61470984411521	6.32192809488736	6.33985000288462	6.4262647547021	6.35755200461808	6.43462822763672	6.4093909361377	6.94251450533924	6.13955135239879	6.4093909361377	6.58496250072116	6.57742882803575	6.93073733756289	6.36632221424582	6.33985000288462	6.85798099512757	6.63662462054365	6.78135971352466	6.79441586635011	6.89481776330794	6.4262647547021	6.39231742277876	6.62205181945638	6.56985560833095
MAD_Dr_004_100014	15	Dr.78696	0	-	-	0	1	100010	NA	NA	NA	NA	-	NA	Dr.78696	NA	NA	NA	NA	NA	6.08746284125034	6.14974711950468	6.14974711950468	6.18982455888002	6.18982455888002	6.28540221886225	6.32192809488736	6.35755200461808	6.08746284125034	6.02236781302845	6.12928301694497	6.35755200461808	6.32192809488736	6.14974711950468	6.27612440527424	6.32192809488736	6.18982455888002	6.17990909001493	6.23840473932508	6.17990909001493	6.16992500144231	6.22881869049588	6.14974711950468	6.22881869049588
MAD_Dr_004_100015	16	Dr.82427	0	-	-	0	1	100011	NA	NA	NA	NA	-	NA	Dr.82427	NA	NA	NA	NA	NA	6.14974711950468	6.16992500144231	6.07681559705083	6.22881869049588	6.36632221424582	6.18982455888002	6.05528243550119	6.37503943134692	6.13955135239879	6.16992500144231	6.32192809488736	6.35755200461808	6.35755200461808	6.24792751344359	6.14974711950468	6.2667865406949	6.19967234483636	6.3037807481771	6.2667865406949	6.24792751344359	6.24792751344359	6.14974711950468	6.32192809488736	6.12928301694497
MAD_Dr_004_100016	17	Dr.82782	0	-	-	0	1	100012	NA	NA	NA	NA	-	NA	Dr.82782	NA	NA	NA	NA	NA	6.51569983828404	6.12928301694497	6.08746284125034	6.32192809488736	6.4178525148859	6.61470984411521	6.4093909361377	7.04439411935845	6.18982455888002	6.56985560833095	6.52356195605701	6.51569983828404	6.78135971352466	6.34872815423108	6.20945336562895	6.74819284958946	6.68650052718322	6.39231742277876	6.64385618977472	6.56985560833095	6.59991284218713	6.29462074889163	6.35755200461808	6.467605550083
MAD_Dr_004_100017	18	Dr.85691	0	-	-	0	1	100013	NA	NA	NA	NA	-	NA	Dr.85691	NA	NA	NA	NA	NA	6.17990909001493	6.08746284125034	5.97727992349992	6.29462074889163	6.07681559705083	6.3037807481771	6.19967234483636	6.32192809488736	6.14974711950468	6.02236781302845	6.08746284125034	6.29462074889163	6.20945336562895	6.08746284125034	6.24792751344359	6.32192809488736	6.3037807481771	6.17990909001493	6.24792751344359	6.22881869049588	6.29462074889163	6.22881869049588	6.20945336562895	6.39231742277876
MAD_Dr_004_100021	22	Dr.89259	0	-	-	0	1	100017	NA	NA	NA	NA	-	NA	Dr.89259	NA	NA	NA	NA	NA	6.03342300153745	6.24792751344359	5.95419631038687	6.20945336562895	6.12928301694497	6.10852445677817	6.08746284125034	6.20945336562895	6.18982455888002	6.04439411935845	6.10852445677817	6.16992500144231	6.23840473932508	6.01122725542325	6.2667865406949	6.24792751344359	6.10852445677817	6.22881869049588	6.10852445677817	6.12928301694497	6.16992500144231	6.03342300153745	6.03342300153745	6.15987133677839
MAD_Dr_004_100023	24	Dr.90406	0	-	-	0	1	100019	NA	NA	NA	NA	-	NA	Dr.90406	NA	NA	NA	NA	NA	6.07681559705083	6.10852445677817	6.19967234483636	6.24792751344359	6.14974711950468	6.16992500144231	6.32192809488736	6.37503943134692	6.16992500144231	6.03342300153745	6.24792751344359	6.33985000288462	6.38370429247405	6.12928301694497	6.20945336562895	6.3037807481771	6.21916852046216	6.18982455888002	6.2667865406949	6.3037807481771	6.22881869049588	6.10852445677817	6.10852445677817	6.2667865406949
MAD_Dr_004_100024	25	Dr.93843	0	-	-	0	1	100020	NA	NA	NA	NA	-	NA	Dr.93843	NA	NA	NA	NA	NA	6.14974711950468	6.18982455888002	6.06608919045777	6.14974711950468	6.16992500144231	6.25738784269265	6.20945336562895	6.2667865406949	6.09803208296053	6	6.28540221886225	6.27612440527424	6.32192809488736	6.04439411935845	6.23840473932508	6.32192809488736	6.10852445677817	6.16992500144231	6.22881869049588	6.18982455888002	6.22881869049588	6.14974711950468	6.18982455888002	6.22881869049588
MAD_Dr_004_100026	27	Dr.97010	0	-	-	0	1	100022	NA	NA	NA	NA	-	NA	Dr.97010	NA	NA	NA	NA	NA	6.49185309632967	6.11894107272351	6.12928301694497	6.12928301694497	6.07681559705083	6.21916852046216	6.10852445677817	6.28540221886225	6.01122725542325	6.04439411935845	6.16992500144231	6.28540221886225	6.19967234483636	5.97727992349992	6.14974711950468	6.3037807481771	6.10852445677817	6.22881869049588	6.08746284125034	6.10852445677817	6.19967234483636	6.17990909001493	6.05528243550119	6.02236781302845
MAD_Dr_004_100027	28	Dr.99971	0	-	-	0	1	100023	NA	NA	NA	NA	-	NA	Dr.99971	NA	NA	NA	NA	NA	6.10852445677817	6.16992500144231	6.06608919045777	6.14974711950468	6.10852445677817	6.19967234483636	5.96578428466209	6.27612440527424	6.02236781302845	6.11894107272351	6.20945336562895	6.13955135239879	6.27612440527424	5.97727992349992	6.12928301694497	6.18982455888002	6.14974711950468	6.16992500144231	6.28540221886225	6.3037807481771	6.2667865406949	6.12928301694497	5.97727992349992	6.08746284125034
MAD_Dr_004_100028	29	Dr.100068	0	-	-	0	1	100024	NA	NA	NA	NA	-	NA	Dr.100068	NA	NA	NA	NA	NA	6.2667865406949	6.18982455888002	6.49185309632967	6.24792751344359	6.2667865406949	6.2667865406949	6.14974711950468	6.37503943134692	6.12928301694497	6.12928301694497	6.4594316186373	6.35755200461808	6.33985000288462	6.08746284125034	6.28540221886225	6.31288295528436	6.09803208296053	6.13955135239879	6.4093909361377	6.2667865406949	6.33985000288462	6.5077946401987	6.08746284125034	6.22881869049588
MAD_Dr_004_100029	30	Dr.102653	0	-	-	0	1	100025	NA	NA	NA	NA	-	NA	Dr.102653	NA	NA	NA	NA	NA	6.03342300153745	6.11894107272351	6.07681559705083	6.12928301694497	6.14974711950468	6	6.08746284125034	6.32192809488736	6.08746284125034	5.97727992349992	6.05528243550119	6.10852445677817	6.32192809488736	5.97727992349992	6.14974711950468	6.12928301694497	6.06608919045777	6.18982455888002	6.06608919045777	6.08746284125034	6.15987133677839	6.09803208296053	6.02236781302845	6.04439411935845
MAD_Dr_004_100030	31	Dr.103706	0	-	-	0	1	100026	NA	NA	NA	ENSDARG00000033227	567278	NA	Dr.103706	lect2l	leukocyte cell-derived chemotaxin 2 like	leukocyte cell-derived chemotaxin 2 like	ZDB-GENE-070127-4	lect2l	6.20945336562895	6.3037807481771	6.04439411935845	6.18982455888002	6.28540221886225	6.27612440527424	6.20945336562895	6.4594316186373	6.10852445677817	6.12928301694497	6.22881869049588	6.44294349584873	6.33985000288462	6.10852445677817	6.32192809488736	6.32192809488736	6.20945336562895	6.28540221886225	6.25738784269265	6.3037807481771	6.32192809488736	6.20945336562895	6.2667865406949	6.23840473932508
MAD_Dr_004_100031	32	Dr.107704	0	-	-	0	1	100027	NA	NA	NA	NA	-	NA	Dr.107704	NA	NA	NA	NA	NA	6.10852445677817	6.21916852046216	6.12928301694497	6.16992500144231	6.14974711950468	6.2667865406949	6.14974711950468	6.28540221886225	5.93073733756289	6.16992500144231	6.23840473932508	6.27612440527424	6.33091687811462	6.12928301694497	6.08746284125034	6.28540221886225	6.14974711950468	6.28540221886225	6.22881869049588	6.35755200461808	6.28540221886225	6.08746284125034	6.10852445677817	6.07681559705083
MAD_Dr_004_100032	33	Dr.110787	0	-	-	0	1	100028	NA	NA	NA	NA	-	NA	Dr.110787	NA	NA	NA	NA	NA	6.16992500144231	6.31288295528436	6.04439411935845	6.21916852046216	6.2667865406949	6.20945336562895	6.28540221886225	6.4262647547021	6.12928301694497	6.19967234483636	6.35755200461808	6.37503943134692	6.33985000288462	6.14974711950468	6.23840473932508	6.4262647547021	6.2667865406949	6.29462074889163	6.39231742277876	6.22881869049588	6.18982455888002	6.22881869049588	6.2667865406949	6.14974711950468
MAD_Dr_004_100035	35	Dr.118264	1	1	XM_001335978.2	0	1	100030	NA	NA	NA	NA	-	NA	Dr.118264	NA	NA	NA	NA	NA	6.20945336562895	6.16992500144231	6.27612440527424	6.14974711950468	6.08746284125034	6.23840473932508	6.08746284125034	6.33985000288462	6.03342300153745	6.06608919045777	6.32192809488736	6.22881869049588	6.3037807481771	6.12928301694497	6.27612440527424	6.13955135239879	6.12928301694497	6.16992500144231	6.19967234483636	6.24792751344359	6.17990909001493	6.18982455888002	6.24792751344359	6.16992500144231
MAD_Dr_004_100036	36	Dr.120600	0	-	-	0	1	100031	NA	NA	NA	NA	-	NA	Dr.120600	NA	NA	NA	NA	NA	6.14974711950468	6.21916852046216	6.3037807481771	6.12928301694497	6.18982455888002	6.15987133677839	6.12928301694497	6.19967234483636	6.07681559705083	6.10852445677817	6.35755200461808	6.18982455888002	6.35755200461808	6.16992500144231	6.22881869049588	6.17990909001493	6.05528243550119	6.13955135239879	6.10852445677817	6.10852445677817	6.14974711950468	6.28540221886225	6.10852445677817	6.14974711950468
MAD_Dr_004_100037	37	Dr.122816	0	-	-	0	1	100032	NA	NA	NA	NA	-	NA	Dr.122816	NA	NA	NA	NA	NA	6.3037807481771	6.20945336562895	6.28540221886225	6.27612440527424	6.19967234483636	6.25738784269265	6.3037807481771	6.53915881110803	6.10852445677817	6.02236781302845	6.37503943134692	6.36632221424582	6.37503943134692	6.10852445677817	6.4594316186373	6.39231742277876	6.32192809488736	6.3037807481771	6.4262647547021	6.4093909361377	6.27612440527424	6.14974711950468	6.23840473932508	6.39231742277876
MAD_Dr_004_100039	39	Dr.124064	0	-	-	0	1	100034	NA	NA	NA	NA	-	NA	Dr.124064	NA	NA	NA	NA	NA	6.14974711950468	6.20945336562895	6.14974711950468	6.10852445677817	6.18982455888002	6.12928301694497	6.17990909001493	6.31288295528436	6.05528243550119	6.08746284125034	6.05528243550119	6.27612440527424	6.24792751344359	6.06608919045777	6.28540221886225	6.22881869049588	6.24792751344359	6.24792751344359	6.22881869049588	6.24792751344359	6.18982455888002	6.14974711950468	6.04439411935845	6.16992500144231
MAD_Dr_004_100040	40	Dr.124146	0	-	-	0	1	100035	NA	NA	NA	NA	-	NA	Dr.124146	NA	NA	NA	NA	NA	6.19967234483636	6.29462074889163	6.17990909001493	6.24792751344359	6.2667865406949	6.32192809488736	6.24792751344359	6.56985560833095	6.16992500144231	6.28540221886225	6.37503943134692	6.4262647547021	6.33985000288462	6.25738784269265	6.16992500144231	6.37503943134692	6.33985000288462	6.40087943628218	6.24792751344359	6.31288295528436	6.22881869049588	6.18982455888002	6.16992500144231	6.22881869049588
MAD_Dr_004_100042	42	Dr.125010	1	0	Dr.79984	0	1	100037	NA	NA	NA	ENSDARG00000091061	-	NA	Dr.125010	NA	NA	NA	NA	NA	6.20945336562895	6.33091687811462	6.29462074889163	6.37503943134692	6.18982455888002	6.4178525148859	6.16992500144231	6.49185309632967	6.20945336562895	6.18982455888002	6.35755200461808	6.52356195605701	6.44294349584873	6.06608919045777	6.19967234483636	6.32192809488736	6.33985000288462	6.39231742277876	6.2667865406949	6.28540221886225	6.39231742277876	6.18982455888002	6.29462074889163	6.28540221886225
MAD_Dr_004_100043	43	Dr.125633	0	-	-	0	1	100038	NA	NA	NA	NA	-	NA	Dr.125633	NA	NA	NA	NA	NA	5.97727992349992	6.19967234483636	6.12928301694497	6.24792751344359	6.14974711950468	6.22881869049588	6.17990909001493	6.34872815423108	6.01122725542325	6.06608919045777	6.3037807481771	6.19967234483636	6.22881869049588	6.05528243550119	6.31288295528436	6.33091687811462	6.25738784269265	6.35755200461808	6.20945336562895	6.28540221886225	6.20945336562895	6.39231742277876	6.24792751344359	6.22881869049588
MAD_Dr_004_100044	44	Dr.125655	0	-	-	0	1	100039	NA	NA	NA	NA	-	NA	Dr.125655	NA	NA	NA	NA	NA	6.18982455888002	6.15987133677839	6.2667865406949	6.22881869049588	6.32192809488736	6.4262647547021	6.18982455888002	6.3037807481771	6.09803208296053	6.11894107272351	6.24792751344359	6.16992500144231	6.28540221886225	6.08746284125034	6.08746284125034	6.32192809488736	6.2667865406949	6.27612440527424	6.20945336562895	6.24792751344359	6.28540221886225	6.17990909001493	6.19967234483636	6.14974711950468
MAD_Dr_004_100045	45	XM_001921160.1	0	-	-	0	1	10004	XM_001921160.1	XM_001921160	NA	ENSDARG00000052626	568496	NA	NA	NA	NA	similar to zymogen granule membrane glycoprotein 2	ZDB-GENE-120411-15	unm_sa461	6.20945336562895	6.10852445677817	6.16992500144231	6.21916852046216	6.2667865406949	6.20945336562895	6.16992500144231	6.44294349584873	5.97727992349992	6.18982455888002	6.16992500144231	6.34872815423108	6.2667865406949	6.16992500144231	6.18982455888002	6.3037807481771	6.19967234483636	6.21916852046216	6.12928301694497	6.32192809488736	6.2667865406949	6.17990909001493	6.20945336562895	6.28540221886225
MAD_Dr_004_100046	46	Dr.126102	0	-	-	0	1	100040	NA	NA	NA	NA	-	NA	Dr.126102	NA	NA	NA	NA	NA	6.02236781302845	6.08746284125034	6.11894107272351	6.06608919045777	6.12928301694497	6.22881869049588	6.14974711950468	6.4594316186373	6.02236781302845	6.02236781302845	6.18982455888002	6.16992500144231	6.2667865406949	6	6.08746284125034	6.16992500144231	6.22881869049588	6.28540221886225	6.02236781302845	6.27612440527424	6.18982455888002	6.22881869049588	6.22881869049588	6.04439411935845
MAD_Dr_004_100047	47	Dr.127279	0	-	-	0	1	100041	NA	NA	NA	NA	-	NA	Dr.127279	NA	NA	NA	NA	NA	6.19967234483636	6.18982455888002	6.12928301694497	6.19967234483636	6.28540221886225	6.18982455888002	6.06608919045777	6.39231742277876	6.14974711950468	6.16992500144231	6.4093909361377	6.2667865406949	6.38370429247405	6.18982455888002	6.16992500144231	6.24792751344359	6.24792751344359	6.32192809488736	6.3037807481771	6.32192809488736	6.22881869049588	6.24792751344359	6.12928301694497	6.24792751344359
MAD_Dr_004_100048	48	Dr.127721	0	-	-	0	1	100042	NA	NA	NA	NA	-	NA	Dr.127721	NA	NA	NA	NA	NA	6.83289001416474	6.36632221424582	6.52356195605701	6.58496250072116	6.40087943628218	6.71424551766612	6.4757334309664	7.04984854945056	6.33985000288462	6.4093909361377	6.7279204545632	7.03342300153745	7.08746284125034	6.59245703726808	6.4262647547021	6.96000193206808	6.93663793900257	6.86418614465428	6.82017896241519	7.06069593168755	6.64385618977472	6.52356195605701	6.6724253419715	6.54689445988764
MAD_Dr_004_100049	49	Dr.127756	0	-	-	0	1	100043	NA	NA	NA	NA	-	NA	Dr.127756	NA	NA	NA	NA	NA	6.10852445677817	6.2667865406949	6.15987133677839	6.24792751344359	6.3037807481771	6.43462822763672	6.16992500144231	6.2667865406949	6.05528243550119	6.10852445677817	6.27612440527424	6.18982455888002	6.31288295528436	6.14974711950468	6.34872815423108	6.2667865406949	6.04439411935845	6.27612440527424	6.31288295528436	6.28540221886225	6.28540221886225	6.14974711950468	6.15987133677839	6.14974711950468
MAD_Dr_004_100050	50	Dr.127773	0	-	-	0	1	100044	NA	NA	NA	NA	-	NA	Dr.127773	wu:fk48d07	wu:fk48d07	wu:fk48d07	ZDB-GENE-030131-6611	si:ch211-175g6.7	6.14974711950468	6.21916852046216	6.24792751344359	6.24792751344359	6.19967234483636	6.24792751344359	6.13955135239879	6.34872815423108	6.13955135239879	6.04439411935845	6.27612440527424	6.25738784269265	6.24792751344359	6.03342300153745	6.20945336562895	6.24792751344359	6.14974711950468	6.15987133677839	6.20945336562895	6.23840473932508	6.23840473932508	6.17990909001493	5.96578428466209	6.25738784269265
MAD_Dr_004_100051	51	Dr.131473	0	-	-	0	1	100045	NA	NA	NA	NA	-	NA	Dr.131473	NA	NA	NA	NA	NA	6.39231742277876	6.08746284125034	6	6.2667865406949	6.2667865406949	6.22881869049588	6.28540221886225	6.53138146051631	6.04439411935845	6.22881869049588	6.4594316186373	6.35755200461808	6.37503943134692	6.22881869049588	6.2667865406949	6.39231742277876	6.12928301694497	6.24792751344359	6.24792751344359	6.33985000288462	6.28540221886225	6.2667865406949	6.20945336562895	6.12928301694497
MAD_Dr_004_100052	52	Dr.132085	0	-	-	0	1	100046	NA	NA	NA	NA	-	NA	Dr.132085	NA	NA	NA	NA	NA	6.5077946401987	6.33985000288462	6.40087943628218	6.4262647547021	6.53915881110803	6.44294349584873	6.2667865406949	6.6724253419715	6.20945336562895	6.36632221424582	6.71424551766612	6.78135971352466	6.68650052718322	6.4262647547021	6.22881869049588	6.8703647195834	6.70043971814109	6.55458885167764	6.74146698640115	6.76818432477693	6.467605550083	6.4262647547021	6.51569983828404	6.52356195605701
MAD_Dr_004_100053	53	Dr.134351	0	-	-	0	1	100047	NA	NA	NA	ENSDARG00000025733	492819	NA	Dr.134351	si:dkey-13a21.3	si:dkey-13a21.3	si:dkey-13a21.3	NA	NA	6.75488750216347	6.29462074889163	6.33985000288462	6.37503943134692	6.33985000288462	6.32192809488736	6.19967234483636	6.79441586635011	6.12928301694497	6.3037807481771	6.53915881110803	6.32192809488736	6.59245703726808	6.21916852046216	6.23840473932508	6.79441586635011	6.82654848729092	6.79441586635011	6.74146698640115	6.79441586635011	6.61470984411521	6.33091687811462	6.67948009950545	6.4262647547021
MAD_Dr_004_100054	54	Dr.134707	1	0	ENSDART00000006703	0	1	100048	NA	NA	NA	NA	-	NA	Dr.134707	NA	NA	NA	NA	NA	6.10852445677817	6.2667865406949	6.09803208296053	6.13955135239879	6.2667865406949	6.24792751344359	6.10852445677817	6.3037807481771	6.13955135239879	6.12928301694497	6.12928301694497	6.35755200461808	6.3037807481771	6.20945336562895	6.18982455888002	6.25738784269265	6.28540221886225	6.24792751344359	6.33985000288462	6.24792751344359	6.24792751344359	6.18982455888002	6.02236781302845	6.08746284125034
MAD_Dr_004_100055	55	Dr.134835	7	0	Dr.128002 ; Dr.129396 ; Dr.126986 ; Dr.153136 ; Dr.128039 ; Dr.126219 ; Dr.107822	0	1	100049	NA	NA	NA	NA	-	NA	Dr.134835	NA	NA	NA	NA	NA	6.22881869049588	6.24792751344359	6.20945336562895	6.2667865406949	6.33091687811462	6.19967234483636	6.21916852046216	6.35755200461808	6.10852445677817	6.16992500144231	6.27612440527424	6.33985000288462	6.33985000288462	6.08746284125034	6.2667865406949	6.28540221886225	6.2667865406949	6.29462074889163	6.3037807481771	6.4594316186373	6.20945336562895	6.24792751344359	6.32192809488736	6.32192809488736
MAD_Dr_004_100056	56	ENSDART00000083969	0	-	-	0	1	10005	NA	NA	NA	ENSDARG00000059993	-	NA	NA	NA	NA	NA	ZDB-GENE-090302-3	trpm4a	6.14974711950468	6.20945336562895	6.14974711950468	6.19967234483636	6.20945336562895	6.20945336562895	6.15987133677839	6.39231742277876	6.06608919045777	6	6.24792751344359	6.39231742277876	6.44294349584873	6.19967234483636	6.16992500144231	6.33091687811462	6.24792751344359	6.2667865406949	6.4262647547021	6.23840473932508	6.24792751344359	6.14974711950468	6.29462074889163	6.32192809488736
MAD_Dr_004_100057	57	Dr.135316	0	-	-	0	1	100050	NA	NA	NA	NA	799208	NA	Dr.135316	NA	NA	NA	ZDB-GENE-081022-132	zgc:194627	6.18982455888002	6.21916852046216	6.2667865406949	6.05528243550119	6.06608919045777	6.22881869049588	6.16992500144231	6.44294349584873	6.08746284125034	6.04439411935845	6.13955135239879	6.3037807481771	6.32192809488736	6.12928301694497	6.12928301694497	6.25738784269265	6.12928301694497	6.35755200461808	6.24792751344359	6.22881869049588	6.12928301694497	6.16992500144231	6.17990909001493	6.12928301694497
MAD_Dr_004_100059	59	Dr.136808	0	-	-	0	1	100052	NA	NA	NA	NA	-	NA	Dr.136808	NA	NA	NA	NA	NA	6.20945336562895	6.33985000288462	6.23840473932508	6.20945336562895	6.20945336562895	6.32192809488736	6.24792751344359	6.37503943134692	6.08746284125034	6.24792751344359	6.29462074889163	6.44294349584873	6.23840473932508	6.06608919045777	6.16992500144231	6.35755200461808	6.28540221886225	6.28540221886225	6.18982455888002	6.22881869049588	6.3037807481771	6.28540221886225	6.3037807481771	6.20945336562895
MAD_Dr_004_100060	60	Dr.137253	4	0	ENSDART00000056850 ; Dr.84123 ; NM_001098185.1 ; OTTDART00000038537	0	1	100053	NA	NA	NA	NA	-	NA	Dr.137253	NA	NA	NA	NA	NA	6.14974711950468	6.18982455888002	6.04439411935845	6.2667865406949	6.2667865406949	6.38370429247405	6.17990909001493	6.45121111183233	6.16992500144231	6.04439411935845	6.09803208296053	6.35755200461808	6.32192809488736	6.24792751344359	6.29462074889163	6.35755200461808	6.4594316186373	6.22881869049588	6.35755200461808	6.24792751344359	6.22881869049588	6.21916852046216	6.22881869049588	6.33091687811462
MAD_Dr_004_100061	61	Dr.137348	0	-	-	0	1	100054	NA	NA	NA	NA	-	NA	Dr.137348	NA	NA	NA	NA	NA	6.4178525148859	6.27612440527424	6.37503943134692	6.33985000288462	6.3037807481771	6.39231742277876	6.32192809488736	6.49185309632967	6.02236781302845	6.12928301694497	6.23840473932508	6.20945336562895	6.35755200461808	6.22881869049588	6.28540221886225	6.4757334309664	6.17990909001493	6.38370429247405	6.32192809488736	6.33985000288462	6.36632221424582	6.34872815423108	6.43462822763672	6.32192809488736
MAD_Dr_004_100062	62	Dr.137789	0	-	-	0	1	100055	NA	NA	NA	NA	-	NA	Dr.137789	NA	NA	NA	NA	NA	6.10852445677817	6.16992500144231	6.06608919045777	6.20945336562895	6.18982455888002	6.2667865406949	6.20945336562895	6.2667865406949	6.07681559705083	6.09803208296053	6.2667865406949	6.33091687811462	6.22881869049588	5.97727992349992	6.3037807481771	6.10852445677817	6.15987133677839	6.20945336562895	6.20945336562895	6.2667865406949	6.20945336562895	6.22881869049588	6.20945336562895	6.17990909001493
MAD_Dr_004_100064	64	Dr.150513	0	-	-	0	1	100057	NA	NA	NA	NA	-	NA	Dr.150513	NA	NA	NA	ZDB-GENE-030219-206	impdh1b	6.16992500144231	6.08746284125034	6.02236781302845	6.2667865406949	6	6.19967234483636	6	6.16992500144231	6.07681559705083	5.93073733756289	6.04439411935845	6.22881869049588	6.22881869049588	5.97727992349992	6.24792751344359	6.12928301694497	6.17990909001493	6.24792751344359	6.08746284125034	6.15987133677839	6.08746284125034	6.20945336562895	6	6.04439411935845
MAD_Dr_004_100065	65	Dr.150599	0	-	-	0	1	100058	NA	NA	NA	NA	-	NA	Dr.150599	NA	NA	NA	NA	NA	6.33985000288462	6.18982455888002	6.22881869049588	6.24792751344359	6.22881869049588	6.35755200461808	6.35755200461808	6.58496250072116	6.04439411935845	6.20945336562895	6.4594316186373	6.43462822763672	6.56985560833095	6.10852445677817	6.24792751344359	6.4594316186373	6.37503943134692	6.4262647547021	6.37503943134692	6.39231742277876	6.32192809488736	6.18982455888002	6.18982455888002	6.34872815423108
MAD_Dr_004_100066	66	Dr.151387	0	-	-	0	1	100059	NA	NA	NA	NA	-	NA	Dr.151387	NA	NA	NA	NA	NA	6.23840473932508	6.20945336562895	6.24792751344359	6.22881869049588	6.17990909001493	6.20945336562895	6.06608919045777	6.4594316186373	6.09803208296053	6.10852445677817	6.15987133677839	6.28540221886225	6.25738784269265	6.18982455888002	6.17990909001493	6.39231742277876	6.24792751344359	6.3037807481771	6.3037807481771	6.18982455888002	6.14974711950468	6.24792751344359	6.06608919045777	6.39231742277876
MAD_Dr_004_100067	67	Dr.151921	3	0	ENSDART00000106428 ; Dr.131804 ; Dr.153127	0	1	100060	NA	NA	NA	NA	-	NA	Dr.151921	NA	NA	NA	NA	NA	6.4093909361377	6.28540221886225	6.24792751344359	6.22881869049588	6.24792751344359	6.4178525148859	6.22881869049588	6.52356195605701	6.04439411935845	6.14974711950468	6.4594316186373	6.49185309632967	6.53138146051631	6.22881869049588	6.24792751344359	6.45121111183233	6.32192809488736	6.44294349584873	6.33985000288462	6.58496250072116	6.40087943628218	6.35755200461808	6.28540221886225	6.33985000288462
MAD_Dr_004_100068	68	Dr.151951	0	-	-	0	1	100061	NA	NA	NA	NA	-	NA	Dr.151951	si:busm1-180g5.6	si:busm1-180g5.6	si:busm1-180g5.6	NA	NA	6.22881869049588	6.23840473932508	6.15987133677839	6.08746284125034	6.14974711950468	6.17990909001493	6.14974711950468	6.39231742277876	6.12928301694497	6.14974711950468	6.33985000288462	6.24792751344359	6.2667865406949	6.16992500144231	6.23840473932508	6.3037807481771	6.15987133677839	6.18982455888002	6.22881869049588	6.24792751344359	6.16992500144231	6.18982455888002	6.17990909001493	6.14974711950468
MAD_Dr_004_100069	69	Dr.153118	9	0	XM_001923385.1 ; XM_001334645.2 ; XM_001923500.1 ; XR_029740.2 ; XM_001923863.1 ; Dr.119851 ; XR_029228.1 ; XM_001334411.1 ; XM_001333854.1	0	1	100062	NA	NA	NA	NA	-	NA	Dr.153118	NA	NA	NA	NA	NA	6.06608919045777	6.16992500144231	6.06608919045777	6.10852445677817	6.14974711950468	6.19967234483636	6.16992500144231	6.3037807481771	6.12928301694497	6.06608919045777	6.18982455888002	6.23840473932508	6.22881869049588	6.22881869049588	6.06608919045777	6.35755200461808	6.20945336562895	6.37503943134692	6.23840473932508	6.39231742277876	6.19967234483636	6.22881869049588	6.18982455888002	6.20945336562895
MAD_Dr_004_100070	70	Dr.153303	0	-	-	0	1	100063	NA	NA	NA	NA	-	NA	Dr.153303	NA	NA	NA	NA	NA	6.06608919045777	6.16992500144231	6.11894107272351	6.22881869049588	6.24792751344359	6.22881869049588	6.09803208296053	6.2667865406949	6.07681559705083	6.05528243550119	6.14974711950468	6.22881869049588	6.24792751344359	5.97727992349992	6.22881869049588	6.32192809488736	6.14974711950468	6.22881869049588	6.12928301694497	6.24792751344359	6.32192809488736	6.10852445677817	6.24792751344359	6.14974711950468
MAD_Dr_004_100071	71	Dr.154242	0	-	-	0	1	100064	NA	NA	NA	NA	-	NA	Dr.154242	NA	NA	NA	NA	NA	6.12928301694497	6.24792751344359	6.16992500144231	6.16992500144231	6.23840473932508	6.3037807481771	6.13955135239879	6.35755200461808	6	6.06608919045777	6.32192809488736	6.24792751344359	6.44294349584873	6.14974711950468	6.24792751344359	6.39231742277876	6.10852445677817	6.4093909361377	6.24792751344359	6.35755200461808	6.31288295528436	6.08746284125034	6.28540221886225	6.22881869049588
MAD_Dr_004_100072	72	OTTDART00000020844 ; OTTDART00000006122 ; OTTDART00000006123	39	0	OTTDART00000039856 ; Dr.120880 ; OTTDART00000006120 ; OTTDART00000013122 ; Dr.123389 ; OTTDART00000015712 ; OTTDART00000033992 ; OTTDART00000013052 ; OTTDART00000018909 ; OTTDART00000018905 ; OTTDART00000013051 ; OTTDART00000013050 ; OTTDART00000039851 ; OTTDART00000039853 ; OTTDART00000039852 ; OTTDART00000018906 ; OTTDART00000006113 ; Dr.43025 ; OTTDART00000035532 ; OTTDART00000023626 ; OTTDART…	0	1	100065	NA	NA	NA	NA	338288	NA	NA	NA	NA	NA	ZDB-GENE-030219-188	si:ch211-198j3.1	6.20945336562895	6.10852445677817	6.07681559705083	6.28540221886225	6.16992500144231	6.18982455888002	6.24792751344359	6.37503943134692	6.05528243550119	6.05528243550119	6.33985000288462	6.37503943134692	6.4594316186373	6.27612440527424	6.32192809488736	6.39231742277876	6.33091687811462	6.33985000288462	6.28540221886225	6.4093909361377	6.35755200461808	6.08746284125034	6.32192809488736	6.16992500144231
MAD_Dr_004_100073	73	OTTDART00000034068	21	0	OTTDART00000033316 ; OTTDART00000030128 ; Dr.128727 ; OTTDART00000033315 ; Dr.126817 ; OTTDART00000033317 ; OTTDART00000033233 ; OTTDART00000042891 ; OTTDART00000035758 ; OTTDART00000022927 ; Dr.126061 ; OTTDART00000035757 ; Dr.124224 ; OTTDART00000030255 ; Dr.126820 ; OTTDART00000033318 ; OTTDART00000033234 ; OTTDART00000042893 ; OTTDART00000034728 ; Dr.139312 ; OTTDART00000035569	0	1	100067	NA	NA	NA	ENSDARG00000094401	-	NA	NA	NA	NA	NA	ZDB-GENE-070912-440	si:dkey-216e24.5	6.10852445677817	6.24792751344359	6.15987133677839	6.08746284125034	6.23840473932508	6.11894107272351	6.08746284125034	6.38370429247405	6.02236781302845	6.04439411935845	6.11894107272351	6.3037807481771	6.12928301694497	6.05528243550119	6.4262647547021	6.20945336562895	6.14974711950468	6.2667865406949	6.11894107272351	6.24792751344359	6.22881869049588	6.06608919045777	6.04439411935845	6.20945336562895
MAD_Dr_004_100074	74	OTTDART00000024433	0	-	-	0	1	100068	NA	NA	NA	ENSDARG00000017708	334130	NA	NA	NA	NA	NA	ZDB-GENE-030131-6062	lrrc40	6.03342300153745	6.22881869049588	6.06608919045777	6.29462074889163	6.18982455888002	6.17990909001493	6.08746284125034	6.31288295528436	6.14974711950468	6.12928301694497	6.24792751344359	6.28540221886225	6.3037807481771	6.10852445677817	6.27612440527424	6.33985000288462	6.05528243550119	6.22881869049588	6.27612440527424	6.20945336562895	6.24792751344359	6.10852445677817	6.17990909001493	6.2667865406949
MAD_Dr_004_100075	75	OTTDART00000025658	0	-	-	0	1	100069	NA	NA	NA	ENSDARG00000077505	30077	NA	NA	NA	NA	retinol binding protein 4, plasma	ZDB-GENE-000210-19	rbp4	6.27612440527424	6.18982455888002	6.14974711950468	6.27612440527424	6.25738784269265	6.4262647547021	6.08746284125034	6.74146698640115	6.03342300153745	6.16992500144231	6.4093909361377	6.24792751344359	6.33985000288462	5.97727992349992	6.08746284125034	6.4594316186373	6.35755200461808	6.35755200461808	6.35755200461808	6.55458885167764	6.39231742277876	6.37503943134692	6.06608919045777	6.20945336562895
MAD_Dr_004_100076	76	ENSDART00000083876	2	1	Dr.121455 ; NM_001045314.1	0	1	10007	NA	NA	NA	ENSDARG00000059923	724009	NA	NA	NA	NA	zgc:136752	ZDB-GENE-060616-266	slc25a47a	6.24792751344359	6.35755200461808	6.2667865406949	6.3037807481771	6.2667865406949	6.37503943134692	6.17990909001493	6.61470984411521	6.22881869049588	6.20945336562895	6.96578428466209	6.65105169117893	6.64385618977472	6.4178525148859	6.24792751344359	6.37503943134692	6.37503943134692	6.4262647547021	6.37503943134692	6.4093909361377	6.4594316186373	6.35755200461808	6.52356195605701	6.39231742277876
MAD_Dr_004_100079	79	OTTDART00000032428	2	0	XM_001342429.2 ; XM_001341072.2	0	1	100072	NA	NA	NA	ENSDARG00000094187	8388607	NA	NA	NA	NA	NA	ZDB-GENE-070705-450	si:dkey-270b7.5	6.12928301694497	6.27612440527424	6.08746284125034	6.10852445677817	6.22881869049588	6.20945336562895	6.04439411935845	6.31288295528436	6.06608919045777	6.14974711950468	6.2667865406949	6.20945336562895	6.36632221424582	6.13955135239879	6.12928301694497	6.32192809488736	6.10852445677817	6.14974711950468	6.28540221886225	6.28540221886225	6.18982455888002	6.2667865406949	6.18982455888002	6.19967234483636
MAD_Dr_004_100080	80	OTTDART00000034816	1	0	Dr.131388	0	1	100074	NA	NA	NA	ENSDARG00000092085	-	NA	NA	NA	NA	NA	ZDB-GENE-081104-35	si:ch211-145m1.3	6.25738784269265	6.38370429247405	6.24792751344359	6.16992500144231	6.2667865406949	6.27612440527424	6.02236781302845	6.55458885167764	6.16992500144231	6.20945336562895	6.22881869049588	6.28540221886225	6.37503943134692	6.12928301694497	6.18982455888002	6.44294349584873	6.24792751344359	6.5077946401987	6.32192809488736	6.4594316186373	6.39231742277876	6.20945336562895	6.20945336562895	6.16992500144231
MAD_Dr_004_100084	84	OTTDART00000039019	0	-	-	0	1	100078	NA	NA	NA	ENSDARG00000033738	337226	NA	NA	NA	NA	NA	ZDB-GENE-030131-9170	zgc:153867	6.18982455888002	6.4093909361377	6.10852445677817	6.22881869049588	6.22881869049588	6.2667865406949	6.12928301694497	6.4757334309664	6.07681559705083	6.09803208296053	6.16992500144231	6.32192809488736	6.29462074889163	6.08746284125034	6.36632221424582	6.37503943134692	6.19967234483636	6.39231742277876	6.24792751344359	6.65105169117893	6.28540221886225	6.28540221886225	6.20945336562895	6.21916852046216
MAD_Dr_004_100085	85	OTTDART00000039403	0	-	-	0	1	100079	NA	NA	NA	ENSDARG00000007285	393748	NA	NA	NA	NA	mitochondrial ribosomal protein 63	ZDB-GENE-040426-1745	mrpl57	6.08746284125034	6.14974711950468	6.16992500144231	6.24792751344359	6.22881869049588	6.12928301694497	6.25738784269265	6.4178525148859	6.06608919045777	6.04439411935845	6.23840473932508	6.29462074889163	6.2667865406949	6.12928301694497	6.16992500144231	6.2667865406949	6.24792751344359	6.22881869049588	6.33091687811462	6.20945336562895	6.2667865406949	6.3037807481771	6.10852445677817	6.22881869049588
MAD_Dr_004_100086	86	OTTDART00000042920	2	0	OTTDART00000012208 ; Dr.3346	0	1	100080	NA	NA	NA	ENSDARG00000093881	-	NA	NA	NA	NA	NA	ZDB-GENE-091204-122	si:ch211-264f7.2	6.18982455888002	6.28540221886225	6.08746284125034	6.24792751344359	6.25738784269265	6.22881869049588	6.18982455888002	6.33985000288462	6.08746284125034	6.02236781302845	6.37503943134692	6.17990909001493	6.25738784269265	6.07681559705083	6.15987133677839	6.28540221886225	6.08746284125034	6.37503943134692	6.12928301694497	6.31288295528436	6.15987133677839	6.22881869049588	6.04439411935845	6.06608919045777
MAD_Dr_004_100087	87	OTTDART00000043680	0	-	-	0	1	100081	NA	NA	NA	ENSDARG00000093275	-	NA	NA	NA	NA	NA	ZDB-GENE-091118-21	si:ch211-238p8.1	6.12928301694497	6.20945336562895	6.16992500144231	6.02236781302845	6.14974711950468	6.24792751344359	6.01122725542325	6.28540221886225	6.10852445677817	6.02236781302845	6.31288295528436	6.19967234483636	6.33091687811462	6.09803208296053	6.20945336562895	6.16992500144231	6.09803208296053	6.17990909001493	6.12928301694497	6.20945336562895	6.24792751344359	6.20945336562895	6.08746284125034	6.16992500144231
MAD_Dr_004_100088	88	OTTDART00000044071	0	-	-	0	1	100082	NA	NA	NA	ENSDARG00000054103	654446	NA	NA	NA	NA	ripply1	ZDB-GENE-060113-1	ripply1	6.02236781302845	6.06608919045777	6	6.16992500144231	6.15987133677839	6.12928301694497	6.11894107272351	6.33091687811462	6.02236781302845	6.14974711950468	6.18982455888002	6.11894107272351	6.24792751344359	6.02236781302845	6.13955135239879	6.25738784269265	6.20945336562895	6.24792751344359	6.10852445677817	6.08746284125034	6.18982455888002	6.12928301694497	6.10852445677817	6.12928301694497
MAD_Dr_004_100092	92	ENSDART00000067461	1	1	OTTDART00000008083	0	1	100087	NA	NA	NA	ENSDARG00000045898	321322	NA	NA	NA	NA	si:ch211-152c2.3	ZDB-GENE-030131-9914	si:ch211-152c2.3	6.467605550083	6.16992500144231	6.08746284125034	6.19967234483636	6.3037807481771	6.11894107272351	6.4093909361377	6.33985000288462	6.58496250072116	6.14974711950468	6.21916852046216	6.27612440527424	6.4178525148859	6.08746284125034	6.23840473932508	6.22881869049588	6.20945336562895	6.19967234483636	6.49185309632967	6.70735913208088	6.19967234483636	6.18982455888002	6.18982455888002	5.97727992349992
MAD_Dr_004_100094	94	ENSDART00000074027	0	-	-	0	1	100089	NA	NA	NA	ENSDARG00000018506	-	NA	NA	NA	NA	finTRIM family, member 3	ZDB-GENE-070912-225	ftr03	6.16992500144231	6.20945336562895	6.29462074889163	6.23840473932508	6.22881869049588	6.3037807481771	6.13955135239879	6.32192809488736	6.04439411935845	6.17990909001493	6.35755200461808	6.22881869049588	6.3037807481771	6.04439411935845	6.22881869049588	6.32192809488736	6.16992500144231	6.28540221886225	6.12928301694497	6.23840473932508	6.32192809488736	6.17990909001493	6.08746284125034	6.34872815423108
MAD_Dr_004_100095	95	ENSDART00000061361	0	-	-	0	1	1001	NA	NA	NA	NA	-	NA	NA	NA	NA	carbamoyl-phosphate synthetase 2, aspartate transc	NA	NA	6.16992500144231	6.20945336562895	6.20945336562895	6.18982455888002	6.2667865406949	6.2667865406949	6.20945336562895	6.49185309632967	6.24792751344359	6.15987133677839	6.467605550083	6.21916852046216	6.35755200461808	6.24792751344359	6.3037807481771	6.35755200461808	6.22881869049588	6.3037807481771	6.37503943134692	6.4262647547021	6.32192809488736	6.24792751344359	6.22881869049588	6.35755200461808
MAD_Dr_004_100097	97	OTTDART00000034507	0	-	-	0	1	100111	NA	NA	NA	ENSDARG00000095057	-	NA	NA	NA	NA	NA	ZDB-GENE-081104-522	si:dkey-103d23.3	6.10852445677817	6.18982455888002	6.11894107272351	6.2667865406949	6.22881869049588	6.20945336562895	6.16992500144231	6.38370429247405	6.25738784269265	6.08746284125034	6.28540221886225	6.2667865406949	6.3037807481771	6.12928301694497	6.16992500144231	6.31288295528436	6.16992500144231	6.33985000288462	6.28540221886225	6.17990909001493	6.32192809488736	6.23840473932508	6.16992500144231	6.2667865406949
MAD_Dr_004_100098	98	ENSDART00000111737	3	1	Dr.54166 ; XM_001921388.1 ; OTTDART00000010077	0	1	100140	NA	NA	NA	NA	-	NA	NA	NA	NA	NA	NA	NA	6.22881869049588	6.29462074889163	6.22881869049588	6.23840473932508	6.22881869049588	6.3037807481771	6.12928301694497	6.33091687811462	6.18982455888002	6.06608919045777	6.23840473932508	6.27612440527424	6.39231742277876	6.20945336562895	6.2667865406949	6.2667865406949	6.20945336562895	6.18982455888002	6.16992500144231	6.24792751344359	6.2667865406949	6.32192809488736	6.04439411935845	6.29462074889163
MAD_Dr_004_100099	99	XM_001340654.2	1	0	Dr.117871	0	1	100141	XM_001340654.2	XM_001340654	NA	NA	-	NA	NA	NA	NA	NA	NA	NA	6.29462074889163	6.23840473932508	6.06608919045777	6.14974711950468	6.24792751344359	6.32192809488736	6.11894107272351	6.29462074889163	6.10852445677817	6.18982455888002	6.20945336562895	6.2667865406949	6.24792751344359	6.13955135239879	6.20945336562895	6.4093909361377	6.11894107272351	6.35755200461808	6.2667865406949	6.27612440527424	6.12928301694497	6.14974711950468	6.10852445677817	6.15987133677839
MAD_Dr_004_100102	102	Dr.2506	0	-	-	0	1	100146	NA	NA	NA	NA	561618	NA	Dr.2506	NA	NA	NA	ZDB-GENE-091030-1	slc4a4b	6.82017896241519	6.18982455888002	6.28540221886225	6.35755200461808	6.28540221886225	6.21916852046216	6.20945336562895	6.95419631038687	6.17990909001493	6.33985000288462	6.67948009950545	6.66533591718518	6.61470984411521	6.4262647547021	6.20945336562895	6.6724253419715	6.89481776330794	6.5077946401987	6.66533591718518	6.65821148275179	6.4093909361377	6.14974711950468	6.33985000288462	6.48381577726426
MAD_Dr_004_100106	106	Dr.28831	0	-	-	0	1	100150	NA	NA	NA	NA	-	NA	Dr.28831	NA	NA	NA	NA	NA	6.04439411935845	6.14974711950468	6.22881869049588	6.3037807481771	6.21916852046216	6.24792751344359	6.32192809488736	6.4093909361377	6.02236781302845	6.12928301694497	6.4262647547021	6.06608919045777	6.36632221424582	6.14974711950468	6.08746284125034	6.33985000288462	6.15987133677839	6.18982455888002	6.32192809488736	6.35755200461808	6.27612440527424	6.20945336562895	6.28540221886225	6.28540221886225
MAD_Dr_004_100107	107	Dr.43005	0	-	-	0	1	100151	NA	NA	NA	NA	-	NA	Dr.43005	NA	NA	NA	NA	NA	6.76818432477693	6.35755200461808	6.38370429247405	6.33985000288462	6.48381577726426	6.62935662007961	6.31288295528436	7.13955135239879	6.27612440527424	6.31288295528436	6.96000193206808	6.76818432477693	6.91288933622996	6.467605550083	6.3037807481771	6.65821148275179	6.53138146051631	6.53915881110803	6.71424551766612	6.76818432477693	6.65821148275179	6.44294349584873	6.64385618977472	6.4757334309664
MAD_Dr_004_100108	108	Dr.57796	0	-	-	0	1	100152	NA	NA	NA	NA	-	NA	Dr.57796	NA	NA	NA	NA	NA	6.33091687811462	6.4262647547021	6.61470984411521	6.31288295528436	6.33091687811462	6.44294349584873	6.14974711950468	6.34872815423108	6.24792751344359	6.36632221424582	6.60733031374961	6.44294349584873	6.4757334309664	6.18982455888002	6.36632221424582	6.53138146051631	6.33985000288462	6.32192809488736	6.38370429247405	6.4093909361377	6.4093909361377	6.4594316186373	6.33985000288462	6.4178525148859
MAD_Dr_004_100111	111	Dr.81586	0	-	-	0	1	100155	NA	NA	NA	NA	-	NA	Dr.81586	wu:fj88b08	wu:fj88b08	wu:fj88b08	NA	NA	6.29462074889163	6.27612440527424	6.14974711950468	6.28540221886225	6.28540221886225	6.19967234483636	6.18982455888002	6.2667865406949	6.14974711950468	6.10852445677817	6.35755200461808	6.3037807481771	6.37503943134692	6.12928301694497	6.13955135239879	6.39231742277876	6.29462074889163	6.33985000288462	6.28540221886225	6.28540221886225	6.16992500144231	6.28540221886225	6.20945336562895	6.20945336562895
MAD_Dr_004_100112	112	Dr.84284	0	-	-	0	1	100156	NA	NA	NA	NA	-	NA	Dr.84284	NA	NA	NA	NA	NA	6.22881869049588	6.2667865406949	6.17990909001493	6.24792751344359	6.08746284125034	6.32192809488736	6.17990909001493	6.39231742277876	6.18982455888002	6.16992500144231	6.4178525148859	6.32192809488736	6.28540221886225	6.11894107272351	6.15987133677839	6.36632221424582	6.16992500144231	6.32192809488736	6.2667865406949	6.25738784269265	6.32192809488736	6.2667865406949	6.06608919045777	6.23840473932508
MAD_Dr_004_100115	115	Dr.87073	0	-	-	0	1	100159	NA	NA	NA	NA	-	NA	Dr.87073	NA	NA	NA	NA	NA	6.25738784269265	6.3037807481771	6.11894107272351	6.3037807481771	6.32192809488736	6.39231742277876	6.19967234483636	6.75488750216347	6.14974711950468	6.22881869049588	6.49185309632967	6.48381577726426	6.5077946401987	6.28540221886225	6.24792751344359	6.4093909361377	6.24792751344359	6.39231742277876	6.2667865406949	6.33985000288462	6.3037807481771	6.18982455888002	6.19967234483636	6.35755200461808
MAD_Dr_004_100116	116	Dr.96441	0	-	-	0	1	100160	NA	NA	NA	NA	-	NA	Dr.96441	NA	NA	NA	NA	NA	6.18982455888002	6.22881869049588	6.20945336562895	6.25738784269265	6.3037807481771	6.24792751344359	6.13955135239879	6.4262647547021	6.18982455888002	6.2667865406949	6.37503943134692	6.28540221886225	6.29462074889163	6.10852445677817	6.27612440527424	6.20945336562895	6.20945336562895	6.28540221886225	6.22881869049588	6.28540221886225	6.14974711950468	6.32192809488736	6.22881869049588	6.31288295528436
MAD_Dr_004_100117	117	Dr.96863	0	-	-	0	1	100161	NA	NA	NA	NA	-	NA	Dr.96863	NA	NA	NA	NA	NA	6.11894107272351	6.12928301694497	6.06608919045777	6.13955135239879	6.18982455888002	6.23840473932508	6.15987133677839	6.33985000288462	6.08746284125034	6.05528243550119	6.23840473932508	6.2667865406949	6.22881869049588	6.16992500144231	6.14974711950468	6.15987133677839	6.14974711950468	6.16992500144231	6.20945336562895	6.14974711950468	6.15987133677839	6.13955135239879	6.14974711950468	6.20945336562895
MAD_Dr_004_100118	118	Dr.100076	0	-	-	0	1	100162	NA	NA	NA	NA	-	NA	Dr.100076	NA	NA	NA	NA	NA	6.03342300153745	6.22881869049588	6.10852445677817	6.16992500144231	6.17990909001493	6.14974711950468	6.09803208296053	6.33985000288462	6.06608919045777	6	6.23840473932508	6.39231742277876	6.3037807481771	6.10852445677817	6.3037807481771	6.33985000288462	6.33985000288462	6.20945336562895	6.14974711950468	6.35755200461808	6.14974711950468	6.18982455888002	6.08746284125034	6.10852445677817
MAD_Dr_004_100119	119	Dr.100557	0	-	-	0	1	100163	NA	NA	NA	NA	-	NA	Dr.100557	NA	NA	NA	NA	NA	6.15987133677839	6.20945336562895	6.08746284125034	6.10852445677817	6.2667865406949	6.25738784269265	6.16992500144231	6.4093909361377	6.06608919045777	5.97727992349992	6.28540221886225	6.15987133677839	6.18982455888002	6.22881869049588	6.13955135239879	6.32192809488736	6.18982455888002	6.16992500144231	6.28540221886225	6.28540221886225	6.12928301694497	6.22881869049588	6.10852445677817	6.22881869049588
MAD_Dr_004_100120	120	Dr.103935	0	-	-	0	1	100164	NA	NA	NA	NA	-	NA	Dr.103935	NA	NA	NA	NA	NA	6.16992500144231	6.23840473932508	6.16992500144231	6.06608919045777	6.2667865406949	6.22881869049588	6.22881869049588	6.35755200461808	6.14974711950468	6.02236781302845	6.19967234483636	6.24792751344359	6.3037807481771	6.18982455888002	6.15987133677839	6.28540221886225	6.14974711950468	6.16992500144231	6.24792751344359	6.19967234483636	6.08746284125034	6.20945336562895	6.06608919045777	6.24792751344359
MAD_Dr_004_100121	121	Dr.105099	0	-	-	0	1	100165	NA	NA	NA	NA	-	NA	Dr.105099	NA	NA	NA	NA	NA	6.08746284125034	6.29462074889163	6.14974711950468	6.08746284125034	6.06608919045777	6.20945336562895	6.10852445677817	6.33985000288462	6.06608919045777	6.13955135239879	6.08746284125034	6.2667865406949	6.27612440527424	6.06608919045777	6.10852445677817	6.22881869049588	6.10852445677817	6.19967234483636	6.17990909001493	6.28540221886225	6.20945336562895	6.10852445677817	6.14974711950468	6.20945336562895
MAD_Dr_004_100122	122	Dr.111457	0	-	-	0	1	100166	NA	NA	NA	NA	-	NA	Dr.111457	NA	NA	NA	NA	NA	6.21916852046216	6.22881869049588	6.18982455888002	6.18982455888002	6.28540221886225	6.27612440527424	6.18982455888002	6.43462822763672	6.13955135239879	6.02236781302845	6.25738784269265	6.32192809488736	6.36632221424582	6.06608919045777	6.10852445677817	6.35755200461808	6.12928301694497	6.16992500144231	6.24792751344359	6.24792751344359	6.20945336562895	6.22881869049588	6.12928301694497	6.16992500144231
MAD_Dr_004_100123	123	Dr.114732	0	-	-	0	1	100167	NA	NA	NA	NA	-	NA	Dr.114732	NA	NA	NA	NA	NA	6.2667865406949	6.24792751344359	6.02236781302845	6.22881869049588	6.14974711950468	6.33985000288462	6.04439411935845	6.40087943628218	6.10852445677817	6.10852445677817	6.24792751344359	6.15987133677839	6.33985000288462	6.02236781302845	6.21916852046216	6.18982455888002	6.2667865406949	6.28540221886225	6.22881869049588	6.24792751344359	6.24792751344359	6.23840473932508	6.15987133677839	6.25738784269265
MAD_Dr_004_100125	125	Dr.121829	0	-	-	0	1	100169	NA	NA	NA	NA	-	NA	Dr.121829	NA	NA	NA	NA	NA	6.82017896241519	6.32192809488736	6.31288295528436	6.28540221886225	6.35755200461808	6.49185309632967	6.25738784269265	7	6.34872815423108	6.3037807481771	6.90689059560852	6.90689059560852	7.23840473932508	6.45121111183233	6.35755200461808	6.65821148275179	6.53138146051631	6.57742882803575	6.61470984411521	6.65821148275179	6.44294349584873	6.39231742277876	6.48381577726426	6.32192809488736
MAD_Dr_004_100127	127	Dr.122483	0	-	-	0	1	100170	NA	NA	NA	NA	-	NA	Dr.122483	NA	NA	NA	NA	NA	6.08746284125034	6.2667865406949	6.05528243550119	6.24792751344359	6.22881869049588	6.2667865406949	6.20945336562895	6.33985000288462	6.08746284125034	6.16992500144231	6.09803208296053	6.37503943134692	6.12928301694497	6.20945336562895	6.22881869049588	6.32192809488736	6.2667865406949	6.24792751344359	6.33985000288462	6.16992500144231	6.14974711950468	6.12928301694497	6.22881869049588	6.29462074889163
MAD_Dr_004_100129	129	Dr.124802	0	-	-	0	1	100172	NA	NA	NA	NA	-	NA	Dr.124802	NA	NA	NA	NA	NA	6.21916852046216	6.18982455888002	6.28540221886225	6.23840473932508	6.28540221886225	6.3037807481771	6.12928301694497	6.31288295528436	6.16992500144231	6.16992500144231	6.19967234483636	6.32192809488736	6.3037807481771	6.22881869049588	6.2667865406949	6.39231742277876	6.22881869049588	6.2667865406949	6.39231742277876	6.28540221886225	6.16992500144231	6.16992500144231	6.22881869049588	6.39231742277876
MAD_Dr_004_100130	130	Dr.125783	0	-	-	0	1	100173	NA	NA	NA	NA	-	NA	Dr.125783	NA	NA	NA	NA	NA	6.16992500144231	6.32192809488736	6.12928301694497	6.19967234483636	6.33985000288462	6.22881869049588	6.17990909001493	6.467605550083	6.17990909001493	6.12928301694497	6.18982455888002	6.32192809488736	6.2667865406949	6.24792751344359	6.36632221424582	6.31288295528436	6.21916852046216	6.33985000288462	6.24792751344359	6.2667865406949	6.27612440527424	6.24792751344359	6.18982455888002	6.06608919045777
MAD_Dr_004_100131	131	Dr.125809	0	-	-	0	1	100174	NA	NA	NA	NA	-	NA	Dr.125809	NA	NA	NA	NA	NA	6.19967234483636	6.20945336562895	6.08746284125034	6.18982455888002	6.12928301694497	6.22881869049588	6.02236781302845	6.29462074889163	6	6.08746284125034	6.2667865406949	6.16992500144231	6.2667865406949	6.15987133677839	6.24792751344359	6.18982455888002	6.10852445677817	6.17990909001493	6.18982455888002	6.12928301694497	6.24792751344359	6.28540221886225	6.12928301694497	6.02236781302845
MAD_Dr_004_100132	132	XM_001922600.1	0	-	-	0	1	100175	XM_001922600.1	XM_001922600	NA	NA	-	NA	NA	NA	NA	NA	NA	NA	6.10852445677817	6.19967234483636	6.12928301694497	6.22881869049588	6.15987133677839	6.3037807481771	6.15987133677839	6.52356195605701	6.08746284125034	6.07681559705083	6.11894107272351	6.27612440527424	6.4093909361377	6.08746284125034	6.28540221886225	6.52356195605701	6.16992500144231	6.13955135239879	6.28540221886225	6.4262647547021	6.24792751344359	6.12928301694497	6.22881869049588	6.12928301694497
MAD_Dr_004_100133	133	Dr.126655	0	-	-	0	1	100176	NA	NA	NA	NA	-	NA	Dr.126655	NA	NA	NA	NA	NA	6.19967234483636	6.27612440527424	6.12928301694497	6.22881869049588	6.21916852046216	6.22881869049588	6.14974711950468	6.37503943134692	6.01122725542325	6.16992500144231	6.2667865406949	6.33091687811462	6.20945336562895	6.11894107272351	6.32192809488736	6.24792751344359	6.18982455888002	6.28540221886225	6.34872815423108	6.24792751344359	6.24792751344359	6.15987133677839	6.22881869049588	6.22881869049588
MAD_Dr_004_100134	134	Dr.128121	0	-	-	0	1	100177	NA	NA	NA	NA	-	NA	Dr.128121	NA	NA	NA	NA	NA	6.3037807481771	6.28540221886225	6.17990909001493	6.24792751344359	6.28540221886225	6.4262647547021	6.35755200461808	6.3037807481771	6.14974711950468	6.20945336562895	6.2667865406949	6.4262647547021	6.51569983828404	6.28540221886225	6.35755200461808	6.4594316186373	6.33985000288462	6.3037807481771	6.37503943134692	6.4757334309664	6.32192809488736	6.18982455888002	6.24792751344359	6.28540221886225
MAD_Dr_004_100135	135	Dr.129043	0	-	-	0	1	100178	NA	NA	NA	NA	-	NA	Dr.129043	NA	NA	NA	NA	NA	6.10852445677817	6.13955135239879	6.16992500144231	6.28540221886225	6.25738784269265	6.25738784269265	6.16992500144231	6.33985000288462	6.16992500144231	6.10852445677817	6.18982455888002	6.28540221886225	6.16992500144231	6.14974711950468	6.06608919045777	6.35755200461808	6.18982455888002	6.28540221886225	6.25738784269265	6.28540221886225	6.14974711950468	6.18982455888002	6.24792751344359	6.37503943134692
MAD_Dr_004_100136	136	Dr.129262	0	-	-	0	1	100179	NA	NA	NA	NA	-	NA	Dr.129262	NA	NA	NA	NA	NA	6.18982455888002	6.2667865406949	6.12928301694497	6.22881869049588	6.16992500144231	6.24792751344359	6.06608919045777	6.2667865406949	6.04439411935845	6.12928301694497	6.16992500144231	6.24792751344359	6.38370429247405	6.02236781302845	6.23840473932508	6.32192809488736	6.18982455888002	6.33985000288462	6.3037807481771	6.32192809488736	6.16992500144231	6.14974711950468	6.08746284125034	6.17990909001493
MAD_Dr_004_100137	137	Dr.129801	0	-	-	0	1	100180	NA	NA	NA	NA	-	NA	Dr.129801	NA	NA	NA	NA	NA	6.18982455888002	6.01122725542325	6.45121111183233	6.14974711950468	6.15987133677839	6.20945336562895	6.15987133677839	6.15987133677839	6.10852445677817	6.08746284125034	6.23840473932508	6.18982455888002	6.28540221886225	6.07681559705083	6.16992500144231	6.24792751344359	6.10852445677817	6.28540221886225	6.12928301694497	6.20945336562895	6.07681559705083	6.16992500144231	6.16992500144231	6.18982455888002
MAD_Dr_004_100138	138	Dr.130857	2	0	Dr.123392 ; Dr.123032	0	1	100181	NA	NA	NA	NA	-	NA	Dr.130857	NA	NA	NA	NA	NA	6.20945336562895	6.39231742277876	6.37503943134692	6.21916852046216	6.18982455888002	6.20945336562895	6.14974711950468	6.32192809488736	6.04439411935845	6.02236781302845	6.32192809488736	6.37503943134692	6.31288295528436	6.12928301694497	6.23840473932508	6.37503943134692	6.02236781302845	6.22881869049588	6.24792751344359	6.33985000288462	6.20945336562895	6.32192809488736	6.23840473932508	6.2667865406949
MAD_Dr_004_100139	139	Dr.134016	1	1	OTTDART00000028906	0	1	100182	NA	NA	NA	ENSDARG00000056874	436979	NA	Dr.134016	lygl1	lysozyme g-like 1	zgc:92608	ZDB-GENE-040718-461	lygl1	6.21916852046216	6.22881869049588	6.04439411935845	6.17990909001493	6.17990909001493	6.20945336562895	6.16992500144231	6.49185309632967	6.07681559705083	6.14974711950468	6.4262647547021	6.4262647547021	6.4262647547021	6.05528243550119	6.24792751344359	6.2667865406949	6.18982455888002	6.31288295528436	6.27612440527424	6.33985000288462	6.23840473932508	6.28540221886225	6.18982455888002	6.20945336562895
MAD_Dr_004_100140	140	Dr.135147	0	-	-	0	1	100183	NA	NA	NA	NA	-	NA	Dr.135147	NA	NA	NA	NA	NA	6.33985000288462	6.34872815423108	6.20945336562895	6.22881869049588	6.35755200461808	6.28540221886225	6.24792751344359	6.4093909361377	6.13955135239879	6.22881869049588	6.56224242422107	6.7279204545632	6.53138146051631	6.4093909361377	6.35755200461808	6.4594316186373	6.16992500144231	6.4093909361377	6.22881869049588	6.28540221886225	6.31288295528436	6.3037807481771	6.35755200461808	6.2667865406949
MAD_Dr_004_100141	141	Dr.135982	0	-	-	0	1	100184	NA	NA	NA	NA	-	NA	Dr.135982	NA	NA	NA	NA	NA	6.10852445677817	6.24792751344359	6.20945336562895	6.28540221886225	6.16992500144231	6.23840473932508	6.19967234483636	6.20945336562895	6.08746284125034	6.05528243550119	6.14974711950468	6.31288295528436	6.2667865406949	6.12928301694497	6.2667865406949	6.22881869049588	6.14974711950468	6.17990909001493	6.16992500144231	6.13955135239879	6.22881869049588	5.97727992349992	6.13955135239879	6.12928301694497
MAD_Dr_004_100142	142	Dr.138484	0	-	-	0	1	100185	NA	NA	NA	NA	-	NA	Dr.138484	NA	NA	NA	NA	NA	6.16992500144231	6.16992500144231	6.09803208296053	6.18982455888002	6.14974711950468	6.33091687811462	6.19967234483636	6.34872815423108	6	6.09803208296053	6.18982455888002	6.22881869049588	6.18982455888002	6.15987133677839	6.11894107272351	6.06608919045777	6.09803208296053	6.16992500144231	6.15987133677839	6.22881869049588	6.14974711950468	6.12928301694497	6.12928301694497	6.20945336562895
MAD_Dr_004_100143	143	Dr.138693	0	-	-	0	1	100186	NA	NA	NA	NA	-	NA	Dr.138693	NA	NA	NA	NA	NA	6.07681559705083	6.12928301694497	6.31288295528436	6.22881869049588	6.32192809488736	6.22881869049588	6.2667865406949	6.44294349584873	6.12928301694497	6.10852445677817	6.33985000288462	6.31288295528436	6.34872815423108	6.06608919045777	6.24792751344359	6.49185309632967	6.17990909001493	6.22881869049588	6.31288295528436	6.24792751344359	6.18982455888002	6.13955135239879	6.33985000288462	6.39231742277876
MAD_Dr_004_100144	144	Dr.140052	0	-	-	0	1	100187	NA	NA	NA	NA	-	NA	Dr.140052	NA	NA	NA	NA	NA	6.4093909361377	6.24792751344359	6.16992500144231	6.28540221886225	6.18982455888002	6.31288295528436	6.19967234483636	6.49185309632967	6.04439411935845	6	6.27612440527424	6.29462074889163	6.49185309632967	6.16992500144231	6.23840473932508	6.54689445988764	6.39231742277876	6.32192809488736	6.39231742277876	6.56985560833095	6.40087943628218	6.28540221886225	6.33985000288462	6.35755200461808
MAD_Dr_004_100145	145	Dr.149030	0	-	-	0	1	100188	NA	NA	NA	NA	-	NA	Dr.149030	im:7137006	im:7137006	im:7137006	NA	NA	6.10852445677817	6.18982455888002	6.10852445677817	6.16992500144231	6.11894107272351	6.14974711950468	6.20945336562895	6.24792751344359	6.08746284125034	6	5.91886323727459	6.13955135239879	6.37503943134692	6.02236781302845	6.18982455888002	6.22881869049588	6.10852445677817	6.28540221886225	6.09803208296053	6.14974711950468	6.16992500144231	6.10852445677817	6.08746284125034	5.97727992349992
MAD_Dr_004_100146	146	Dr.152051	0	-	-	0	1	100189	NA	NA	NA	NA	-	NA	Dr.152051	NA	NA	NA	NA	NA	6.08746284125034	6.24792751344359	6.31288295528436	6.18982455888002	6.24792751344359	6.20945336562895	6.24792751344359	6.40087943628218	6.08746284125034	6.14974711950468	6.23840473932508	6.33985000288462	6.28540221886225	6.20945336562895	6.24792751344359	6.3037807481771	6.22881869049588	6.28540221886225	6.35755200461808	6.27612440527424	6.22881869049588	6.2667865406949	6.22881869049588	6.28540221886225
MAD_Dr_004_100148	147	Dr.152072	0	-	-	0	1	100190	NA	NA	NA	NA	-	NA	Dr.152072	si:dkey-146m20.9	si:dkey-146m20.9	si:dkey-146m20.9	NA	NA	6.20945336562895	6.08746284125034	6.08746284125034	6.07681559705083	6.24792751344359	6.2667865406949	6.10852445677817	6.6724253419715	6.05528243550119	6.05528243550119	6.20945336562895	6.24792751344359	6.3037807481771	6.15987133677839	6.18982455888002	6.39231742277876	6.14974711950468	6.32192809488736	6.37503943134692	6.33985000288462	6.23840473932508	6.16992500144231	6.15987133677839	6.12928301694497
MAD_Dr_004_100149	148	Dr.152236	0	-	-	0	1	100191	NA	NA	NA	NA	-	NA	Dr.152236	NA	NA	NA	NA	NA	6.24792751344359	6.10852445677817	6.33985000288462	6.22881869049588	6.33985000288462	6.28540221886225	6.10852445677817	6.49984588708321	6.04439411935845	6.12928301694497	6.35755200461808	6.22881869049588	6.2667865406949	6.11894107272351	6.24792751344359	6.22881869049588	6.10852445677817	6.37503943134692	6.20945336562895	6.12928301694497	6.22881869049588	6.29462074889163	6.24792751344359	6.31288295528436
MAD_Dr_004_100150	149	Dr.152469	0	-	-	0	1	100192	NA	NA	NA	NA	-	NA	Dr.152469	NA	NA	NA	NA	NA	6.15987133677839	6.2667865406949	6	6.13955135239879	6.18982455888002	6.18982455888002	6.06608919045777	6.18982455888002	6.02236781302845	6.06608919045777	6.28540221886225	6.32192809488736	6.24792751344359	6.12928301694497	6.22881869049588	6.29462074889163	6.06608919045777	6.3037807481771	6.10852445677817	6.19967234483636	6.15987133677839	6.10852445677817	6.24792751344359	6.22881869049588
MAD_Dr_004_100151	150	Dr.153050	1	0	Dr.134990	0	1	100193	NA	NA	NA	NA	-	NA	Dr.153050	NA	NA	NA	NA	NA	6.12928301694497	6.22881869049588	6.02236781302845	6.20945336562895	6.3037807481771	6.27612440527424	6.21916852046216	6.22881869049588	6.04439411935845	6.16992500144231	6.3037807481771	6.38370429247405	6.32192809488736	6.04439411935845	6.22881869049588	6.28540221886225	6.20945336562895	6.33985000288462	6.24792751344359	6.2667865406949	6.24792751344359	6.20945336562895	6.08746284125034	6.31288295528436
MAD_Dr_004_100152	151	Dr.153056	5	0	OTTDART00000033539 ; OTTDART00000033993 ; OTTDART00000035524 ; Dr.130125 ; Dr.127360	0	1	100194	NA	NA	NA	NA	-	NA	Dr.153056	NA	NA	NA	NA	NA	6.22881869049588	6.3037807481771	6.18982455888002	6.16992500144231	6.20945336562895	6.27612440527424	6.2667865406949	6.4178525148859	6.11894107272351	6.18982455888002	6.24792751344359	6.28540221886225	6.37503943134692	6.12928301694497	6.22881869049588	6.28540221886225	6.18982455888002	6.27612440527424	6.3037807481771	6.28540221886225	6.16992500144231	6.28540221886225	6.39231742277876	6.14974711950468
MAD_Dr_004_100153	152	OTTDART00000012561	0	-	-	0	1	100195	NA	NA	NA	ENSDARG00000040874	556762	NA	NA	NA	NA	adducin 3 (gamma) a	ZDB-GENE-030131-2721	add3a	6.15987133677839	6.14974711950468	6.33091687811462	6.19967234483636	6.24792751344359	6.24792751344359	6.04439411935845	6.3037807481771	6.08746284125034	6.04439411935845	6.35755200461808	6.22881869049588	6.3037807481771	6	6.3037807481771	6.32192809488736	6.14974711950468	6.20945336562895	6.08746284125034	6.37503943134692	6.32192809488736	6.22881869049588	6.03342300153745	6.10852445677817
MAD_Dr_004_100156	155	OTTDART00000029306	1	1	OTTDART00000029307	0	1	100198	NA	NA	NA	ENSDARG00000015557	445149	NA	NA	NA	NA	NA	ZDB-GENE-040801-54	zgc:100829	6.467605550083	6.52356195605701	6.43462822763672	6.44294349584873	6.5077946401987	6.59991284218713	6.53915881110803	6.92481250360578	6.37503943134692	6.39231742277876	6.55458885167764	6.58496250072116	6.84549005094437	6.4757334309664	6.31288295528436	6.58496250072116	6.52356195605701	6.44294349584873	6.49185309632967	6.59991284218713	6.467605550083	6.32192809488736	6.44294349584873	6.33985000288462
MAD_Dr_004_100158	157	ENSDART00000008139	0	-	-	0	1	1002	NA	NA	NA	ENSDARG00000006923	569528	NA	NA	NA	NA	NA	ZDB-GENE-090514-3	cacna1ab	6.07681559705083	6.21916852046216	6.12928301694497	6.20945336562895	6.2667865406949	6.20945336562895	6.08746284125034	6.44294349584873	6.10852445677817	6.04439411935845	6.24792751344359	6.35755200461808	6.29462074889163	6.18982455888002	6.3037807481771	6.37503943134692	6.43462822763672	6.2667865406949	6.35755200461808	6.35755200461808	6.18982455888002	6.16992500144231	6.2667865406949	6.28540221886225
MAD_Dr_004_100161	159	OTTDART00000035140	0	-	-	0	1	100202	NA	NA	NA	ENSDARG00000077139	-	NA	NA	NA	NA	NA	NA	NA	6.19967234483636	6.19967234483636	6.18982455888002	6.18982455888002	6.32192809488736	6.28540221886225	6.24792751344359	6.52356195605701	6.12928301694497	6.16992500144231	6.33985000288462	6.32192809488736	6.22881869049588	6.14974711950468	6.18982455888002	6.36632221424582	6.33985000288462	6.21916852046216	6.22881869049588	6.16992500144231	6.2667865406949	6.24792751344359	6.27612440527424	6.4093909361377
MAD_Dr_004_100163	161	OTTDART00000040631	0	-	-	0	1	100205	NA	NA	NA	ENSDARG00000079840	-	NA	NA	NA	NA	NA	ZDB-GENE-070202-9	kcnma1a	6.19967234483636	6.19967234483636	6.04439411935845	6.08746284125034	6.14974711950468	6.17990909001493	6.14974711950468	6.34872815423108	5.97727992349992	6.02236781302845	6.23840473932508	6.2667865406949	6.32192809488736	6.10852445677817	6.14974711950468	6.20945336562895	6.19967234483636	6.23840473932508	6.14974711950468	6.28540221886225	6.13955135239879	6.13955135239879	6.18982455888002	6.10852445677817
MAD_Dr_004_100165	163	ENSDART00000002384	0	-	-	0	1	100207	NA	NA	NA	ENSDARG00000007406	404602	NA	NA	NA	NA	NA	ZDB-GENE-000223-14	phox2a	6.04439411935845	6.23840473932508	6.12928301694497	6.20945336562895	6.15987133677839	6.33985000288462	6.14974711950468	6.22881869049588	6.15987133677839	6.08746284125034	6.12928301694497	6.2667865406949	6.25738784269265	6.12928301694497	6.16992500144231	6.18982455888002	6.14974711950468	6.22881869049588	6.2667865406949	6.16992500144231	6.22881869049588	6.16992500144231	6.02236781302845	6.04439411935845
MAD_Dr_004_100166	164	ENSDART00000042887	0	-	-	0	1	100208	NA	NA	NA	ENSDARG00000035101	-	NA	NA	NA	NA	NA	NA	NA	6.24792751344359	6.2667865406949	6.23840473932508	6.14974711950468	6.14974711950468	6.18982455888002	6.28540221886225	6.44294349584873	6.24792751344359	6.06608919045777	6.22881869049588	6.28540221886225	6.37503943134692	6.20945336562895	6.39231742277876	6.28540221886225	6.35755200461808	6.28540221886225	6.33985000288462	6.3037807481771	6.14974711950468	6.18982455888002	6.20945336562895	6.18982455888002
MAD_Dr_004_100167	165	Dr.29852	3	1	ENSDART00000005884 ; OTTDART00000025000 ; NM_194416.1	0	1	10021	NA	NA	NA	ENSDARG00000002235	373882	NA	Dr.29852	mmp14a	matrix metalloproteinase 14a (membrane-inserted)	matrix metalloproteinase 14 (membrane-inserted) alpha	ZDB-GENE-030901-1	mmp14a	6.20945336562895	6.08746284125034	6.28540221886225	6.18982455888002	6.28540221886225	6.23840473932508	6.04439411935845	6.27612440527424	6.06608919045777	6	6.3037807481771	6.06608919045777	6.37503943134692	6.09803208296053	6.21916852046216	6.29462074889163	6.12928301694497	6.23840473932508	6.02236781302845	6.33091687811462	6.20945336562895	6.08746284125034	6.19967234483636	6.10852445677817
MAD_Dr_004_100169	167	ENSDART00000078955	1	0	Dr.111693	0	1	100218	NA	NA	NA	ENSDARG00000079844	-	NA	NA	NA	NA	NA	NA	NA	6.14974711950468	6.2667865406949	6.18982455888002	6.18982455888002	6.28540221886225	6.14974711950468	6.16992500144231	6.18982455888002	6.12928301694497	6.08746284125034	6.22881869049588	6.22881869049588	6.34872815423108	6.16992500144231	6.24792751344359	6.39231742277876	6.16992500144231	6.28540221886225	6.44294349584873	6.28540221886225	6.18982455888002	6.2667865406949	6.28540221886225	6.2667865406949
MAD_Dr_004_100170	168	OTTDART00000040127	2	1	Dr.81102 ; XM_001919326.1	0	1	100219	NA	NA	NA	ENSDARG00000078529	8388607	NA	NA	NA	NA	NA	NA	NA	6.12928301694497	6.15987133677839	6.10852445677817	6.18982455888002	6.2667865406949	6.24792751344359	6.08746284125034	6.24792751344359	6.14974711950468	6.09803208296053	6.20945336562895	6.22881869049588	6.16992500144231	6.14974711950468	6.28540221886225	6.33985000288462	6.23840473932508	6.24792751344359	6.24792751344359	6.23840473932508	6.16992500144231	6.04439411935845	6.22881869049588	6.18982455888002
MAD_Dr_004_100171	169	XM_695389.3	0	-	-	0	1	10022	XM_695389.3	XM_695389	NA	NA	-	NA	NA	NA	NA	NA	ZDB-GENE-030131-6226	si:ch211-135f11.1	6.86418614465428	6.39231742277876	6.40087943628218	6.4757334309664	6.467605550083	6.3037807481771	6.28540221886225	6.60733031374961	6.32192809488736	6.14974711950468	7.10852445677817	6.85798099512757	7.29920801838728	6.44294349584873	6.38370429247405	6.86418614465428	6.66533591718518	6.61470984411521	6.8073549220576	6.90689059560852	6.82017896241519	6.32192809488736	6.93073733756289	6.58496250072116
MAD_Dr_004_100173	171	ENSDART00000099666 ; OTTDART00000031932	8	0	XM_001346112.2 ; XM_001346082.2 ; XM_684754.2 ; ENSDART00000099380 ; ENSDART00000024625 ; XM_001920452.1 ; XM_688117.3 ; OTTDART00000032722	0	1	100221	NA	NA	NA	ENSDARG00000094985	-	NA	NA	NA	NA	NA	ZDB-GENE-070912-564	si:dkey-58b18.4	6.22881869049588	6.22881869049588	6.14974711950468	6.37503943134692	6.20945336562895	6.18982455888002	6.18982455888002	6.33985000288462	6.15987133677839	6	6.14974711950468	6.22881869049588	6.28540221886225	6.19967234483636	6.16992500144231	6.19967234483636	6.16992500144231	6.2667865406949	6.24792751344359	6.24792751344359	6.24792751344359	6.08746284125034	6.23840473932508	6.14974711950468
MAD_Dr_004_100174	172	ENSDART00000100559	0	-	-	0	1	100222	NA	NA	NA	ENSDARG00000069222	-	NA	NA	NA	NA	NA	NA	NA	6.2667865406949	6.23840473932508	6.33985000288462	6.24792751344359	6.33985000288462	6.37503943134692	6.12928301694497	6.4262647547021	6.22881869049588	6.20945336562895	6.21916852046216	6.35755200461808	6.35755200461808	6.06608919045777	6.21916852046216	6.44294349584873	6.24792751344359	6.3037807481771	6.20945336562895	6.12928301694497	6.24792751344359	6.39231742277876	6.20945336562895	6.23840473932508
MAD_Dr_004_100176	174	ENSDART00000112513	0	-	-	0	1	100227	NA	NA	NA	NA	-	NA	NA	NA	NA	NA	NA	NA	6.13955135239879	6.20945336562895	6.12928301694497	6.2667865406949	6.08746284125034	6.24792751344359	6.14974711950468	6.3037807481771	6.13955135239879	6.14974711950468	6.21916852046216	6.22881869049588	6.3037807481771	6.04439411935845	6.31288295528436	6.28540221886225	6.20945336562895	6.36632221424582	6.28540221886225	6.19967234483636	6.21916852046216	6.14974711950468	6.14974711950468	6.22881869049588
MAD_Dr_004_100177	175	ENSDART00000114685	3	1	XM_693640.3 ; Dr.82019 ; NM_001089480.1	0	1	100228	NA	NA	NA	ENSDARG00000078852	100037324	NA	NA	NA	NA	hypothetical LOC570193; zgc:162310	ZDB-GENE-070410-69	zgc:162310	6.96578428466209	6.16992500144231	6.07681559705083	6.28540221886225	6.2667865406949	6.31288295528436	6.3037807481771	6.4757334309664	6.09803208296053	6.18982455888002	6.4757334309664	6.3037807481771	6.35755200461808	6.16992500144231	6.2667865406949	6.59991284218713	6.32192809488736	6.4093909361377	6.40087943628218	6.35755200461808	6.3037807481771	6.16992500144231	6.23840473932508	6.22881869049588
MAD_Dr_004_100179	177	XM_001921914.1	0	-	-	0	1	100231	XM_001921914.1	XM_001921914	NA	NA	-	NA	NA	NA	NA	NA	NA	NA	6.22881869049588	6.23840473932508	6.10852445677817	6.14974711950468	6.14974711950468	6.20945336562895	6.12928301694497	6.44294349584873	6.01122725542325	5.97727992349992	6.08746284125034	6.27612440527424	6.24792751344359	6.21916852046216	6.10852445677817	6.32192809488736	6.14974711950468	6.20945336562895	6.10852445677817	6.22881869049588	6.22881869049588	6.25738784269265	6.08746284125034	6.2667865406949
MAD_Dr_004_100180	178	ENSDART00000073772	0	-	-	0	1	100232	NA	NA	NA	ENSDARG00000052033	568758	NA	NA	NA	NA	NA	NA	NA	6.39231742277876	6.17990909001493	6.28540221886225	6.39231742277876	6.25738784269265	6.39231742277876	6.22881869049588	6.68650052718322	6.16992500144231	6.16992500144231	6.59991284218713	6.4594316186373	6.76155123244448	6.35755200461808	6.24792751344359	6.72109918870719	6.37503943134692	6.53915881110803	6.35755200461808	6.59991284218713	6.45121111183233	6.10852445677817	6.36632221424582	6.40087943628218
MAD_Dr_004_100181	179	XM_690037.2 ; OTTDART00000043349	1	0	Dr.119714	0	1	100234	XM_690037.2	XM_690037	NA	ENSDARG00000086337	-	NA	NA	NA	NA	NA	ZDB-GENE-091204-230	si:dkey-102g19.3	6.35755200461808	6.2667865406949	6.22881869049588	6.28540221886225	6.4093909361377	6.3037807481771	6.45121111183233	6.56985560833095	6.15987133677839	6.32192809488736	6.5077946401987	6.43462822763672	6.49185309632967	6.31288295528436	6.32192809488736	6.59991284218713	6.33985000288462	6.4262647547021	6.59991284218713	6.39231742277876	6.44294349584873	6.35755200461808	6.38370429247405	6.35755200461808
MAD_Dr_004_100182	180	XM_001921223.1	1	0	XM_001343030.2	0	1	100235	XM_001921223.1	XM_001921223	NA	NA	-	NA	NA	NA	NA	NA	NA	NA	6.14974711950468	6.23840473932508	6.06608919045777	6.31288295528436	6.22881869049588	6.22881869049588	6.24792751344359	6.40087943628218	6.07681559705083	6.08746284125034	6.22881869049588	6.24792751344359	6.44294349584873	6.14974711950468	6.18982455888002	6.35755200461808	6.24792751344359	6.14974711950468	6.3037807481771	6.29462074889163	6.3037807481771	6.12928301694497	6.22881869049588	6.32192809488736
MAD_Dr_004_100183	181	XM_001334865.2 ; Dr.79142	0	1		0	1	100236	XM_001334865.2	XM_001334865	NA	NA	-	NA	Dr.79142	NA	NA	NA	NA	NA	6.65821148275179	6.31288295528436	6.35755200461808	6.23840473932508	6.32192809488736	6.4594316186373	6.29462074889163	7.01122725542325	6.13955135239879	6.18982455888002	6.62205181945638	6.57742882803575	6.83920378809694	6.22881869049588	6.2667865406949	6.71424551766612	6.61470984411521	6.5077946401987	6.52356195605701	6.82017896241519	6.33091687811462	6.39231742277876	6.37503943134692	6.37503943134692
MAD_Dr_004_100184	182	XM_001346627.2	1	0	Dr.37889	0	1	100237	XM_001346627.2	XM_001346627	NA	NA	-	NA	NA	NA	NA	NA	NA	NA	6.05528243550119	6.18982455888002	6.21916852046216	6.10852445677817	6.28540221886225	6.18982455888002	6.14974711950468	6.35755200461808	5.91886323727459	6.20945336562895	6.23840473932508	6.14974711950468	6.2667865406949	6.09803208296053	6.17990909001493	6.32192809488736	6.20945336562895	6.12928301694497	6.09803208296053	6.18982455888002	6.24792751344359	6.04439411935845	6.02236781302845	6.12928301694497
MAD_Dr_004_100186	184	Dr.70425	0	-	-	0	1	100239	NA	NA	NA	NA	-	NA	Dr.70425	NA	NA	NA	NA	NA	6.21916852046216	6.17990909001493	6.09803208296053	6.15987133677839	6.10852445677817	6.18982455888002	6.08746284125034	6.33091687811462	6.01122725542325	6	6.18982455888002	6.34872815423108	6.35755200461808	6.13955135239879	6.22881869049588	6.19967234483636	6.08746284125034	6.22881869049588	6.19967234483636	6.22881869049588	6.06608919045777	6.06608919045777	6.16992500144231	6.14974711950468
MAD_Dr_004_100187	185	Dr.73995	0	-	-	0	1	100240	NA	NA	NA	NA	-	NA	Dr.73995	NA	NA	NA	NA	NA	6.64385618977472	6.3037807481771	6.3037807481771	6.39231742277876	6.3037807481771	6.59991284218713	6.39231742277876	6.74819284958946	6.3037807481771	6.28540221886225	6.93663793900257	7.19967234483636	6.96000193206808	6.78790255939143	6.5077946401987	7.14974711950468	7.07146236255662	6.8073549220576	6.91886323727459	7.20945336562895	6.8008998999203	6.4757334309664	6.68650052718322	6.59991284218713
MAD_Dr_004_100188	186	Dr.74759	4	1	OTTDART00000018186 ; ENSDART00000103810 ; XR_044762.1 ; OTTDART00000031398	0	1	100241	NA	NA	NA	ENSDARG00000070585	559643	NA	Dr.74759	NA	NA	novel protein similar to vertebrate erythrocyte membrane protein band 4.1 (elliptocytosis 1, RH-linked) (EPB41)	ZDB-GENE-070705-81	epb41a	6.31288295528436	6.3037807481771	6.06608919045777	6.18982455888002	6.18982455888002	6.21916852046216	6.14974711950468	6.4594316186373	6.10852445677817	6.25738784269265	6.4093909361377	6.4093909361377	6.4262647547021	6.18982455888002	6.35755200461808	6.55458885167764	6.4093909361377	6.4262647547021	6.4757334309664	6.29462074889163	6.33985000288462	6.2667865406949	6.4178525148859	6.32192809488736
MAD_Dr_004_100189	187	Dr.75132	1	0	Dr.126970	0	1	100242	NA	NA	NA	NA	-	NA	Dr.75132	NA	NA	NA	NA	NA	6.07681559705083	6.07681559705083	6.08746284125034	6.06608919045777	6.02236781302845	6.18982455888002	6	6.20945336562895	6.07681559705083	6.02236781302845	6.07681559705083	6.14974711950468	6.10852445677817	5.93073733756289	6.12928301694497	6.16992500144231	6.14974711950468	6.06608919045777	6.11894107272351	6.20945336562895	6.06608919045777	6.07681559705083	6.06608919045777	6.11894107272351
MAD_Dr_004_100190	188	Dr.76089	0	-	-	0	1	100243	NA	NA	NA	ENSDARG00000035756	393818	NA	Dr.76089	zgc:77702	zgc:77702	zgc:77702; zgc:114188	ZDB-GENE-040426-1852	rps17	6.24792751344359	6.25738784269265	6.18982455888002	6.16992500144231	6.33091687811462	6.25738784269265	6.3037807481771	6.4093909361377	6.07681559705083	6.10852445677817	6.18982455888002	6.32192809488736	6.28540221886225	6.19967234483636	6.17990909001493	6.4594316186373	6.2667865406949	6.18982455888002	6.32192809488736	6.28540221886225	6.33985000288462	6.18982455888002	6.33091687811462	6.22881869049588
MAD_Dr_004_100193	190	Dr.89131	1	0	Dr.117869	0	1	100246	NA	NA	NA	NA	-	NA	Dr.89131	wu:fb36g02	wu:fb36g02	wu:fb36g02	NA	NA	6.28540221886225	6.28540221886225	6.5077946401987	6.24792751344359	6.28540221886225	6.4178525148859	6.08746284125034	6.44294349584873	6.07681559705083	6.12928301694497	6.52356195605701	6.33985000288462	6.4093909361377	6.10852445677817	6.21916852046216	6.35755200461808	6.24792751344359	6.4262647547021	6.16992500144231	6.34872815423108	6.37503943134692	6.33985000288462	6.12928301694497	6.16992500144231
MAD_Dr_004_100194	191	Dr.96930	0	-	-	0	1	100247	NA	NA	NA	NA	-	NA	Dr.96930	NA	NA	NA	NA	NA	6.32192809488736	6.20945336562895	6.18982455888002	6.16992500144231	6.2667865406949	6.2667865406949	6.14974711950468	6.29462074889163	6.08746284125034	6.10852445677817	6.39231742277876	6.18982455888002	6.2667865406949	6.22881869049588	6.24792751344359	6.2667865406949	6.23840473932508	6.29462074889163	6.17990909001493	6.24792751344359	6.3037807481771	6.37503943134692	6.18982455888002	6.31288295528436
MAD_Dr_004_100195	192	Dr.98734	0	-	-	0	1	100248	NA	NA	NA	NA	-	NA	Dr.98734	NA	NA	NA	NA	NA	6.12928301694497	6.3037807481771	6.22881869049588	6.2667865406949	6.12928301694497	6.33985000288462	6.12928301694497	6.2667865406949	6.14974711950468	6.06608919045777	6.18982455888002	6.20945336562895	6.37503943134692	6.18982455888002	6.20945336562895	6.21916852046216	6.25738784269265	6.3037807481771	6.08746284125034	6.24792751344359	6.18982455888002	6.10852445677817	6.12928301694497	6.2667865406949
MAD_Dr_004_100196	193	Dr.111025	0	-	-	0	1	100249	NA	NA	NA	NA	-	NA	Dr.111025	NA	NA	NA	NA	NA	6.16992500144231	6.18982455888002	6.14974711950468	6.32192809488736	6.19967234483636	6.08746284125034	6.07681559705083	6.2667865406949	5.91886323727459	6.04439411935845	6.20945336562895	6.18982455888002	6.25738784269265	6.08746284125034	6.24792751344359	6.27612440527424	6.22881869049588	6.16992500144231	6.35755200461808	6.25738784269265	6.14974711950468	6.2667865406949	6.20945336562895	6.20945336562895
MAD_Dr_004_100198	195	Dr.116151	28	0	XM_001343754.2 ; OTTDART00000035753 ; OTTDART00000011160 ; OTTDART00000011162 ; OTTDART00000002146 ; OTTDART00000033814 ; OTTDART00000030933 ; OTTDART00000005159 ; OTTDART00000031120 ; OTTDART00000005160 ; OTTDART00000030928 ; Dr.130252 ; Dr.142585 ; OTTDART00000016258 ; OTTDART00000016254 ; OTTDART00000030934 ; Dr.154303 ; Dr.154221 ; Dr.127590 ; OTTDART00000012424 ; OTTDART00000033813 ; OTTDART…	0	1	100250	NA	NA	NA	NA	-	NA	Dr.116151	si:dkey-114b16.4	si:dkey-114b16.4	si:dkey-114b16.4	NA	NA	6.20945336562895	6.32192809488736	6.37503943134692	6.16992500144231	6.27612440527424	6.32192809488736	6.10852445677817	6.31288295528436	6.19967234483636	6.20945336562895	6.53915881110803	6.32192809488736	6.36632221424582	6.10852445677817	6.35755200461808	6.4262647547021	6.24792751344359	6.4093909361377	6.27612440527424	6.22881869049588	6.33091687811462	6.4093909361377	6.18982455888002	6.20945336562895
MAD_Dr_004_100199	196	XM_684174.1	0	-	-	0	1	100251	XM_684174.1	XM_684174	NA	NA	-	NA	NA	NA	NA	NA	NA	NA	6.22881869049588	6.18982455888002	6.14974711950468	6.21916852046216	6.21916852046216	6.23840473932508	6.15987133677839	6.33985000288462	6.12928301694497	6.06608919045777	6.35755200461808	6.18982455888002	6.4178525148859	6.23840473932508	6.12928301694497	6.29462074889163	6.15987133677839	6.28540221886225	6.27612440527424	6.33985000288462	6.20945336562895	6.20945336562895	6.2667865406949	6.14974711950468
MAD_Dr_004_100200	197	Dr.119789	0	-	-	0	1	100252	NA	NA	NA	ENSDARG00000078113	559659	NA	Dr.119789	zgc:171560	zgc:171560	zgc:171560	ZDB-GENE-070928-12	atp5ia	6.12928301694497	6.28540221886225	6.19967234483636	6.12928301694497	6.19967234483636	6.18982455888002	6.17990909001493	6.4178525148859	5.95419631038687	6.08746284125034	6.14974711950468	6.29462074889163	6.20945336562895	6.16992500144231	6.22881869049588	6.44294349584873	6.44294349584873	6.3037807481771	6.33985000288462	6.22881869049588	6.25738784269265	6.12928301694497	6.2667865406949	6.25738784269265
MAD_Dr_004_100201	198	Dr.121642	0	-	-	0	1	100253	NA	NA	NA	NA	-	NA	Dr.121642	wu:fb08f09	wu:fb08f09	wu:fb08f09	NA	NA	6.06608919045777	6.24792751344359	6.02236781302845	6.13955135239879	6.12928301694497	6.14974711950468	6.08746284125034	6.22881869049588	6.04439411935845	5.90689059560852	6.16992500144231	6.15987133677839	6.24792751344359	6.02236781302845	6.06608919045777	6.12928301694497	6.05528243550119	6.24792751344359	6.15987133677839	6.04439411935845	6.17990909001493	6.25738784269265	6.02236781302845	5.97727992349992
MAD_Dr_004_100202	199	Dr.125069	0	-	-	0	1	100254	NA	NA	NA	NA	-	NA	Dr.125069	NA	NA	NA	NA	NA	6.16992500144231	6.14974711950468	6.24792751344359	6.06608919045777	6.16992500144231	6.25738784269265	6.3037807481771	6.33985000288462	6.22881869049588	6.12928301694497	6.22881869049588	6.32192809488736	6.24792751344359	6.20945336562895	6.20945336562895	6.2667865406949	6.2667865406949	6.15987133677839	6.24792751344359	6.25738784269265	6.18982455888002	6.12928301694497	6.16992500144231	6.3037807481771
MAD_Dr_004_100203	200	Dr.125201	0	-	-	0	1	100255	NA	NA	NA	NA	-	NA	Dr.125201	NA	NA	NA	NA	NA	6.04439411935845	6.10852445677817	6.15987133677839	6.02236781302845	6.2667865406949	6.27612440527424	6.15987133677839	6.33985000288462	6	6.10852445677817	6.14974711950468	6.19967234483636	6.14974711950468	6.14974711950468	6.21916852046216	6.14974711950468	6.23840473932508	6.22881869049588	6.24792751344359	6.21916852046216	6.20945336562895	6.14974711950468	6.3037807481771	6.18982455888002
MAD_Dr_004_100204	201	Dr.125458	0	-	-	0	1	100256	NA	NA	NA	NA	-	NA	Dr.125458	NA	NA	NA	NA	NA	6.14974711950468	6.22881869049588	6.09803208296053	6.28540221886225	6.22881869049588	6.27612440527424	6.24792751344359	6.32192809488736	6.04439411935845	5.97727992349992	6.22881869049588	6.28540221886225	6.37503943134692	6.20945336562895	6.2667865406949	6.28540221886225	6.12928301694497	6.27612440527424	6.27612440527424	6.3037807481771	6.20945336562895	6.12928301694497	6.18982455888002	6.17990909001493
MAD_Dr_004_100205	202	Dr.125630	0	-	-	0	1	100257	NA	NA	NA	NA	-	NA	Dr.125630	NA	NA	NA	NA	NA	6.16992500144231	6.22881869049588	6.06608919045777	6.22881869049588	6.15987133677839	6.20945336562895	6.21916852046216	6.22881869049588	6.10852445677817	6.11894107272351	6.18982455888002	6.31288295528436	6.17990909001493	5.96578428466209	6.2667865406949	6.18982455888002	6.12928301694497	6.3037807481771	6.28540221886225	6.2667865406949	6.21916852046216	6.18982455888002	6.04439411935845	6.14974711950468
MAD_Dr_004_100206	203	Dr.125698	0	-	-	0	1	100258	NA	NA	NA	NA	-	NA	Dr.125698	NA	NA	NA	NA	NA	6.35755200461808	6.23840473932508	6.33985000288462	6.25738784269265	6.3037807481771	6.33985000288462	6.21916852046216	6.37503943134692	6.18982455888002	6.10852445677817	6.23840473932508	6.4262647547021	6.33985000288462	6.08746284125034	6.10852445677817	6.3037807481771	6.4093909361377	6.20945336562895	6.20945336562895	6.3037807481771	6.24792751344359	6.21916852046216	6.12928301694497	6.27612440527424
MAD_Dr_004_100207	204	Dr.125838	0	-	-	0	1	100259	NA	NA	NA	NA	-	NA	Dr.125838	NA	NA	NA	NA	NA	6.06608919045777	6.10852445677817	6.10852445677817	6.34872815423108	6.11894107272351	6.13955135239879	6.18982455888002	6.20945336562895	6.02236781302845	6.06608919045777	6.13955135239879	6.14974711950468	6.35755200461808	6.14974711950468	6.2667865406949	6.22881869049588	6.06608919045777	6.16992500144231	6.10852445677817	6.12928301694497	6.14974711950468	6	6.04439411935845	6.04439411935845
MAD_Dr_004_100209	206	Dr.125842	0	-	-	0	1	100260	NA	NA	NA	NA	-	NA	Dr.125842	NA	NA	NA	NA	NA	6.23840473932508	6.33985000288462	6.24792751344359	6.24792751344359	6.24792751344359	6.39231742277876	6.2667865406949	6.49185309632967	6.12928301694497	6.10852445677817	6.29462074889163	6.4594316186373	6.3037807481771	6.10852445677817	6.28540221886225	6.35755200461808	6.18982455888002	6.32192809488736	6.28540221886225	6.3037807481771	6.28540221886225	6.05528243550119	6.28540221886225	6.2667865406949
MAD_Dr_004_100210	207	Dr.126166	0	-	-	0	1	100261	NA	NA	NA	NA	-	NA	Dr.126166	NA	NA	NA	NA	NA	6.56985560833095	6.28540221886225	6.56985560833095	6.38370429247405	6.4757334309664	7.01122725542325	6.74819284958946	7.48381577726426	6.62205181945638	6.84549005094437	7.16992500144231	6.91886323727459	7.11894107272351	6.65821148275179	6.38370429247405	6.86418614465428	6.68650052718322	6.59245703726808	6.71424551766612	6.8703647195834	6.49185309632967	6.52356195605701	6.4262647547021	6.38370429247405
MAD_Dr_004_100211	208	Dr.126813	0	-	-	0	1	100262	NA	NA	NA	NA	-	NA	Dr.126813	NA	NA	NA	NA	NA	6.08746284125034	6.16992500144231	6.10852445677817	6.12928301694497	6.24792751344359	6.04439411935845	6.17990909001493	6.22881869049588	6.05528243550119	6	6.21916852046216	6.20945336562895	6.14974711950468	6.04439411935845	6.14974711950468	6.29462074889163	6.06608919045777	6.22881869049588	6.14974711950468	6.12928301694497	6.10852445677817	6.06608919045777	6.3037807481771	6.23840473932508
MAD_Dr_004_100212	209	Dr.128294	0	-	-	0	1	100263	NA	NA	NA	NA	-	NA	Dr.128294	NA	NA	NA	NA	NA	6.20945336562895	6.3037807481771	6.25738784269265	6.22881869049588	6.32192809488736	6.12928301694497	6.12928301694497	6.44294349584873	6	6.10852445677817	6.2667865406949	6.39231742277876	6.4093909361377	6.3037807481771	6.19967234483636	6.28540221886225	6.18982455888002	6.25738784269265	6.37503943134692	6.37503943134692	6.23840473932508	6.21916852046216	6.19967234483636	6.16992500144231
MAD_Dr_004_100213	210	Dr.128308	0	-	-	0	1	100264	NA	NA	NA	NA	-	NA	Dr.128308	NA	NA	NA	NA	NA	6.02236781302845	6.21916852046216	6.13955135239879	6.02236781302845	6.12928301694497	6.20945336562895	6.11894107272351	6.20945336562895	5.8703647195834	6.14974711950468	6.18982455888002	6.2667865406949	6.22881869049588	6.02236781302845	6.12928301694497	6.33985000288462	6.20945336562895	6.22881869049588	6.17990909001493	6.12928301694497	6.18982455888002	6.10852445677817	6.12928301694497	6.19967234483636
MAD_Dr_004_100214	211	Dr.131054	0	-	-	0	1	100265	NA	NA	NA	NA	-	NA	Dr.131054	NA	NA	NA	NA	NA	6.19967234483636	6.17990909001493	6.14974711950468	6.3037807481771	6.35755200461808	6.37503943134692	6.27612440527424	6.54689445988764	6.03342300153745	6.16992500144231	6.44294349584873	6.36632221424582	6.37503943134692	6.25738784269265	6.19967234483636	6.21916852046216	6.3037807481771	6.35755200461808	6.4594316186373	6.4262647547021	6.25738784269265	6.2667865406949	6.19967234483636	6.3037807481771
MAD_Dr_004_100215	212	Dr.131328	0	-	-	0	1	100266	NA	NA	NA	NA	-	NA	Dr.131328	NA	NA	NA	NA	NA	6.2667865406949	6.10852445677817	6.16992500144231	6.22881869049588	6.22881869049588	6.28540221886225	6.28540221886225	6.33985000288462	6.08746284125034	6.06608919045777	6.3037807481771	6.4262647547021	6.44294349584873	6.06608919045777	6.24792751344359	6.33985000288462	6.28540221886225	6.3037807481771	6.18982455888002	6.5077946401987	6.4757334309664	6.21916852046216	6.22881869049588	6.18982455888002
MAD_Dr_004_100217	214	Dr.133368	0	-	-	0	1	100268	NA	NA	NA	NA	-	NA	Dr.133368	NA	NA	NA	NA	NA	6.14974711950468	6.14974711950468	6.25738784269265	6.11894107272351	6.10852445677817	6.15987133677839	6.08746284125034	6.24792751344359	6.04439411935845	6	6.25738784269265	6.22881869049588	6.37503943134692	6	6.11894107272351	6.33091687811462	6.14974711950468	6.22881869049588	6.13955135239879	6.16992500144231	6.2667865406949	6.16992500144231	6.08746284125034	6.12928301694497
MAD_Dr_004_100219	216	Dr.134519	0	-	-	0	1	100270	NA	NA	NA	NA	-	NA	Dr.134519	NA	NA	NA	NA	NA	6.3037807481771	6.22881869049588	6.33091687811462	6.20945336562895	6.16992500144231	6.24792751344359	6.14974711950468	6.4093909361377	6.14974711950468	6.08746284125034	6.2667865406949	6.13955135239879	6.28540221886225	6.14974711950468	6.38370429247405	6.28540221886225	6.2667865406949	6.33985000288462	6.33091687811462	6.2667865406949	6.24792751344359	6.35755200461808	6.22881869049588	6.35755200461808
MAD_Dr_004_100220	217	Dr.134797	0	-	-	0	1	100271	NA	NA	NA	NA	-	NA	Dr.134797	NA	NA	NA	NA	NA	6.12928301694497	6.04439411935845	6.02236781302845	6.18982455888002	6.19967234483636	6.24792751344359	6.01122725542325	6.35755200461808	6.02236781302845	6.09803208296053	6.28540221886225	6.18982455888002	6.18982455888002	6.04439411935845	6.22881869049588	6.29462074889163	6.16992500144231	6.12928301694497	6.12928301694497	6.23840473932508	6.20945336562895	6.28540221886225	6.10852445677817	6.02236781302845
MAD_Dr_004_100221	218	Dr.135763	0	-	-	0	1	100272	NA	NA	NA	NA	-	NA	Dr.135763	NA	NA	NA	NA	NA	6.89481776330794	6.52356195605701	6.52356195605701	6.52356195605701	6.49185309632967	6.89481776330794	6.56224242422107	7.32192809488736	6.45121111183233	6.70043971814109	6.8073549220576	6.8703647195834	7.20945336562895	6.58496250072116	6.39231742277876	7.26209484537018	7.24317398347295	6.91886323727459	7.04439411935845	7.21916852046216	6.74146698640115	6.52356195605701	6.75488750216347	6.5077946401987
MAD_Dr_004_100222	219	Dr.136657	0	-	-	0	1	100273	NA	NA	NA	NA	-	NA	Dr.136657	NA	NA	NA	NA	NA	6.14974711950468	6.20945336562895	6.12928301694497	6.18982455888002	6.33985000288462	6.14974711950468	6.29462074889163	6.44294349584873	5.98868468677217	6.09803208296053	6.32192809488736	6.37503943134692	6.2667865406949	6.16992500144231	6.33985000288462	6.4262647547021	6.25738784269265	6.24792751344359	6.14974711950468	6.20945336562895	6.24792751344359	6.25738784269265	6.18982455888002	6.2667865406949
MAD_Dr_004_100223	220	Dr.137367	0	-	-	0	1	100274	NA	NA	NA	NA	-	NA	Dr.137367	NA	NA	NA	NA	NA	6.08746284125034	6.16992500144231	6.16992500144231	6.20945336562895	6.14974711950468	6.24792751344359	6.16992500144231	6.28540221886225	6.10852445677817	6.15987133677839	6.16992500144231	6.22881869049588	6.28540221886225	6.06608919045777	6.20945336562895	6.29462074889163	6.18982455888002	6.20945336562895	6.18982455888002	6.35755200461808	6.16992500144231	6.2667865406949	6.07681559705083	6.06608919045777
MAD_Dr_004_100224	221	Dr.137688	0	-	-	0	1	100275	NA	NA	NA	NA	-	NA	Dr.137688	NA	NA	NA	NA	NA	6.04439411935845	6.11894107272351	6.04439411935845	6.06608919045777	6.28540221886225	6.32192809488736	6.14974711950468	6.35755200461808	6.02236781302845	6	6.27612440527424	6.14974711950468	6.32192809488736	6.17990909001493	6.14974711950468	6.44294349584873	6.24792751344359	6.08746284125034	6.09803208296053	6.18982455888002	6.20945336562895	6.06608919045777	6.18982455888002	6.18982455888002
MAD_Dr_004_100225	222	Dr.138961	0	-	-	0	1	100276	NA	NA	NA	NA	-	NA	Dr.138961	NA	NA	NA	NA	NA	6.4178525148859	6.14974711950468	5.96578428466209	6.02236781302845	6.10852445677817	6.24792751344359	6.28540221886225	6.35755200461808	6.08746284125034	6.16992500144231	6.17990909001493	6.37503943134692	6.20945336562895	6.05528243550119	6.33985000288462	6.35755200461808	6.3037807481771	6.22881869049588	6.28540221886225	6.3037807481771	6.3037807481771	6.04439411935845	6.12928301694497	6.33091687811462
MAD_Dr_004_100226	223	Dr.141375	0	-	-	0	1	100277	NA	NA	NA	NA	-	NA	Dr.141375	NA	NA	NA	NA	NA	6.12928301694497	6.11894107272351	6.21916852046216	6.12928301694497	6.12928301694497	6.27612440527424	6.17990909001493	6.28540221886225	6.08746284125034	6.08746284125034	6.10852445677817	6.18982455888002	6.22881869049588	6.09803208296053	6.08746284125034	6.25738784269265	6.07681559705083	6.19967234483636	6.32192809488736	6.12928301694497	6.22881869049588	6.13955135239879	6.04439411935845	6.13955135239879
MAD_Dr_004_100227	224	Dr.152272	0	-	-	0	1	100278	NA	NA	NA	NA	-	NA	Dr.152272	NA	NA	NA	NA	NA	6.16992500144231	6.16992500144231	6.08746284125034	6.14974711950468	6.10852445677817	6.19967234483636	6.08746284125034	6.28540221886225	6.06608919045777	6.12928301694497	6.22881869049588	6.2667865406949	6.20945336562895	6	6.11894107272351	6.12928301694497	6.20945336562895	6.23840473932508	6.08746284125034	6.17990909001493	6.20945336562895	6.20945336562895	5.88264304936184	6.08746284125034
MAD_Dr_004_100228	225	Dr.152465	0	-	-	0	1	100279	NA	NA	NA	NA	-	NA	Dr.152465	NA	NA	NA	NA	NA	6.28540221886225	6.22881869049588	6.28540221886225	6.3037807481771	6.17990909001493	6.16992500144231	6.10852445677817	6.35755200461808	6.12928301694497	6.06608919045777	6.28540221886225	6.2667865406949	6.28540221886225	6.06608919045777	6.28540221886225	6.44294349584873	6.04439411935845	6.28540221886225	6.20945336562895	6.2667865406949	6.23840473932508	6.24792751344359	6.14974711950468	6.2667865406949
MAD_Dr_004_100230	227	Dr.152566	0	-	-	0	1	100280	NA	NA	NA	NA	-	NA	Dr.152566	NA	NA	NA	NA	NA	6.58496250072116	6.2667865406949	6.19967234483636	6.15987133677839	6.37503943134692	6.24792751344359	6.22881869049588	6.4262647547021	6.14974711950468	6.06608919045777	6.35755200461808	6.25738784269265	6.22881869049588	6.2667865406949	6.2667865406949	6.39231742277876	6.24792751344359	6.27612440527424	6.32192809488736	6.53915881110803	6.34872815423108	6.28540221886225	6.24792751344359	6.25738784269265
MAD_Dr_004_100231	228	OTTDART00000044203	0	-	-	0	1	100281	NA	NA	NA	ENSDARG00000075369	-	NA	NA	NA	NA	NA	ZDB-GENE-090317-1	nck1b	6.36632221424582	6.4093909361377	6.17990909001493	6.33985000288462	6.28540221886225	6.25738784269265	6.37503943134692	6.55458885167764	6.22881869049588	6.23840473932508	6.39231742277876	6.35755200461808	6.39231742277876	6.06608919045777	6.2667865406949	6.52356195605701	6.4262647547021	6.4093909361377	6.4594316186373	6.68650052718322	6.24792751344359	6.28540221886225	6.49185309632967	6.33985000288462
MAD_Dr_004_100232	229	Dr.155307	0	-	-	0	1	100282	NA	NA	NA	NA	-	NA	Dr.155307	NA	NA	NA	NA	NA	6.12928301694497	6.22881869049588	6.10852445677817	6.24792751344359	6.24792751344359	6.18982455888002	6.28540221886225	6.4093909361377	6.2667865406949	6.20945336562895	6.20945336562895	6.24792751344359	6.32192809488736	6.16992500144231	6.20945336562895	6.2667865406949	6.08746284125034	6.27612440527424	6.28540221886225	6.3037807481771	6.13955135239879	6.20945336562895	6.14974711950468	6.16992500144231
MAD_Dr_004_100233	230	Dr.155307	0	-	-	0	2	100282	NA	NA	NA	NA	-	NA	Dr.155307	NA	NA	NA	NA	NA	6.13955135239879	6.16992500144231	6.20945336562895	6.16992500144231	6.13955135239879	6.3037807481771	6.12928301694497	6.4594316186373	5.93073733756289	6.06608919045777	6.21916852046216	6.18982455888002	6.3037807481771	6.13955135239879	6.22881869049588	6.37503943134692	6.18982455888002	6.13955135239879	6.28540221886225	6.32192809488736	6.22881869049588	6.20945336562895	6.13955135239879	6.15987133677839
MAD_Dr_004_100234	231	OTTDART00000002391	0	-	-	0	1	100283	NA	NA	NA	ENSDARG00000025903	337597	NA	NA	NA	NA	zgc:92326; lectin, galactoside-binding, soluble, 9 (galectin 9)-like 1	ZDB-GENE-030131-9543	lgals9l1	6.04439411935845	6.16992500144231	6.08746284125034	6.2667865406949	6.04439411935845	6.13955135239879	6.10852445677817	6.28540221886225	5.93073733756289	6	6.24792751344359	6.2667865406949	6.18982455888002	6.04439411935845	6.14974711950468	6.2667865406949	6.04439411935845	6.2667865406949	6.12928301694497	6.2667865406949	6.06608919045777	6.08746284125034	6.32192809488736	5.97727992349992
MAD_Dr_004_100235	232	OTTDART00000012851	8	0	ENSDART00000064227 ; OTTDART00000012853 ; ENSDART00000064223 ; OTTDART00000009440 ; ENSDART00000114591 ; ENSDART00000064242 ; OTTDART00000012848 ; OTTDART00000038302	0	1	100284	NA	NA	NA	ENSDARG00000043768	-	NA	NA	NA	NA	NA	ZDB-GENE-041210-286	si:ch211-282j17.2	6.17990909001493	6.22881869049588	6.20945336562895	6.2667865406949	6.4093909361377	6.20945336562895	6.12928301694497	6.43462822763672	5.97727992349992	6.08746284125034	6.24792751344359	6.34872815423108	6.22881869049588	6.2667865406949	6.09803208296053	6.4178525148859	6.24792751344359	6.2667865406949	6.3037807481771	6.16992500144231	6.21916852046216	6.20945336562895	6.24792751344359	6.28540221886225
MAD_Dr_004_100236	233	OTTDART00000013958	11	0	OTTDART00000013959 ; ENSDART00000105513 ; OTTDART00000012072 ; XM_001343078.1 ; XM_001345150.2 ; OTTDART00000013974 ; OTTDART00000012074 ; OTTDART00000013973 ; NM_001007394.1 ; Dr.86283 ; ENSDART00000067586	0	1	100285	NA	NA	NA	ENSDARG00000095729	8388607	NA	NA	NA	NA	NA	NA	NA	6.25738784269265	6.29462074889163	6.14974711950468	6.43462822763672	6.32192809488736	6.18982455888002	6.15987133677839	6.29462074889163	6.20945336562895	6.08746284125034	6.18982455888002	6.44294349584873	6.34872815423108	6.14974711950468	6.28540221886225	6.4594316186373	6.22881869049588	6.2667865406949	6.3037807481771	6.2667865406949	6.13955135239879	6.25738784269265	6.16992500144231	6.21916852046216
MAD_Dr_004_100238	235	OTTDART00000026164	5	1	ENSDART00000115032 ; NM_131204.1 ; ENSDART00000035096 ; Dr.32911 ; OTTDART00000026163	0	1	100288	NA	NA	NA	ENSDARG00000019949	30449	NA	NA	NA	NA	heat shock protein 47	ZDB-GENE-990415-93	serpinh1b	6.15987133677839	6.2667865406949	6.08746284125034	6.28540221886225	6.2667865406949	6.3037807481771	6.17990909001493	6.35755200461808	6.16992500144231	6.16992500144231	6.2667865406949	6.32192809488736	6.28540221886225	6.11894107272351	6.31288295528436	6.33091687811462	6.16992500144231	6.23840473932508	6.39231742277876	6.33985000288462	6.2667865406949	6.20945336562895	6.17990909001493	6.24792751344359
MAD_Dr_004_100239	236	OTTDART00000033058	0	-	-	0	1	100289	NA	NA	NA	ENSDARG00000054170	-	NA	NA	NA	NA	NA	ZDB-GENE-070912-658	si:dkeyp-66d1.2	6.22881869049588	6.32192809488736	6.12928301694497	6.17990909001493	6.22881869049588	6.32192809488736	6.10852445677817	6.43462822763672	6.16992500144231	6.16992500144231	6.37503943134692	6.44294349584873	6.4093909361377	6.13955135239879	6.2667865406949	6.3037807481771	6.15987133677839	6.25738784269265	6.23840473932508	6.25738784269265	6.21916852046216	6.22881869049588	6.04439411935845	6.20945336562895
MAD_Dr_004_100240	237	OTTDART00000033535	0	-	-	0	1	100290	NA	NA	NA	ENSDARG00000013184	321844	NA	NA	NA	NA	NA	ZDB-GENE-030131-563	pcbp2	6.63662462054365	6.27612440527424	6.44294349584873	6.44294349584873	6.39231742277876	6.4594316186373	6.4757334309664	6.99435343685886	6.29462074889163	6.39231742277876	6.44294349584873	6.61470984411521	6.83289001416474	6.35755200461808	6.32192809488736	6.45121111183233	6.55458885167764	6.52356195605701	6.5077946401987	6.49185309632967	6.53915881110803	6.37503943134692	6.55458885167764	6.53915881110803
MAD_Dr_004_100241	238	OTTDART00000035726	2	1	XM_001923262.1 ; XM_001923353.1	0	1	100291	NA	NA	NA	ENSDARG00000037528	8388607	NA	NA	NA	NA	NA	NA	NA	6.34872815423108	6.33091687811462	6.27612440527424	6.28540221886225	6.27612440527424	6.37503943134692	6.22881869049588	6.44294349584873	6.12928301694497	6.18982455888002	6.34872815423108	6.4262647547021	6.4594316186373	6.18982455888002	6.35755200461808	6.5077946401987	6.35755200461808	6.29462074889163	6.48381577726426	6.3037807481771	6.32192809488736	6.28540221886225	6.21916852046216	6.4757334309664
MAD_Dr_004_100242	239	OTTDART00000035757 ; Dr.126061 ; OTTDART00000022927 ; OTTDART00000035758 ; OTTDART00000042891 ; OTTDART00000033233	16	0	OTTDART00000033316 ; OTTDART00000030128 ; Dr.128727 ; OTTDART00000033315 ; Dr.126817 ; OTTDART00000033317 ; OTTDART00000034068 ; Dr.124224 ; OTTDART00000030255 ; OTTDART00000033234 ; OTTDART00000042893 ; Dr.126820 ; OTTDART00000034728 ; OTTDART00000033318 ; Dr.139312 ; OTTDART00000035569	0	1	100292	NA	NA	NA	ENSDARG00000095393	-	NA	Dr.126061	si:dkey-190c14.2	si:dkey-190c14.2	si:dkey-190c14.2	ZDB-GENE-081105-20	si:dkey-114b16.5	6.10852445677817	6.18982455888002	6.16992500144231	6.24792751344359	6.2667865406949	6.28540221886225	6.13955135239879	6.28540221886225	5.96578428466209	5.97727992349992	6.20945336562895	6.22881869049588	6.29462074889163	6.10852445677817	6.3037807481771	6.29462074889163	6.12928301694497	6.27612440527424	6.10852445677817	6.22881869049588	6.24792751344359	6.16992500144231	6.14974711950468	6.03342300153745
MAD_Dr_004_100243	240	OTTDART00000037074	0	-	-	0	1	100293	NA	NA	NA	ENSDARG00000069461	751692	NA	NA	NA	NA	ribonuclease, RNase K a	ZDB-GENE-060825-301	rnaseka	6.18982455888002	6.3037807481771	6.20945336562895	6.23840473932508	6.34872815423108	6.32192809488736	6.08746284125034	6.36632221424582	6.10852445677817	6.10852445677817	6.18982455888002	6.20945336562895	6.27612440527424	6.10852445677817	6.20945336562895	6.18982455888002	6.10852445677817	6.33985000288462	6.16992500144231	6.20945336562895	6.33985000288462	6.10852445677817	6.12928301694497	6.20945336562895
MAD_Dr_004_100244	241	OTTDART00000038171	1	1	OTTDART00000038172	0	1	100294	NA	NA	NA	ENSDARG00000025581	-	NA	NA	NA	NA	NA	ZDB-GENE-030131-8656	rpl10	6.18982455888002	6.18982455888002	6.35755200461808	6.18982455888002	6.33985000288462	6.16992500144231	6.12928301694497	6.4757334309664	6.12928301694497	6.14974711950468	6.44294349584873	6.20945336562895	6.4262647547021	6.21916852046216	6.16992500144231	6.32192809488736	6.04439411935845	6.32192809488736	6.2667865406949	6.28540221886225	6.19967234483636	6.20945336562895	6.22881869049588	6.18982455888002
MAD_Dr_004_100245	242	OTTDART00000038263	0	-	-	0	1	100295	NA	NA	NA	ENSDARG00000022456	334116	NA	NA	NA	NA	NA	ZDB-GENE-030131-6048	eno1a	6.03342300153745	6.08746284125034	6.08746284125034	6.17990909001493	6.15987133677839	6.11894107272351	6.09803208296053	6.39231742277876	6.06608919045777	6.09803208296053	6.15987133677839	6.13955135239879	6.16992500144231	6.07681559705083	6.13955135239879	6.08746284125034	6.11894107272351	6.20945336562895	6.20945336562895	6.18982455888002	6.14974711950468	6.22881869049588	6.10852445677817	6.14974711950468
MAD_Dr_004_100246	243	OTTDART00000038842	1	1	OTTDART00000038843	0	1	100296	NA	NA	NA	ENSDARG00000068582	767686	NA	NA	NA	NA	zgc:153103	ZDB-GENE-060929-604	rnf44	6.3037807481771	6.20945336562895	6.24792751344359	6.28540221886225	6.31288295528436	6.28540221886225	6.20945336562895	6.55458885167764	6.17990909001493	6.17990909001493	6.31288295528436	6.4093909361377	6.44294349584873	6.3037807481771	6.29462074889163	6.5077946401987	6.27612440527424	6.53915881110803	6.37503943134692	6.44294349584873	6.33985000288462	6.32192809488736	6.39231742277876	6.35755200461808
MAD_Dr_004_100247	244	OTTDART00000039387	0	-	-	0	1	100297	NA	NA	NA	ENSDARG00000055120	406645	NA	NA	NA	NA	NA	ZDB-GENE-040426-2650	ctsba	6.09803208296053	6.15987133677839	6.01122725542325	6.28540221886225	6.12928301694497	6.21916852046216	6.16992500144231	6.28540221886225	6.02236781302845	6.10852445677817	6.22881869049588	6.2667865406949	6.28540221886225	6.12928301694497	6.25738784269265	6.10852445677817	6.06608919045777	6.18982455888002	6.22881869049588	6.33091687811462	6.16992500144231	6.14974711950468	6.08746284125034	6.06608919045777
MAD_Dr_004_100248	245	OTTDART00000039426	0	-	-	0	1	100298	NA	NA	NA	ENSDARG00000089880	406824	NA	NA	NA	NA	NA	ZDB-GENE-040426-2901	sf3b3	6.20945336562895	6.25738784269265	6.12928301694497	6.19967234483636	6.24792751344359	6.24792751344359	6.18982455888002	6.35755200461808	6.04439411935845	6.09803208296053	6.08746284125034	6.29462074889163	6.33985000288462	6.06608919045777	6.18982455888002	6.32192809488736	6.21916852046216	6.21916852046216	6.15987133677839	6.13955135239879	6.35755200461808	6.10852445677817	6.15987133677839	6.18982455888002
MAD_Dr_004_100249	246	ENSDART00000056432	3	1	Dr.78955 ; NM_001145707.1 ; OTTDART00000029620	0	1	1003	NA	NA	NA	ENSDARG00000069397	100148379	NA	NA	NA	NA	zgc:113421	ZDB-GENE-050320-59	zswim8	6.83289001416474	6.4262647547021	6.39231742277876	6.49185309632967	6.4757334309664	6.64385618977472	6.4262647547021	7.36632221424582	6.49984588708321	6.49185309632967	6.83920378809694	6.57742882803575	7.02236781302845	6.53138146051631	6.4093909361377	7.44708322620965	6.88874324889826	6.94836723158468	6.88264304936184	7.27612440527424	6.7279204545632	6.37503943134692	6.74146698640115	6.58496250072116
MAD_Dr_004_100252	249	ENSDART00000099983	1	0	Dr.90786	0	1	100307	NA	NA	NA	ENSDARG00000068976	573364	NA	NA	NA	NA	brain specific homeobox	ZDB-GENE-040628-4	bsx	6.3037807481771	6.36632221424582	6.20945336562895	6.14974711950468	6.33091687811462	6.22881869049588	6	6.35755200461808	6.09803208296053	6.08746284125034	6.20945336562895	6.18982455888002	6.36632221424582	6.11894107272351	6.2667865406949	6.24792751344359	6.06608919045777	6.16992500144231	6.16992500144231	6.20945336562895	6.13955135239879	6.28540221886225	6.16992500144231	6.16992500144231
MAD_Dr_004_100253	250	Dr.8110	0	-	-	0	1	100308	NA	NA	NA	NA	-	NA	Dr.8110	NA	NA	NA	NA	NA	6	6.22881869049588	6.02236781302845	6.33091687811462	6.2667865406949	6.12928301694497	6.14974711950468	6.35755200461808	6.06608919045777	6.11894107272351	6.20945336562895	6.28540221886225	6.18982455888002	6.06608919045777	6.25738784269265	6.22881869049588	6.19967234483636	6.22881869049588	6.14974711950468	6.25738784269265	6.08746284125034	6.20945336562895	6.03342300153745	6.08746284125034
MAD_Dr_004_100256	253	Dr.46389	0	-	-	0	1	100311	NA	NA	NA	ENSDARG00000040948	100001484	NA	Dr.46389	olig1	oligodendrocyte lineage transcription factor 1	oligodendrocyte lineage transcription factor 1	ZDB-GENE-050107-2	olig1	6.18982455888002	6.10852445677817	6.09803208296053	6.35755200461808	6.21916852046216	6.18982455888002	6.13955135239879	6.24792751344359	6.18982455888002	6.19967234483636	6.2667865406949	6.35755200461808	6.13955135239879	6.12928301694497	6.20945336562895	6.16992500144231	6.24792751344359	6.2667865406949	6.39231742277876	6.22881869049588	6.3037807481771	6.22881869049588	6.20945336562895	6.21916852046216
MAD_Dr_004_100257	254	Dr.68931	0	-	-	0	1	100312	NA	NA	NA	NA	-	NA	Dr.68931	NA	NA	NA	NA	NA	6.12928301694497	6.10852445677817	6.03342300153745	6.18982455888002	6.14974711950468	6.15987133677839	6.06608919045777	6.20945336562895	6.09803208296053	5.91886323727459	6.07681559705083	6.24792751344359	6.14974711950468	6.10852445677817	6.21916852046216	6.24792751344359	6.13955135239879	6.18982455888002	6.16992500144231	6.10852445677817	6.06608919045777	6.04439411935845	6.07681559705083	6.10852445677817
MAD_Dr_004_100258	255	Dr.75847	0	-	-	0	1	100313	NA	NA	NA	NA	-	NA	Dr.75847	NA	NA	NA	NA	NA	6.06608919045777	6.18982455888002	6.08746284125034	6.18982455888002	6.22881869049588	6.22881869049588	6.18982455888002	6.29462074889163	6.10852445677817	6.10852445677817	6.24792751344359	6.35755200461808	6.22881869049588	6.10852445677817	6.24792751344359	7.07146236255662	6.14974711950468	6.20945336562895	6.16992500144231	6.14974711950468	6.14974711950468	6.12928301694497	6.06608919045777	6.24792751344359
MAD_Dr_004_100260	257	Dr.76930	0	-	-	0	1	100315	NA	NA	NA	NA	-	NA	Dr.76930	wu:fb40b03	wu:fb40b03	wu:fb40b03	ZDB-GENE-030131-704	si:ch211-160f23.5	6.19967234483636	6.32192809488736	6.4262647547021	6.20945336562895	6.22881869049588	6.24792751344359	6.13955135239879	6.4262647547021	6.08746284125034	6.3037807481771	6.33985000288462	6.32192809488736	6.39231742277876	6.14974711950468	6.32192809488736	6.37503943134692	6.35755200461808	6.34872815423108	6.20945336562895	6.32192809488736	6.39231742277876	6.22881869049588	6.24792751344359	6.44294349584873
MAD_Dr_004_100261	258	Dr.78132	2	0	Dr.139998 ; Dr.125566	0	1	100316	NA	NA	NA	NA	-	NA	Dr.78132	wu:fc72a10	wu:fc72a10	wu:fc72a10	ZDB-GENE-030131-4102	wu:fc72a10	6.24792751344359	6.21916852046216	6.16992500144231	6.17990909001493	6.19967234483636	6.31288295528436	6.25738784269265	6.62935662007961	6.05528243550119	6.04439411935845	6.24792751344359	6.44294349584873	6.4093909361377	6.19967234483636	6.28540221886225	6.28540221886225	6.33985000288462	6.2667865406949	6.17990909001493	6.55458885167764	6.32192809488736	6.17990909001493	6.33985000288462	6.35755200461808
MAD_Dr_004_100262	259	Dr.78998	0	-	-	0	1	100317	NA	NA	NA	NA	-	NA	Dr.78998	NA	NA	NA	NA	NA	6.5077946401987	6.34872815423108	6.08746284125034	6.36632221424582	6.45121111183233	6.5077946401987	6.35755200461808	6.96578428466209	6.44294349584873	6.52356195605701	6.70043971814109	6.79441586635011	6.89481776330794	6.31288295528436	6.27612440527424	6.96578428466209	6.58496250072116	6.7279204545632	6.56985560833095	6.90086680798075	6.4594316186373	6.29462074889163	6.4093909361377	6.35755200461808
MAD_Dr_004_100263	260	Dr.79134	0	-	-	0	1	100318	NA	NA	NA	NA	-	NA	Dr.79134	NA	NA	NA	NA	NA	6.22881869049588	6.33985000288462	6.22881869049588	6.11894107272351	6.22881869049588	6.21916852046216	6.12928301694497	6.4594316186373	6.02236781302845	6.14974711950468	6.19967234483636	6.22881869049588	6.28540221886225	6.14974711950468	6.16992500144231	6.38370429247405	6.14974711950468	6.19967234483636	6.22881869049588	6.22881869049588	6.20945336562895	6.12928301694497	6.08746284125034	6.16992500144231
MAD_Dr_004_100264	261	Dr.82146	0	-	-	0	1	100319	NA	NA	NA	NA	-	NA	Dr.82146	wu:fk95d07	wu:fk95d07	wu:fk95d07	ZDB-GENE-030131-7185	wu:fk95d07	6.16992500144231	6.22881869049588	6.10852445677817	6.22881869049588	6.22881869049588	6.3037807481771	6.14974711950468	6.33985000288462	6.04439411935845	6.10852445677817	6.35755200461808	6.28540221886225	6.4093909361377	6.09803208296053	6.27612440527424	6.25738784269265	6.10852445677817	6.18982455888002	6.28540221886225	6.23840473932508	6.17990909001493	6.06608919045777	6.10852445677817	6.12928301694497
MAD_Dr_004_100265	262	ENSDART00000087654	1	0	Dr.129907	0	1	10032	NA	NA	NA	ENSDARG00000061445	-	NA	NA	NA	NA	NA	ZDB-GENE-060221-1	adcy6a	6.2667865406949	6.25738784269265	6.08746284125034	6.22881869049588	6.13955135239879	6.14974711950468	6.12928301694497	6.3037807481771	6.02236781302845	6.10852445677817	6.33985000288462	6.24792751344359	6.3037807481771	6.10852445677817	6.12928301694497	6.28540221886225	6.04439411935845	6.25738784269265	6.35755200461808	6.2667865406949	6.2667865406949	6.10852445677817	6.14974711950468	6.19967234483636
MAD_Dr_004_100266	263	Dr.83254	0	-	-	0	1	100320	NA	NA	NA	ENSDARG00000043527	553687	NA	Dr.83254	NA	NA	similar to Presqualene diphosphate phosphatase (Phosphatidic acid phosphatase type 2 domain-containing protein 2); si:ch211-246k22.2	ZDB-GENE-040724-247	ppapdc2	6.4757334309664	6.4093909361377	6.16992500144231	6.4093909361377	6.28540221886225	6.467605550083	6.4262647547021	6.90689059560852	6.32192809488736	6.37503943134692	6.78135971352466	6.78790255939143	6.76818432477693	6.4093909361377	6.44294349584873	6.8073549220576	6.48381577726426	6.71424551766612	6.7279204545632	6.90689059560852	6.62935662007961	6.33985000288462	6.53915881110803	6.5077946401987
MAD_Dr_004_100267	264	Dr.84651	0	-	-	0	1	100321	NA	NA	NA	NA	-	NA	Dr.84651	NA	NA	NA	NA	NA	6.44294349584873	6.4178525148859	6.2667865406949	6.40087943628218	6.5077946401987	6.7279204545632	6.33985000288462	7.11374216604919	6.28540221886225	6.35755200461808	6.59991284218713	6.55458885167764	7.09803208296053	6.37503943134692	6.29462074889163	6.91886323727459	6.37503943134692	6.79441586635011	6.55458885167764	6.88264304936184	6.7279204545632	6.49984588708321	6.4262647547021	6.4757334309664
MAD_Dr_004_100268	265	Dr.86651	1	0	Dr.128155	0	1	100322	NA	NA	NA	NA	-	NA	Dr.86651	NA	NA	NA	NA	NA	7.04439411935845	6.4093909361377	6.22881869049588	6.51569983828404	6.53138146051631	6.65821148275179	6.37503943134692	7.22881869049588	6.12928301694497	6.4093909361377	6.76155123244448	6.98299357469431	6.93663793900257	6.35755200461808	6.2667865406949	6.8703647195834	6.84549005094437	6.66533591718518	6.65821148275179	7.10328780841202	6.55458885167764	6.27612440527424	6.4757334309664	6.4594316186373
MAD_Dr_004_100269	266	Dr.90334	0	-	-	0	1	100323	NA	NA	NA	NA	-	NA	Dr.90334	NA	NA	NA	NA	NA	6.06608919045777	6.22881869049588	6.08746284125034	6.17990909001493	6.21916852046216	6.18982455888002	6.02236781302845	6.35755200461808	6.02236781302845	6.12928301694497	6.14974711950468	6.18982455888002	6.27612440527424	5.93073733756289	6.12928301694497	6.33985000288462	6.08746284125034	6.15987133677839	6.24792751344359	6.15987133677839	6.23840473932508	6.14974711950468	6.02236781302845	6.02236781302845
MAD_Dr_004_100270	267	Dr.96961	0	-	-	0	1	100324	NA	NA	NA	NA	-	NA	Dr.96961	NA	NA	NA	NA	NA	6.06608919045777	6.27612440527424	6.16992500144231	6.16992500144231	6.22881869049588	6.15987133677839	6.08746284125034	6.4262647547021	6.14974711950468	6.16992500144231	6.24792751344359	6.28540221886225	6.28540221886225	6.18982455888002	6.24792751344359	6.27612440527424	6.25738784269265	6.16992500144231	6.22881869049588	6.33985000288462	6.2667865406949	6.16992500144231	6.14974711950468	6.14974711950468
MAD_Dr_004_100271	268	Dr.99989	0	-	-	0	1	100325	NA	NA	NA	NA	-	NA	Dr.99989	NA	NA	NA	NA	NA	6.22881869049588	6.20945336562895	6.14974711950468	6.20945336562895	6.3037807481771	6.25738784269265	6.10852445677817	6.33091687811462	6.08746284125034	6.13955135239879	6.15987133677839	6.31288295528436	6.31288295528436	6.12928301694497	6.11894107272351	6.24792751344359	6.24792751344359	6.32192809488736	6.28540221886225	6.22881869049588	6.28540221886225	6.27612440527424	6.3037807481771	6.3037807481771
MAD_Dr_004_100274	271	Dr.112170	0	-	-	0	1	100328	NA	NA	NA	NA	-	NA	Dr.112170	NA	NA	NA	NA	NA	6.12928301694497	6.18982455888002	6.24792751344359	6.24792751344359	6.10852445677817	6.2667865406949	6.16992500144231	6.4262647547021	6.04439411935845	6.14974711950468	6.10852445677817	6.32192809488736	6.18982455888002	6.12928301694497	6.12928301694497	6.15987133677839	6.13955135239879	6.20945336562895	6.22881869049588	6.17990909001493	6.18982455888002	6.28540221886225	6.14974711950468	6.16992500144231
MAD_Dr_004_100277	274	Dr.112569	2	0	XM_686265.2 ; Dr.133881	0	1	100330	NA	NA	NA	NA	-	NA	Dr.112569	NA	NA	NA	NA	NA	6.13955135239879	6.20945336562895	6.10852445677817	6.08746284125034	6.28540221886225	6.09803208296053	6.02236781302845	6.29462074889163	6.11894107272351	6.11894107272351	6.28540221886225	6.20945336562895	6.11894107272351	6.12928301694497	6.10852445677817	6.3037807481771	6.14974711950468	6.08746284125034	6.27612440527424	6.18982455888002	6.14974711950468	6.21916852046216	6.12928301694497	6.33091687811462
MAD_Dr_004_100278	275	Dr.113496	1	1	Dr.127765	0	1	100331	NA	NA	NA	NA	-	NA	Dr.113496	NA	NA	NA	NA	NA	6.06608919045777	6.18982455888002	5.97727992349992	6.12928301694497	6.09803208296053	6.14974711950468	6.18982455888002	6.18982455888002	6.12928301694497	6.04439411935845	6.02236781302845	6.24792751344359	6.10852445677817	6.10852445677817	6.28540221886225	6.18982455888002	6.06608919045777	6.21916852046216	6.17990909001493	6.23840473932508	6.20945336562895	6.10852445677817	6.16992500144231	6.18982455888002
MAD_Dr_004_100279	276	XM_680845.3	1	1	ENSDART00000019925	0	1	100332	XM_680845.3	XM_680845	NA	NA	-	NA	NA	NA	NA	NA	NA	NA	7.06608919045777	6.4262647547021	6.467605550083	6.52356195605701	6.49185309632967	6.6724253419715	6.61470984411521	7.32192809488736	6.4262647547021	6.44294349584873	7.08214904135387	6.89481776330794	7.31288295528436	6.49185309632967	6.51569983828404	7.31741261376487	7.02236781302845	7.01122725542325	6.8703647195834	7.20945336562895	6.74819284958946	6.55458885167764	6.81378119121704	6.62935662007961
MAD_Dr_004_100281	278	Dr.121924	0	-	-	0	1	100334	NA	NA	NA	NA	-	NA	Dr.121924	NA	NA	NA	NA	NA	6.12928301694497	6.14974711950468	6.14974711950468	6.18982455888002	6.18982455888002	6.20945336562895	6.22881869049588	6.4262647547021	6.06608919045777	6.12928301694497	6.2667865406949	6.24792751344359	6.2667865406949	6.04439411935845	6.12928301694497	6.27612440527424	6.12928301694497	6.14974711950468	6.29462074889163	6.4093909361377	6.16992500144231	6.33091687811462	6.17990909001493	6.18982455888002
MAD_Dr_004_100282	279	Dr.121970	0	-	-	0	1	100335	NA	NA	NA	NA	-	NA	Dr.121970	NA	NA	NA	NA	NA	6.23840473932508	6.3037807481771	6.12928301694497	6.24792751344359	6.14974711950468	6.20945336562895	6.10852445677817	6.4093909361377	6.12928301694497	6.05528243550119	6.08746284125034	6.33985000288462	6.25738784269265	6.12928301694497	6.29462074889163	6.28540221886225	6.18982455888002	6.3037807481771	6.33985000288462	6.23840473932508	6.28540221886225	6.16992500144231	6.18982455888002	6.23840473932508
MAD_Dr_004_100283	280	Dr.122462	0	-	-	0	1	100336	NA	NA	NA	NA	-	NA	Dr.122462	NA	NA	NA	ZDB-GENE-030131-9536	reps1	6.19967234483636	6.17990909001493	6.05528243550119	6.20945336562895	6.12928301694497	6.16992500144231	6.20945336562895	6.36632221424582	6	6.09803208296053	6.22881869049588	6.52356195605701	6.31288295528436	6.04439411935845	6.31288295528436	6.33091687811462	6.14974711950468	6.33091687811462	6.25738784269265	6.20945336562895	6.25738784269265	6.16992500144231	6.2667865406949	6.18982455888002
MAD_Dr_004_100285	282	Dr.122983	1	0	Dr.130140	0	1	100338	NA	NA	NA	NA	-	NA	Dr.122983	NA	NA	NA	NA	NA	6.5077946401987	6.20945336562895	6.28540221886225	6.34872815423108	6.22881869049588	6.4262647547021	6.23840473932508	6.82654848729092	6.33985000288462	6.35755200461808	6.66533591718518	6.43462822763672	6.71424551766612	6.24792751344359	6.21916852046216	6.53138146051631	6.33985000288462	6.59991284218713	6.31288295528436	6.5077946401987	6.20945336562895	6.29462074889163	6.24792751344359	6.11894107272351
MAD_Dr_004_100286	283	Dr.123589	0	-	-	0	1	100339	NA	NA	NA	NA	-	NA	Dr.123589	NA	NA	NA	NA	NA	6.10852445677817	6.15987133677839	6.15987133677839	6.10852445677817	6.27612440527424	6.14974711950468	6.06608919045777	6.4262647547021	6.14974711950468	6.05528243550119	6.11894107272351	6.17990909001493	6.24792751344359	5.93073733756289	6.20945336562895	6.24792751344359	6.3037807481771	6.32192809488736	6.71424551766612	6.3037807481771	6.12928301694497	6.28540221886225	6.16992500144231	6.18982455888002
MAD_Dr_004_100287	284	ENSDART00000093061	0	-	-	0	1	10034	NA	NA	NA	ENSDARG00000063594	572042	NA	NA	NA	NA	NA	NA	NA	6.84549005094437	6.467605550083	6.2667865406949	6.49185309632967	6.43462822763672	6.85798099512757	6.4594316186373	7.08214904135387	6.32192809488736	6.4093909361377	6.60733031374961	6.7279204545632	6.68650052718322	6.40087943628218	6.34872815423108	7	6.78790255939143	6.61470984411521	6.82017896241519	6.85798099512757	6.70043971814109	6.59991284218713	6.68650052718322	6.59991284218713
MAD_Dr_004_100290	287	Dr.125111	0	-	-	0	1	100342	NA	NA	NA	NA	-	NA	Dr.125111	NA	NA	NA	NA	NA	6.14974711950468	6.2667865406949	6.17990909001493	6.16992500144231	6.32192809488736	6.31288295528436	6.22881869049588	6.44294349584873	6.15987133677839	6.23840473932508	6.4594316186373	6.39231742277876	6.4093909361377	6.20945336562895	6.27612440527424	6.45121111183233	6.18982455888002	6.4757334309664	6.39231742277876	6.23840473932508	6.33091687811462	6.35755200461808	6.36632221424582	6.58496250072116
MAD_Dr_004_100291	288	Dr.125861	0	-	-	0	1	100343	NA	NA	NA	NA	-	NA	Dr.125861	NA	NA	NA	NA	NA	6.18982455888002	6.06608919045777	6.16992500144231	6.3037807481771	6.27612440527424	6.32192809488736	6.12928301694497	6.28540221886225	6.10852445677817	6.04439411935845	6.37503943134692	6.22881869049588	6.3037807481771	6.06608919045777	6.16992500144231	6.20945336562895	6.16992500144231	6.16992500144231	6.22881869049588	6.24792751344359	6.16992500144231	6.14974711950468	6.18982455888002	6.24792751344359
MAD_Dr_004_100293	290	Dr.128899	0	-	-	0	1	100345	NA	NA	NA	NA	-	NA	Dr.128899	NA	NA	NA	NA	NA	6.08746284125034	6.29462074889163	6.31288295528436	6.22881869049588	6.39231742277876	6.3037807481771	6.06608919045777	6.28540221886225	6.13955135239879	6	6.3037807481771	6.24792751344359	6.32192809488736	6.04439411935845	6.12928301694497	6.25738784269265	6.15987133677839	6.16992500144231	6.17990909001493	6.3037807481771	6.20945336562895	6.12928301694497	6.03342300153745	6.10852445677817
MAD_Dr_004_100294	291	Dr.128904	4	0	Dr.139479 ; OTTDART00000045454 ; Dr.154109 ; Dr.121818	0	1	100346	NA	NA	NA	NA	-	NA	Dr.128904	NA	NA	NA	NA	NA	6.18982455888002	6.3037807481771	6.07681559705083	6.4262647547021	6.33985000288462	6.29462074889163	6.32192809488736	6.49185309632967	6.06608919045777	6.18982455888002	6.49185309632967	6.33985000288462	6.44294349584873	6.10852445677817	6.32192809488736	6.5077946401987	6.19967234483636	6.39231742277876	6.4594316186373	6.28540221886225	6.25738784269265	6.21916852046216	6.39231742277876	6.37503943134692
MAD_Dr_004_100295	292	Dr.128915	8	0	Dr.123074 ; Dr.154468 ; Dr.134373 ; OTTDART00000001605 ; Dr.125061 ; Dr.155320 ; Dr.126402 ; Dr.142244	0	1	100347	NA	NA	NA	NA	-	NA	Dr.128915	NA	NA	NA	NA	NA	6.08746284125034	6.20945336562895	6.20945336562895	6.14974711950468	6.20945336562895	6.19967234483636	6.10852445677817	6.3037807481771	6.18982455888002	6	6.15987133677839	6.11894107272351	6.28540221886225	5.97727992349992	6.21916852046216	6.25738784269265	6.12928301694497	6.23840473932508	6.24792751344359	6.3037807481771	6.2667865406949	6.12928301694497	6.18982455888002	6.20945336562895
MAD_Dr_004_100296	293	Dr.129640	0	-	-	0	1	100348	NA	NA	NA	NA	-	NA	Dr.129640	NA	NA	NA	NA	NA	6.14974711950468	6.18982455888002	6.10852445677817	6.19967234483636	6.08746284125034	6.19967234483636	6.12928301694497	6.35755200461808	6.06608919045777	6.04439411935845	6.14974711950468	6.3037807481771	6.37503943134692	6.22881869049588	6.20945336562895	6.15987133677839	6.13955135239879	6.35755200461808	6.32192809488736	6.33091687811462	6.03342300153745	6.22881869049588	6.13955135239879	6.3037807481771
MAD_Dr_004_100298	295	Dr.134855	0	-	-	0	1	100350	NA	NA	NA	NA	-	NA	Dr.134855	NA	NA	NA	NA	NA	6.18982455888002	6.21916852046216	6.20945336562895	6.29462074889163	6.32192809488736	6.18982455888002	6.22881869049588	6.6724253419715	6.04439411935845	6.27612440527424	6.5077946401987	6.29462074889163	6.48381577726426	6.2667865406949	6.12928301694497	6.4594316186373	6.31288295528436	6.2667865406949	6.22881869049588	6.4262647547021	6.2667865406949	6.20945336562895	6.06608919045777	6.2667865406949
MAD_Dr_004_100299	296	Dr.135109	0	-	-	0	1	100351	NA	NA	NA	NA	-	NA	Dr.135109	NA	NA	NA	NA	NA	6.16992500144231	6.32192809488736	6.24792751344359	6.2667865406949	6.29462074889163	6.13955135239879	6.20945336562895	6.44294349584873	6.20945336562895	6.22881869049588	6.33985000288462	6.33985000288462	6.37503943134692	6.22881869049588	6.22881869049588	6.4757334309664	6.22881869049588	6.3037807481771	6.3037807481771	6.33985000288462	6.23840473932508	6.27612440527424	6.16992500144231	6.3037807481771
MAD_Dr_004_100300	297	Dr.135287	0	-	-	0	1	100352	NA	NA	NA	NA	-	NA	Dr.135287	NA	NA	NA	NA	NA	6.31288295528436	6.29462074889163	6.44294349584873	6.22881869049588	6.4757334309664	6.31288295528436	6.22881869049588	6.5077946401987	6.18982455888002	6.25738784269265	6.2667865406949	6.33091687811462	6.4262647547021	6.14974711950468	6.28540221886225	6.37503943134692	6.37503943134692	6.37503943134692	6.4093909361377	6.35755200461808	6.39231742277876	6.28540221886225	6.32192809488736	6.36632221424582
MAD_Dr_004_100301	298	Dr.135994	0	-	-	0	1	100353	NA	NA	NA	NA	-	NA	Dr.135994	NA	NA	NA	NA	NA	6.18982455888002	6.12928301694497	6.32192809488736	6.14974711950468	6.33985000288462	6.2667865406949	6.20945336562895	6.39231742277876	6.02236781302845	6.21916852046216	6.43462822763672	6.09803208296053	6.33985000288462	6.15987133677839	6.24792751344359	6.22881869049588	6.10852445677817	6.12928301694497	6.20945336562895	6.24792751344359	6.22881869049588	6.27612440527424	6.32192809488736	6.18982455888002
MAD_Dr_004_100302	299	Dr.136262	2	0	Dr.149024 ; Dr.92027	0	1	100354	NA	NA	NA	NA	-	NA	Dr.136262	NA	NA	NA	NA	NA	6.10852445677817	6.22881869049588	6.12928301694497	6.16992500144231	6.34872815423108	6.32192809488736	6.32192809488736	6.35755200461808	6.14974711950468	6.14974711950468	6.24792751344359	6.39231742277876	6.24792751344359	6.18982455888002	6.2667865406949	6.35755200461808	6.37503943134692	6.24792751344359	6.21916852046216	6.3037807481771	6.28540221886225	6.20945336562895	6.33985000288462	6.22881869049588
MAD_Dr_004_100303	300	Dr.136793	0	-	-	0	1	100355	NA	NA	NA	NA	-	NA	Dr.136793	NA	NA	NA	NA	NA	6.18982455888002	6.24792751344359	6.13955135239879	6.10852445677817	6.20945336562895	6.08746284125034	6.10852445677817	6.45121111183233	6.16992500144231	6.20945336562895	6.21916852046216	6.33985000288462	6.2667865406949	6.04439411935845	6.20945336562895	6.20945336562895	6.18982455888002	6.22881869049588	6.20945336562895	6.18982455888002	6.12928301694497	6.22881869049588	6.06608919045777	6.2667865406949
MAD_Dr_004_100304	301	Dr.139996	0	-	-	0	1	100356	NA	NA	NA	NA	-	NA	Dr.139996	NA	NA	NA	NA	NA	6.19967234483636	6.27612440527424	6.13955135239879	6.32192809488736	6.20945336562895	6.19967234483636	6.34872815423108	6.4093909361377	6.14974711950468	6.18982455888002	6.32192809488736	6.32192809488736	6.2667865406949	6.24792751344359	6.17990909001493	6.24792751344359	6.11894107272351	6.33985000288462	6.3037807481771	6.22881869049588	6.19967234483636	6.2667865406949	6.2667865406949	6.33091687811462
MAD_Dr_004_100305	302	Dr.141889	0	-	-	0	1	100357	NA	NA	NA	NA	-	NA	Dr.141889	NA	NA	NA	NA	NA	6.04439411935845	6.16992500144231	6.16992500144231	6.12928301694497	6.24792751344359	6.22881869049588	6.17990909001493	6.33985000288462	6.14974711950468	6.04439411935845	6.22881869049588	6.28540221886225	6.29462074889163	6.07681559705083	6.12928301694497	6.35755200461808	6.37503943134692	6.28540221886225	6.32192809488736	6.22881869049588	6.14974711950468	6.22881869049588	6.32192809488736	6.06608919045777
MAD_Dr_004_100307	304	Dr.152062	0	-	-	0	1	100359	NA	NA	NA	NA	-	NA	Dr.152062	NA	NA	NA	NA	NA	6.04439411935845	6.04439411935845	6.11894107272351	6.20945336562895	6.18982455888002	6.12928301694497	6.12928301694497	6.31288295528436	6.03342300153745	6.12928301694497	6.12928301694497	6.16992500144231	6.40087943628218	6.12928301694497	6.20945336562895	6.36632221424582	6.35755200461808	6.20945336562895	6.37503943134692	6.33091687811462	6.12928301694497	6.18982455888002	6.3037807481771	6.18982455888002
MAD_Dr_004_100309	306	Dr.152224	0	-	-	0	1	100360	NA	NA	NA	NA	-	NA	Dr.152224	NA	NA	NA	NA	NA	6.18982455888002	6.23840473932508	6.23840473932508	6.35755200461808	6.18982455888002	6.18982455888002	6.18982455888002	6.24792751344359	6.15987133677839	6.08746284125034	6.27612440527424	6.22881869049588	6.29462074889163	6.20945336562895	6.24792751344359	6.3037807481771	6.08746284125034	6.32192809488736	6.33985000288462	6.37503943134692	6.13955135239879	6.20945336562895	6.22881869049588	6.29462074889163
MAD_Dr_004_100310	307	Dr.152648	39	0	OTTDART00000035134 ; Dr.154375 ; OTTDART00000035131 ; Dr.125542 ; OTTDART00000035132 ; OTTDART00000016338 ; OTTDART00000042357 ; OTTDART00000010523 ; OTTDART00000021438 ; OTTDART00000010815 ; OTTDART00000012165 ; OTTDART00000042354 ; Dr.125888 ; OTTDART00000033770 ; OTTDART00000017860 ; Dr.154470 ; OTTDART00000042607 ; OTTDART00000007922 ; OTTDART00000007921 ; OTTDART00000042606 ; OTTDART00000007…	0	1	100361	NA	NA	NA	NA	-	NA	Dr.152648	NA	NA	NA	NA	NA	6.10852445677817	6.11894107272351	5.95419631038687	6.27612440527424	6.19967234483636	6.25738784269265	6.12928301694497	6.20945336562895	6.08746284125034	6.01122725542325	6.20945336562895	6.33985000288462	6.2667865406949	6.12928301694497	6.24792751344359	6.24792751344359	6.16992500144231	6.36632221424582	6.13955135239879	6.16992500144231	6.20945336562895	6.06608919045777	6.20945336562895	6.04439411935845
MAD_Dr_004_100311	308	Dr.152716	0	-	-	0	1	100362	NA	NA	NA	NA	-	NA	Dr.152716	NA	NA	NA	NA	NA	6.14974711950468	6.10852445677817	6.10852445677817	6.23840473932508	6.24792751344359	6.18982455888002	6.17990909001493	6.37503943134692	6.16992500144231	6.06608919045777	6.33985000288462	6.18982455888002	6.39231742277876	6	6.16992500144231	6.2667865406949	6.10852445677817	6.34872815423108	6.24792751344359	6.10852445677817	6.18982455888002	6.14974711950468	6.01122725542325	6.2667865406949
MAD_Dr_004_100313	310	Dr.155075	0	-	-	0	1	100364	NA	NA	NA	NA	-	NA	Dr.155075	NA	NA	NA	NA	NA	6.24792751344359	6.18982455888002	6.22881869049588	6.22881869049588	6.22881869049588	6.22881869049588	6.20945336562895	6.4262647547021	6.14974711950468	6.08746284125034	6.18982455888002	6.2667865406949	6.33985000288462	6.16992500144231	6.18982455888002	6.4262647547021	6.10852445677817	6.28540221886225	6.24792751344359	6.21916852046216	6.33985000288462	6.27612440527424	6.08746284125034	6.24792751344359
MAD_Dr_004_100314	311	OTTDART00000013973 ; OTTDART00000013974	12	0	XM_001345150.2 ; OTTDART00000012074 ; OTTDART00000012072 ; OTTDART00000013959 ; ENSDART00000105513 ; OTTDART00000013958 ; ENSDART00000031890 ; XM_691009.2 ; OTTDART00000012073 ; OTTDART00000013971 ; XM_679515.3 ; OTTDART00000013970	0	1	100365	NA	NA	NA	ENSDARG00000092518	8388607	NA	NA	NA	NA	NA	NA	NA	6.22881869049588	6.16992500144231	6.3037807481771	6.2667865406949	6.3037807481771	6.4262647547021	6.3037807481771	6.4262647547021	6.14974711950468	6.20945336562895	6.4594316186373	6.4262647547021	6.37503943134692	6.04439411935845	6.24792751344359	6.33985000288462	6.28540221886225	6.3037807481771	6.4262647547021	6.28540221886225	6.24792751344359	6.32192809488736	6.22881869049588	6.28540221886225
MAD_Dr_004_100315	312	OTTDART00000017358	0	-	-	0	1	100366	NA	NA	NA	NA	-	NA	NA	NA	NA	NA	NA	NA	6.25738784269265	6.10852445677817	6.06608919045777	6.17990909001493	6.28540221886225	6.34872815423108	6.11894107272351	6.35755200461808	6.14974711950468	6.14974711950468	6.39231742277876	6.35755200461808	6.4178525148859	6.12928301694497	6.06608919045777	6.25738784269265	6.18982455888002	6.29462074889163	6.16992500144231	6.3037807481771	6.18982455888002	6.24792751344359	6.18982455888002	6.22881869049588
MAD_Dr_004_100316	313	OTTDART00000023094	2	0	Dr.37374 ; NM_001076671.1	0	1	100367	NA	NA	NA	ENSDARG00000092445	-	NA	NA	NA	NA	NA	NA	NA	6.7279204545632	6.43462822763672	6.21916852046216	6.49185309632967	6.4594316186373	6.52356195605701	6.35755200461808	7.03342300153745	6.19967234483636	6.2667865406949	6.99435343685886	6.94251450533924	7.31288295528436	6.44294349584873	6.52356195605701	6.8073549220576	6.96578428466209	6.71424551766612	6.55458885167764	6.90086680798075	6.62205181945638	6.3037807481771	6.64385618977472	6.4262647547021
MAD_Dr_004_100317	314	OTTDART00000023120	0	-	-	0	1	100368	NA	NA	NA	ENSDARG00000042913	553375	NA	NA	NA	NA	NA	ZDB-GENE-060526-47	spef2	6.21916852046216	6.14974711950468	6.2667865406949	6.2667865406949	6.35755200461808	6.35755200461808	6.24792751344359	6.59991284218713	6.11894107272351	6.16992500144231	6.2667865406949	6.32192809488736	6.4757334309664	6.22881869049588	6.19967234483636	6.37503943134692	6.28540221886225	6.28540221886225	6.35755200461808	6.33985000288462	6.14974711950468	6.31288295528436	6.29462074889163	6.3037807481771
MAD_Dr_004_100318	315	OTTDART00000023648	0	-	-	0	1	100369	NA	NA	NA	ENSDARG00000011405	114420	NA	NA	NA	NA	ribosomal protein S9	ZDB-GENE-010724-15	rps9	6.2667865406949	6.24792751344359	6.28540221886225	6.16992500144231	6.28540221886225	6.32192809488736	6.14974711950468	6.32192809488736	6.16992500144231	6.12928301694497	6.20945336562895	6.28540221886225	6.33091687811462	6.10852445677817	6.22881869049588	6.39231742277876	6.28540221886225	6.22881869049588	6.18982455888002	6.38370429247405	6.3037807481771	6.15987133677839	6.12928301694497	6.24792751344359
MAD_Dr_004_100320	316	OTTDART00000024291	0	-	-	0	1	100370	NA	NA	NA	ENSDARG00000068755	323016	NA	NA	NA	NA	NA	ZDB-GENE-030131-1736	exosc8	6.4757334309664	6.20945336562895	6.19967234483636	6.24792751344359	6.25738784269265	6.38370429247405	6.22881869049588	7.04439411935845	6.07681559705083	6.18982455888002	6.76818432477693	6.63662462054365	6.76818432477693	6.33985000288462	6.2667865406949	6.49185309632967	6.4262647547021	6.44294349584873	6.4262647547021	6.55458885167764	6.44294349584873	6.11894107272351	6.39231742277876	6.4594316186373
MAD_Dr_004_100321	317	OTTDART00000025448	0	-	-	0	1	100371	NA	NA	NA	ENSDARG00000000837	368424	NA	NA	NA	NA	NA	ZDB-GENE-030616-66	snx9a	6.08746284125034	6.24792751344359	5.94251450533924	6.24792751344359	6.18982455888002	6.20945336562895	6.18982455888002	6.22881869049588	6.04439411935845	5.97727992349992	6.16992500144231	6.20945336562895	6.18982455888002	6.04439411935845	6.25738784269265	6.21916852046216	6.12928301694497	6.20945336562895	6.14974711950468	6.25738784269265	6.14974711950468	6.08746284125034	6.23840473932508	6.19967234483636
MAD_Dr_004_100324	320	OTTDART00000029114	0	-	-	0	1	100374	NA	NA	NA	ENSDARG00000032037	445493	NA	NA	NA	NA	hypothetical LOC792250; zgc:100789	ZDB-GENE-040822-2	bet1l	6.10852445677817	6.18982455888002	6.06608919045777	6.21916852046216	6.10852445677817	6.15987133677839	6.16992500144231	6.28540221886225	6	6.10852445677817	6.18982455888002	6.22881869049588	6.28540221886225	6.08746284125034	6.14974711950468	6.28540221886225	6.24792751344359	6.08746284125034	6.24792751344359	6.22881869049588	6.22881869049588	6.14974711950468	6.14974711950468	6.17990909001493
MAD_Dr_004_100325	321	OTTDART00000030930	35	0	OTTDART00000030933 ; OTTDART00000030928 ; OTTDART00000030934 ; OTTDART00000002146 ; OTTDART00000033814 ; OTTDART00000033813 ; OTTDART00000005159 ; OTTDART00000009881 ; OTTDART00000031120 ; OTTDART00000005160 ; OTTDART00000009879 ; OTTDART00000009878 ; OTTDART00000009880 ; OTTDART00000016258 ; OTTDART00000016254 ; OTTDART00000035746 ; Dr.154303 ; OTTDART00000012424 ; OTTDART00000011160 ; XM_001343…	0	1	100375	NA	NA	NA	ENSDARG00000092254	-	NA	NA	NA	NA	NA	ZDB-GENE-070912-642	si:dkeyp-33e11.1	6.10852445677817	6.13955135239879	6.10852445677817	6.15987133677839	6.10852445677817	6.25738784269265	6.18982455888002	6.33091687811462	6.18982455888002	6.18982455888002	6.2667865406949	6.27612440527424	6.18982455888002	6.13955135239879	6.29462074889163	6.34872815423108	6.08746284125034	6.20945336562895	6.21916852046216	6.22881869049588	6.22881869049588	6.25738784269265	6.2667865406949	6.22881869049588
MAD_Dr_004_100326	322	OTTDART00000035185 ; Dr.28291	1	1	OTTDART00000035184	0	1	100376	NA	NA	NA	ENSDARG00000022684	335335	NA	Dr.28291	zgc:73373	zgc:73373	zgc:73373	ZDB-GENE-030131-7275	fkbp1aa	7.02236781302845	6.52356195605701	6.36632221424582	6.56985560833095	6.53915881110803	6.7279204545632	6.4757334309664	7.3037807481771	6.45121111183233	6.5077946401987	6.98299357469431	6.70043971814109	7.25266543245025	6.52356195605701	6.43462822763672	7.16490692667569	7.03342300153745	6.93663793900257	7	7.22881869049588	6.68650052718322	6.33985000288462	6.96578428466209	6.61470984411521
MAD_Dr_004_100327	323	OTTDART00000036279	3	1	OTTDART00000036278 ; ENSDART00000009605 ; OTTDART00000036277	0	1	100378	NA	NA	NA	ENSDARG00000018008	767794	NA	NA	NA	NA	NA	ZDB-GENE-060929-384	mdh1b	6.51569983828404	6.52356195605701	6.33985000288462	6.62205181945638	6.4757334309664	6.68650052718322	6.33091687811462	7.53915881110803	6.27612440527424	6.35755200461808	6.88264304936184	6.95419631038687	7.03342300153745	6.44294349584873	6.33985000288462	7.21431912080077	6.68650052718322	6.8073549220576	6.85798099512757	6.94251450533924	6.52356195605701	6.3037807481771	7	6.94836723158468
MAD_Dr_004_100328	324	OTTDART00000036366	0	-	-	0	1	100379	NA	NA	NA	ENSDARG00000057904	30085	NA	NA	NA	NA	nucleoside diphosphate kinase-Z3	ZDB-GENE-000210-34	nme3	6.28540221886225	6.33985000288462	6.16992500144231	6.08746284125034	6.14974711950468	6.25738784269265	6.10852445677817	6.28540221886225	6.20945336562895	6.21916852046216	6.2667865406949	6.10852445677817	6.39231742277876	6.10852445677817	6.15987133677839	6.22881869049588	6.14974711950468	6.19967234483636	6.33985000288462	6.13955135239879	6.22881869049588	6.35755200461808	6.08746284125034	6.22881869049588
MAD_Dr_004_100335	331	OTTDART00000040929	0	-	-	0	1	100386	NA	NA	NA	ENSDARG00000093614	-	NA	NA	NA	NA	NA	ZDB-GENE-090313-281	si:dkey-254e7.1	6.35755200461808	6.33985000288462	6.18982455888002	6.24792751344359	6.20945336562895	6.24792751344359	6.20945336562895	6.52356195605701	6.16992500144231	6.22881869049588	6.22881869049588	6.33091687811462	6.37503943134692	6.14974711950468	6.3037807481771	6.36632221424582	6.37503943134692	6.31288295528436	6.23840473932508	6.33985000288462	6.29462074889163	6.31288295528436	6.12928301694497	6.25738784269265
MAD_Dr_004_100337	333	OTTDART00000042670	0	-	-	0	1	100388	NA	NA	NA	ENSDARG00000088091	799355	NA	NA	NA	NA	NA	ZDB-GENE-031002-33	pfn1	6.04439411935845	6.10852445677817	6.22881869049588	6.35755200461808	6.12928301694497	6.29462074889163	6.11894107272351	6.28540221886225	6.02236781302845	6.08746284125034	6.32192809488736	6.24792751344359	6.2667865406949	6.09803208296053	6.13955135239879	6.22881869049588	6.17990909001493	6.20945336562895	6.2667865406949	6.23840473932508	6.2667865406949	6.22881869049588	6.08746284125034	6.18982455888002
MAD_Dr_004_100338	334	ENSDART00000022740	0	-	-	0	1	100389	NA	NA	NA	NA	-	NA	NA	NA	NA	NA	NA	NA	6.28540221886225	6.16992500144231	6.2667865406949	6.24792751344359	6.22881869049588	6.18982455888002	6.18982455888002	6.24792751344359	6.18982455888002	6.13955135239879	6.28540221886225	6.40087943628218	6.22881869049588	6.04439411935845	6.21916852046216	6.33985000288462	6.38370429247405	6.31288295528436	6.24792751344359	6.32192809488736	6.36632221424582	6.20945336562895	6.16992500144231	6.23840473932508
MAD_Dr_004_100340	336	ENSDART00000037346	4	0	OTTDART00000036811 ; Dr.125643 ; OTTDART00000037085 ; NM_001081690.1	0	1	100391	NA	NA	NA	ENSDARG00000090428	322451	NA	NA	NA	NA	chymotrypsinogen B1	ZDB-GENE-030131-1171	ctrb1	6.43462822763672	6.22881869049588	6.20945336562895	6.28540221886225	6.29462074889163	6.32192809488736	6.35755200461808	6.58496250072116	6.19967234483636	6.77478705960117	6.70043971814109	6.60733031374961	6.83920378809694	6.45121111183233	6.34872815423108	6.4262647547021	6.63662462054365	6.43462822763672	6.61470984411521	6.53138146051631	6.36632221424582	6.28540221886225	6.5077946401987	6.4178525148859
MAD_Dr_004_100343	339	NM_001098752.1	2	1	ENSDART00000104548 ; OTTDART00000020546	0	1	100397	NM_001098752.1	NM_001098752	si:ch211-232m10.6	ENSDARG00000070931	572203	si:ch211-232m10.6	NA	NA	NA	si:ch211-232m10.6	ZDB-GENE-060503-879	si:ch211-232m10.6	6.18982455888002	6.13955135239879	6.19967234483636	6.16992500144231	6.11894107272351	6.16992500144231	6	6.4594316186373	6.06608919045777	6.14974711950468	6.20945336562895	6.14974711950468	6.2667865406949	6.10852445677817	6.08746284125034	6.38370429247405	6.20945336562895	6.28540221886225	6.19967234483636	6.16992500144231	6.2667865406949	6.16992500144231	6.08746284125034	6.08746284125034
MAD_Dr_004_100344	340	NM_001005969.1	1	1	OTTDART00000040095	0	1	100398	NM_001005969.1	NM_001005969	ank1	ENSDARG00000074555	449796	ankyrin 1, erythrocytic	NA	NA	NA	ankyrin 1, erythrocytic	ZDB-GENE-041010-44	ank1a	6.13955135239879	6.3037807481771	6.17990909001493	6.24792751344359	6.19967234483636	6.14974711950468	6.04439411935845	6.25738784269265	6.12928301694497	6.06608919045777	6.21916852046216	6.28540221886225	6.3037807481771	5.95419631038687	6.15987133677839	6.23840473932508	6.06608919045777	6.37503943134692	6.10852445677817	6.16992500144231	6.14974711950468	6.22881869049588	6.16992500144231	6.14974711950468
MAD_Dr_004_100348	344	XM_001332057.2	1	0	Dr.85119	0	1	100402	XM_001332057.2	XM_001332057	NA	NA	-	NA	NA	NA	NA	NA	NA	NA	6.34872815423108	6.24792751344359	6.14974711950468	6.20945336562895	6.20945336562895	6.24792751344359	6.19967234483636	6.53915881110803	6.02236781302845	6.08746284125034	6.4262647547021	6.45121111183233	6.53138146051631	6.2667865406949	6.14974711950468	6.59991284218713	6.5077946401987	6.39231742277876	6.4594316186373	6.54689445988764	6.21916852046216	6.20945336562895	6.34872815423108	6.18982455888002
MAD_Dr_004_100349	345	ENSDART00000112428	0	-	-	0	1	100403	NA	NA	NA	ENSDARG00000076831	793880	NA	NA	NA	NA	similar to IQ motif containing K	ZDB-GENE-081022-109	iqck	6.32192809488736	6.14974711950468	6.22881869049588	6.15987133677839	6.24792751344359	6.18982455888002	6.05528243550119	6.4594316186373	6	6.15987133677839	6.28540221886225	6.19967234483636	6.35755200461808	6.06608919045777	6.15987133677839	6.37503943134692	6.35755200461808	6.35755200461808	6.33091687811462	6.39231742277876	6.28540221886225	6.13955135239879	6.11894107272351	6.16992500144231
MAD_Dr_004_100352	348	Dr.15505	0	-	-	0	2	100407	NA	NA	NA	NA	-	NA	Dr.15505	NA	NA	NA	NA	NA	6.62935662007961	6.32192809488736	6.3037807481771	6.32192809488736	6.39231742277876	6.35755200461808	6.4093909361377	6.93073733756289	6.19967234483636	6.28540221886225	6.6724253419715	6.7279204545632	6.90086680798075	6.49984588708321	6.52356195605701	6.90689059560852	6.5077946401987	6.68650052718322	6.93663793900257	6.65821148275179	6.56224242422107	6.22881869049588	6.49185309632967	6.53915881110803
MAD_Dr_004_100353	349	Dr.19653	0	-	-	0	1	100408	NA	NA	NA	NA	-	NA	Dr.19653	NA	NA	NA	NA	NA	6.10852445677817	6.20945336562895	6.22881869049588	6.15987133677839	6.3037807481771	6.2667865406949	6.15987133677839	6.38370429247405	6.12928301694497	6.08746284125034	6.31288295528436	6.22881869049588	6.29462074889163	6.18982455888002	6.25738784269265	6.31288295528436	6.19967234483636	6.33091687811462	6.24792751344359	6.08746284125034	6.24792751344359	6.39231742277876	6.14974711950468	6.25738784269265
MAD_Dr_004_100354	350	Dr.29341	0	-	-	0	1	100409	NA	NA	NA	NA	-	NA	Dr.29341	NA	NA	NA	NA	NA	6.14974711950468	6.21916852046216	6.33985000288462	6.14974711950468	6.17990909001493	6.14974711950468	6.07681559705083	6.3037807481771	6.03342300153745	5.90689059560852	6.2667865406949	6.19967234483636	6.14974711950468	6.14974711950468	6.28540221886225	6.20945336562895	6.12928301694497	6.18982455888002	6.14974711950468	6.22881869049588	6.07681559705083	6.24792751344359	6.11894107272351	6.12928301694497
MAD_Dr_004_100355	351	Dr.40732	0	-	-	0	1	100410	NA	NA	NA	NA	-	NA	Dr.40732	NA	NA	NA	NA	NA	6.15987133677839	6.20945336562895	6.14974711950468	6.13955135239879	6.24792751344359	6.33091687811462	6.23840473932508	6.4178525148859	6.08746284125034	6.12928301694497	6.22881869049588	6.3037807481771	6.21916852046216	6.16992500144231	6.18982455888002	6.33091687811462	6.20945336562895	6.22881869049588	6.3037807481771	6.18982455888002	6.17990909001493	6.2667865406949	6.20945336562895	6.12928301694497
MAD_Dr_004_100356	352	OTTDART00000023271	0	-	-	0	1	100411	NA	NA	NA	ENSDARG00000091997	-	NA	NA	NA	NA	NA	ZDB-GENE-060526-157	si:ch211-284e13.11	5.97727992349992	6.05528243550119	6.05528243550119	6.06608919045777	6.17990909001493	6.13955135239879	5.97727992349992	6.18982455888002	6.06608919045777	6.12928301694497	6.13955135239879	6.14974711950468	6.20945336562895	6	6.17990909001493	6.28540221886225	6.14974711950468	6.15987133677839	6.10852445677817	6.07681559705083	6.10852445677817	6.12928301694497	6.05528243550119	6.22881869049588
MAD_Dr_004_100358	354	Dr.77757	0	-	-	0	2	100412	NA	NA	NA	NA	-	NA	Dr.77757	wu:fb98h04	wu:fb98h04	wu:fb98h04	ZDB-GENE-030131-2171	wu:fb98h04	7	6.31288295528436	6.4594316186373	6.58496250072116	6.44294349584873	6.70043971814109	6.33985000288462	7.16490692667569	6.44294349584873	6.4262647547021	6.75488750216347	6.88264304936184	7.04439411935845	6.55458885167764	6.32192809488736	7.38370429247405	7.09803208296053	6.83289001416474	6.96578428466209	7.16490692667569	6.83289001416474	6.61470984411521	6.91886323727459	6.52356195605701
MAD_Dr_004_100359	355	Dr.78973	0	-	-	0	1	100413	NA	NA	NA	NA	-	NA	Dr.78973	wu:fc50g04	wu:fc50g04	wu:fc50g04	ZDB-GENE-030131-3714	wu:fc50g04	6.27612440527424	6.16992500144231	6.12928301694497	6.3037807481771	6.20945336562895	6.17990909001493	6.16992500144231	6.2667865406949	6.03342300153745	6.10852445677817	6.39231742277876	6.18982455888002	6.3037807481771	6.12928301694497	6.35755200461808	6.59991284218713	6.4757334309664	6.38370429247405	6.45121111183233	6.56985560833095	6.39231742277876	6.33985000288462	6.23840473932508	6.4262647547021
MAD_Dr_004_100360	356	Dr.79960	0	-	-	0	1	100414	NA	NA	NA	NA	-	NA	Dr.79960	NA	NA	NA	NA	NA	6.16992500144231	6.09803208296053	6.3037807481771	6.24792751344359	6.06608919045777	6.18982455888002	6.10852445677817	6.23840473932508	6	5.95419631038687	6.4757334309664	6.14974711950468	6.19967234483636	5.97727992349992	6.20945336562895	6.14974711950468	6.20945336562895	6.21916852046216	6.08746284125034	6.20945336562895	6.08746284125034	6.10852445677817	5.97727992349992	6.04439411935845
MAD_Dr_004_100362	358	Dr.90486	0	-	-	0	1	100416	NA	NA	NA	NA	-	NA	Dr.90486	NA	NA	NA	NA	NA	6.12928301694497	6.2667865406949	6.24792751344359	6.20945336562895	6.34872815423108	6.20945336562895	6.37503943134692	6.37503943134692	6.08746284125034	6.07681559705083	6.12928301694497	6.14974711950468	6.16992500144231	6.14974711950468	6.16992500144231	6.33985000288462	6.29462074889163	6.37503943134692	6.37503943134692	6.22881869049588	6.16992500144231	6.29462074889163	6.20945336562895	6.33985000288462
MAD_Dr_004_100363	359	Dr.92518	0	-	-	0	1	100417	NA	NA	NA	NA	-	NA	Dr.92518	NA	NA	NA	NA	NA	6.14974711950468	6.3037807481771	6.15987133677839	6.33985000288462	6.13955135239879	6.20945336562895	6.24792751344359	6.44294349584873	6.20945336562895	6.12928301694497	6.35755200461808	6.35755200461808	6.2667865406949	6.24792751344359	6.37503943134692	6.32192809488736	6.18982455888002	6.25738784269265	6.38370429247405	6.24792751344359	6.24792751344359	6.16992500144231	6.2667865406949	6.27612440527424
MAD_Dr_004_100364	360	Dr.96005	0	-	-	0	1	100418	NA	NA	NA	NA	-	NA	Dr.96005	NA	NA	NA	NA	NA	6.18982455888002	6.2667865406949	6.16992500144231	6.27612440527424	6.24792751344359	6.19967234483636	6.06608919045777	6.467605550083	6.12928301694497	6.06608919045777	6.32192809488736	6.37503943134692	6.3037807481771	6.12928301694497	6.14974711950468	6.32192809488736	6.22881869049588	6.32192809488736	6.35755200461808	6.3037807481771	6.24792751344359	6.14974711950468	6.16992500144231	6.24792751344359
MAD_Dr_004_100365	361	Dr.97930	0	-	-	0	1	100419	NA	NA	NA	NA	-	NA	Dr.97930	NA	NA	NA	NA	NA	6.24792751344359	6.32192809488736	6.20945336562895	6.3037807481771	6.24792751344359	6.3037807481771	6.22881869049588	6.55458885167764	6.14974711950468	6.16992500144231	6.4757334309664	6.4093909361377	6.4262647547021	6.3037807481771	6.22881869049588	6.48381577726426	6.3037807481771	6.4757334309664	6.39231742277876	6.49185309632967	6.32192809488736	6.17990909001493	6.33985000288462	6.33985000288462
MAD_Dr_004_100366	362	Dr.99827	0	-	-	0	1	100420	NA	NA	NA	NA	-	NA	Dr.99827	NA	NA	NA	NA	NA	6.22881869049588	6.20945336562895	6.06608919045777	6.2667865406949	6.3037807481771	6.2667865406949	6.15987133677839	6.28540221886225	6.10852445677817	6.17990909001493	6.2667865406949	6.33985000288462	6.2667865406949	6.15987133677839	6.18982455888002	6.34872815423108	6.43462822763672	6.29462074889163	6.22881869049588	6.20945336562895	6.12928301694497	6.16992500144231	6.18982455888002	6.12928301694497
MAD_Dr_004_100367	363	Dr.100757	0	-	-	0	1	100421	NA	NA	NA	NA	-	NA	Dr.100757	NA	NA	NA	NA	NA	6.2667865406949	6.28540221886225	6.02236781302845	6.16992500144231	6.16992500144231	6.25738784269265	6.22881869049588	6.2667865406949	6.2667865406949	5.97727992349992	6.16992500144231	6.3037807481771	6.24792751344359	6.10852445677817	6.25738784269265	6.35755200461808	6.27612440527424	6.35755200461808	6.10852445677817	6.24792751344359	6.22881869049588	6.18982455888002	6.10852445677817	6.16992500144231
MAD_Dr_004_100368	364	Dr.104060	0	-	-	0	1	100422	NA	NA	NA	NA	-	NA	Dr.104060	NA	NA	NA	NA	NA	6.17990909001493	6.18982455888002	6.14974711950468	6.22881869049588	6.2667865406949	6.20945336562895	6.04439411935845	6.4594316186373	6.14974711950468	6.04439411935845	6.23840473932508	6.22881869049588	6.35755200461808	6.10852445677817	6.17990909001493	6.28540221886225	6.16992500144231	6.24792751344359	6.16992500144231	6.16992500144231	6.35755200461808	6.21916852046216	6.18982455888002	6.31288295528436
MAD_Dr_004_100369	365	Dr.108242	0	-	-	0	1	100423	NA	NA	NA	NA	-	NA	Dr.108242	NA	NA	NA	NA	NA	6.20945336562895	6.24792751344359	6.20945336562895	6.22881869049588	6.2667865406949	6.10852445677817	6.25738784269265	6.56224242422107	6.14974711950468	6.20945336562895	6.32192809488736	6.33985000288462	6.3037807481771	6.22881869049588	6.32192809488736	6.4594316186373	6.2667865406949	6.28540221886225	6.31288295528436	6.39231742277876	6.3037807481771	6.24792751344359	6.37503943134692	6.28540221886225
MAD_Dr_004_100370	366	Dr.112914	0	-	-	0	1	100424	NA	NA	NA	NA	-	NA	Dr.112914	NA	NA	NA	NA	NA	6.12928301694497	6.20945336562895	6.04439411935845	6.05528243550119	6.20945336562895	6.16992500144231	6.10852445677817	6.28540221886225	6.02236781302845	6.12928301694497	6.12928301694497	6.14974711950468	6.2667865406949	6.09803208296053	6.10852445677817	6.21916852046216	6.16992500144231	6.28540221886225	6.07681559705083	6.2667865406949	6.12928301694497	6.13955135239879	6.12928301694497	6.21916852046216
MAD_Dr_004_100371	367	Dr.118755	0	-	-	0	1	100425	NA	NA	NA	NA	-	NA	Dr.118755	NA	NA	NA	NA	NA	6.28540221886225	6.2667865406949	6.22881869049588	6.2667865406949	6.18982455888002	6.22881869049588	6.32192809488736	6.44294349584873	6.05528243550119	6.22881869049588	6.44294349584873	6.39231742277876	6.2667865406949	6.2667865406949	6.33985000288462	6.39231742277876	6.4757334309664	6.33985000288462	6.4178525148859	6.38370429247405	6.28540221886225	6.28540221886225	6.28540221886225	6.35755200461808
MAD_Dr_004_100372	368	Dr.122442	0	-	-	0	1	100426	NA	NA	NA	NA	-	NA	Dr.122442	NA	NA	NA	NA	NA	6.13955135239879	6.2667865406949	6.08746284125034	6.3037807481771	6.3037807481771	6.28540221886225	6.18982455888002	6.3037807481771	6.16992500144231	6.14974711950468	6.33985000288462	6.24792751344359	6.28540221886225	6.06608919045777	6.22881869049588	6.36632221424582	6.19967234483636	6.33985000288462	6.39231742277876	6.3037807481771	6.3037807481771	6.18982455888002	6.20945336562895	6.19967234483636
MAD_Dr_004_100373	369	Dr.123597	0	-	-	0	1	100427	NA	NA	NA	NA	-	NA	Dr.123597	NA	NA	NA	NA	NA	6.20945336562895	6.14974711950468	6.10852445677817	6.29462074889163	6.17990909001493	6.36632221424582	6.22881869049588	6.33985000288462	6.06608919045777	6.16992500144231	6.2667865406949	6.3037807481771	6.28540221886225	6.11894107272351	6.32192809488736	6.4093909361377	6.22881869049588	6.31288295528436	6.20945336562895	6.24792751344359	6.25738784269265	6.32192809488736	6.28540221886225	6.33985000288462
MAD_Dr_004_100374	370	Dr.125168	0	-	-	0	1	100428	NA	NA	NA	NA	-	NA	Dr.125168	sb:cb1050	sb:cb1050	sb:cb1050	NA	NA	6.10852445677817	6.18982455888002	6.12928301694497	6.25738784269265	6.2667865406949	6.16992500144231	6.16992500144231	6.22881869049588	6.08746284125034	6.18982455888002	6.16992500144231	6.21916852046216	6.28540221886225	6.08746284125034	6.20945336562895	6.29462074889163	6.20945336562895	6.17990909001493	6.28540221886225	6.3037807481771	6.18982455888002	6.21916852046216	6.03342300153745	6.14974711950468
MAD_Dr_004_100375	371	Dr.125798	1	1	OTTDART00000040864	0	1	100429	NA	NA	NA	NA	-	NA	Dr.125798	NA	NA	NA	NA	NA	6.21916852046216	6.22881869049588	6.03342300153745	6.17990909001493	6.21916852046216	6.16992500144231	6.13955135239879	6.39231742277876	6.02236781302845	6.04439411935845	6.22881869049588	6.27612440527424	6.33985000288462	6.10852445677817	6.18982455888002	6.32192809488736	6.15987133677839	6.21916852046216	6.16992500144231	6.28540221886225	6.2667865406949	6.22881869049588	6.10852445677817	6.12928301694497
MAD_Dr_004_100376	372	Dr.126932	1	0	Dr.142700	0	1	100430	NA	NA	NA	NA	-	NA	Dr.126932	NA	NA	NA	NA	NA	7	6.33985000288462	6.24792751344359	6.467605550083	6.32192809488736	6.33985000288462	6.10852445677817	6.53138146051631	6.08746284125034	6.05528243550119	6.61470984411521	6.56985560833095	6.8073549220576	6.20945336562895	6.32192809488736	7.12412131182919	6.82017896241519	6.73470962022584	7.04984854945056	7.02790599656988	6.467605550083	6.2667865406949	6.4093909361377	6.33985000288462
MAD_Dr_004_100377	373	Dr.127907	3	0	Dr.99027 ; Dr.136813 ; Dr.126981	0	1	100431	NA	NA	NA	NA	-	NA	Dr.127907	NA	NA	NA	NA	NA	6.16992500144231	6.10852445677817	6.24792751344359	6.27612440527424	6.33985000288462	6.23840473932508	6.29462074889163	6.58496250072116	6.16992500144231	6.10852445677817	6.29462074889163	6.4093909361377	6.40087943628218	6.2667865406949	6.22881869049588	6.54689445988764	6.35755200461808	6.53138146051631	6.53915881110803	6.56985560833095	6.2667865406949	6.22881869049588	6.18982455888002	6.14974711950468
MAD_Dr_004_100378	374	Dr.128006	0	-	-	0	1	100432	NA	NA	NA	NA	-	NA	Dr.128006	NA	NA	NA	NA	NA	6.25738784269265	6.08746284125034	6.10852445677817	6.22881869049588	6.38370429247405	6.24792751344359	6.08746284125034	6.39231742277876	6.01122725542325	6.12928301694497	6.16992500144231	6.24792751344359	6.2667865406949	6.22881869049588	6.15987133677839	6.29462074889163	6.13955135239879	6.20945336562895	6.24792751344359	6.21916852046216	6.32192809488736	6.28540221886225	6.08746284125034	6.18982455888002
MAD_Dr_004_100380	376	Dr.130236	0	-	-	0	1	100434	NA	NA	NA	NA	-	NA	Dr.130236	NA	NA	NA	NA	NA	6.16992500144231	6.32192809488736	6.06608919045777	6.16992500144231	6.24792751344359	6.24792751344359	6.14974711950468	6.5077946401987	6.16992500144231	6.37503943134692	6.3037807481771	6.48381577726426	6.4757334309664	6.19967234483636	6.28540221886225	6.37503943134692	6.2667865406949	6.2667865406949	6.32192809488736	6.39231742277876	6.24792751344359	6.14974711950468	6.16992500144231	6.28540221886225
MAD_Dr_004_100382	378	Dr.132950	0	-	-	0	1	100436	NA	NA	NA	NA	-	NA	Dr.132950	NA	NA	NA	NA	NA	6.02236781302845	6.20945336562895	6.02236781302845	6.19967234483636	6.19967234483636	6.3037807481771	6.10852445677817	6.33985000288462	5.98868468677217	6.08746284125034	6.2667865406949	6.56985560833095	6.76818432477693	6.07681559705083	6.2667865406949	6.2667865406949	6.29462074889163	6.28540221886225	6.24792751344359	6.20945336562895	6.20945336562895	6.14974711950468	6.08746284125034	6.20945336562895
MAD_Dr_004_100383	379	Dr.134640	0	-	-	0	1	100437	NA	NA	NA	NA	-	NA	Dr.134640	NA	NA	NA	NA	NA	6.19967234483636	6.14974711950468	6.20945336562895	6.12928301694497	6.17990909001493	6.16992500144231	6.02236781302845	6.35755200461808	6.10852445677817	6.10852445677817	6.20945336562895	6.3037807481771	6.5077946401987	6.10852445677817	6.16992500144231	6.3037807481771	6.18982455888002	6.25738784269265	6.28540221886225	6.18982455888002	6.33985000288462	6.09803208296053	6.13955135239879	6.16992500144231
MAD_Dr_004_100384	380	Dr.135513	0	-	-	0	1	100438	NA	NA	NA	NA	-	NA	Dr.135513	NA	NA	NA	NA	NA	6.14974711950468	6.22881869049588	6.24792751344359	6.10852445677817	6.09803208296053	6.18982455888002	6	6.38370429247405	6.07681559705083	6.12928301694497	6.10852445677817	6.4594316186373	6.24792751344359	6.06608919045777	6.17990909001493	6.32192809488736	6.24792751344359	6.3037807481771	6.27612440527424	6.22881869049588	6.16992500144231	6.16992500144231	6.08746284125034	6.29462074889163
MAD_Dr_004_100385	381	XM_001920294.1	0	-	-	0	1	100439	XM_001920294.1	XM_001920294	NA	NA	-	NA	NA	NA	NA	NA	NA	NA	6.4594316186373	6.24792751344359	6.14974711950468	6.33985000288462	6.37503943134692	6.68650052718322	6.38370429247405	7.23840473932508	6.18982455888002	6.55458885167764	6.90689059560852	7.09275714091985	7.15987133677839	6.4093909361377	6.33985000288462	6.876516946565	6.5077946401987	6.58496250072116	6.64385618977472	6.68650052718322	6.35755200461808	6.36632221424582	6.52356195605701	6.37503943134692
MAD_Dr_004_100386	382	Dr.136554	0	-	-	0	1	100440	NA	NA	NA	NA	-	NA	Dr.136554	NA	NA	NA	NA	NA	6.16992500144231	6.15987133677839	6.08746284125034	6.19967234483636	6.20945336562895	6.14974711950468	6.06608919045777	6.39231742277876	6.12928301694497	6.08746284125034	6.25738784269265	6.2667865406949	6.37503943134692	6.16992500144231	6.25738784269265	6.18982455888002	6.12928301694497	6.2667865406949	6.13955135239879	6.20945336562895	6.23840473932508	6.22881869049588	6.12928301694497	6.24792751344359
MAD_Dr_004_100387	383	Dr.136759	0	-	-	0	1	100441	NA	NA	NA	NA	-	NA	Dr.136759	NA	NA	NA	NA	NA	6.18982455888002	6.20945336562895	6.06608919045777	6.18982455888002	6.2667865406949	6.22881869049588	5.97727992349992	6.22881869049588	6.04439411935845	6.16992500144231	6.25738784269265	6.24792751344359	6.20945336562895	6.25738784269265	6.18982455888002	6.33985000288462	6.16992500144231	6.2667865406949	6.14974711950468	6.14974711950468	6.13955135239879	6.12928301694497	6.20945336562895	6.14974711950468
MAD_Dr_004_100388	384	Dr.137923	0	-	-	0	1	100442	NA	NA	NA	NA	-	NA	Dr.137923	NA	NA	NA	NA	NA	6.14974711950468	6.23840473932508	6.04439411935845	6.25738784269265	6.2667865406949	6.17990909001493	6.12928301694497	6.34872815423108	6.08746284125034	6.18982455888002	6.33091687811462	6.35755200461808	6.35755200461808	6.12928301694497	6.24792751344359	6.24792751344359	6.20945336562895	6.22881869049588	6.33985000288462	6.2667865406949	6.20945336562895	6.24792751344359	6.16992500144231	6.20945336562895
MAD_Dr_004_100389	385	Dr.138947	0	-	-	0	1	100443	NA	NA	NA	NA	-	NA	Dr.138947	NA	NA	NA	NA	NA	6.10852445677817	6.12928301694497	6.06608919045777	6.05528243550119	6.23840473932508	6.18982455888002	6.09803208296053	6.31288295528436	5.97727992349992	6.16992500144231	6.22881869049588	6.18982455888002	6.3037807481771	6.04439411935845	6.14974711950468	6.24792751344359	6.16992500144231	6.23840473932508	6.23840473932508	6.10852445677817	6.22881869049588	6.04439411935845	6.12928301694497	6.10852445677817
MAD_Dr_004_100390	386	Dr.143468	0	-	-	0	1	100444	NA	NA	NA	NA	-	NA	Dr.143468	NA	NA	NA	NA	NA	6.11894107272351	6.09803208296053	6.18982455888002	6.18982455888002	6.27612440527424	6.18982455888002	6.01122725542325	6.37503943134692	6.07681559705083	6.10852445677817	6.25738784269265	6.4262647547021	6.35755200461808	6.04439411935845	6.16992500144231	6.3037807481771	6.20945336562895	6.12928301694497	6.19967234483636	6.14974711950468	6.22881869049588	6.19967234483636	6.14974711950468	6.3037807481771
MAD_Dr_004_100392	388	ENSDART00000023521	0	-	-	0	1	100447	NA	NA	NA	ENSDARG00000021432	100170836	NA	NA	NA	NA	zgc:194430	ZDB-GENE-080723-64	odf3l2	6.14974711950468	6.16992500144231	6.16992500144231	6.16992500144231	6.12928301694497	6.13955135239879	6.12928301694497	6.4093909361377	6.14974711950468	6.02236781302845	6.35755200461808	6.3037807481771	6.37503943134692	6.04439411935845	6.20945336562895	6.31288295528436	6.29462074889163	6.20945336562895	6.21916852046216	6.32192809488736	6.09803208296053	6.16992500144231	6.15987133677839	6.06608919045777
MAD_Dr_004_100393	389	Dr.149945	0	-	-	0	1	100448	NA	NA	NA	NA	-	NA	Dr.149945	si:dkey-178e17.1	si:dkey-178e17.1	si:dkey-178e17.1	NA	NA	6.49185309632967	6.23840473932508	6.20945336562895	6.33985000288462	6.4262647547021	6.65821148275179	6.59245703726808	7.14465824283188	6.39231742277876	6.62935662007961	6.53915881110803	6.49185309632967	7.01122725542325	6.48381577726426	6.3037807481771	6.95419631038687	6.79441586635011	6.78135971352466	6.82017896241519	7.16490692667569	6.44294349584873	6.29462074889163	6.4178525148859	6.49185309632967
MAD_Dr_004_100394	390	Dr.151437	0	-	-	0	1	100449	NA	NA	NA	NA	-	NA	Dr.151437	NA	NA	NA	NA	NA	6.12928301694497	6.16992500144231	6.06608919045777	6.16992500144231	6.25738784269265	6.2667865406949	6.2667865406949	6.32192809488736	6	6.14974711950468	6.19967234483636	6.17990909001493	6.29462074889163	6.04439411935845	6.23840473932508	6.2667865406949	6.19967234483636	6.3037807481771	6.24792751344359	6.2667865406949	6.22881869049588	6.08746284125034	6.28540221886225	6.24792751344359
MAD_Dr_004_100396	391	Dr.152222	0	-	-	0	1	100450	NA	NA	NA	NA	-	NA	Dr.152222	NA	NA	NA	NA	NA	6.14974711950468	6.12928301694497	6.2667865406949	6.20945336562895	6.33091687811462	6.18982455888002	6.20945336562895	6.4178525148859	6.08746284125034	6.10852445677817	6.3037807481771	6.33985000288462	6.32192809488736	6.20945336562895	6.2667865406949	6.33091687811462	6.12928301694497	6.25738784269265	6.15987133677839	6.2667865406949	6.20945336562895	6.24792751344359	6.20945336562895	6.25738784269265
MAD_Dr_004_100397	392	Dr.152501	12	0	Dr.123387 ; OTTDART00000027061 ; Dr.153657 ; OTTDART00000001964 ; Dr.126819 ; OTTDART00000006510 ; Dr.152705 ; OTTDART00000022415 ; Dr.123068 ; Dr.124671 ; Dr.126080 ; Dr.154555	0	1	100451	NA	NA	NA	NA	-	NA	Dr.152501	NA	NA	NA	NA	NA	6.4093909361377	6.22881869049588	6.24792751344359	6.23840473932508	6.28540221886225	6.28540221886225	6.18982455888002	6.51569983828404	6.25738784269265	6.4262647547021	6.52356195605701	6.28540221886225	6.3037807481771	6.14974711950468	6.18982455888002	6.36632221424582	6.16992500144231	6.35755200461808	6.18982455888002	6.4093909361377	6.31288295528436	6.3037807481771	6.09803208296053	6.28540221886225
MAD_Dr_004_100398	393	Dr.154312	0	-	-	0	1	100452	NA	NA	NA	NA	-	NA	Dr.154312	NA	NA	NA	NA	NA	6.06608919045777	6.16992500144231	6.16992500144231	6.18982455888002	6.17990909001493	6.27612440527424	6.28540221886225	6.28540221886225	6.14974711950468	6.02236781302845	6.19967234483636	6.33091687811462	6.20945336562895	6.24792751344359	6.04439411935845	6.2667865406949	6.18982455888002	6.12928301694497	6.37503943134692	6.3037807481771	6.17990909001493	6.13955135239879	6.37503943134692	6.4093909361377
MAD_Dr_004_100399	394	Dr.154515	0	-	-	0	1	100453	NA	NA	NA	NA	-	NA	Dr.154515	NA	NA	NA	NA	NA	6.25738784269265	6.14974711950468	5.96578428466209	6.2667865406949	6.14974711950468	6.25738784269265	6.20945336562895	6.2667865406949	6.12928301694497	6.23840473932508	6.17990909001493	6.31288295528436	6.28540221886225	6.20945336562895	6.22881869049588	6.4093909361377	6.29462074889163	6.35755200461808	6.28540221886225	6.2667865406949	6.37503943134692	6.16992500144231	6.20945336562895	6.24792751344359
MAD_Dr_004_100400	395	OTTDART00000001790	1	0	XM_001344334.1	0	1	100454	NA	NA	NA	ENSDARG00000039483	368656	NA	NA	NA	NA	si:dkey-51a16.9	ZDB-GENE-030616-560	si:dkey-51a16.9	6	6.18982455888002	6.08746284125034	6.10852445677817	6.13955135239879	6.12928301694497	6.10852445677817	6.24792751344359	6.06608919045777	6.07681559705083	6.19967234483636	6.20945336562895	6.24792751344359	6.07681559705083	6.17990909001493	6.2667865406949	6.18982455888002	6.22881869049588	6.08746284125034	6.21916852046216	6.22881869049588	6.16992500144231	6.02236781302845	6.07681559705083
MAD_Dr_004_100401	396	OTTDART00000002070	0	-	-	0	1	100455	NA	NA	NA	ENSDARG00000025397	368925	NA	NA	NA	NA	NA	ZDB-GENE-030616-631	srsf3a	6.35755200461808	6.4093909361377	6.35755200461808	6.28540221886225	6.29462074889163	6.29462074889163	6.16992500144231	6.56985560833095	6.04439411935845	6.21916852046216	6.4262647547021	6.39231742277876	6.48381577726426	6.14974711950468	6.12928301694497	6.56985560833095	6.28540221886225	6.4262647547021	6.35755200461808	6.35755200461808	6.37503943134692	6.37503943134692	6.44294349584873	6.3037807481771
MAD_Dr_004_100404	399	OTTDART00000025507	0	-	-	0	1	100458	NA	NA	NA	ENSDARG00000029510	386636	NA	NA	NA	NA	translocase of inner mitochondrial membrane 17 homolog A (yeast)	ZDB-GENE-031030-6	timm17a	6.15987133677839	6.13955135239879	6.21916852046216	6.02236781302845	6.11894107272351	6.16992500144231	6.16992500144231	6.49185309632967	6.06608919045777	6.08746284125034	6.20945336562895	6.23840473932508	6.35755200461808	6.11894107272351	6.10852445677817	6.2667865406949	6.12928301694497	6.4093909361377	6.2667865406949	6.18982455888002	6.12928301694497	6.19967234483636	6.10852445677817	6.12928301694497
MAD_Dr_004_100405	400	OTTDART00000026609	0	-	-	0	1	100459	NA	NA	NA	ENSDARG00000040295	30314	NA	NA	NA	NA	NA	ZDB-GENE-980526-368	apoeb	6.08746284125034	6.16992500144231	6.18982455888002	6.08746284125034	6.14974711950468	6.14974711950468	6.10852445677817	6.31288295528436	6.12928301694497	6.05528243550119	6.3037807481771	6.25738784269265	6.2667865406949	6.09803208296053	6.14974711950468	6.3037807481771	6.22881869049588	6.18982455888002	6.21916852046216	6.31288295528436	6.16992500144231	6.21916852046216	6.08746284125034	6.32192809488736
MAD_Dr_004_100406	401	OTTDART00000027079	0	-	-	0	1	100460	NA	NA	NA	ENSDARG00000019572	8388607	NA	NA	NA	NA	NA	ZDB-GENE-020419-18	taf7	6.18982455888002	6.16992500144231	6.06608919045777	6.10852445677817	6.12928301694497	6.23840473932508	5.97727992349992	6.23840473932508	6.06608919045777	6.21916852046216	6.06608919045777	6.18982455888002	6.25738784269265	6.04439411935845	6.11894107272351	6.33985000288462	6.16992500144231	6.24792751344359	6.20945336562895	6.20945336562895	6.12928301694497	6.12928301694497	6.02236781302845	6.10852445677817
MAD_Dr_004_100407	402	OTTDART00000027260	0	-	-	0	1	100461	NA	NA	NA	ENSDARG00000040039	449768	NA	NA	NA	NA	pituitary tumor-transforming 1 interacting protein	ZDB-GENE-041010-10	pttg1ipb	6.12928301694497	6.20945336562895	6.20945336562895	6.25738784269265	6.20945336562895	6.27612440527424	6.28540221886225	6.39231742277876	6.08746284125034	6.16992500144231	6.33985000288462	6.24792751344359	6.21916852046216	6.19967234483636	6.32192809488736	6.44294349584873	6.22881869049588	6.29462074889163	6.35755200461808	6.28540221886225	6.22881869049588	6.16992500144231	6.12928301694497	6.33091687811462
MAD_Dr_004_100408	403	OTTDART00000027343	0	-	-	0	1	100462	NA	NA	NA	ENSDARG00000019526	393560	NA	NA	NA	NA	NA	ZDB-GENE-040426-1520	agfg1b	6.10852445677817	6.03342300153745	6.18982455888002	6.04439411935845	6.15987133677839	6.14974711950468	6.12928301694497	6.37503943134692	6.06608919045777	6.12928301694497	6.22881869049588	6.22881869049588	6.29462074889163	6.02236781302845	6.06608919045777	6.32192809488736	6.10852445677817	6.3037807481771	6.21916852046216	6.20945336562895	6.10852445677817	6.10852445677817	6.18982455888002	6.14974711950468
MAD_Dr_004_100409	404	OTTDART00000027907	0	-	-	0	1	100463	NA	NA	NA	ENSDARG00000045064	541550	NA	NA	NA	NA	zgc:112954	ZDB-GENE-050327-91	ablim1b	6.12928301694497	6.12928301694497	6.13955135239879	6.18982455888002	6.10852445677817	6.2667865406949	6.09803208296053	6.35755200461808	6.08746284125034	6.07681559705083	6.18982455888002	6.24792751344359	6.22881869049588	6.06608919045777	6.18982455888002	6.35755200461808	6.05528243550119	6.33091687811462	6.11894107272351	6.16992500144231	6.12928301694497	6.20945336562895	6.17990909001493	6.12928301694497
MAD_Dr_004_100410	405	OTTDART00000032451	0	-	-	0	1	100464	NA	NA	NA	ENSDARG00000070623	550394	NA	NA	NA	NA	NA	ZDB-GENE-070117-2423	med10	6.55458885167764	6.12928301694497	6.3037807481771	6.3037807481771	6.3037807481771	6.4757334309664	6.29462074889163	6.876516946565	6.16992500144231	6.39231742277876	6.85798099512757	6.71424551766612	6.8073549220576	6.31288295528436	6.35755200461808	6.72109918870719	6.68650052718322	6.5077946401987	6.65821148275179	6.64385618977472	6.39231742277876	6.33985000288462	6.49984588708321	6.4093909361377
MAD_Dr_004_100411	406	OTTDART00000032847	0	-	-	0	1	100465	NA	NA	NA	ENSDARG00000093723	8388607	NA	NA	NA	NA	NA	NA	NA	6.4262647547021	6.31288295528436	6.45121111183233	6.36632221424582	6.49185309632967	6.32192809488736	6.39231742277876	6.70043971814109	6.21916852046216	6.22881869049588	6.58496250072116	6.49185309632967	6.75488750216347	6.33985000288462	6.19967234483636	6.64385618977472	6.4757334309664	6.53915881110803	6.53915881110803	6.7279204545632	6.49185309632967	6.53915881110803	6.5077946401987	6.4178525148859
MAD_Dr_004_100412	407	OTTDART00000033789	1	0	Dr.152430	0	1	100466	NA	NA	NA	ENSDARG00000091109	8388607	NA	NA	NA	NA	NA	NA	NA	6.20945336562895	6.24792751344359	6.3037807481771	6.18982455888002	6.20945336562895	6.28540221886225	6.12928301694497	6.39231742277876	6.20945336562895	6.10852445677817	6.28540221886225	6.3037807481771	6.35755200461808	6.24792751344359	6.16992500144231	6.24792751344359	6.31288295528436	6.36632221424582	6.35755200461808	6.3037807481771	6.2667865406949	6.23840473932508	6.32192809488736	6.2667865406949
MAD_Dr_004_100413	408	OTTDART00000035591	4	1	OTTDART00000025182 ; ENSDART00000025024 ; Dr.32995 ; NM_001002648.1	0	1	100467	NA	NA	NA	ENSDARG00000014587	436921	NA	NA	NA	NA	NA	ZDB-GENE-040718-395	slc38a5b	7.02236781302845	6.3037807481771	6.19967234483636	6.24792751344359	6.22881869049588	6.32192809488736	6.3037807481771	6.82654848729092	6.14974711950468	6.13955135239879	6.62205181945638	6.97727992349992	6.58496250072116	6.2667865406949	6.33985000288462	6.51569983828404	6.37503943134692	6.53915881110803	6.33985000288462	6.32192809488736	6.34872815423108	6.45121111183233	6.38370429247405	6.35755200461808
MAD_Dr_004_100414	409	OTTDART00000036731	0	-	-	0	1	100469	NA	NA	NA	ENSDARG00000002768	58028	NA	NA	NA	NA	parvalbumin 2	ZDB-GENE-000322-4	pvalb2	6.22881869049588	6.2667865406949	6.18982455888002	6.24792751344359	6.18982455888002	6.33985000288462	6.15987133677839	6.3037807481771	6.04439411935845	6.11894107272351	6.15987133677839	6.4093909361377	6.28540221886225	6.08746284125034	6.22881869049588	6.28540221886225	6.12928301694497	6.28540221886225	6.14974711950468	6.24792751344359	6.12928301694497	6.14974711950468	6.06608919045777	6.06608919045777
MAD_Dr_004_100416	411	OTTDART00000037944	0	-	-	0	1	100470	NA	NA	NA	ENSDARG00000053279	798375	NA	NA	NA	NA	apelin	ZDB-GENE-070521-8	apln	6.12928301694497	6.2667865406949	6.08746284125034	6.17990909001493	6.2667865406949	6.22881869049588	6.16992500144231	6.37503943134692	6.03342300153745	6.14974711950468	6.33091687811462	6.39231742277876	6.3037807481771	6.14974711950468	6.16992500144231	6.32192809488736	6.3037807481771	6.3037807481771	6.24792751344359	6.22881869049588	6.14974711950468	6.2667865406949	6.39231742277876	6.20945336562895
MAD_Dr_004_100418	413	OTTDART00000044646	0	-	-	0	1	100472	NA	NA	NA	ENSDARG00000039850	8388607	NA	NA	NA	NA	NA	ZDB-GENE-050417-257	dusp22b	6.20945336562895	6.07681559705083	6.06608919045777	6.08746284125034	6.2667865406949	6.25738784269265	6.16992500144231	6.37503943134692	6.06608919045777	6.04439411935845	6.23840473932508	6.24792751344359	6.08746284125034	6.07681559705083	6.13955135239879	6.2667865406949	6.08746284125034	6.23840473932508	6.33985000288462	6.2667865406949	6.18982455888002	6.35755200461808	6.11894107272351	6.33091687811462
MAD_Dr_004_100419	414	OTTDART00000044676	0	-	-	0	1	100473	NA	NA	NA	ENSDARG00000037933	-	NA	NA	NA	NA	NA	ZDB-GENE-100901-2	kcnc3b	6.14974711950468	6.16992500144231	6	6.28540221886225	6.18982455888002	6.20945336562895	6.06608919045777	6.32192809488736	5.98868468677217	6.16992500144231	6.24792751344359	6.23840473932508	6.32192809488736	6.18982455888002	6.33985000288462	6.19967234483636	6.23840473932508	6.22881869049588	6.28540221886225	6.18982455888002	6.24792751344359	6.20945336562895	6.12928301694497	6.18982455888002
MAD_Dr_004_100423	418	ENSDART00000063247	8	0	ENSDART00000032808 ; ENSDART00000100072 ; XM_693956.3 ; ENSDART00000097504 ; ENSDART00000031198 ; XM_001331923.2 ; XM_001345125.2 ; ENSDART00000078928	0	1	100478	NA	NA	NA	NA	-	NA	NA	NA	NA	NA	NA	NA	6.08746284125034	6.27612440527424	6.06608919045777	6.28540221886225	6.24792751344359	6.35755200461808	6.24792751344359	6.39231742277876	6.06608919045777	6.06608919045777	6.21916852046216	6.24792751344359	6.35755200461808	6.16992500144231	6.3037807481771	6.28540221886225	6.16992500144231	6.32192809488736	6.27612440527424	6.24792751344359	6.24792751344359	6.18982455888002	6.14974711950468	6.20945336562895
MAD_Dr_004_100426	420	ENSDART00000082619	0	-	-	0	1	100480	NA	NA	NA	NA	-	NA	NA	NA	NA	NA	NA	NA	6.39231742277876	6.2667865406949	6.33985000288462	6.22881869049588	6.17990909001493	6.28540221886225	6.20945336562895	6.4262647547021	6.12928301694497	6.2667865406949	6.2667865406949	6.33985000288462	6.44294349584873	6.14974711950468	6.14974711950468	6.52356195605701	6.27612440527424	6.4262647547021	6.39231742277876	6.62935662007961	6.5077946401987	6.22881869049588	6.36632221424582	6.28540221886225
MAD_Dr_004_100427	421	OTTDART00000033085	0	-	-	0	1	100481	NA	NA	NA	ENSDARG00000060345	767642	NA	NA	NA	NA	zgc:153593	ZDB-GENE-060929-148	apoda.1	6.28540221886225	6.08746284125034	6.16992500144231	6.14974711950468	6.10852445677817	6.18982455888002	6.18982455888002	6.34872815423108	6.13955135239879	6.17990909001493	6.4093909361377	6.3037807481771	6.45121111183233	6.2667865406949	6.14974711950468	6.29462074889163	6.24792751344359	6.33985000288462	6.33985000288462	6.37503943134692	6.28540221886225	6.15987133677839	6.14974711950468	6.18982455888002
MAD_Dr_004_100428	422	ENSDART00000102854	1	0	ENSDART00000110919	0	1	100483	NA	NA	NA	NA	-	NA	NA	NA	NA	NA	NA	NA	6.18982455888002	6.2667865406949	6.10852445677817	6.25738784269265	6.20945336562895	6.13955135239879	6.20945336562895	6.33091687811462	6.10852445677817	6.10852445677817	6.27612440527424	6.34872815423108	6.36632221424582	6.18982455888002	6.15987133677839	6.19967234483636	6.18982455888002	6.31288295528436	6.28540221886225	6.35755200461808	6.2667865406949	6.08746284125034	6.19967234483636	6.24792751344359
MAD_Dr_004_100429	423	ENSDART00000103852	1	1	XM_001922845.1	0	1	100484	NA	NA	NA	ENSDARG00000070602	-	NA	NA	NA	NA	NA	NA	NA	6.10852445677817	6.24792751344359	6.14974711950468	6.22881869049588	6.17990909001493	6.20945336562895	6.14974711950468	6.53138146051631	6.02236781302845	6.02236781302845	6.20945336562895	6.35755200461808	6.32192809488736	6.28540221886225	6.22881869049588	6.4594316186373	6.21916852046216	6.22881869049588	6.4262647547021	6.22881869049588	6.3037807481771	6.14974711950468	6.3037807481771	6.14974711950468
MAD_Dr_004_100430	424	ENSDART00000115107 ; ENSDART00000115369	1	0	XM_681660.3	0	1	100490	NA	NA	NA	NA	-	NA	NA	NA	NA	NA	NA	NA	6.24792751344359	6.32192809488736	6.20945336562895	6.2667865406949	6.14974711950468	6.33985000288462	6.12928301694497	6.3037807481771	6.12928301694497	6.18982455888002	6.25738784269265	6.44294349584873	6.27612440527424	6.14974711950468	6.24792751344359	6.39231742277876	6.12928301694497	6.27612440527424	6.17990909001493	6.28540221886225	6.22881869049588	6.37503943134692	6.18982455888002	6.12928301694497
MAD_Dr_004_100432	425	XM_001346084.1	0	-	-	0	1	100492	XM_001346084.1	XM_001346084	NA	NA	-	NA	NA	NA	NA	NA	NA	NA	6.12928301694497	6.24792751344359	6.23840473932508	6.18982455888002	6.29462074889163	6.3037807481771	6.28540221886225	6.4262647547021	6.10852445677817	6.20945336562895	6.32192809488736	6.28540221886225	6.27612440527424	6.2667865406949	6.28540221886225	6.39231742277876	6.31288295528436	6.24792751344359	6.33091687811462	6.3037807481771	6.14974711950468	6.16992500144231	6.22881869049588	6.28540221886225
MAD_Dr_004_100433	426	XM_001336787.2	0	-	-	0	1	100493	XM_001336787.2	XM_001336787	NA	NA	-	NA	NA	NA	NA	NA	NA	NA	6.22881869049588	6.20945336562895	6.17990909001493	6.22881869049588	6.20945336562895	6.28540221886225	6.22881869049588	6.35755200461808	6.21916852046216	6.14974711950468	6.22881869049588	6.28540221886225	6.24792751344359	6.11894107272351	6.12928301694497	6.23840473932508	6.22881869049588	6.16992500144231	6.3037807481771	6.18982455888002	6.18982455888002	6.14974711950468	6.08746284125034	6.20945336562895
MAD_Dr_004_100434	427	XM_686336.3 ; Dr.119372	0	1		0	1	100495	XM_686336.3	XM_686336	NA	NA	-	NA	Dr.119372	NA	NA	NA	NA	NA	6.37503943134692	6.53915881110803	6.4594316186373	6.4757334309664	6.61470984411521	6.53915881110803	6.43462822763672	6.88264304936184	6.32192809488736	6.467605550083	6.56985560833095	6.60733031374961	6.83289001416474	6.24792751344359	6.4262647547021	6.8073549220576	6.4262647547021	6.62935662007961	6.39231742277876	6.7279204545632	6.58496250072116	6.4178525148859	6.36632221424582	6.56985560833095
MAD_Dr_004_100439	432	Dr.75532	0	-	-	0	1	100500	NA	NA	NA	NA	-	NA	Dr.75532	NA	NA	NA	NA	NA	6.33985000288462	6.22881869049588	6.12928301694497	6.21916852046216	6.3037807481771	6.33985000288462	6.37503943134692	6.71424551766612	6.11894107272351	6.18982455888002	6.51569983828404	6.44294349584873	6.53915881110803	6.22881869049588	6.39231742277876	6.51569983828404	6.35755200461808	6.4757334309664	6.55458885167764	6.49185309632967	6.32192809488736	6.24792751344359	6.37503943134692	6.35755200461808
MAD_Dr_004_100442	435	Dr.77796	0	-	-	0	1	100503	NA	NA	NA	NA	-	NA	Dr.77796	wu:fb99h12	wu:fb99h12	wu:fb99h12	ZDB-GENE-030131-2223	wu:fb99h12	7.06608919045777	6.4093909361377	6.4262647547021	6.4757334309664	6.52356195605701	6.82017896241519	6.4594316186373	7.2045711442492	6.4262647547021	6.40087943628218	6.8073549220576	7.05528243550119	7.07146236255662	6.68650052718322	6.56985560833095	7.15987133677839	6.94251450533924	6.84549005094437	7.10852445677817	6.89481776330794	6.93073733756289	6.5077946401987	6.94251450533924	6.70043971814109
MAD_Dr_004_100443	436	Dr.79237	3	0	XR_044928.1 ; ENSDART00000111063 ; OTTDART00000005079	0	1	100504	NA	NA	NA	NA	-	NA	Dr.79237	NA	NA	NA	ZDB-GENE-040724-194	kctd1	6.56985560833095	6.39231742277876	6.38370429247405	6.21916852046216	6.21916852046216	7.01122725542325	6.65821148275179	7.4262647547021	6.4594316186373	6.65821148275179	6.51569983828404	6.65821148275179	6.75488750216347	6.35755200461808	6.33985000288462	6.4757334309664	6.35755200461808	6.40087943628218	6.5077946401987	6.55458885167764	6.44294349584873	6.3037807481771	6.32192809488736	6.4594316186373
MAD_Dr_004_100444	437	Dr.79724	0	-	-	0	1	100505	NA	NA	NA	ENSDARG00000068760	795590	NA	Dr.79724	wu:fd12b10	wu:fd12b10	hypothetical protein LOC795590	ZDB-GENE-050208-317	tnks1bp1	6.29462074889163	6.24792751344359	6.10852445677817	6.20945336562895	6.22881869049588	6.25738784269265	6.05528243550119	6.32192809488736	6.22881869049588	6.05528243550119	6.02236781302845	6.24792751344359	6.20945336562895	6.14974711950468	6.29462074889163	6.35755200461808	6.33091687811462	6.2667865406949	6.20945336562895	6.20945336562895	6.16992500144231	6.02236781302845	6.11894107272351	6.12928301694497
MAD_Dr_004_100445	438	Dr.83576	0	-	-	0	1	100506	NA	NA	NA	ENSDARG00000013800	415171	NA	Dr.83576	snrpd3	small nuclear ribonucleoprotein D3 polypeptide	small nuclear ribonucleoprotein D3 polypeptide	ZDB-GENE-040625-55	snrpd3	6.16992500144231	6.15987133677839	6.08746284125034	6.21916852046216	6.16992500144231	6.10852445677817	6.08746284125034	6.18982455888002	6.04439411935845	6.04439411935845	6.14974711950468	6.22881869049588	6.24792751344359	6.24792751344359	6.15987133677839	6.20945336562895	6.14974711950468	6.21916852046216	6.23840473932508	6.22881869049588	6.24792751344359	6.11894107272351	6.16992500144231	6.23840473932508
MAD_Dr_004_100446	439	Dr.86514	0	-	-	0	1	100507	NA	NA	NA	NA	-	NA	Dr.86514	NA	NA	NA	NA	NA	6.22881869049588	6.20945336562895	6.25738784269265	6.14974711950468	6.17990909001493	6.10852445677817	6.04439411935845	6.4594316186373	6.04439411935845	6.02236781302845	6.17990909001493	6.21916852046216	6.29462074889163	6.07681559705083	6.20945336562895	6.33091687811462	6.06608919045777	6.18982455888002	6.21916852046216	6.15987133677839	6.16992500144231	6.08746284125034	6.18982455888002	6.14974711950468
MAD_Dr_004_100447	440	Dr.88452	0	-	-	0	1	100508	NA	NA	NA	NA	-	NA	Dr.88452	wu:fb58c03	wu:fb58c03	wu:fb58c03	ZDB-GENE-030131-1051	wu:fb58c03	6.3037807481771	6.18982455888002	6.16992500144231	6.18982455888002	6.17990909001493	6.24792751344359	6.14974711950468	6.39231742277876	6.06608919045777	6.06608919045777	6.29462074889163	6.16992500144231	6.35755200461808	6.10852445677817	6.12928301694497	6.4594316186373	6.16992500144231	6.28540221886225	6.28540221886225	6.18982455888002	6.2667865406949	6.33091687811462	6.18982455888002	6.16992500144231
MAD_Dr_004_100448	441	Dr.90505	0	-	-	0	1	100509	NA	NA	NA	NA	-	NA	Dr.90505	NA	NA	NA	NA	NA	6.2667865406949	6.21916852046216	6.09803208296053	6.16992500144231	6.24792751344359	6.18982455888002	5.95419631038687	6.43462822763672	6.08746284125034	6.09803208296053	6.20945336562895	6.16992500144231	6.25738784269265	6.13955135239879	6.07681559705083	6.35755200461808	6.21916852046216	6.37503943134692	6.22881869049588	6.24792751344359	6.28540221886225	6.28540221886225	6.02236781302845	6.14974711950468
MAD_Dr_004_100449	442	OTTDART00000018857	0	-	-	0	1	10051	NA	NA	NA	ENSDARG00000060830	565918	NA	NA	NA	NA	NA	ZDB-GENE-030131-6729	si:ch211-199g17.1	6.37503943134692	6.38370429247405	6.12928301694497	6.28540221886225	6.12928301694497	6.52356195605701	6.33985000288462	6.83289001416474	6.22881869049588	6.2667865406949	6.55458885167764	6.53138146051631	6.68650052718322	6.27612440527424	6.33985000288462	6.63662462054365	6.4594316186373	6.4757334309664	6.32192809488736	6.61470984411521	6.52356195605701	6.34872815423108	6.4262647547021	6.49185309632967
MAD_Dr_004_100450	443	Dr.90559	0	-	-	0	1	100510	NA	NA	NA	NA	-	NA	Dr.90559	NA	NA	NA	NA	NA	6.16992500144231	6.12928301694497	6.18982455888002	6.28540221886225	6.22881869049588	6.18982455888002	6.25738784269265	6.29462074889163	6.04439411935845	6	6.24792751344359	6.2667865406949	6.31288295528436	6.06608919045777	6.32192809488736	6.19967234483636	6.2667865406949	6.20945336562895	6.16992500144231	6.23840473932508	6.24792751344359	6.20945336562895	6.22881869049588	6.17990909001493
MAD_Dr_004_100451	444	Dr.90769	0	-	-	0	1	100511	NA	NA	NA	NA	-	NA	Dr.90769	NA	NA	NA	NA	NA	6.06608919045777	6.16992500144231	6.04439411935845	6.16992500144231	6.17990909001493	6.22881869049588	6.06608919045777	6.39231742277876	6.08746284125034	6.04439411935845	6.22881869049588	6.21916852046216	6.33985000288462	6.14974711950468	6.06608919045777	6.2667865406949	6.20945336562895	6.12928301694497	6.18982455888002	6.28540221886225	6.12928301694497	6.12928301694497	5.90689059560852	6.4262647547021
MAD_Dr_004_100452	445	Dr.96007	0	-	-	0	1	100512	NA	NA	NA	NA	-	NA	Dr.96007	NA	NA	NA	NA	NA	5.97727992349992	6.14974711950468	6.10852445677817	6.20945336562895	6.20945336562895	6.24792751344359	6.10852445677817	6.35755200461808	6.06608919045777	6.12928301694497	6.18982455888002	6.4178525148859	6.32192809488736	6.14974711950468	6.2667865406949	6.32192809488736	6.19967234483636	6.2667865406949	6.22881869049588	6.32192809488736	6.14974711950468	6.12928301694497	6.10852445677817	6.16992500144231
MAD_Dr_004_100453	446	Dr.99825	0	-	-	0	1	100513	NA	NA	NA	NA	-	NA	Dr.99825	NA	NA	NA	NA	NA	6.18982455888002	6.2667865406949	6.21916852046216	6.19967234483636	6.34872815423108	6.21916852046216	6.10852445677817	6.37503943134692	6.16992500144231	6.05528243550119	6.24792751344359	6.24792751344359	6.33985000288462	6.20945336562895	6.2667865406949	6.18982455888002	6.15987133677839	6.33985000288462	6.33985000288462	6.28540221886225	6.28540221886225	6.35755200461808	6.10852445677817	6.12928301694497
MAD_Dr_004_100454	447	Dr.100568	1	0	Dr.136688	0	1	100514	NA	NA	NA	NA	-	NA	Dr.100568	NA	NA	NA	NA	NA	6.24792751344359	6.3037807481771	6.25738784269265	6.29462074889163	6.35755200461808	6.37503943134692	6.20945336562895	6.39231742277876	6.16992500144231	6.12928301694497	6.39231742277876	6.33985000288462	6.4262647547021	6.08746284125034	6.3037807481771	6.44294349584873	6.22881869049588	6.32192809488736	6.28540221886225	6.4262647547021	6.23840473932508	6.35755200461808	6.20945336562895	6.32192809488736
MAD_Dr_004_100455	448	Dr.103983	0	-	-	0	1	100515	NA	NA	NA	NA	-	NA	Dr.103983	NA	NA	NA	NA	NA	6.33985000288462	6.27612440527424	6.16992500144231	6.32192809488736	6.22881869049588	6.32192809488736	6.14974711950468	6.4262647547021	6.06608919045777	6.07681559705083	6.32192809488736	6.24792751344359	6.27612440527424	6.14974711950468	6.15987133677839	6.32192809488736	6.10852445677817	6.24792751344359	6.33091687811462	6.22881869049588	6.12928301694497	6.24792751344359	6.02236781302845	6.16992500144231
MAD_Dr_004_100456	449	Dr.114516	0	-	-	0	1	100516	NA	NA	NA	NA	-	NA	Dr.114516	NA	NA	NA	NA	NA	6.2667865406949	6.24792751344359	6.22881869049588	6.3037807481771	6.13955135239879	6.2667865406949	6.12928301694497	6.17990909001493	6.2667865406949	6.13955135239879	6.02236781302845	6.19967234483636	6.24792751344359	6.06608919045777	6.22881869049588	6.32192809488736	6.3037807481771	6.29462074889163	6.24792751344359	6.21916852046216	6.20945336562895	6.2667865406949	6.08746284125034	6.22881869049588
MAD_Dr_004_100457	450	Dr.114784	0	-	-	0	1	100517	NA	NA	NA	NA	-	NA	Dr.114784	NA	NA	NA	NA	NA	6.16992500144231	6.22881869049588	6.16992500144231	6.12928301694497	6.33985000288462	6.22881869049588	6.14974711950468	6.33985000288462	6.12928301694497	6.07681559705083	6.2667865406949	6.16992500144231	6.32192809488736	6.04439411935845	6.19967234483636	6.32192809488736	6.32192809488736	6.22881869049588	6.20945336562895	6.32192809488736	6.16992500144231	6.16992500144231	6.22881869049588	6.21916852046216
MAD_Dr_004_100458	451	Dr.115232	0	-	-	0	1	100518	NA	NA	NA	NA	-	NA	Dr.115232	NA	NA	NA	NA	NA	6.65821148275179	6.21916852046216	6.12928301694497	6.29462074889163	6.28540221886225	6.4757334309664	6.22881869049588	6.94251450533924	6.14974711950468	6.16992500144231	6.83289001416474	6.8703647195834	7.13955135239879	6.37503943134692	6.28540221886225	6.77478705960117	6.61470984411521	6.49185309632967	6.59991284218713	6.75488750216347	6.4093909361377	6.33985000288462	6.37503943134692	6.39231742277876
MAD_Dr_004_100461	453	Dr.124660	6	0	NM_001003622.1 ; ENSDART00000106561 ; ENSDART00000106562 ; ENSDART00000058715 ; XM_001918689.1 ; Dr.152426	0	1	100520	NA	NA	NA	NA	-	NA	Dr.124660	NA	NA	NA	NA	NA	6.68650052718322	6.45121111183233	6.3037807481771	6.37503943134692	6.4594316186373	6.2667865406949	6.35755200461808	6.71424551766612	6.18982455888002	6.22881869049588	6.4757334309664	6.49185309632967	6.4093909361377	6.12928301694497	6.33091687811462	6.72109918870719	6.4178525148859	6.61470984411521	6.4757334309664	6.7279204545632	6.59991284218713	6.15987133677839	6.4262647547021	6.35755200461808
MAD_Dr_004_100462	454	Dr.125134	0	-	-	0	1	100521	NA	NA	NA	NA	-	NA	Dr.125134	NA	NA	NA	NA	NA	6.14974711950468	6.06608919045777	6.16992500144231	6.33091687811462	6.10852445677817	6.14974711950468	6.02236781302845	6.33985000288462	6.02236781302845	6.06608919045777	6.28540221886225	6.22881869049588	6.40087943628218	6.06608919045777	6.17990909001493	6.37503943134692	6.14974711950468	6.27612440527424	6.19967234483636	6.20945336562895	6.22881869049588	6.33985000288462	6.16992500144231	6.32192809488736
MAD_Dr_004_100463	455	Dr.126101	0	-	-	0	1	100522	NA	NA	NA	NA	-	NA	Dr.126101	NA	NA	NA	NA	NA	6.08746284125034	6.20945336562895	6.02236781302845	6.14974711950468	6.20945336562895	6.18982455888002	6.28540221886225	6.31288295528436	6.02236781302845	6.09803208296053	6.3037807481771	6.24792751344359	6.3037807481771	6.16992500144231	6.22881869049588	6.2667865406949	6.17990909001493	6.31288295528436	6.33091687811462	6.4093909361377	6.3037807481771	6.16992500144231	6.24792751344359	6.22881869049588
MAD_Dr_004_100464	456	Dr.126823	0	-	-	0	1	100523	NA	NA	NA	NA	-	NA	Dr.126823	NA	NA	NA	NA	NA	6.06608919045777	6.16992500144231	6	6.15987133677839	6.12928301694497	6.14974711950468	6.02236781302845	6.29462074889163	5.98868468677217	6.14974711950468	6.20945336562895	6.24792751344359	6.28540221886225	5.98868468677217	6.20945336562895	6.24792751344359	6.10852445677817	6.12928301694497	6.18982455888002	6.15987133677839	6.08746284125034	6.02236781302845	6.16992500144231	6.15987133677839
MAD_Dr_004_100465	457	Dr.127343	0	-	-	0	1	100524	NA	NA	NA	NA	-	NA	Dr.127343	NA	NA	NA	NA	NA	6.2667865406949	6.24792751344359	6.08746284125034	6.3037807481771	6.18982455888002	6.14974711950468	6.28540221886225	6.33985000288462	6.08746284125034	6.14974711950468	6.18982455888002	6.2667865406949	6.35755200461808	6.12928301694497	6.2667865406949	6.35755200461808	6.25738784269265	6.27612440527424	6.33091687811462	6.3037807481771	6.20945336562895	6.24792751344359	6.2667865406949	6.10852445677817
MAD_Dr_004_100466	458	Dr.128017	0	-	-	0	1	100525	NA	NA	NA	NA	-	NA	Dr.128017	NA	NA	NA	NA	NA	6.16992500144231	6.33985000288462	6.19967234483636	6.31288295528436	6.22881869049588	6.37503943134692	6.16992500144231	6.71424551766612	6.25738784269265	6.22881869049588	6.37503943134692	6.36632221424582	6.4093909361377	6.18982455888002	6.25738784269265	6.24792751344359	6.10852445677817	6.24792751344359	6.16992500144231	6.27612440527424	6.31288295528436	6.20945336562895	6.09803208296053	6.29462074889163
MAD_Dr_004_100467	459	Dr.128247	0	-	-	0	1	100526	NA	NA	NA	NA	-	NA	Dr.128247	NA	NA	NA	NA	NA	6.33985000288462	6.28540221886225	6.12928301694497	6.4093909361377	6.31288295528436	6.39231742277876	6.28540221886225	6.70043971814109	6.12928301694497	6.12928301694497	6.32192809488736	6.32192809488736	6.39231742277876	6	6.33091687811462	6.22881869049588	6.2667865406949	6.37503943134692	6.37503943134692	6.44294349584873	6.3037807481771	6.18982455888002	6.14974711950468	6.4594316186373
MAD_Dr_004_100468	460	Dr.129031	0	-	-	0	1	100527	NA	NA	NA	NA	-	NA	Dr.129031	NA	NA	NA	NA	NA	6.71424551766612	6.39231742277876	6.22881869049588	6.35755200461808	6.39231742277876	6.4093909361377	6.3037807481771	6.85798099512757	6.14974711950468	6.32192809488736	6.53138146051631	6.56985560833095	6.65821148275179	6.22881869049588	6.22881869049588	6.93073733756289	6.6724253419715	6.64385618977472	6.88874324889826	6.876516946565	6.52356195605701	6.18982455888002	6.49185309632967	6.4093909361377
MAD_Dr_004_100470	462	Dr.130655	0	-	-	0	1	100529	NA	NA	NA	NA	-	NA	Dr.130655	NA	NA	NA	NA	NA	6.14974711950468	6.19967234483636	6.16992500144231	6.22881869049588	6.16992500144231	6.22881869049588	6.08746284125034	6.29462074889163	6.18982455888002	6.18982455888002	6.34872815423108	6.33985000288462	6.34872815423108	6.06608919045777	6.31288295528436	6.3037807481771	6.32192809488736	6.39231742277876	6.35755200461808	6.28540221886225	6.22881869049588	6.28540221886225	6.20945336562895	6.19967234483636
MAD_Dr_004_100472	463	Dr.131093	0	-	-	0	1	100530	NA	NA	NA	NA	-	NA	Dr.131093	NA	NA	NA	NA	NA	6.18982455888002	6.22881869049588	6.32192809488736	6.12928301694497	6.2667865406949	6.33091687811462	6.18982455888002	6.4594316186373	6.10852445677817	6.16992500144231	6.35755200461808	6.32192809488736	6.2667865406949	6.24792751344359	6.22881869049588	6.22881869049588	6.13955135239879	6.33091687811462	6.22881869049588	6.20945336562895	6.38370429247405	6.37503943134692	6.04439411935845	6.2667865406949
MAD_Dr_004_100473	464	Dr.132416	0	-	-	0	1	100531	NA	NA	NA	NA	-	NA	Dr.132416	NA	NA	NA	NA	NA	6.09803208296053	6.23840473932508	5.97727992349992	6.22881869049588	6.09803208296053	6.22881869049588	6.14974711950468	6.35755200461808	6.05528243550119	6.09803208296053	6.08746284125034	6.34872815423108	6.19967234483636	6.10852445677817	6.20945336562895	6.28540221886225	6.22881869049588	6.22881869049588	6.15987133677839	6.20945336562895	6.20945336562895	6.16992500144231	6.12928301694497	6.07681559705083
MAD_Dr_004_100474	465	Dr.133859	0	-	-	0	1	100532	NA	NA	NA	NA	-	NA	Dr.133859	im:6911596	im:6911596	im:6911596	NA	NA	6.28540221886225	6.21916852046216	6.14974711950468	6.24792751344359	6.3037807481771	6.33985000288462	6.27612440527424	6.45121111183233	6.15987133677839	6.04439411935845	6.32192809488736	6.35755200461808	6.4594316186373	6.12928301694497	6.24792751344359	6.39231742277876	6.20945336562895	6.40087943628218	6.19967234483636	6.3037807481771	6.19967234483636	6.22881869049588	6.23840473932508	6.19967234483636
MAD_Dr_004_100476	467	Dr.135277	0	-	-	0	1	100534	NA	NA	NA	NA	-	NA	Dr.135277	NA	NA	NA	NA	NA	6.4093909361377	6.20945336562895	6.20945336562895	6.20945336562895	6.32192809488736	6.35755200461808	6.24792751344359	6.74146698640115	6.04439411935845	6.3037807481771	6.35755200461808	6.59991284218713	6.55458885167764	6.14974711950468	6.18982455888002	6.64385618977472	6.49185309632967	6.4093909361377	6.39231742277876	6.68650052718322	6.36632221424582	6.3037807481771	6.3037807481771	6.29462074889163
MAD_Dr_004_100477	468	Dr.135589	2	0	NM_001080008.1 ; ENSDART00000075260	0	1	100535	NA	NA	NA	NA	-	NA	Dr.135589	NA	NA	NA	NA	NA	6.61470984411521	6.39231742277876	6.18982455888002	6.33985000288462	6.33985000288462	6.48381577726426	6.38370429247405	6.79441586635011	6.22881869049588	6.29462074889163	6.56985560833095	6.45121111183233	6.75488750216347	6.32192809488736	6.5077946401987	6.88874324889826	6.6724253419715	6.8073549220576	6.59245703726808	6.82017896241519	6.62935662007961	6.4757334309664	6.6724253419715	6.64385618977472
MAD_Dr_004_100478	469	Dr.136005	0	-	-	0	1	100536	NA	NA	NA	NA	-	NA	Dr.136005	NA	NA	NA	NA	NA	6.14974711950468	6.20945336562895	6.14974711950468	6.08746284125034	6.20945336562895	6.16992500144231	6.14974711950468	6.28540221886225	6.05528243550119	5.97727992349992	6.18982455888002	6.40087943628218	6.24792751344359	6.08746284125034	6.28540221886225	6.22881869049588	6.24792751344359	6.31288295528436	6.3037807481771	6.3037807481771	6.20945336562895	6.12928301694497	6.12928301694497	6.24792751344359
MAD_Dr_004_100479	470	Dr.137211	0	-	-	0	1	100537	NA	NA	NA	NA	-	NA	Dr.137211	NA	NA	NA	NA	NA	6.28540221886225	6.2667865406949	6.51569983828404	6.33091687811462	6.35755200461808	6.4757334309664	6.18982455888002	6.64385618977472	6.16992500144231	6.20945336562895	6.48381577726426	6.4093909361377	6.58496250072116	6.16992500144231	6.3037807481771	6.55458885167764	6.38370429247405	6.49984588708321	6.54689445988764	6.65105169117893	6.37503943134692	6.34872815423108	6.33985000288462	6.35755200461808
MAD_Dr_004_100480	471	Dr.137596	0	-	-	0	1	100538	NA	NA	NA	NA	-	NA	Dr.137596	NA	NA	NA	NA	NA	6.22881869049588	6.2667865406949	6.10852445677817	6.24792751344359	6.16992500144231	6.19967234483636	6.16992500144231	6.39231742277876	6.06608919045777	6.06608919045777	6.37503943134692	6.37503943134692	6.51569983828404	6.10852445677817	6.20945336562895	6.49984588708321	6.20945336562895	6.2667865406949	6.2667865406949	6.2667865406949	6.29462074889163	6.06608919045777	6.37503943134692	6.3037807481771
MAD_Dr_004_100481	472	Dr.137839	0	-	-	0	1	100539	NA	NA	NA	NA	-	NA	Dr.137839	NA	NA	NA	NA	NA	6.13955135239879	6.24792751344359	6.12928301694497	6.20945336562895	6.14974711950468	6.20945336562895	6.32192809488736	6.4594316186373	6.14974711950468	6.14974711950468	6.37503943134692	6.32192809488736	6.3037807481771	6.19967234483636	6.16992500144231	6.3037807481771	6.16992500144231	6.24792751344359	6.28540221886225	6.27612440527424	6.20945336562895	6.37503943134692	6.16992500144231	6.40087943628218
MAD_Dr_004_100482	473	OTTDART00000042331	0	-	-	0	1	10054	NA	NA	NA	ENSDARG00000041417	8388607	NA	NA	NA	NA	NA	ZDB-GENE-090312-136	atp6ap1a	6.27612440527424	6.12928301694497	6.20945336562895	6.2667865406949	6.18982455888002	6.37503943134692	6.16992500144231	6.29462074889163	6.06608919045777	6.06608919045777	6.20945336562895	6.20945336562895	6.20945336562895	6.10852445677817	6.19967234483636	6.28540221886225	6.22881869049588	6.2667865406949	6.13955135239879	6.16992500144231	6.24792751344359	6.28540221886225	6.04439411935845	6.15987133677839
MAD_Dr_004_100483	474	Dr.139073	1	0	Dr.137256	0	1	100540	NA	NA	NA	NA	-	NA	Dr.139073	NA	NA	NA	NA	NA	6.08746284125034	6.28540221886225	6.04439411935845	6.14974711950468	6.16992500144231	6.34872815423108	6.01122725542325	6.3037807481771	6.06608919045777	6.12928301694497	6.39231742277876	6.24792751344359	6.19967234483636	6.04439411935845	6.18982455888002	6.24792751344359	6.12928301694497	6.22881869049588	6.06608919045777	6.16992500144231	6.15987133677839	6.10852445677817	6.16992500144231	6.21916852046216
MAD_Dr_004_100484	475	Dr.140093	0	-	-	0	1	100541	NA	NA	NA	NA	-	NA	Dr.140093	NA	NA	NA	NA	NA	6.24792751344359	6.35755200461808	6.06608919045777	6.28540221886225	6.35755200461808	6.35755200461808	6.33985000288462	6.4757334309664	6.3037807481771	6.08746284125034	6.39231742277876	6.39231742277876	6.39231742277876	6.22881869049588	6.33985000288462	6.39231742277876	6.28540221886225	6.33091687811462	6.4093909361377	6.36632221424582	6.31288295528436	6.25738784269265	6.39231742277876	6.18982455888002
MAD_Dr_004_100485	476	Dr.141884	0	-	-	0	1	100542	NA	NA	NA	NA	-	NA	Dr.141884	NA	NA	NA	NA	NA	6.20945336562895	6.17990909001493	6.06608919045777	6.20945336562895	6.19967234483636	6.2667865406949	6.04439411935845	6.23840473932508	6.16992500144231	6.12928301694497	6.10852445677817	6.25738784269265	6.19967234483636	6	6.24792751344359	6.28540221886225	6.16992500144231	6.37503943134692	6.21916852046216	6.20945336562895	6.22881869049588	6.23840473932508	6.18982455888002	6.14974711950468
MAD_Dr_004_100487	478	Dr.148152	0	-	-	0	1	100544	NA	NA	NA	NA	-	NA	Dr.148152	NA	NA	NA	NA	NA	6.56224242422107	6.43462822763672	6.37503943134692	6.4594316186373	6.39231742277876	6.70043971814109	6.49984588708321	6.78135971352466	6.18982455888002	6.27612440527424	6.58496250072116	6.74819284958946	6.8073549220576	6.36632221424582	6.2667865406949	6.83289001416474	6.62935662007961	6.58496250072116	6.65105169117893	6.8703647195834	6.57742882803575	6.39231742277876	6.71424551766612	6.6724253419715
MAD_Dr_004_100488	479	Dr.151149	0	-	-	0	1	100545	NA	NA	NA	NA	-	NA	Dr.151149	NA	NA	NA	NA	NA	6.33985000288462	6.3037807481771	6.12928301694497	6.20945336562895	6.43462822763672	6.38370429247405	6.22881869049588	6.59991284218713	6.02236781302845	6.20945336562895	6.53915881110803	6.4262647547021	6.44294349584873	6.22881869049588	6.33985000288462	6.4757334309664	6.4262647547021	6.4262647547021	6.4262647547021	6.58496250072116	6.4262647547021	6.4757334309664	6.29462074889163	6.28540221886225
MAD_Dr_004_100490	481	Dr.152410	0	-	-	0	1	100547	NA	NA	NA	NA	-	NA	Dr.152410	NA	NA	NA	NA	NA	6.14974711950468	6.14974711950468	6.08746284125034	6.20945336562895	6.22881869049588	6.12928301694497	6.17990909001493	6.39231742277876	6.04439411935845	6.23840473932508	6.28540221886225	6.33091687811462	6.36632221424582	6.11894107272351	6.2667865406949	6.22881869049588	6.22881869049588	6.22881869049588	6.39231742277876	6.27612440527424	6.16992500144231	6.21916852046216	6.24792751344359	6.20945336562895
MAD_Dr_004_100491	482	Dr.152486	0	-	-	0	1	100548	NA	NA	NA	NA	-	NA	Dr.152486	NA	NA	NA	NA	NA	6.3037807481771	6.21916852046216	6.14974711950468	6.21916852046216	6.28540221886225	6.23840473932508	6.23840473932508	6.27612440527424	6.04439411935845	6.08746284125034	6.14974711950468	6.37503943134692	6.15987133677839	6.14974711950468	6.19967234483636	6.2667865406949	6.24792751344359	6.24792751344359	6.16992500144231	6.10852445677817	6.22881869049588	6.09803208296053	6.14974711950468	6.23840473932508
MAD_Dr_004_100492	483	Dr.152688	0	-	-	0	1	100549	NA	NA	NA	NA	-	NA	Dr.152688	NA	NA	NA	NA	NA	6.10852445677817	6.3037807481771	6.16992500144231	6.20945336562895	6.20945336562895	6.20945336562895	6.14974711950468	6.39231742277876	6.03342300153745	6.12928301694497	6.24792751344359	6.37503943134692	6.37503943134692	6.14974711950468	6.16992500144231	6.4262647547021	6.28540221886225	6.28540221886225	6.3037807481771	6.35755200461808	6.13955135239879	6.34872815423108	6.3037807481771	6.14974711950468
MAD_Dr_004_100494	485	Dr.153497	1	1	Dr.82528	0	1	100550	NA	NA	NA	NA	-	NA	Dr.153497	NA	NA	NA	NA	NA	6.10852445677817	6.21916852046216	6.10852445677817	6.20945336562895	6.27612440527424	6.21916852046216	6.22881869049588	6.4757334309664	6.08746284125034	6.24792751344359	6.33985000288462	6.33985000288462	6.44294349584873	6.10852445677817	6.36632221424582	6.4178525148859	6.3037807481771	6.35755200461808	6.39231742277876	6.28540221886225	6.2667865406949	6.20945336562895	6.32192809488736	6.32192809488736
MAD_Dr_004_100495	486	XM_001341079.2	0	-	-	0	1	100551	XM_001341079.2	XM_001341079	NA	NA	-	NA	NA	NA	NA	NA	NA	NA	6.09803208296053	6.18982455888002	6.10852445677817	6.21916852046216	6.21916852046216	6.15987133677839	6.18982455888002	6.4594316186373	6.09803208296053	6.20945336562895	6.3037807481771	6.4178525148859	6.32192809488736	6.18982455888002	6.27612440527424	6.28540221886225	6.14974711950468	6.32192809488736	6.2667865406949	6.33985000288462	6.21916852046216	6.06608919045777	6.15987133677839	6.25738784269265
MAD_Dr_004_100496	487	OTTDART00000009435	5	0	OTTDART00000012851 ; ENSDART00000064227 ; OTTDART00000030631 ; OTTDART00000012853 ; OTTDART00000020490	0	1	100553	NA	NA	NA	ENSDARG00000091095	555745	NA	NA	NA	NA	NA	ZDB-GENE-041014-92	si:dkey-88n24.8	6.2667865406949	6.32192809488736	6.28540221886225	6.24792751344359	6.34872815423108	6.3037807481771	6.19967234483636	6.4262647547021	6.18982455888002	6.10852445677817	6.28540221886225	6.38370429247405	6.24792751344359	6.16992500144231	6.2667865406949	6.3037807481771	6.15987133677839	6.38370429247405	6.24792751344359	6.24792751344359	6.25738784269265	6.25738784269265	6.16992500144231	6.08746284125034
MAD_Dr_004_100497	488	OTTDART00000009705	0	-	-	0	1	100554	NA	NA	NA	ENSDARG00000088165	613169	NA	NA	NA	NA	NA	ZDB-GENE-041014-79	si:dkey-206f10.5	6.15987133677839	6.20945336562895	6.06608919045777	6.12928301694497	6.27612440527424	6.24792751344359	6.24792751344359	6.38370429247405	6.04439411935845	6.14974711950468	6.24792751344359	6.4178525148859	6.91886323727459	6.05528243550119	6.14974711950468	6.37503943134692	6.18982455888002	6.21916852046216	6.32192809488736	6.21916852046216	6.14974711950468	6.23840473932508	6.37503943134692	6.23840473932508
MAD_Dr_004_100499	490	OTTDART00000024243	0	-	-	0	1	100557	NA	NA	NA	ENSDARG00000043976	266989	NA	NA	NA	NA	NA	ZDB-GENE-021029-1	etf1b	5.97727992349992	6.24792751344359	6.06608919045777	6.22881869049588	6.16992500144231	6.29462074889163	6.17990909001493	6.35755200461808	6.12928301694497	6.10852445677817	6.14974711950468	6.55458885167764	6.32192809488736	6.10852445677817	6.28540221886225	6.33985000288462	6.15987133677839	6.25738784269265	6.18982455888002	6.31288295528436	6.20945336562895	6.24792751344359	6.10852445677817	6.19967234483636
MAD_Dr_004_100501	492	OTTDART00000027007	1	0	OTTDART00000042780	0	1	100559	NA	NA	NA	ENSDARG00000025522	324140	NA	NA	NA	NA	serum/glucocorticoid regulated kinase 1	ZDB-GENE-030131-2860	sgk1	6.33091687811462	6.16992500144231	6.2667865406949	6.24792751344359	6.2667865406949	6.29462074889163	6.2667865406949	6.52356195605701	6.08746284125034	6.20945336562895	6.33985000288462	6.35755200461808	6.5077946401987	6.32192809488736	6.28540221886225	6.44294349584873	6.3037807481771	6.32192809488736	6.44294349584873	6.28540221886225	6.28540221886225	6.3037807481771	6.28540221886225	6.27612440527424
MAD_Dr_004_100503	494	OTTDART00000028927	0	-	-	0	1	100560	NA	NA	NA	ENSDARG00000058504	327237	NA	NA	NA	NA	NA	ZDB-GENE-030131-5448	ap1s2	6.16992500144231	6.24792751344359	6.22881869049588	6.08746284125034	6.28540221886225	6.20945336562895	6.22881869049588	6.37503943134692	6.07681559705083	6.14974711950468	6.32192809488736	6.29462074889163	6.4262647547021	6.20945336562895	6.12928301694497	6.4093909361377	6.18982455888002	6.29462074889163	6.35755200461808	6.34872815423108	6.22881869049588	6.4262647547021	6.10852445677817	6.24792751344359
MAD_Dr_004_100504	495	OTTDART00000035430	0	-	-	0	1	100561	NA	NA	NA	ENSDARG00000063416	555348	NA	NA	NA	NA	NA	ZDB-GENE-030131-9834	ptprk	6.13955135239879	6.22881869049588	6.10852445677817	6.3037807481771	6.2667865406949	6.24792751344359	6.07681559705083	6.35755200461808	6.06608919045777	6.11894107272351	6.24792751344359	6.16992500144231	6.75488750216347	6	6.14974711950468	6.4757334309664	6.19967234483636	6.22881869049588	6.4093909361377	6.20945336562895	6.18982455888002	6.28540221886225	6.18982455888002	6.27612440527424
MAD_Dr_004_100505	496	OTTDART00000036070	0	-	-	0	1	100562	NA	NA	NA	ENSDARG00000058454	406297	NA	NA	NA	NA	dynein, light chain, LC8-type 2	ZDB-GENE-040426-1961	dynll1	6.14974711950468	6.10852445677817	6.06608919045777	6.20945336562895	6.24792751344359	6.14974711950468	6.22881869049588	6.20945336562895	5.93073733756289	6.10852445677817	6.27612440527424	6.31288295528436	6.27612440527424	6.12928301694497	6.24792751344359	6.28540221886225	6.16992500144231	6.18982455888002	6.18982455888002	6.28540221886225	6.10852445677817	6.14974711950468	6.24792751344359	6.25738784269265
MAD_Dr_004_100507	498	OTTDART00000038374	0	-	-	0	1	100564	NA	NA	NA	ENSDARG00000015460	323197	NA	NA	NA	NA	Rac GTPase-activating protein 1	ZDB-GENE-030131-1917	racgap1	6.22881869049588	6.20945336562895	6.16992500144231	6.21916852046216	6.28540221886225	6.22881869049588	6.15987133677839	6.33091687811462	6.16992500144231	6.08746284125034	6.24792751344359	6.33091687811462	6.39231742277876	6.11894107272351	6.14974711950468	6.28540221886225	6.20945336562895	6.3037807481771	6.32192809488736	6.24792751344359	6.2667865406949	6.21916852046216	6.22881869049588	6.14974711950468
MAD_Dr_004_100509	500	OTTDART00000041283	0	-	-	0	1	100566	NA	NA	NA	ENSDARG00000075201	560006	NA	NA	NA	NA	NA	ZDB-GENE-090312-97	inpp4b	6.10852445677817	6.18982455888002	6.06608919045777	6.12928301694497	6.16992500144231	6.16992500144231	6.15987133677839	6.28540221886225	6.03342300153745	6.10852445677817	6.10852445677817	6.28540221886225	6.37503943134692	6.17990909001493	6.12928301694497	6.33091687811462	6.32192809488736	6.3037807481771	6.06608919045777	6.20945336562895	6.16992500144231	6.06608919045777	6.16992500144231	6
MAD_Dr_004_100510	501	OTTDART00000042196	0	-	-	0	1	100567	NA	NA	NA	ENSDARG00000077751	567715	NA	NA	NA	NA	NA	ZDB-GENE-070629-1	nol9	6.20945336562895	6.25738784269265	6.10852445677817	6.32192809488736	6.24792751344359	6.22881869049588	6.10852445677817	6.39231742277876	6.14974711950468	6.10852445677817	6.21916852046216	6.33985000288462	6.22881869049588	6.12928301694497	6.2667865406949	6.33091687811462	6.14974711950468	6.39231742277876	6.22881869049588	6.3037807481771	6.24792751344359	6.16992500144231	6.20945336562895	6.20945336562895
MAD_Dr_004_100513	504	OTTDART00000040641	0	-	-	0	1	100575	NA	NA	NA	ENSDARG00000075151	558285	NA	NA	NA	NA	novel protein with a Interferon-induced 6-16 family domain	ZDB-GENE-090313-208	si:dkey-188i13.10	6.18982455888002	6.12928301694497	6.06608919045777	6.27612440527424	6.12928301694497	6.22881869049588	6.14974711950468	6.5077946401987	6.06608919045777	6.08746284125034	6.21916852046216	6.3037807481771	6.24792751344359	5.90689059560852	6.35755200461808	6.32192809488736	6.18982455888002	6.12928301694497	6.24792751344359	6.2667865406949	6.20945336562895	6.10852445677817	6.14974711950468	6.20945336562895
MAD_Dr_004_100516	507	ENSDART00000016582 ; ENSDART00000081898 ; NM_001007762.1 ; Dr.84574	0	1		0	1	10058	NM_001007762.1	NM_001007762	pcdh2ac	ENSDARG00000058875	493587	protocadherin 2 alpha c	Dr.84574	pcdh2ac	protocadherin 2 alpha c	protocadherin 2 alpha c	ZDB-GENE-041118-12	pcdh2ac	6.12928301694497	6.24792751344359	6.24792751344359	6.2667865406949	6.20945336562895	6.31288295528436	6.12928301694497	6.3037807481771	6.08746284125034	6.11894107272351	6.28540221886225	6.28540221886225	6.32192809488736	6.14974711950468	6.16992500144231	6.2667865406949	6.06608919045777	6.3037807481771	6.33985000288462	6.16992500144231	6.18982455888002	6.16992500144231	6.01122725542325	6.16992500144231
MAD_Dr_004_100517	508	XM_001918927.1	0	-	-	0	1	100580	XM_001918927.1	XM_001918927	NA	NA	-	NA	NA	NA	NA	NA	NA	NA	6.24792751344359	6.28540221886225	6.2667865406949	6.22881869049588	6.24792751344359	6.28540221886225	6.32192809488736	6.4262647547021	6.02236781302845	6.02236781302845	6.32192809488736	6.4757334309664	6.3037807481771	6.21916852046216	6.16992500144231	6.43462822763672	6.33985000288462	6.35755200461808	6.45121111183233	6.28540221886225	6.33985000288462	6.22881869049588	6.32192809488736	6.4594316186373
MAD_Dr_004_100519	510	Dr.28180	0	-	-	0	1	100587	NA	NA	NA	NA	-	NA	Dr.28180	NA	NA	NA	NA	NA	6.59245703726808	6.18982455888002	6.22881869049588	6.29462074889163	6.40087943628218	6.39231742277876	6.27612440527424	6.89481776330794	6.18982455888002	6.2667865406949	6.85174904141606	6.52356195605701	6.85798099512757	6.28540221886225	6.35755200461808	6.78135971352466	6.37503943134692	6.65821148275179	6.64385618977472	6.89481776330794	6.57742882803575	6.3037807481771	6.5077946401987	6.4262647547021
MAD_Dr_004_100520	511	Dr.30680	0	-	-	0	1	100588	NA	NA	NA	NA	-	NA	Dr.30680	NA	NA	NA	NA	NA	6.23840473932508	6.27612440527424	6.12928301694497	6.24792751344359	6.15987133677839	6.28540221886225	6.24792751344359	6.33985000288462	6.02236781302845	6.16992500144231	6.22881869049588	6.2667865406949	6.3037807481771	6.11894107272351	6.22881869049588	6.22881869049588	6.18982455888002	6.23840473932508	6.24792751344359	6.22881869049588	6.2667865406949	6.29462074889163	6.16992500144231	6.17990909001493
MAD_Dr_004_100521	512	Dr.52217	1	0	Dr.139138	0	1	100589	NA	NA	NA	NA	-	NA	Dr.52217	NA	NA	NA	NA	NA	6.18982455888002	6.18982455888002	6.06608919045777	6.17990909001493	6.16992500144231	6.18982455888002	6.10852445677817	6.53915881110803	6.12928301694497	6.17990909001493	6.32192809488736	6.24792751344359	6.27612440527424	6.16992500144231	6.20945336562895	6.28540221886225	6.16992500144231	6.22881869049588	6.18982455888002	6.24792751344359	6.08746284125034	6.27612440527424	6.05528243550119	6.01122725542325
MAD_Dr_004_100523	513	Dr.78234	0	-	-	0	1	100590	NA	NA	NA	ENSDARG00000076596	571915	NA	Dr.78234	si:dkey-9i23.16	si:dkey-9i23.16	hypothetical LOC571915	ZDB-GENE-090313-362	si:dkey-9i23.16	6.20945336562895	6.20945336562895	6.14974711950468	6.14974711950468	6.18982455888002	6.16992500144231	6.14974711950468	6.33985000288462	6.16992500144231	6.04439411935845	6.28540221886225	6.20945336562895	6.18982455888002	6.20945336562895	6.24792751344359	6.3037807481771	6.12928301694497	6.3037807481771	6.09803208296053	6.18982455888002	6.14974711950468	6.18982455888002	6.18982455888002	6.19967234483636
MAD_Dr_004_100525	515	Dr.81206	0	-	-	0	1	100592	NA	NA	NA	NA	-	NA	Dr.81206	wu:fj53d07	wu:fj53d07	wu:fj53d07	ZDB-GENE-030131-8114	wu:fj53d07	6.18982455888002	6.13955135239879	6.22881869049588	6.18982455888002	6.23840473932508	6.24792751344359	6.10852445677817	6.4093909361377	6.10852445677817	6.14974711950468	6.33985000288462	6.18982455888002	6.3037807481771	6.10852445677817	6.21916852046216	6.3037807481771	6.07681559705083	6.35755200461808	6.3037807481771	6.27612440527424	6.14974711950468	6.14974711950468	6.06608919045777	6.18982455888002
MAD_Dr_004_100526	516	Dr.81561	0	-	-	0	1	100593	NA	NA	NA	NA	-	NA	Dr.81561	NA	NA	NA	NA	NA	6.24792751344359	6.14974711950468	6.11894107272351	6.20945336562895	6.18982455888002	6.28540221886225	6.12928301694497	6.2667865406949	5.97727992349992	6.10852445677817	6.14974711950468	6.3037807481771	6.37503943134692	6.02236781302845	6.2667865406949	6.33091687811462	6.14974711950468	6.22881869049588	6.32192809488736	6.45121111183233	6.33985000288462	6.17990909001493	6.4093909361377	6.20945336562895
MAD_Dr_004_100527	517	Dr.82703	0	-	-	0	1	100594	NA	NA	NA	ENSDARG00000075587	794095	NA	Dr.82703	zgc:195243	zgc:195243	zgc:195243	ZDB-GENE-081022-199	sst6	6.33091687811462	6.22881869049588	6.18982455888002	6.18982455888002	6.23840473932508	6.2667865406949	6.02236781302845	6.5077946401987	6.10852445677817	6.10852445677817	6.35755200461808	6.28540221886225	6.44294349584873	6.14974711950468	6.10852445677817	6.39231742277876	6.18982455888002	6.37503943134692	6.23840473932508	6.45121111183233	6.28540221886225	6.15987133677839	6.32192809488736	6.4093909361377
MAD_Dr_004_100528	518	Dr.86613	0	-	-	0	1	100595	NA	NA	NA	NA	-	NA	Dr.86613	NA	NA	NA	NA	NA	6.22881869049588	6.22881869049588	6.20945336562895	6.20945336562895	6.20945336562895	6.18982455888002	6.10852445677817	6.4262647547021	6.12928301694497	6.15987133677839	6.14974711950468	6.15987133677839	6.28540221886225	6.03342300153745	6.18982455888002	6.53915881110803	6.33091687811462	6.25738784269265	6.10852445677817	6.2667865406949	6.28540221886225	6.14974711950468	6.2667865406949	6.08746284125034
MAD_Dr_004_100529	519	OTTDART00000005252	0	-	-	0	1	100598	NA	NA	NA	ENSDARG00000020250	556371	NA	NA	NA	NA	NA	ZDB-GENE-040724-272	rhoj	6.2667865406949	6.22881869049588	6.3037807481771	6.29462074889163	6.14974711950468	6.16992500144231	6.34872815423108	6.32192809488736	6.06608919045777	6	6.35755200461808	6.35755200461808	6.4262647547021	6.28540221886225	6.3037807481771	6.32192809488736	6.3037807481771	6.2667865406949	6.37503943134692	6.35755200461808	6.34872815423108	6.19967234483636	6.24792751344359	6.31288295528436
MAD_Dr_004_100530	520	Dr.87541	0	-	-	0	1	100599	NA	NA	NA	ENSDARG00000076379	564644	NA	Dr.87541	zgc:194590	zgc:194590	similar to non-SMC element 2, MMS21 homolog	ZDB-GENE-081022-128	zgc:194590	6.68650052718322	6.32192809488736	6.23840473932508	6.3037807481771	6.62205181945638	6.56985560833095	6.10852445677817	7.15987133677839	6.19967234483636	6.14974711950468	6.76818432477693	6.78135971352466	6.92481250360578	6.44294349584873	6.28540221886225	7.0389189892923	6.49185309632967	6.53915881110803	6.62935662007961	7.04439411935845	6.68650052718322	6.25738784269265	6.35755200461808	6.39231742277876
MAD_Dr_004_100532	521	ENSDART00000112187	1	1	ENSDART00000111802	0	1	10060	NA	NA	NA	NA	-	NA	NA	NA	NA	MAP/microtubule affinity-regulating kinase 3	NA	NA	6.38370429247405	6.08746284125034	6.3037807481771	6.4093909361377	6.32192809488736	6.49185309632967	6.39231742277876	6.8073549220576	6.2667865406949	6.24792751344359	6.4262647547021	6.58496250072116	6.64385618977472	6.22881869049588	6.14974711950468	6.78135971352466	6.53915881110803	6.58496250072116	6.52356195605701	6.48381577726426	6.59991284218713	6.24792751344359	6.43462822763672	6.37503943134692
MAD_Dr_004_100533	522	Dr.89977	0	-	-	0	1	100600	NA	NA	NA	NA	-	NA	Dr.89977	NA	NA	NA	NA	NA	6.23840473932508	6.40087943628218	6.12928301694497	6.2667865406949	6.24792751344359	6.32192809488736	6.2667865406949	6.4093909361377	6.10852445677817	6.14974711950468	6.4093909361377	6.36632221424582	6.37503943134692	6.16992500144231	6.24792751344359	6.3037807481771	6.37503943134692	6.32192809488736	6.22881869049588	6.3037807481771	6.35755200461808	6.14974711950468	6.17990909001493	6.28540221886225
MAD_Dr_004_100534	523	Dr.90724	0	-	-	0	1	100601	NA	NA	NA	NA	-	NA	Dr.90724	NA	NA	NA	NA	NA	6.12928301694497	6.17990909001493	6.04439411935845	6.16992500144231	6.16992500144231	6.20945336562895	6.07681559705083	6.2667865406949	5.95419631038687	6.08746284125034	6.24792751344359	6.20945336562895	6.24792751344359	6.16992500144231	6.2667865406949	6.16992500144231	6.06608919045777	6.21916852046216	6.20945336562895	6.14974711950468	6.20945336562895	6.20945336562895	6.16992500144231	6.22881869049588
MAD_Dr_004_100535	524	Dr.94228	2	0	Dr.139084 ; Dr.137178	0	1	100602	NA	NA	NA	NA	-	NA	Dr.94228	NA	NA	NA	NA	NA	6.12928301694497	6.17990909001493	6.10852445677817	6.11894107272351	6.22881869049588	6.16992500144231	6.11894107272351	6.32192809488736	6.14974711950468	6.12928301694497	6.14974711950468	6.32192809488736	6.33985000288462	6.16992500144231	6.23840473932508	6.4093909361377	6.35755200461808	6.4093909361377	6.25738784269265	6.2667865406949	6.22881869049588	6.21916852046216	6.10852445677817	6.05528243550119
MAD_Dr_004_100536	525	Dr.96229	0	-	-	0	1	100603	NA	NA	NA	NA	-	NA	Dr.96229	NA	NA	NA	NA	NA	6.18982455888002	6.14974711950468	6.20945336562895	6.27612440527424	6.22881869049588	6.2667865406949	6.20945336562895	6.33985000288462	6.20945336562895	6.10852445677817	6.32192809488736	6.33985000288462	6.39231742277876	6.06608919045777	6.44294349584873	6.4093909361377	6.22881869049588	6.23840473932508	6.3037807481771	6.2667865406949	6.3037807481771	6.22881869049588	6.20945336562895	6.20945336562895
MAD_Dr_004_100537	526	Dr.99135	0	-	-	0	1	100604	NA	NA	NA	NA	-	NA	Dr.99135	NA	NA	NA	NA	NA	6.12928301694497	6.06608919045777	6.14974711950468	6.20945336562895	6.05528243550119	6.24792751344359	6.07681559705083	6.22881869049588	6.02236781302845	6.16992500144231	6.28540221886225	6.14974711950468	6.28540221886225	6.12928301694497	6.14974711950468	6.38370429247405	6.22881869049588	6.3037807481771	6.27612440527424	6.21916852046216	6.3037807481771	6.10852445677817	6.10852445677817	6.13955135239879
MAD_Dr_004_100538	527	Dr.101798	0	-	-	0	1	100605	NA	NA	NA	NA	-	NA	Dr.101798	NA	NA	NA	NA	NA	6.24792751344359	6.32192809488736	6.08746284125034	6.3037807481771	6.24792751344359	6.16992500144231	6.06608919045777	6.35755200461808	6.04439411935845	6.17990909001493	6.18982455888002	6.32192809488736	6.4594316186373	6.20945336562895	6.14974711950468	6.20945336562895	6.14974711950468	6.33985000288462	6.32192809488736	6.33985000288462	6.27612440527424	6.21916852046216	6.33985000288462	6.28540221886225
MAD_Dr_004_100539	528	Dr.104461	0	-	-	0	1	100606	NA	NA	NA	ENSDARG00000069747	81538	NA	Dr.104461	hbbe1.1	hemoglobin beta embryonic-1.1	similar to embryonic 1 beta-globin; hemoglobin beta embryonic-1; si:busm1-118j2.5; embryonic 1 beta-globin family member	NA	NA	6	6.2667865406949	6.12928301694497	6.09803208296053	6.12928301694497	6.16992500144231	6.02236781302845	6.31288295528436	5.97727992349992	6.02236781302845	6.19967234483636	6.16992500144231	6.20945336562895	6.05528243550119	6.24792751344359	6.28540221886225	6.22881869049588	6.24792751344359	6.18982455888002	6.12928301694497	6.10852445677817	6.08746284125034	6.05528243550119	6.18982455888002
MAD_Dr_004_100540	529	Dr.105681	2	0	Dr.121753 ; Dr.126948	0	1	100607	NA	NA	NA	NA	-	NA	Dr.105681	NA	NA	NA	NA	NA	6.16992500144231	6.18982455888002	6.08746284125034	6.20945336562895	6.11894107272351	6.10852445677817	6.11894107272351	6.39231742277876	6.01122725542325	6	6.08746284125034	6.14974711950468	6.2667865406949	6.12928301694497	6.20945336562895	6.20945336562895	6.04439411935845	6.16992500144231	6.10852445677817	6.21916852046216	6.18982455888002	6.10852445677817	5.97727992349992	6.06608919045777
MAD_Dr_004_100541	530	Dr.110361	0	-	-	0	1	100608	NA	NA	NA	NA	-	NA	Dr.110361	NA	NA	NA	NA	NA	6.05528243550119	6.11894107272351	5.93073733756289	6.08746284125034	6.02236781302845	6.06608919045777	6.06608919045777	6.28540221886225	5.95419631038687	6.12928301694497	6.2667865406949	6.39231742277876	6.22881869049588	6.20945336562895	6.12928301694497	6.14974711950468	6.15987133677839	6.18982455888002	6.16992500144231	6.20945336562895	6.04439411935845	6.16992500144231	6.08746284125034	6.06608919045777
MAD_Dr_004_100542	531	Dr.118992	0	-	-	0	1	100609	NA	NA	NA	NA	-	NA	Dr.118992	NA	NA	NA	NA	NA	6.23840473932508	6.2667865406949	6.20945336562895	6.28540221886225	6.22881869049588	6.20945336562895	6.06608919045777	6.4262647547021	6.12928301694497	6.08746284125034	6.35755200461808	6.2667865406949	6.34872815423108	6.12928301694497	6.14974711950468	6.35755200461808	6.21916852046216	6.29462074889163	6.18982455888002	6.36632221424582	6.29462074889163	6.20945336562895	6.16992500144231	6.16992500144231
MAD_Dr_004_100543	532	XM_001919166.1 ; Dr.97733	0	1		0	1	10061	XM_001919166.1	XM_001919166	NA	NA	-	NA	Dr.97733	si:ch211-215c3.2	si:ch211-215c3.2	si:ch211-215c3.2	NA	NA	6.19967234483636	6.24792751344359	6.18982455888002	6.22881869049588	6.23840473932508	6.3037807481771	6.08746284125034	6.35755200461808	6.18982455888002	6.06608919045777	6.20945336562895	6.2667865406949	6.18982455888002	5.98868468677217	6.20945336562895	6.2667865406949	6.18982455888002	6.25738784269265	6.32192809488736	6.22881869049588	6.15987133677839	6.28540221886225	6.24792751344359	6.23840473932508
MAD_Dr_004_100544	533	Dr.119686	0	-	-	0	1	100610	NA	NA	NA	NA	-	NA	Dr.119686	NA	NA	NA	NA	NA	6.06608919045777	6.28540221886225	6.35755200461808	6.24792751344359	6.16992500144231	6.25738784269265	6.08746284125034	6.44294349584873	6.08746284125034	6.09803208296053	6.20945336562895	6.27612440527424	6.39231742277876	6	6.21916852046216	6.37503943134692	6.12928301694497	6.28540221886225	6.24792751344359	6.16992500144231	6.25738784269265	6.22881869049588	6.01122725542325	6.19967234483636
MAD_Dr_004_100545	534	Dr.121112	0	-	-	0	1	100611	NA	NA	NA	NA	-	NA	Dr.121112	NA	NA	NA	NA	NA	6.28540221886225	6.18982455888002	6.32192809488736	6.28540221886225	6.14974711950468	6.12928301694497	6.18982455888002	6.37503943134692	6.01122725542325	6.09803208296053	6.55458885167764	6.39231742277876	6.44294349584873	6.25738784269265	6.24792751344359	6.36632221424582	6.28540221886225	6.24792751344359	6.49185309632967	6.33985000288462	6.2667865406949	6.10852445677817	6.16992500144231	6.21916852046216
MAD_Dr_004_100546	535	Dr.121572	0	-	-	0	1	100612	NA	NA	NA	NA	-	NA	Dr.121572	NA	NA	NA	NA	NA	6.12928301694497	6.18982455888002	6.12928301694497	6.20945336562895	6.20945336562895	6.17990909001493	6.18982455888002	6.37503943134692	6.06608919045777	6.08746284125034	6.16992500144231	6.23840473932508	6.27612440527424	6.18982455888002	6.22881869049588	6.31288295528436	6.20945336562895	6.37503943134692	6.20945336562895	6.24792751344359	6.27612440527424	6.27612440527424	6.3037807481771	6.14974711950468
MAD_Dr_004_100547	536	Dr.122104	0	-	-	0	1	100613	NA	NA	NA	NA	-	NA	Dr.122104	wu:fd56c01	wu:fd56c01	wu:fd56c01	ZDB-GENE-030131-4723	wu:fd56c01	6.20945336562895	6.33985000288462	6.04439411935845	6.28540221886225	6.10852445677817	6.10852445677817	6.08746284125034	6.32192809488736	6.02236781302845	6.11894107272351	6.12928301694497	6.20945336562895	6.34872815423108	6.10852445677817	6.27612440527424	6.2667865406949	6.18982455888002	6.16992500144231	6.24792751344359	6.22881869049588	6.3037807481771	6.22881869049588	6.23840473932508	6.32192809488736
MAD_Dr_004_100548	537	Dr.126119	0	-	-	0	1	100614	NA	NA	NA	NA	-	NA	Dr.126119	NA	NA	NA	NA	NA	6.09803208296053	6.20945336562895	6.06608919045777	6.32192809488736	6.18982455888002	6.08746284125034	6.22881869049588	6.33985000288462	6.04439411935845	6.12928301694497	6.33091687811462	6.16992500144231	6.35755200461808	6.24792751344359	6.18982455888002	6.35755200461808	6.34872815423108	6.28540221886225	6.39231742277876	6.22881869049588	6.2667865406949	6.14974711950468	6.12928301694497	6.21916852046216
MAD_Dr_004_100549	538	Dr.126138	0	-	-	0	1	100615	NA	NA	NA	NA	-	NA	Dr.126138	NA	NA	NA	NA	NA	6.72109918870719	6.20945336562895	6.20945336562895	6.36632221424582	6.37503943134692	6.43462822763672	6.18982455888002	6.92481250360578	6.08746284125034	6.2667865406949	6.49185309632967	6.4093909361377	6.53138146051631	6.19967234483636	6.24792751344359	6.94836723158468	6.90689059560852	6.83920378809694	6.6724253419715	7.17492568250068	6.57742882803575	6.22881869049588	6.74819284958946	6.52356195605701
MAD_Dr_004_100550	539	Dr.129022	0	-	-	0	1	100616	NA	NA	NA	NA	-	NA	Dr.129022	NA	NA	NA	NA	NA	6.22881869049588	6.20945336562895	6.22881869049588	6.14974711950468	6.18982455888002	6.20945336562895	6.12928301694497	6.49185309632967	6.10852445677817	6.22881869049588	6.3037807481771	6.4093909361377	6.27612440527424	6.18982455888002	6.14974711950468	6.4757334309664	6.20945336562895	6.43462822763672	6.44294349584873	6.37503943134692	6.33985000288462	6.33985000288462	6.18982455888002	6.4262647547021
MAD_Dr_004_100551	540	Dr.129147	4	0	ENSDART00000074478 ; OTTDART00000045369 ; Dr.126182 ; OTTDART00000042823	0	1	100617	NA	NA	NA	NA	-	NA	Dr.129147	NA	NA	NA	NA	NA	6.44294349584873	6.33985000288462	6.12928301694497	6.32192809488736	6.32192809488736	6.31288295528436	6.13955135239879	6.4262647547021	6.08746284125034	6.04439411935845	6.75488750216347	6.76155123244448	6.91886323727459	6.3037807481771	6.33985000288462	6.59991284218713	6.44294349584873	6.52356195605701	6.53915881110803	6.70043971814109	6.4594316186373	6.2667865406949	6.60733031374961	6.3037807481771
MAD_Dr_004_100552	541	Dr.131555 ; ENSDART00000097289	0	1		0	1	100618	NA	NA	NA	ENSDARG00000067585	-	NA	Dr.131555	NA	NA	NA	NA	NA	6.8008998999203	6.4594316186373	6.4262647547021	6.61470984411521	6.44294349584873	6.65821148275179	6.4262647547021	6.96578428466209	6.32192809488736	6.4178525148859	6.68650052718322	6.65821148275179	6.61470984411521	6.44294349584873	6.467605550083	6.82017896241519	6.75488750216347	6.67948009950545	6.8073549220576	6.82017896241519	6.65821148275179	6.49984588708321	6.7279204545632	6.69348695749933
MAD_Dr_004_100553	542	Dr.131891	6	0	Dr.121730 ; Dr.143119 ; Dr.139978 ; Dr.76425 ; Dr.138928 ; Dr.143138	0	1	100619	NA	NA	NA	NA	-	NA	Dr.131891	NA	NA	NA	NA	NA	6.04439411935845	6.20945336562895	6.14974711950468	6.2667865406949	6.24792751344359	6.22881869049588	6.33985000288462	6.33985000288462	6.13955135239879	6.10852445677817	6.16992500144231	6.44294349584873	6.32192809488736	6.10852445677817	6.23840473932508	6.2667865406949	6.22881869049588	6.2667865406949	6.33985000288462	6.32192809488736	6.08746284125034	6.21916852046216	6.11894107272351	6.12928301694497
MAD_Dr_004_100554	543	Dr.132592	0	-	-	0	1	100620	NA	NA	NA	NA	100334838	NA	Dr.132592	wu:fc96a01	wu:fc96a01	wu:fc96a01	ZDB-GENE-030131-4378	wu:fc96a01	6.67948009950545	6.2667865406949	6.35755200461808	6.4262647547021	6.32192809488736	6.5077946401987	6.19967234483636	6.78790255939143	6.20945336562895	6.27612440527424	6.72109918870719	6.74819284958946	7.0389189892923	6.61470984411521	6.33985000288462	6.55458885167764	6.56985560833095	6.81378119121704	6.62205181945638	6.8073549220576	6.58496250072116	6.44294349584873	6.53915881110803	6.57742882803575
MAD_Dr_004_100555	544	Dr.133689	0	-	-	0	1	100621	NA	NA	NA	NA	-	NA	Dr.133689	NA	NA	NA	NA	NA	6.22881869049588	6.22881869049588	6.17990909001493	6.08746284125034	6.23840473932508	6.3037807481771	6.15987133677839	6.467605550083	6.06608919045777	6.06608919045777	6.28540221886225	6.37503943134692	6.28540221886225	6.15987133677839	6.31288295528436	6.24792751344359	6.24792751344359	6.36632221424582	6.28540221886225	6.28540221886225	6.2667865406949	6.22881869049588	6.20945336562895	6.39231742277876
MAD_Dr_004_100556	545	Dr.136269	0	-	-	0	1	100622	NA	NA	NA	NA	-	NA	Dr.136269	NA	NA	NA	NA	NA	6.54689445988764	6.36632221424582	6.29462074889163	6.52356195605701	6.4093909361377	6.48381577726426	6.32192809488736	6.70735913208088	6.09803208296053	6.16992500144231	6.58496250072116	6.53915881110803	6.4093909361377	6.16992500144231	6.4594316186373	6.96000193206808	6.55458885167764	6.59245703726808	6.52356195605701	6.4757334309664	6.68650052718322	6.40087943628218	6.72109918870719	6.33091687811462
MAD_Dr_004_100557	546	Dr.136708	0	-	-	0	1	100623	NA	NA	NA	NA	-	NA	Dr.136708	NA	NA	NA	NA	NA	6.17990909001493	6.11894107272351	6.12928301694497	6.31288295528436	6.20945336562895	6.3037807481771	6.37503943134692	6.33091687811462	6.02236781302845	6.03342300153745	6.3037807481771	6.22881869049588	6.2667865406949	6.16992500144231	6.20945336562895	6.22881869049588	6.28540221886225	6.19967234483636	6.28540221886225	6.20945336562895	6.13955135239879	6.22881869049588	6.18982455888002	6.32192809488736
MAD_Dr_004_100558	547	Dr.137345	0	-	-	0	1	100624	NA	NA	NA	NA	-	NA	Dr.137345	NA	NA	NA	NA	NA	6.04439411935845	6.23840473932508	6.18982455888002	6.24792751344359	6.20945336562895	6.17990909001493	6.19967234483636	6.35755200461808	6.20945336562895	6.10852445677817	6.17990909001493	6.39231742277876	6.3037807481771	6.08746284125034	6.24792751344359	6.2667865406949	6.22881869049588	6.22881869049588	6.20945336562895	6.23840473932508	6.18982455888002	6.2667865406949	6.12928301694497	6.10852445677817
MAD_Dr_004_100559	548	Dr.137490	0	-	-	0	1	100625	NA	NA	NA	NA	-	NA	Dr.137490	NA	NA	NA	NA	NA	6.16992500144231	6.16992500144231	6.08746284125034	6.12928301694497	6.16992500144231	6.10852445677817	6.11894107272351	6.27612440527424	5.98868468677217	6.09803208296053	6.14974711950468	6.16992500144231	6.28540221886225	6.05528243550119	6.10852445677817	6.28540221886225	6.14974711950468	6.18982455888002	6.12928301694497	6.22881869049588	6.10852445677817	6.11894107272351	6.12928301694497	6.12928301694497
MAD_Dr_004_100560	549	Dr.137922	0	-	-	0	1	100626	NA	NA	NA	NA	-	NA	Dr.137922	NA	NA	NA	NA	NA	6.18982455888002	6.28540221886225	6.17990909001493	6.22881869049588	6.24792751344359	6.33091687811462	6.20945336562895	6.53915881110803	6.10852445677817	6.14974711950468	6.28540221886225	6.27612440527424	6.37503943134692	6.04439411935845	6.3037807481771	6.4757334309664	6.22881869049588	6.27612440527424	6.36632221424582	6.20945336562895	6.27612440527424	6.3037807481771	6.32192809488736	6.20945336562895
MAD_Dr_004_100561	550	Dr.143697	0	-	-	0	1	100627	NA	NA	NA	NA	-	NA	Dr.143697	NA	NA	NA	NA	NA	6.18982455888002	6.2667865406949	6.37503943134692	6.28540221886225	6.29462074889163	6.4093909361377	6.20945336562895	6.35755200461808	6.18982455888002	6.20945336562895	6.33091687811462	6.37503943134692	6.33985000288462	6.11894107272351	6.22881869049588	6.3037807481771	6.12928301694497	6.21916852046216	6.3037807481771	6.23840473932508	6.18982455888002	6.22881869049588	6.18982455888002	6.27612440527424
MAD_Dr_004_100563	552	Dr.149986	0	-	-	0	1	100629	NA	NA	NA	NA	-	NA	Dr.149986	NA	NA	NA	NA	NA	6.68650052718322	6.467605550083	6.32192809488736	6.59245703726808	6.45121111183233	6.7279204545632	6.48381577726426	7.34872815423108	6.37503943134692	6.28540221886225	6.77478705960117	6.85798099512757	7.16992500144231	6.56985560833095	6.24792751344359	7.12928301694497	6.58496250072116	6.85174904141606	6.82654848729092	7.08746284125034	6.64385618977472	6.55458885167764	6.81378119121704	6.4757334309664
MAD_Dr_004_100565	553	Dr.150712	0	-	-	0	1	100630	NA	NA	NA	NA	-	NA	Dr.150712	NA	NA	NA	ZDB-GENE-070912-313	ttll4	6.22881869049588	6.20945336562895	6.20945336562895	6.27612440527424	6.2667865406949	6.31288295528436	6.12928301694497	6.4594316186373	6.16992500144231	6.12928301694497	6.3037807481771	6.24792751344359	6.24792751344359	6.14974711950468	6.19967234483636	6.20945336562895	6.28540221886225	6.24792751344359	6.28540221886225	6.18982455888002	6.22881869049588	6.32192809488736	6.44294349584873	6.14974711950468
MAD_Dr_004_100570	558	OTTDART00000014239	16	0	OTTDART00000016185 ; OTTDART00000014396 ; OTTDART00000009883 ; Dr.134954 ; OTTDART00000014395 ; OTTDART00000009882 ; OTTDART00000007364 ; OTTDART00000001383 ; OTTDART00000002277 ; OTTDART00000002278 ; OTTDART00000007365 ; OTTDART00000001384 ; OTTDART00000002276 ; Dr.30155 ; OTTDART00000010743 ; Dr.101008	0	1	100635	NA	NA	NA	ENSDARG00000092963	-	NA	NA	NA	NA	NA	ZDB-GENE-050420-281	si:dkeyp-27b10.1	6.08746284125034	6.2667865406949	6.08746284125034	6.23840473932508	6.14974711950468	6.10852445677817	6.12928301694497	6.2667865406949	5.97727992349992	6.06608919045777	6.05528243550119	6.15987133677839	6.14974711950468	6.12928301694497	6.07681559705083	6.2667865406949	6.04439411935845	6.15987133677839	6.12928301694497	6.20945336562895	6.18982455888002	6.09803208296053	6.10852445677817	6.05528243550119
MAD_Dr_004_100571	559	OTTDART00000015827	5	0	OTTDART00000015824 ; Dr.127590 ; Dr.117160 ; ENSDART00000079767 ; XM_001918532.1	0	1	100636	NA	NA	NA	ENSDARG00000092004	-	NA	NA	NA	NA	NA	ZDB-GENE-050420-375	si:dkey-188k17.2	6.12928301694497	6.19967234483636	6.05528243550119	6.3037807481771	6.32192809488736	6.28540221886225	6.10852445677817	6.3037807481771	6	6.06608919045777	6.3037807481771	6.3037807481771	6.44294349584873	6.10852445677817	6.24792751344359	6.3037807481771	6.14974711950468	6.25738784269265	6.3037807481771	6.22881869049588	6.11894107272351	6.16992500144231	6.20945336562895	6.2667865406949
MAD_Dr_004_100572	560	XM_001921905.1	0	-	-	0	1	10064	XM_001921905.1	XM_001921905	NA	NA	-	NA	NA	NA	NA	NA	NA	NA	6.08746284125034	6.22881869049588	6.18982455888002	6.08746284125034	6.12928301694497	6.19967234483636	6.13955135239879	6.4093909361377	6.10852445677817	6.15987133677839	6.24792751344359	6.15987133677839	6.19967234483636	6	6.04439411935845	6.11894107272351	6.16992500144231	6.16992500144231	6.28540221886225	6.14974711950468	6.10852445677817	6.18982455888002	6.02236781302845	6.10852445677817
MAD_Dr_004_100573	561	OTTDART00000019699	0	-	-	0	1	100641	NA	NA	NA	ENSDARG00000093797	-	NA	NA	NA	NA	NA	ZDB-GENE-061207-78	si:dkey-81p22.11	6.20945336562895	6.22881869049588	6.35755200461808	6.21916852046216	6.25738784269265	6.32192809488736	6.10852445677817	6.49984588708321	6.20945336562895	6.10852445677817	6.24792751344359	6.28540221886225	6.34872815423108	6.17990909001493	6.19967234483636	6.4093909361377	6.25738784269265	6.32192809488736	6.37503943134692	6.33985000288462	6.24792751344359	6.24792751344359	6.22881869049588	6.22881869049588
MAD_Dr_004_100574	562	OTTDART00000020772	1	1	OTTDART00000016463	0	1	100642	NA	NA	NA	ENSDARG00000053136	30400	NA	NA	NA	NA	beta-2-microglobulin	ZDB-GENE-980526-88	b2m	6.4262647547021	6.3037807481771	6.33091687811462	6.19967234483636	6.37503943134692	6.35755200461808	6.10852445677817	6.53915881110803	6.14974711950468	6.24792751344359	6.4757334309664	6.4757334309664	6.58496250072116	6.12928301694497	6.28540221886225	6.37503943134692	6.20945336562895	6.3037807481771	6.28540221886225	6.39231742277876	6.4757334309664	6.4093909361377	6.32192809488736	6.16992500144231
MAD_Dr_004_100576	564	OTTDART00000024655	0	-	-	0	1	100644	NA	NA	NA	ENSDARG00000008310	322041	NA	NA	NA	NA	inositol hexaphosphate kinase 2	ZDB-GENE-030131-760	ip6k2	6.12928301694497	6.06608919045777	6.09803208296053	6.16992500144231	6.17990909001493	6.16992500144231	6.10852445677817	6.18982455888002	6.01122725542325	6.05528243550119	6.07681559705083	6.22881869049588	6.24792751344359	6.08746284125034	6.18982455888002	6.08746284125034	6.2667865406949	6.22881869049588	6.14974711950468	6.17990909001493	6.11894107272351	6.01122725542325	6.02236781302845	6.08746284125034
MAD_Dr_004_100577	565	OTTDART00000025449	0	-	-	0	1	100645	NA	NA	NA	ENSDARG00000033516	560858	NA	NA	NA	NA	NA	ZDB-GENE-030616-64	efr3ba	6.04439411935845	6.24792751344359	6.09803208296053	6.20945336562895	6.16992500144231	6.22881869049588	6.20945336562895	6.32192809488736	6.10852445677817	6.18982455888002	6.19967234483636	6.24792751344359	6.22881869049588	5.96578428466209	6.24792751344359	6.27612440527424	6.21916852046216	6.2667865406949	6.22881869049588	6.22881869049588	6.24792751344359	6.20945336562895	6.14974711950468	6.10852445677817
MAD_Dr_004_100578	566	OTTDART00000026984	0	-	-	0	1	100646	NA	NA	NA	ENSDARG00000013655	322103	NA	NA	NA	NA	tumor protein D52-like 2b	ZDB-GENE-030131-822	tpd52l2b	6.25738784269265	6.12928301694497	6.13955135239879	6.19967234483636	6.25738784269265	6.22881869049588	6.14974711950468	6.33985000288462	6.02236781302845	6.08746284125034	6.18982455888002	6.20945336562895	6.16992500144231	6.14974711950468	6.24792751344359	6.22881869049588	6.06608919045777	6.22881869049588	6.22881869049588	6.10852445677817	6.20945336562895	6.16992500144231	6.10852445677817	6.25738784269265
MAD_Dr_004_100580	568	OTTDART00000027847	0	-	-	0	1	100648	NA	NA	NA	ENSDARG00000056059	568424	NA	NA	NA	NA	similar to Ran GTPase activating protein 1; Ran GTPase activating protein 1	ZDB-GENE-040426-1921	rangap1b	6.06608919045777	6.06608919045777	6.14974711950468	6.22881869049588	6.23840473932508	6.24792751344359	6.18982455888002	6.44294349584873	5.97727992349992	6.15987133677839	6.24792751344359	6.21916852046216	6.17990909001493	6.21916852046216	6.14974711950468	6.4262647547021	6.28540221886225	6.55458885167764	6.37503943134692	6.4594316186373	6.20945336562895	6.32192809488736	6.33091687811462	6.33985000288462
MAD_Dr_004_100581	569	OTTDART00000027911	0	-	-	0	1	100649	NA	NA	NA	ENSDARG00000027182	8388607	NA	NA	NA	NA	NA	ZDB-GENE-040426-1581	rnf25	6.02236781302845	6.21916852046216	6.02236781302845	6.28540221886225	6.14974711950468	6.21916852046216	6.18982455888002	6.33091687811462	6.08746284125034	6.10852445677817	6.13955135239879	6.21916852046216	6.28540221886225	6.06608919045777	6.14974711950468	7.02790599656988	6.19967234483636	6.18982455888002	6.14974711950468	6.3037807481771	6.27612440527424	5.95419631038687	6.10852445677817	6.17990909001493
MAD_Dr_004_100582	570	OTTDART00000028139	0	-	-	0	1	100650	NA	NA	NA	ENSDARG00000012039	494074	NA	NA	NA	NA	NA	ZDB-GENE-041212-41	ttc26	6.20945336562895	6.14974711950468	6.06608919045777	6.27612440527424	6.22881869049588	6.17990909001493	6.12928301694497	6.33985000288462	6.03342300153745	6.04439411935845	6.20945336562895	6.28540221886225	6.32192809488736	6.13955135239879	6.12928301694497	6.2667865406949	6.16992500144231	6.21916852046216	6.24792751344359	6.2667865406949	6.24792751344359	6.09803208296053	6.16992500144231	6.15987133677839
MAD_Dr_004_100583	571	OTTDART00000030631	4	0	OTTDART00000012851 ; OTTDART00000009435 ; OTTDART00000012853 ; OTTDART00000020490	0	1	100651	NA	NA	NA	ENSDARG00000086358	-	NA	NA	NA	NA	NA	ZDB-GENE-070705-508	si:dkey-83f18.9	6.19967234483636	6.2667865406949	6.10852445677817	6.28540221886225	6.19967234483636	6.3037807481771	6.16992500144231	6.35755200461808	6.14974711950468	6.15987133677839	6.23840473932508	6.25738784269265	6.35755200461808	6.15987133677839	6.24792751344359	6.35755200461808	6.18982455888002	6.23840473932508	6.32192809488736	6.22881869049588	6.20945336562895	6.18982455888002	6.15987133677839	6.32192809488736
MAD_Dr_004_100584	572	OTTDART00000031453	3	1	OTTDART00000031359 ; OTTDART00000031452 ; OTTDART00000031360	0	1	100652	NA	NA	NA	ENSDARG00000041427	447879	NA	NA	NA	NA	hypothetical protein LOC100147895; zgc:103408	ZDB-GENE-040912-44	nmrk2	6.17990909001493	6.08746284125034	6.10852445677817	6.28540221886225	6.14974711950468	6.18982455888002	6.10852445677817	6.71424551766612	6.08746284125034	6.16992500144231	6.28540221886225	6.3037807481771	6.39231742277876	6.28540221886225	6.4262647547021	6.25738784269265	6.20945336562895	6.17990909001493	6.19967234483636	6.4594316186373	6.15987133677839	6.14974711950468	6.12928301694497	6.22881869049588
MAD_Dr_004_100586	574	OTTDART00000034770	0	-	-	0	1	100654	NA	NA	NA	ENSDARG00000029497	431761	NA	NA	NA	NA	transcription factor CP2-like 1	ZDB-GENE-040704-58	tfcp2l1	6.14974711950468	6.16992500144231	6.08746284125034	6.28540221886225	6.16992500144231	6.2667865406949	6.18982455888002	6.32192809488736	6.04439411935845	6.10852445677817	6.19967234483636	6.16992500144231	6.39231742277876	6.18982455888002	6.15987133677839	6.4093909361377	6.22881869049588	6.3037807481771	6.20945336562895	6.27612440527424	6.33985000288462	6.31288295528436	6.20945336562895	6.16992500144231
MAD_Dr_004_100588	576	OTTDART00000035674	0	-	-	0	1	100656	NA	NA	NA	ENSDARG00000092715	-	NA	NA	NA	NA	NA	ZDB-GENE-081104-367	si:dkey-20d21.6	6.49185309632967	6.31288295528436	6.2667865406949	6.40087943628218	6.18982455888002	6.4757334309664	6.45121111183233	7.08746284125034	6.2667865406949	6.44294349584873	6.82017896241519	6.79441586635011	6.93663793900257	6.53915881110803	6.39231742277876	6.52356195605701	6.45121111183233	6.55458885167764	6.4757334309664	6.63662462054365	6.5077946401987	6.24792751344359	6.4594316186373	6.3037807481771
MAD_Dr_004_100590	578	OTTDART00000037540	1	0	ENSDART00000081066	0	1	100658	NA	NA	NA	ENSDARG00000032221	393643	NA	NA	NA	NA	phosphatase and actin regulator 4	ZDB-GENE-040426-1131	phactr4b	6.8073549220576	6.49185309632967	6.35755200461808	6.4594316186373	6.56985560833095	6.76818432477693	6.68650052718322	7.09275714091985	6.39231742277876	6.44294349584873	6.76818432477693	6.90086680798075	6.93663793900257	6.37503943134692	6.33985000288462	7.24792751344359	6.70043971814109	6.88264304936184	6.91886323727459	7.13955135239879	6.64385618977472	6.74146698640115	6.82654848729092	6.58496250072116
MAD_Dr_004_100591	579	OTTDART00000037814	0	-	-	0	1	100659	NA	NA	NA	ENSDARG00000095094	333987	NA	NA	NA	NA	NA	ZDB-GENE-030131-5919	fxyd6	6.06608919045777	6.18982455888002	6	6.22881869049588	6.14974711950468	6.16992500144231	6.24792751344359	6.28540221886225	5.98868468677217	6.16992500144231	6.23840473932508	6.39231742277876	6.2667865406949	6.10852445677817	6.27612440527424	6.25738784269265	6.22881869049588	6.33985000288462	6.28540221886225	6.16992500144231	6.18982455888002	6.15987133677839	6.14974711950468	6.18982455888002
MAD_Dr_004_100592	580	OTTDART00000038776	4	1	ENSDART00000053562 ; OTTDART00000038774 ; Dr.2613 ; NM_001077719.1	0	1	100660	NA	NA	NA	ENSDARG00000036888	777611	NA	NA	NA	NA	zgc:153935	ZDB-GENE-061103-148	zgc:153935	6.10852445677817	6.10852445677817	5.93073733756289	6.20945336562895	6.11894107272351	6.12928301694497	6.20945336562895	6.28540221886225	6.14974711950468	5.94251450533924	6.24792751344359	6.24792751344359	6.18982455888002	6.14974711950468	6.33985000288462	6.17990909001493	6.16992500144231	6.18982455888002	6.24792751344359	6.28540221886225	6.18982455888002	6.07681559705083	6.17990909001493	6.16992500144231
MAD_Dr_004_100593	581	OTTDART00000040968	0	-	-	0	1	100661	NA	NA	NA	ENSDARG00000058962	641329	NA	NA	NA	NA	zgc:123253	ZDB-GENE-051030-63	txnl4b	6.01122725542325	6.16992500144231	6.06608919045777	6.15987133677839	6.14974711950468	6.14974711950468	6.10852445677817	6.27612440527424	6.03342300153745	5.97727992349992	6.06608919045777	6.27612440527424	6.16992500144231	6.14974711950468	6.20945336562895	6.20945336562895	6.06608919045777	6.18982455888002	6.12928301694497	6.22881869049588	6.11894107272351	6.16992500144231	6.08746284125034	6.06608919045777
MAD_Dr_004_100596	584	ENSDART00000013796	0	-	-	0	1	100665	NA	NA	NA	ENSDARG00000003519	393641	NA	NA	NA	NA	adenine phosphoribosyl transferase; hypothetical LOC791685	ZDB-GENE-040426-1492	aprt	6.24792751344359	6.12928301694497	6.08746284125034	6.16992500144231	6.3037807481771	6.24792751344359	6.2667865406949	6.28540221886225	5.97727992349992	6.20945336562895	6.33091687811462	6.3037807481771	6.4093909361377	6.12928301694497	6.20945336562895	6.3037807481771	6.19967234483636	6.28540221886225	6.20945336562895	6.35755200461808	6.18982455888002	6.14974711950468	6.12928301694497	6.2667865406949
MAD_Dr_004_100598	586	ENSDART00000067606 ; XM_001331055.2 ; ENSDART00000089963	2	0	Dr.76983 ; NM_001017602.1	0	1	100667	XM_001331055.2	XM_001331055	NA	ENSDARG00000074210	550265	NA	NA	NA	NA	similar to ADP-Ribosylation Factor related family member (arf-3); zgc:110286; hypothetical LOC791833	ZDB-GENE-050417-68	zgc:110286	6.4262647547021	6.22881869049588	6.18982455888002	6.19967234483636	6.24792751344359	6.22881869049588	6.07681559705083	6.58496250072116	6.12928301694497	6.06608919045777	6.49185309632967	6.52356195605701	6.6724253419715	6.22881869049588	6.13955135239879	6.53915881110803	6.35755200461808	6.467605550083	6.4594316186373	6.69348695749933	6.20945336562895	6.12928301694497	6.12928301694497	6.20945336562895
MAD_Dr_004_100600	588	OTTDART00000041128	0	-	-	0	1	100670	NA	NA	NA	ENSDARG00000079062	-	NA	NA	NA	NA	NA	ZDB-GENE-090313-2	samd1b	6.20945336562895	6.22881869049588	6.08746284125034	6.04439411935845	6.15987133677839	6.24792751344359	6.12928301694497	6.4262647547021	6.12928301694497	6.14974711950468	6.53138146051631	6.22881869049588	6.56985560833095	6.08746284125034	6.14974711950468	6.4262647547021	6.12928301694497	6.33985000288462	6.2667865406949	6.24792751344359	6.14974711950468	6.22881869049588	6.21916852046216	6.20945336562895
MAD_Dr_004_100602	590	XM_001334526.2	1	1	ENSDART00000109825	0	1	100672	XM_001334526.2	XM_001334526	NA	NA	-	NA	NA	NA	NA	NA	NA	NA	6.20945336562895	6.08746284125034	6.2667865406949	6.19967234483636	6.10852445677817	6.4178525148859	6.14974711950468	6.4757334309664	6.12928301694497	6.11894107272351	6.44294349584873	6.29462074889163	6.37503943134692	6.15987133677839	6.21916852046216	6.3037807481771	6.29462074889163	6.35755200461808	6.28540221886225	6.19967234483636	6.27612440527424	6.23840473932508	6.13955135239879	6.18982455888002
MAD_Dr_004_100604	592	Dr.65425	0	-	-	0	1	100675	NA	NA	NA	ENSDARG00000071338	558180	NA	Dr.65425	mef2bnb	mef2b neighbor	novel protein similar to vertebrate MADS box transcription enhancer factor 2 family; MADS box transcription enhancer factor 2, polypeptide B (myocyte enhancer factor 2B)	ZDB-GENE-050208-757	mef2bnb	6.71424551766612	6.37503943134692	6.32192809488736	6.43462822763672	6.37503943134692	6.7279204545632	6.48381577726426	7.39660478118186	6.34872815423108	6.4262647547021	6.82654848729092	6.97727992349992	7.26209484537018	6.54689445988764	6.4594316186373	7.11894107272351	6.76818432477693	6.74146698640115	6.83289001416474	7.37068740680722	6.61470984411521	6.32192809488736	6.62205181945638	6.59245703726808
MAD_Dr_004_100605	593	Dr.75266	0	-	-	0	1	100676	NA	NA	NA	NA	-	NA	Dr.75266	wu:fa05b11	wu:fa05b11	wu:fa05b11	ZDB-GENE-030131-6790	wu:fa05b11	6.12928301694497	6.16992500144231	6.16992500144231	6.25738784269265	6.2667865406949	6.16992500144231	6.08746284125034	6.29462074889163	6.02236781302845	6.09803208296053	6.10852445677817	6.24792751344359	6.25738784269265	6.06608919045777	6.2667865406949	6.22881869049588	6.20945336562895	6.14974711950468	6.24792751344359	6.20945336562895	6.10852445677817	6.12928301694497	6.12928301694497	6.08746284125034
MAD_Dr_004_100606	594	Dr.82198	0	-	-	0	1	100677	NA	NA	NA	NA	-	NA	Dr.82198	NA	NA	NA	NA	NA	6.02236781302845	6.13955135239879	6.12928301694497	6.14974711950468	6.2667865406949	6.29462074889163	6.19967234483636	6.4757334309664	6.06608919045777	6.08746284125034	6.3037807481771	6.28540221886225	6.23840473932508	6.03342300153745	6.18982455888002	6.3037807481771	6.22881869049588	6.38370429247405	6.32192809488736	6.12928301694497	6.24792751344359	6.20945336562895	6.14974711950468	6.35755200461808
MAD_Dr_004_100607	595	Dr.84255	0	-	-	0	1	100678	NA	NA	NA	NA	-	NA	Dr.84255	NA	NA	NA	NA	NA	6.14974711950468	6.24792751344359	6.13955135239879	6.24792751344359	6.39231742277876	6.16992500144231	6.24792751344359	6.2667865406949	6.10852445677817	6.20945336562895	6.24792751344359	6.29462074889163	6.2667865406949	6.18982455888002	6.18982455888002	6.33985000288462	6.3037807481771	6.2667865406949	6.23840473932508	6.3037807481771	6.20945336562895	6.12928301694497	6.20945336562895	6.3037807481771
MAD_Dr_004_100610	597	Dr.86713	0	-	-	0	1	100680	NA	NA	NA	NA	-	NA	Dr.86713	sb:cb653	sb:cb653	sb:cb653	NA	NA	6.05528243550119	6.28540221886225	6.14974711950468	6.20945336562895	6.32192809488736	6.20945336562895	6.08746284125034	6.32192809488736	6.02236781302845	6.05528243550119	6.2667865406949	6.24792751344359	6.23840473932508	6.19967234483636	6.33985000288462	6.37503943134692	6.22881869049588	6.23840473932508	6.21916852046216	6.24792751344359	6.2667865406949	6.24792751344359	6.10852445677817	6.16992500144231
MAD_Dr_004_100611	598	Dr.90442	0	-	-	0	1	100681	NA	NA	NA	NA	-	NA	Dr.90442	NA	NA	NA	NA	NA	6.14974711950468	6.33091687811462	6.05528243550119	6.28540221886225	6.16992500144231	6.18982455888002	6.15987133677839	6.32192809488736	6.02236781302845	6.06608919045777	6.16992500144231	6.3037807481771	6.35755200461808	6.12928301694497	6.24792751344359	6.32192809488736	6.20945336562895	6.31288295528436	6.22881869049588	6.58496250072116	6.25738784269265	6.13955135239879	6.15987133677839	6.2667865406949
MAD_Dr_004_100612	599	Dr.91701	0	-	-	0	1	100682	NA	NA	NA	NA	-	NA	Dr.91701	NA	NA	NA	NA	NA	6.16992500144231	6.13955135239879	6.02236781302845	6.20945336562895	6.20945336562895	6.2667865406949	6.05528243550119	6.32192809488736	6.18982455888002	6.04439411935845	6.10852445677817	6.22881869049588	6.16992500144231	6.06608919045777	6.04439411935845	6.31288295528436	6.16992500144231	6.25738784269265	6.20945336562895	6.32192809488736	6.20945336562895	6.12928301694497	6.14974711950468	6.15987133677839
MAD_Dr_004_100614	601	Dr.93425	0	-	-	0	1	100684	NA	NA	NA	NA	-	NA	Dr.93425	NA	NA	NA	NA	NA	6.12928301694497	6.10852445677817	6.20945336562895	6.18982455888002	6.21916852046216	6.28540221886225	6	6.24792751344359	5.93073733756289	6.06608919045777	6.12928301694497	6.18982455888002	6.18982455888002	6.06608919045777	6.06608919045777	6.22881869049588	6.10852445677817	6.16992500144231	6.11894107272351	6.18982455888002	6.18982455888002	6.16992500144231	6.03342300153745	6.07681559705083
MAD_Dr_004_100615	602	Dr.94732	0	-	-	0	1	100685	NA	NA	NA	NA	-	NA	Dr.94732	NA	NA	NA	NA	NA	6.12928301694497	6.16992500144231	6.10852445677817	6.28540221886225	6.10852445677817	6.24792751344359	6.11894107272351	6.37503943134692	6.08746284125034	6.13955135239879	6.22881869049588	6.2667865406949	6.2667865406949	6.14974711950468	6.18982455888002	6.21916852046216	6.32192809488736	6.2667865406949	6.17990909001493	6.23840473932508	6.36632221424582	6.20945336562895	6.12928301694497	6.06608919045777
MAD_Dr_004_100616	603	Dr.94854	0	-	-	0	1	100686	NA	NA	NA	NA	-	NA	Dr.94854	NA	NA	NA	NA	NA	6.20945336562895	6.21916852046216	6.17990909001493	6.12928301694497	6.24792751344359	6.18982455888002	6.15987133677839	6.3037807481771	6.06608919045777	6.13955135239879	6.33985000288462	6.2667865406949	6.31288295528436	6.11894107272351	6.2667865406949	6.36632221424582	6.12928301694497	6.3037807481771	6.18982455888002	6.28540221886225	6.24792751344359	6.35755200461808	6.12928301694497	6.20945336562895
MAD_Dr_004_100617	604	Dr.95455	0	-	-	0	1	100687	NA	NA	NA	NA	-	NA	Dr.95455	NA	NA	NA	NA	NA	6.17990909001493	6.19967234483636	6.15987133677839	6.18982455888002	6.22881869049588	6.21916852046216	6.06608919045777	6.29462074889163	6.14974711950468	5.97727992349992	6.27612440527424	6.22881869049588	6.37503943134692	6.08746284125034	6.20945336562895	6.33985000288462	6.05528243550119	6.24792751344359	6.24792751344359	6.20945336562895	6.16992500144231	6.35755200461808	6.04439411935845	6.16992500144231
MAD_Dr_004_100618	605	Dr.95612	0	-	-	0	1	100688	NA	NA	NA	NA	-	NA	Dr.95612	NA	NA	NA	NA	NA	6.12928301694497	6.24792751344359	6.16992500144231	6.22881869049588	6.22881869049588	6.31288295528436	6.21916852046216	6.4093909361377	6.20945336562895	6.10852445677817	6.2667865406949	6.36632221424582	6.28540221886225	6.12928301694497	6.20945336562895	6.25738784269265	6.20945336562895	6.39231742277876	6.31288295528436	6.32192809488736	6.3037807481771	6.3037807481771	6.32192809488736	6.12928301694497
MAD_Dr_004_100619	606	Dr.95762	0	-	-	0	1	100689	NA	NA	NA	NA	-	NA	Dr.95762	NA	NA	NA	NA	NA	6.4178525148859	6.3037807481771	6.22881869049588	6.18982455888002	6.3037807481771	6.28540221886225	6.32192809488736	6.4594316186373	6.16992500144231	6.12928301694497	6.2667865406949	6.37503943134692	6.43462822763672	6.32192809488736	6.32192809488736	6.33985000288462	6.3037807481771	6.31288295528436	6.37503943134692	6.35755200461808	6.24792751344359	6.24792751344359	6.32192809488736	6.2667865406949
MAD_Dr_004_100620	607	Dr.96283	0	-	-	0	1	100690	NA	NA	NA	NA	-	NA	Dr.96283	NA	NA	NA	NA	NA	6.2667865406949	6.05528243550119	6.12928301694497	6.12928301694497	6.18982455888002	6.16992500144231	6.11894107272351	6.33091687811462	6.06608919045777	6.08746284125034	6.31288295528436	6.24792751344359	6.22881869049588	6.14974711950468	6.28540221886225	6.2667865406949	6.21916852046216	6.20945336562895	6.32192809488736	6.3037807481771	6.06608919045777	6.23840473932508	6.14974711950468	6.14974711950468
MAD_Dr_004_100621	608	Dr.96688	0	-	-	0	1	100691	NA	NA	NA	NA	-	NA	Dr.96688	NA	NA	NA	NA	NA	6.18982455888002	6.18982455888002	6.39231742277876	6.27612440527424	6.18982455888002	6.38370429247405	6.17990909001493	6.4262647547021	6.16992500144231	6.13955135239879	6.38370429247405	6.43462822763672	6.22881869049588	6.16992500144231	6.37503943134692	6.4093909361377	6.18982455888002	6.18982455888002	6.24792751344359	6.25738784269265	6.32192809488736	6.4594316186373	6.20945336562895	6.28540221886225
MAD_Dr_004_100622	609	Dr.97087	0	-	-	0	1	100692	NA	NA	NA	NA	-	NA	Dr.97087	NA	NA	NA	NA	NA	6.20945336562895	6.14974711950468	6.35755200461808	6.18982455888002	6.33985000288462	6.35755200461808	6.09803208296053	6.33985000288462	6.02236781302845	6.06608919045777	6.2667865406949	6.32192809488736	6.27612440527424	6.07681559705083	6.25738784269265	6.2667865406949	6.32192809488736	6.3037807481771	6.25738784269265	6.18982455888002	6.28540221886225	6.22881869049588	6.22881869049588	6.32192809488736
MAD_Dr_004_100623	610	Dr.99908	0	-	-	0	1	100693	NA	NA	NA	NA	-	NA	Dr.99908	NA	NA	NA	NA	NA	6.12928301694497	6.09803208296053	6.16992500144231	6.22881869049588	6.22881869049588	6.25738784269265	6.18982455888002	6.31288295528436	6.06608919045777	6.17990909001493	6.21916852046216	6.2667865406949	6.16992500144231	6.10852445677817	6.20945336562895	6.35755200461808	6.08746284125034	6.20945336562895	6.2667865406949	6.20945336562895	6.18982455888002	6.22881869049588	6.28540221886225	6.19967234483636
MAD_Dr_004_100624	611	Dr.113764	0	-	-	0	1	100694	NA	NA	NA	NA	-	NA	Dr.113764	NA	NA	NA	NA	NA	6.12928301694497	6.20945336562895	6.10852445677817	6.20945336562895	6.13955135239879	6.24792751344359	6.08746284125034	6.33985000288462	5.93073733756289	5.94251450533924	6.2667865406949	6.28540221886225	6.18982455888002	6.06608919045777	6.18982455888002	6.28540221886225	6.16992500144231	6.20945336562895	6.21916852046216	6.35755200461808	6.02236781302845	6.20945336562895	6.22881869049588	6.32192809488736
MAD_Dr_004_100625	612	Dr.116861	0	-	-	0	1	100695	NA	NA	NA	NA	-	NA	Dr.116861	NA	NA	NA	NA	NA	6.37503943134692	6.10852445677817	6.3037807481771	6.3037807481771	6.25738784269265	6.15987133677839	6.20945336562895	6.53915881110803	6.27612440527424	6.10852445677817	6.32192809488736	6.70043971814109	6.58496250072116	6.18982455888002	6.3037807481771	6.23840473932508	6.32192809488736	6.2667865406949	6.4093909361377	6.35755200461808	6.20945336562895	6.25738784269265	6.49185309632967	6.27612440527424
MAD_Dr_004_100626	613	Dr.120154	0	-	-	0	1	100696	NA	NA	NA	ENSDARG00000071410	561930	NA	Dr.120154	si:dkey-94n12.2	si:dkey-94n12.2	si:dkey-94n12.2	ZDB-GENE-050208-508	cks2	6.15987133677839	6.14974711950468	6.09803208296053	6.16992500144231	6.10852445677817	6.14974711950468	6.14974711950468	6.18982455888002	6.04439411935845	6.10852445677817	6.16992500144231	6.37503943134692	6.23840473932508	6.10852445677817	6.16992500144231	6.17990909001493	6.21916852046216	6.10852445677817	6.15987133677839	6.10852445677817	6.14974711950468	6.20945336562895	6.18982455888002	6.14974711950468
MAD_Dr_004_100627	614	Dr.120356	0	-	-	0	1	100697	NA	NA	NA	NA	-	NA	Dr.120356	NA	NA	NA	NA	NA	6.14974711950468	6.12928301694497	6.04439411935845	6.29462074889163	6.19967234483636	6.20945336562895	6.13955135239879	6.4262647547021	6.09803208296053	6.08746284125034	6.14974711950468	6.32192809488736	6.18982455888002	6.07681559705083	6.18982455888002	6.2667865406949	6.20945336562895	6.12928301694497	6.24792751344359	6.09803208296053	6.14974711950468	6.24792751344359	6.14974711950468	6.18982455888002
MAD_Dr_004_100628	615	Dr.122509	3	0	OTTDART00000029976 ; Dr.126732 ; Dr.153031	0	1	100698	NA	NA	NA	NA	-	NA	Dr.122509	NA	NA	NA	NA	NA	6.49185309632967	6.3037807481771	6.3037807481771	6.2667865406949	6.18982455888002	6.10852445677817	6.10852445677817	6.39231742277876	6	6.08746284125034	6.24792751344359	6.20945336562895	6.28540221886225	6.11894107272351	6.06608919045777	6.2667865406949	6.20945336562895	6.32192809488736	6.21916852046216	6.39231742277876	6.20945336562895	6.20945336562895	6.14974711950468	6.27612440527424
MAD_Dr_004_100629	616	Dr.125123	0	-	-	0	1	100699	NA	NA	NA	NA	-	NA	Dr.125123	NA	NA	NA	NA	NA	6.18982455888002	6.2667865406949	6.06608919045777	6.25738784269265	6.22881869049588	6.21916852046216	6.18982455888002	6.4093909361377	6.02236781302845	6.14974711950468	6.28540221886225	6.39231742277876	6.27612440527424	6.09803208296053	6.08746284125034	6.3037807481771	6.10852445677817	6.2667865406949	6.20945336562895	6.32192809488736	6.16992500144231	6.19967234483636	6.25738784269265	6.25738784269265
MAD_Dr_004_100630	617	OTTDART00000032746	0	-	-	0	1	10070	NA	NA	NA	ENSDARG00000061461	568099	NA	NA	NA	NA	NA	ZDB-GENE-030131-7517	dsela	6.37503943134692	6.24792751344359	6.12928301694497	6.32192809488736	6.24792751344359	6.24792751344359	6.12928301694497	6.4594316186373	6.14974711950468	6.3037807481771	6.38370429247405	6.33985000288462	6.37503943134692	6.06608919045777	6.35755200461808	6.467605550083	6.35755200461808	6.53138146051631	6.24792751344359	6.2667865406949	6.39231742277876	6.28540221886225	6.3037807481771	6.19967234483636
MAD_Dr_004_100631	618	Dr.126064	0	-	-	0	1	100700	NA	NA	NA	NA	-	NA	Dr.126064	NA	NA	NA	NA	NA	6.35755200461808	6.29462074889163	6.4594316186373	6.27612440527424	6.21916852046216	6.34872815423108	6.10852445677817	6.4262647547021	6.14974711950468	6.21916852046216	6.4093909361377	6.20945336562895	6.37503943134692	6.12928301694497	6.14974711950468	6.33985000288462	6.24792751344359	6.32192809488736	6.24792751344359	6.19967234483636	6.28540221886225	6.29462074889163	6.19967234483636	6.20945336562895
MAD_Dr_004_100632	619	Dr.126577	6	0	Dr.129071 ; Dr.153663 ; Dr.130301 ; Dr.130282 ; Dr.117165 ; ENSDART00000067324	0	1	100701	NA	NA	NA	NA	-	NA	Dr.126577	NA	NA	NA	NA	NA	6.14974711950468	6.08746284125034	6.04439411935845	6.15987133677839	6.08746284125034	6.18982455888002	6.16992500144231	6.34872815423108	6.16992500144231	6.10852445677817	6.10852445677817	6.2667865406949	6.25738784269265	5.97727992349992	6.22881869049588	6.18982455888002	6.10852445677817	6.22881869049588	6.28540221886225	6.20945336562895	6.20945336562895	6.08746284125034	6.14974711950468	6.06608919045777
MAD_Dr_004_100633	620	Dr.126737	0	-	-	0	1	100702	NA	NA	NA	NA	-	NA	Dr.126737	NA	NA	NA	NA	NA	6.14974711950468	6.2667865406949	6.19967234483636	6.24792751344359	6.32192809488736	6.18982455888002	6.33985000288462	6.38370429247405	6.12928301694497	6.22881869049588	6.22881869049588	6.28540221886225	6.32192809488736	6.18982455888002	6.08746284125034	6.33985000288462	6.2667865406949	6.2667865406949	6.35755200461808	6.28540221886225	6.36632221424582	6.12928301694497	6.2667865406949	6.28540221886225
MAD_Dr_004_100634	621	Dr.127028	3	0	Dr.125053 ; Dr.132081 ; Dr.137120	0	1	100703	NA	NA	NA	NA	-	NA	Dr.127028	NA	NA	NA	NA	NA	6.28540221886225	6.18982455888002	6.03342300153745	6.10852445677817	6.2667865406949	6.33985000288462	6.16992500144231	6.34872815423108	6.08746284125034	6.10852445677817	6.33985000288462	6.32192809488736	6.2667865406949	6.16992500144231	6.13955135239879	6.53915881110803	6.24792751344359	6.33985000288462	6.20945336562895	6.29462074889163	6.20945336562895	6.16992500144231	6.16992500144231	6.22881869049588
MAD_Dr_004_100635	622	Dr.128361	0	-	-	0	1	100704	NA	NA	NA	NA	-	NA	Dr.128361	NA	NA	NA	NA	NA	6.28540221886225	6.24792751344359	6.35755200461808	6.20945336562895	6.16992500144231	6.25738784269265	6.19967234483636	6.69348695749933	6.04439411935845	6.20945336562895	6.4757334309664	6.56224242422107	6.52356195605701	6.24792751344359	6.16992500144231	6.53138146051631	6.3037807481771	6.43462822763672	6.4594316186373	6.5077946401987	6.33985000288462	6.18982455888002	6.33985000288462	6.25738784269265
MAD_Dr_004_100638	625	Dr.134689	0	-	-	0	1	100707	NA	NA	NA	NA	-	NA	Dr.134689	NA	NA	NA	NA	NA	6.28540221886225	6.18982455888002	6.10852445677817	6.18982455888002	6.14974711950468	6.20945336562895	6.13955135239879	6.59245703726808	6.16992500144231	6.22881869049588	6.28540221886225	6.4093909361377	6.4594316186373	6.16992500144231	6.27612440527424	6.4757334309664	6.28540221886225	6.2667865406949	6.4093909361377	6.31288295528436	6.2667865406949	6.10852445677817	6.32192809488736	6.16992500144231
MAD_Dr_004_100639	626	Dr.134861	0	-	-	0	1	100708	NA	NA	NA	NA	-	NA	Dr.134861	NA	NA	NA	NA	NA	6.16992500144231	6.21916852046216	6.10852445677817	6.20945336562895	6.08746284125034	6.24792751344359	5.95419631038687	6.20945336562895	6.14974711950468	6.04439411935845	6.3037807481771	6.12928301694497	6.20945336562895	6.06608919045777	6.10852445677817	6.22881869049588	6.10852445677817	6.22881869049588	6.05528243550119	6.16992500144231	6.18982455888002	6.23840473932508	6.14974711950468	6.08746284125034
MAD_Dr_004_100640	627	Dr.134978	0	-	-	0	1	100709	NA	NA	NA	NA	-	NA	Dr.134978	NA	NA	NA	NA	NA	6.28540221886225	6.18982455888002	6.28540221886225	6.14974711950468	6.32192809488736	6.33985000288462	6.08746284125034	6.37503943134692	6.07681559705083	6.02236781302845	6.33091687811462	6.25738784269265	6.36632221424582	6.18982455888002	6.22881869049588	6.23840473932508	6.18982455888002	6.24792751344359	6.08746284125034	6.2667865406949	6.20945336562895	6.35755200461808	6.14974711950468	6.14974711950468
MAD_Dr_004_100642	629	Dr.136214	0	-	-	0	1	100710	NA	NA	NA	NA	-	NA	Dr.136214	NA	NA	NA	NA	NA	6.2667865406949	6.20945336562895	6.17990909001493	6.20945336562895	6.24792751344359	6.18982455888002	6.2667865406949	6.4093909361377	6.02236781302845	6.08746284125034	6.21916852046216	6.37503943134692	6.33091687811462	6.13955135239879	6.31288295528436	6.22881869049588	6.33985000288462	6.2667865406949	6.18982455888002	6.16992500144231	6.14974711950468	6.25738784269265	6.13955135239879	6.22881869049588
MAD_Dr_004_100643	630	Dr.136445	0	-	-	0	1	100711	NA	NA	NA	NA	-	NA	Dr.136445	NA	NA	NA	NA	NA	6.18982455888002	6.19967234483636	6.10852445677817	6.08746284125034	6.18982455888002	6.34872815423108	6.20945336562895	6.35755200461808	6.03342300153745	6.16992500144231	6.27612440527424	6.20945336562895	6.3037807481771	6.22881869049588	6.27612440527424	6.4178525148859	6.22881869049588	6.18982455888002	6.24792751344359	6.22881869049588	6.16992500144231	6.24792751344359	6.25738784269265	6.2667865406949
MAD_Dr_004_100644	631	Dr.137260	0	-	-	0	1	100712	NA	NA	NA	NA	-	NA	Dr.137260	NA	NA	NA	NA	NA	6.22881869049588	6.33985000288462	6.18982455888002	6.18982455888002	6.27612440527424	6.28540221886225	6.08746284125034	6.33985000288462	6.18982455888002	6.09803208296053	6.12928301694497	6.39231742277876	6.39231742277876	6.16992500144231	6.28540221886225	6.55458885167764	6.14974711950468	6.40087943628218	6.2667865406949	6.4757334309664	6.22881869049588	6.22881869049588	6.37503943134692	6.25738784269265
MAD_Dr_004_100645	632	Dr.137282	0	-	-	0	1	100713	NA	NA	NA	NA	-	NA	Dr.137282	NA	NA	NA	NA	NA	6.18982455888002	6.3037807481771	6.18982455888002	6.2667865406949	6.37503943134692	6.3037807481771	6.22881869049588	6.44294349584873	6.20945336562895	6.2667865406949	6.3037807481771	6.22881869049588	6.40087943628218	6.22881869049588	6.31288295528436	6.37503943134692	6.28540221886225	6.28540221886225	6.24792751344359	6.37503943134692	6.20945336562895	6.32192809488736	6.3037807481771	6.18982455888002
MAD_Dr_004_100646	633	Dr.137709	0	-	-	0	1	100714	NA	NA	NA	NA	-	NA	Dr.137709	NA	NA	NA	NA	NA	6.44294349584873	6.45121111183233	6.33091687811462	6.39231742277876	6.32192809488736	6.4757334309664	6.49185309632967	6.70043971814109	6.33985000288462	6.3037807481771	6.51569983828404	6.62205181945638	6.52356195605701	6.33985000288462	6.4093909361377	6.79441586635011	6.49984588708321	6.62935662007961	6.53915881110803	6.71424551766612	6.64385618977472	6.4757334309664	6.6724253419715	6.4594316186373
MAD_Dr_004_100647	634	Dr.137915	0	-	-	0	1	100715	NA	NA	NA	NA	-	NA	Dr.137915	NA	NA	NA	NA	NA	6.02236781302845	6.18982455888002	6.14974711950468	6.33985000288462	6.15987133677839	6.20945336562895	6.18982455888002	6.33985000288462	6.06608919045777	5.97727992349992	6.18982455888002	6.14974711950468	6.2667865406949	6.20945336562895	6.19967234483636	6.29462074889163	6.06608919045777	6.16992500144231	6.16992500144231	6.07681559705083	6.04439411935845	6.08746284125034	6.16992500144231	6.09803208296053
MAD_Dr_004_100648	635	Dr.139636	0	-	-	0	1	100716	NA	NA	NA	NA	-	NA	Dr.139636	NA	NA	NA	NA	NA	6.23840473932508	6.18982455888002	6.16992500144231	6.2667865406949	6.31288295528436	6.32192809488736	6.14974711950468	6.44294349584873	6.13955135239879	6.02236781302845	6.19967234483636	6.28540221886225	6.32192809488736	6.21916852046216	6.2667865406949	6.33985000288462	6.22881869049588	6.20945336562895	6.25738784269265	6.3037807481771	6.27612440527424	6.24792751344359	6.18982455888002	6.28540221886225
MAD_Dr_004_100649	636	Dr.141158	0	-	-	0	1	100717	NA	NA	NA	NA	-	NA	Dr.141158	NA	NA	NA	NA	NA	6.10852445677817	6.20945336562895	6.20945336562895	6.18982455888002	6.20945336562895	6.23840473932508	6.16992500144231	6.22881869049588	6.12928301694497	6.14974711950468	6.35755200461808	6.31288295528436	6.24792751344359	6.18982455888002	6.14974711950468	6.4093909361377	6.17990909001493	6.21916852046216	6.28540221886225	6.24792751344359	6.20945336562895	6.2667865406949	6.10852445677817	6.22881869049588
MAD_Dr_004_100650	637	Dr.141618	0	-	-	0	1	100718	NA	NA	NA	NA	-	NA	Dr.141618	NA	NA	NA	NA	NA	6.4757334309664	6.22881869049588	6.28540221886225	6.39231742277876	6.2667865406949	6.5077946401987	6.32192809488736	6.94251450533924	6.11894107272351	6.14974711950468	6.5077946401987	6.56985560833095	6.56985560833095	6.2667865406949	6.14974711950468	6.7279204545632	6.467605550083	6.5077946401987	6.65821148275179	6.4757334309664	6.25738784269265	6.56985560833095	6.32192809488736	6.35755200461808
MAD_Dr_004_100651	638	Dr.148490	0	-	-	0	1	100719	NA	NA	NA	NA	-	NA	Dr.148490	wu:fc06e02	wu:fc06e02	wu:fc06e02	NA	NA	6.16992500144231	6.20945336562895	6.18982455888002	6.16992500144231	6.20945336562895	6.24792751344359	6.17990909001493	6.43462822763672	6	6.12928301694497	6.3037807481771	6.25738784269265	6.35755200461808	6.16992500144231	6.22881869049588	6.2667865406949	6.03342300153745	6.20945336562895	6.4178525148859	6.25738784269265	6.18982455888002	6.2667865406949	6.15987133677839	6.31288295528436
MAD_Dr_004_100654	641	XM_001337280.2	1	0	Dr.105341	0	1	100721	XM_001337280.2	XM_001337280	NA	NA	-	NA	NA	NA	NA	NA	NA	NA	6.35755200461808	6.33091687811462	6.3037807481771	6.28540221886225	6.32192809488736	6.37503943134692	6.31288295528436	6.45121111183233	6.28540221886225	6.28540221886225	6.33985000288462	6.39231742277876	6.4594316186373	6.31288295528436	6.33985000288462	6.52356195605701	6.35755200461808	6.4757334309664	6.56224242422107	6.45121111183233	6.4178525148859	6.20945336562895	6.32192809488736	6.39231742277876
MAD_Dr_004_100655	642	Dr.149779	0	-	-	0	1	100722	NA	NA	NA	NA	-	NA	Dr.149779	NA	NA	NA	NA	NA	6.2667865406949	6.23840473932508	6.04439411935845	6.18982455888002	6.28540221886225	6.22881869049588	6.12928301694497	6.32192809488736	6.07681559705083	6.02236781302845	6.24792751344359	6.2667865406949	6.12928301694497	6.12928301694497	6.12928301694497	6.28540221886225	6.10852445677817	6.15987133677839	6.32192809488736	6.14974711950468	6.08746284125034	6.06608919045777	6.14974711950468	6.14974711950468
MAD_Dr_004_100656	643	Dr.151072	0	-	-	0	1	100723	NA	NA	NA	NA	-	NA	Dr.151072	NA	NA	NA	NA	NA	6.70043971814109	6.31288295528436	6.48381577726426	6.54689445988764	6.40087943628218	6.5077946401987	6.53915881110803	6.74146698640115	6.20945336562895	6.32192809488736	6.70735913208088	6.4093909361377	6.65821148275179	6.43462822763672	6.33985000288462	7.15987133677839	6.76818432477693	6.65821148275179	6.69348695749933	7.26209484537018	6.61470984411521	6.4594316186373	6.74146698640115	6.63662462054365
MAD_Dr_004_100657	644	Dr.152657	0	-	-	0	1	100724	NA	NA	NA	NA	-	NA	Dr.152657	NA	NA	NA	NA	NA	6.06608919045777	6.22881869049588	6.10852445677817	6.3037807481771	6.12928301694497	6.22881869049588	6.28540221886225	6.39231742277876	6.02236781302845	6.02236781302845	6.14974711950468	6.2667865406949	6.2667865406949	6.10852445677817	6.14974711950468	6.2667865406949	6.18982455888002	6.08746284125034	6.32192809488736	6.17990909001493	6.20945336562895	6.20945336562895	6.20945336562895	6.14974711950468
MAD_Dr_004_100658	645	Dr.152841	0	-	-	0	1	100725	NA	NA	NA	NA	-	NA	Dr.152841	NA	NA	NA	NA	NA	6.16992500144231	6.27612440527424	6.23840473932508	6.16992500144231	6.3037807481771	6.20945336562895	6.22881869049588	6.4262647547021	6.12928301694497	6.08746284125034	6.44294349584873	6.44294349584873	6.40087943628218	6.23840473932508	6.22881869049588	6.32192809488736	6.3037807481771	6.24792751344359	6.2667865406949	6.33985000288462	6.22881869049588	6.20945336562895	6.20945336562895	6.32192809488736
MAD_Dr_004_100660	647	OTTDART00000017634	3	1	ENSDART00000104008 ; Dr.90718 ; NM_001044814.2	0	1	100729	NA	NA	NA	ENSDARG00000055206	556784	NA	NA	NA	NA	dystrobrevin binding protein 1b	ZDB-GENE-060503-889	dtnbp1b	6.33091687811462	6.3037807481771	6.3037807481771	6.24792751344359	6.16992500144231	6.24792751344359	6.25738784269265	6.38370429247405	6.11894107272351	6.10852445677817	6.59991284218713	6.49984588708321	6.7279204545632	6.03342300153745	6.33985000288462	6.37503943134692	6.22881869049588	6.24792751344359	6.40087943628218	6.2667865406949	6.28540221886225	6.32192809488736	6.39231742277876	6.22881869049588
MAD_Dr_004_100661	648	NM_131517.1 ; Dr.565	2	1	OTTDART00000024860 ; ENSDART00000031828	0	1	10073	NM_131517.1	NM_131517	spon1b	ENSDARG00000023694	58029	spondin 1b	Dr.565	spon1b	spondin 1b	spondin 1b; similar to spondin 1b	ZDB-GENE-000427-10	spon1b	6.32192809488736	6.40087943628218	6.33985000288462	6.32192809488736	6.33985000288462	6.39231742277876	6.3037807481771	6.4757334309664	6.10852445677817	6.20945336562895	6.39231742277876	6.39231742277876	6.34872815423108	6.18982455888002	6.2667865406949	6.4178525148859	6.2667865406949	6.35755200461808	6.35755200461808	6.4594316186373	6.33091687811462	6.35755200461808	6.24792751344359	6.35755200461808
MAD_Dr_004_100662	649	OTTDART00000021478	0	-	-	0	1	100730	NA	NA	NA	ENSDARG00000061328	280652	NA	NA	NA	NA	NA	ZDB-GENE-021115-4	cdon	6.19967234483636	6.09803208296053	6.12928301694497	6.12928301694497	6.16992500144231	6.29462074889163	6	6.32192809488736	6.02236781302845	6.10852445677817	6.16992500144231	6.20945336562895	6.3037807481771	6.06608919045777	6.13955135239879	6.22881869049588	6.06608919045777	6.3037807481771	6.19967234483636	6.22881869049588	6.16992500144231	6.28540221886225	6.12928301694497	6.20945336562895
MAD_Dr_004_100663	650	OTTDART00000022694	2	1	Dr.92617 ; XM_701111.2	0	1	100731	NA	NA	NA	ENSDARG00000095188	-	NA	NA	NA	NA	NA	ZDB-GENE-060526-230	si:dkey-189h5.6	6.93073733756289	6.27612440527424	6.28540221886225	6.4093909361377	6.43462822763672	6.27612440527424	6.03342300153745	6.28540221886225	6.02236781302845	6.06608919045777	6.55458885167764	6.85174904141606	7.05528243550119	6.2667865406949	6.34872815423108	6.65821148275179	6.62205181945638	6.4093909361377	6.70043971814109	6.40087943628218	6.70735913208088	6.28540221886225	6.65821148275179	6.52356195605701
MAD_Dr_004_100664	651	OTTDART00000022962	0	-	-	0	1	100732	NA	NA	NA	ENSDARG00000039400	393538	NA	NA	NA	NA	NA	ZDB-GENE-040426-1495	polr1c	6.09803208296053	6.14974711950468	6.10852445677817	6.14974711950468	6.10852445677817	6.14974711950468	6.05528243550119	6.4594316186373	6.2667865406949	6.10852445677817	6.24792751344359	6.4093909361377	6.39231742277876	6.19967234483636	6.24792751344359	6.5077946401987	6.29462074889163	6.4093909361377	6.4262647547021	6.4594316186373	6.3037807481771	6.16992500144231	6.24792751344359	6.16992500144231
MAD_Dr_004_100665	652	OTTDART00000027363	4	1	ENSDART00000080749 ; OTTDART00000027362 ; Dr.73230 ; NM_001013313.1	0	1	100733	NA	NA	NA	ENSDARG00000057984	503735	NA	NA	NA	NA	eps8-like1	ZDB-GENE-050306-14	eps8l1	6.16992500144231	6.22881869049588	6.4262647547021	6.23840473932508	6.20945336562895	6.22881869049588	6.08746284125034	6.4594316186373	6.10852445677817	6.18982455888002	6.40087943628218	6.4262647547021	6.40087943628218	6.18982455888002	6.21916852046216	6.37503943134692	6.20945336562895	6.35755200461808	6.2667865406949	6.35755200461808	6.24792751344359	6.35755200461808	6.27612440527424	6.24792751344359
MAD_Dr_004_100666	653	OTTDART00000028977	0	-	-	0	1	100735	NA	NA	NA	ENSDARG00000045373	406543	NA	NA	NA	NA	poly(A) binding protein, nuclear 1	ZDB-GENE-040426-2401	pabpn1	6.23840473932508	6.24792751344359	6.18982455888002	6.14974711950468	6.28540221886225	6.4093909361377	6.04439411935845	6.4594316186373	6.14974711950468	6.2667865406949	6.2667865406949	6.4093909361377	6.37503943134692	6.13955135239879	6.2667865406949	6.37503943134692	6.13955135239879	6.33985000288462	6.2667865406949	6.28540221886225	6.20945336562895	6.22881869049588	6.19967234483636	6.20945336562895
MAD_Dr_004_100668	655	OTTDART00000032051	0	-	-	0	1	100738	NA	NA	NA	ENSDARG00000020467	321979	NA	NA	NA	NA	NA	ZDB-GENE-030131-698	safb	6.10852445677817	6.19967234483636	6.20945336562895	6.3037807481771	6.24792751344359	6.28540221886225	6.12928301694497	6.35755200461808	6.10852445677817	6.10852445677817	6.2667865406949	6.20945336562895	6.35755200461808	6.09803208296053	6.12928301694497	6.28540221886225	6.20945336562895	6.18982455888002	6.3037807481771	6.23840473932508	6.14974711950468	6.16992500144231	6.14974711950468	6.27612440527424
MAD_Dr_004_100671	656	OTTDART00000037911	0	-	-	0	1	100740	NA	NA	NA	ENSDARG00000061219	337176	NA	NA	NA	NA	periostin, osteoblast specific factor	ZDB-GENE-030131-9120	postnb	6.28540221886225	6.14974711950468	6.24792751344359	6.16992500144231	6.22881869049588	6.06608919045777	6.24792751344359	6.49185309632967	6.02236781302845	6.24792751344359	6.24792751344359	6.20945336562895	6.3037807481771	6.10852445677817	6.12928301694497	6.4262647547021	6.28540221886225	6.28540221886225	6.33985000288462	6.22881869049588	6.18982455888002	6.20945336562895	6.32192809488736	6.22881869049588
MAD_Dr_004_100673	658	OTTDART00000042155	1	0	Dr.120356	0	1	100742	NA	NA	NA	ENSDARG00000094009	-	NA	NA	NA	NA	NA	ZDB-GENE-090313-202	si:dkey-178o8.3	6.10852445677817	6.22881869049588	6.12928301694497	6.17990909001493	6.12928301694497	6.14974711950468	6.12928301694497	6.34872815423108	6.12928301694497	6.08746284125034	6.22881869049588	6.4757334309664	6.19967234483636	6.08746284125034	6.10852445677817	6.21916852046216	6.16992500144231	6.27612440527424	6.3037807481771	6.24792751344359	6.21916852046216	6.21916852046216	6.3037807481771	6.18982455888002
MAD_Dr_004_100674	659	OTTDART00000043450	1	1	OTTDART00000009733	0	1	100743	NA	NA	NA	ENSDARG00000011613	406251	NA	NA	NA	NA	NA	ZDB-GENE-040426-2852	rbm39a	6.10852445677817	6.06608919045777	6.08746284125034	6.10852445677817	6.15987133677839	6.12928301694497	6.08746284125034	6.3037807481771	5.97727992349992	6.08746284125034	6.28540221886225	6.25738784269265	6.14974711950468	6.04439411935845	6.08746284125034	6.24792751344359	6.13955135239879	6.21916852046216	6.10852445677817	6.21916852046216	6.20945336562895	6.18982455888002	6.06608919045777	6.12928301694497
MAD_Dr_004_100675	660	OTTDART00000043570	0	-	-	0	1	100744	NA	NA	NA	ENSDARG00000058693	-	NA	NA	NA	NA	NA	ZDB-GENE-050810-2	cast	6.16992500144231	6.29462074889163	6.12928301694497	6.06608919045777	6.14974711950468	6.17990909001493	6.11894107272351	6.4093909361377	6.13955135239879	6.12928301694497	6.20945336562895	6.2667865406949	6.2667865406949	6.06608919045777	6.18982455888002	6.14974711950468	6.3037807481771	6.28540221886225	6.22881869049588	6.14974711950468	6.20945336562895	6.18982455888002	6.23840473932508	6.13955135239879
MAD_Dr_004_100677	662	OTTDART00000044920	0	-	-	0	1	100746	NA	NA	NA	ENSDARG00000077840	30066	NA	NA	NA	NA	myeloid ecotropic viral integration site 2.1	ZDB-GENE-000210-23	meis2b	6.28540221886225	6.17990909001493	6.04439411935845	6.22881869049588	6.20945336562895	6.14974711950468	6.16992500144231	6.39231742277876	6.08746284125034	6.01122725542325	6.14974711950468	6.34872815423108	6.32192809488736	5.95419631038687	6.28540221886225	6.3037807481771	6.12928301694497	6.25738784269265	6.14974711950468	6.4093909361377	6.16992500144231	6.12928301694497	6.16992500144231	6.28540221886225
MAD_Dr_004_100679	664	ENSDART00000058388	1	0	XM_687066.3	0	1	100749	NA	NA	NA	ENSDARG00000087892	100005691	NA	NA	NA	NA	NA	NA	NA	6.10852445677817	6.14974711950468	5.97727992349992	6.20945336562895	6.28540221886225	6.18982455888002	6.14974711950468	6.4594316186373	6.05528243550119	5.95419631038687	6.25738784269265	6.22881869049588	6.23840473932508	6.15987133677839	6.20945336562895	6.3037807481771	6.18982455888002	6.24792751344359	6.59991284218713	6.28540221886225	6.16992500144231	6.12928301694497	6.12928301694497	6.25738784269265
MAD_Dr_004_100682	666	ENSDART00000078938	4	0	ENSDART00000013001 ; OTTDART00000037722 ; Dr.107658 ; NM_001006050.1	0	1	100757	NA	NA	NA	NA	-	NA	NA	NA	NA	zgc:152753	NA	NA	6.20945336562895	6.18982455888002	6.08746284125034	6.10852445677817	6.15987133677839	6.18982455888002	6.20945336562895	6.37503943134692	6.08746284125034	6.14974711950468	6.18982455888002	6.33985000288462	6.18982455888002	6.12928301694497	6.18982455888002	6.3037807481771	6.18982455888002	6.35755200461808	6.16992500144231	6.22881869049588	6.38370429247405	6.16992500144231	6.18982455888002	6.16992500144231
MAD_Dr_004_100684	667	ENSDART00000081381	46	0	Dr.134661 ; XM_001922931.1 ; XM_001923709.1 ; XM_001922014.1 ; XM_001920565.1 ; OTTDART00000022492 ; OTTDART00000022483 ; OTTDART00000022479 ; OTTDART00000022468 ; OTTDART00000022464 ; XM_001923701.1 ; ENSDART00000097600 ; XM_001921380.1 ; ENSDART00000111459 ; XM_001919284.1 ; ENSDART00000103323 ; ENSDART00000103900 ; XM_001921997.1 ; XM_001921152.1 ; XM_001921183.1 ; XM_001919530.1 ; XR_045056.1…	0	1	100763	NA	NA	NA	ENSDARG00000058386	-	NA	NA	NA	NA	NA	NA	NA	6.3037807481771	6.37503943134692	6.35755200461808	6.2667865406949	6.37503943134692	6.49185309632967	6.28540221886225	6.89481776330794	6.04439411935845	6.24792751344359	6.467605550083	6.6724253419715	6.64385618977472	6.32192809488736	6.39231742277876	6.79441586635011	6.39231742277876	6.5077946401987	6.4594316186373	6.60733031374961	6.37503943134692	6.29462074889163	6.53915881110803	6.39231742277876
MAD_Dr_004_100685	668	ENSDART00000081615	5	0	OTTDART00000010716 ; Dr.144424 ; NM_001024437.1 ; NM_001025474.1 ; OTTDART00000010343	0	1	100764	NA	NA	NA	NA	-	NA	NA	NA	NA	zgc:112368	NA	NA	6.2667865406949	6.20945336562895	6.2667865406949	6.22881869049588	6.24792751344359	6.3037807481771	6.2667865406949	6.74146698640115	6.04439411935845	6.10852445677817	6.32192809488736	6.44294349584873	6.4093909361377	6.20945336562895	6.22881869049588	6.61470984411521	6.35755200461808	6.39231742277876	6.37503943134692	6.49185309632967	6.3037807481771	6.29462074889163	6.35755200461808	6.4757334309664
MAD_Dr_004_100686	669	OTTDART00000018884	0	-	-	0	1	100766	NA	NA	NA	ENSDARG00000046092	-	NA	NA	NA	NA	NA	ZDB-GENE-060526-152	si:ch211-283g2.3	6.22881869049588	6.14974711950468	6.20945336562895	6.3037807481771	6.3037807481771	6.2667865406949	6.02236781302845	6.33985000288462	6.08746284125034	6.10852445677817	6.22881869049588	6.22881869049588	6.2667865406949	6.06608919045777	6.15987133677839	6.24792751344359	6.20945336562895	6.2667865406949	6.20945336562895	6.38370429247405	6.18982455888002	6.22881869049588	6.32192809488736	6.12928301694497
MAD_Dr_004_100687	670	ENSDART00000105007	8	0	Dr.114147 ; XM_694685.2 ; ENSDART00000059271 ; Dr.94180 ; XM_001345075.2 ; ENSDART00000110098 ; Dr.118505 ; XM_684195.2	0	1	100767	NA	NA	NA	ENSDARG00000079471	-	NA	NA	NA	NA	NA	ZDB-GENE-100922-55	si:dkey-88j15.4	6.07681559705083	6.19967234483636	6.14974711950468	6.18982455888002	6.33091687811462	6.3037807481771	6.23840473932508	6.3037807481771	6.04439411935845	6.18982455888002	6.20945336562895	6.32192809488736	6.35755200461808	6.08746284125034	6.32192809488736	6.43462822763672	6.19967234483636	6.28540221886225	6.28540221886225	6.37503943134692	6.29462074889163	6.10852445677817	6.16992500144231	6.20945336562895
MAD_Dr_004_100689	672	OTTDART00000014311	2	0	XM_001922363.1 ; XM_001922339.1	0	1	100769	NA	NA	NA	ENSDARG00000071618	569302	NA	NA	NA	NA	NA	NA	NA	6.06608919045777	6.08746284125034	6.16992500144231	6.21916852046216	6.10852445677817	6.20945336562895	6.10852445677817	6.13955135239879	6.18982455888002	5.97727992349992	6.22881869049588	6.2667865406949	6.20945336562895	6.14974711950468	6.24792751344359	6.32192809488736	6.19967234483636	6.33985000288462	6.23840473932508	6.33985000288462	6.15987133677839	6.04439411935845	6.04439411935845	6.20945336562895
MAD_Dr_004_100692	675	OTTDART00000038562	1	1	Dr.132255	0	1	100771	NA	NA	NA	ENSDARG00000071701	559821	NA	NA	NA	NA	zgc:162941	ZDB-GENE-030131-8517	zgc:162941	6.20945336562895	6.2667865406949	6.10852445677817	6.11894107272351	6.12928301694497	6.29462074889163	6.20945336562895	6.39231742277876	6.2667865406949	6.08746284125034	6.24792751344359	6.4093909361377	6.23840473932508	6.08746284125034	6.37503943134692	6.3037807481771	6.28540221886225	6.22881869049588	6.20945336562895	6.37503943134692	6.17990909001493	6.24792751344359	6.28540221886225	6.28540221886225
MAD_Dr_004_100695	678	ENSDART00000114634	0	-	-	0	1	100776	NA	NA	NA	ENSDARG00000074134	-	NA	NA	NA	NA	NA	NA	NA	6.22881869049588	6.22881869049588	6.21916852046216	6.19967234483636	6.24792751344359	6.32192809488736	6.12928301694497	6.35755200461808	6.25738784269265	6.24792751344359	6.4093909361377	6.19967234483636	6.33985000288462	6.20945336562895	6.24792751344359	6.28540221886225	6.17990909001493	6.14974711950468	6.29462074889163	6.24792751344359	6.27612440527424	6.20945336562895	6.24792751344359	6.3037807481771
MAD_Dr_004_100698	681	XM_001920400.1	0	-	-	0	1	100779	XM_001920400.1	XM_001920400	NA	NA	-	NA	NA	NA	NA	NA	NA	NA	6.12928301694497	6.11894107272351	6.03342300153745	6.10852445677817	6.20945336562895	6.18982455888002	6.03342300153745	6.2667865406949	6	6.04439411935845	6.15987133677839	6.18982455888002	6.15987133677839	6	6.04439411935845	6.2667865406949	6.09803208296053	6.19967234483636	6.2667865406949	6.14974711950468	6.16992500144231	6	6.28540221886225	6.14974711950468
MAD_Dr_004_100699	682	NM_194372.1 ; Dr.15418	0	1		0	1	10078	NM_194372.1	NM_194372	hnf1bb	ENSDARG00000022295	324283	HNF1 homeobox Bb	Dr.15418	hnf1bb	HNF1 homeobox Bb	wu:fc23f06	ZDB-GENE-030131-3003	hnf1bb	6.83920378809694	6.48381577726426	6.32192809488736	6.4262647547021	6.33985000288462	6.4757334309664	6.29462074889163	7.15987133677839	6.07681559705083	6.28540221886225	6.59991284218713	6.45121111183233	6.63662462054365	6.4262647547021	6.28540221886225	6.64385618977472	6.57742882803575	6.4262647547021	6.49185309632967	7.33985000288462	6.58496250072116	6.4594316186373	6.35755200461808	6.39231742277876
MAD_Dr_004_100700	683	ENSDART00000115076	4	0	OTTDART00000030810 ; XM_689464.3 ; ENSDART00000114443 ; ENSDART00000081456	0	1	100780	NA	NA	NA	ENSDARG00000078180	569842	NA	NA	NA	NA	sc:d0202	ZDB-GENE-080226-9	sc:d0202	6.18982455888002	6.13955135239879	6.33985000288462	6.20945336562895	6.3037807481771	6.25738784269265	6.13955135239879	6.44294349584873	6.04439411935845	6.20945336562895	6.3037807481771	6.23840473932508	6.35755200461808	6.10852445677817	6.16992500144231	6.3037807481771	6.32192809488736	6.16992500144231	6.28540221886225	6.33091687811462	6.16992500144231	6.16992500144231	6.12928301694497	6.23840473932508
MAD_Dr_004_100701	684	XM_687355.3	0	-	-	0	1	100781	XM_687355.3	XM_687355	NA	NA	-	NA	NA	NA	NA	NA	NA	NA	6.16992500144231	6.15987133677839	6.10852445677817	6.18982455888002	6.18982455888002	6.22881869049588	6.12928301694497	6.3037807481771	6.06608919045777	6	6.14974711950468	6.2667865406949	6.22881869049588	6.08746284125034	6.17990909001493	6.24792751344359	6.23840473932508	6.28540221886225	6.12928301694497	6.35755200461808	6.22881869049588	6.28540221886225	6.14974711950468	6.16992500144231
MAD_Dr_004_100702	685	XM_001335192.1	0	-	-	0	1	100782	XM_001335192.1	XM_001335192	NA	ENSDARG00000089507	-	NA	NA	NA	NA	NA	NA	NA	6.15987133677839	6.22881869049588	6.13955135239879	6.08746284125034	6.2667865406949	6.28540221886225	6.11894107272351	6.33091687811462	6.06608919045777	6.17990909001493	6.28540221886225	6.25738784269265	6.32192809488736	6.10852445677817	6.37503943134692	6.44294349584873	6.12928301694497	6.22881869049588	6.32192809488736	6.34872815423108	6.10852445677817	6.3037807481771	6.20945336562895	6.20945336562895
MAD_Dr_004_100704	686	XM_001921074.1	2	1	ENSDART00000111331 ; ENSDART00000084104	0	1	100789	XM_001921074.1	XM_001921074	NA	NA	-	NA	NA	NA	NA	NA	NA	NA	6.18982455888002	6.32192809488736	6.23840473932508	6.20945336562895	6.16992500144231	6.20945336562895	6.23840473932508	6.4594316186373	6.09803208296053	6.18982455888002	6.24792751344359	6.32192809488736	6.33985000288462	6.13955135239879	6.27612440527424	6.33985000288462	6.18982455888002	6.20945336562895	6.32192809488736	6.2667865406949	6.2667865406949	6.22881869049588	6.24792751344359	6.28540221886225
MAD_Dr_004_100707	688	XM_001343878.1	5	0	Dr.119613 ; XM_001337528.2 ; XM_001333455.2 ; ENSDART00000100229 ; XM_001345458.1	0	1	100791	XM_001343878.1	XM_001343878	NA	NA	-	NA	NA	NA	NA	NA	NA	NA	6.14974711950468	6.23840473932508	6.16992500144231	6.18982455888002	6.22881869049588	6.22881869049588	6.20945336562895	6.39231742277876	6.12928301694497	6.05528243550119	6.24792751344359	6.2667865406949	6.33985000288462	6.23840473932508	6.3037807481771	6.4093909361377	6.33985000288462	6.32192809488736	6.43462822763672	6.33985000288462	6.2667865406949	6.16992500144231	6.24792751344359	6.35755200461808
MAD_Dr_004_100708	689	XM_688483.3	0	-	-	0	1	100792	XM_688483.3	XM_688483	NA	NA	-	NA	NA	NA	NA	NA	NA	NA	6.10852445677817	6.12928301694497	6.18982455888002	6.22881869049588	6.22881869049588	6.24792751344359	6.03342300153745	6.3037807481771	6.05528243550119	6.08746284125034	6.12928301694497	6.28540221886225	6.12928301694497	6.08746284125034	6.28540221886225	6.20945336562895	6.13955135239879	6.19967234483636	6.11894107272351	6.33091687811462	6.07681559705083	6.12928301694497	6.22881869049588	6.18982455888002
MAD_Dr_004_100710	691	XM_001922422.1	2	0	XM_001346210.2 ; Dr.97326	0	1	100796	XM_001922422.1	XM_001922422	NA	NA	-	NA	NA	NA	NA	NA	NA	NA	6.12928301694497	6.12928301694497	6.11894107272351	6.24792751344359	6.2667865406949	6.14974711950468	6.22881869049588	6.36632221424582	6.06608919045777	6.10852445677817	6.09803208296053	6.34872815423108	6.22881869049588	6.03342300153745	6.13955135239879	6.20945336562895	6.08746284125034	6.18982455888002	6.18982455888002	6.14974711950468	6.08746284125034	6.15987133677839	6.21916852046216	6.24792751344359
MAD_Dr_004_100711	692	XM_001920566.1	0	-	-	0	1	1008	XM_001920566.1	XM_001920566	NA	NA	-	NA	NA	NA	NA	NA	NA	NA	6.72109918870719	6.24792751344359	6.33985000288462	6.28540221886225	6.34872815423108	6.21916852046216	6.18982455888002	6.4594316186373	6.06608919045777	6.14974711950468	6.60733031374961	6.55458885167764	6.63662462054365	6.20945336562895	6.3037807481771	6.95419631038687	6.70735913208088	6.75488750216347	6.7279204545632	6.78135971352466	6.40087943628218	6.28540221886225	6.5077946401987	6.32192809488736
MAD_Dr_004_100713	694	XM_001921328.1	0	-	-	0	1	100800	XM_001921328.1	XM_001921328	NA	NA	-	NA	NA	NA	NA	NA	NA	NA	6.52356195605701	6.32192809488736	6.24792751344359	6.38370429247405	6.3037807481771	6.54689445988764	6.38370429247405	7.01122725542325	6.22881869049588	6.35755200461808	6.35755200461808	6.52356195605701	6.8008998999203	6.3037807481771	6.18982455888002	6.33985000288462	6.37503943134692	6.48381577726426	6.32192809488736	6.4262647547021	6.3037807481771	6.24792751344359	6.37503943134692	6.35755200461808
MAD_Dr_004_100714	695	XM_001920776.1	0	-	-	0	1	100801	XM_001920776.1	XM_001920776	NA	NA	-	NA	NA	NA	NA	NA	NA	NA	6.33985000288462	6.4262647547021	6.20945336562895	6.28540221886225	6.33985000288462	6.4594316186373	6.32192809488736	6.94251450533924	6.20945336562895	6.22881869049588	6.37503943134692	6.59991284218713	6.65821148275179	6.3037807481771	6.21916852046216	6.4594316186373	6.37503943134692	6.37503943134692	6.44294349584873	6.56224242422107	6.39231742277876	6.44294349584873	6.33091687811462	6.49185309632967
MAD_Dr_004_100717	698	Dr.4217	0	-	-	0	1	100810	NA	NA	NA	NA	-	NA	Dr.4217	NA	NA	NA	NA	NA	6.37503943134692	6.35755200461808	6.12928301694497	6.23840473932508	6.34872815423108	6.34872815423108	6.39231742277876	6.71424551766612	6.20945336562895	6.10852445677817	6.59991284218713	6.68650052718322	6.78135971352466	6.4093909361377	6.24792751344359	6.76818432477693	6.33091687811462	6.4262647547021	6.4594316186373	6.53138146051631	6.22881869049588	6.08746284125034	6.11894107272351	6.16992500144231
MAD_Dr_004_100718	699	Dr.14587	0	-	-	0	1	100811	NA	NA	NA	NA	-	NA	Dr.14587	NA	NA	NA	NA	NA	6.18982455888002	6.15987133677839	6.4093909361377	6.19967234483636	6.14974711950468	6.13955135239879	5.98868468677217	6.17990909001493	5.93073733756289	6.04439411935845	6.6724253419715	6.18982455888002	6.33985000288462	6.09803208296053	6.14974711950468	6.33985000288462	6.14974711950468	6.16992500144231	6.13955135239879	6.24792751344359	6.34872815423108	6.20945336562895	6.10852445677817	6.28540221886225
MAD_Dr_004_100719	700	Dr.14587	0	-	-	0	2	100811	NA	NA	NA	NA	-	NA	Dr.14587	NA	NA	NA	NA	NA	6.27612440527424	6.2667865406949	6.35755200461808	6.24792751344359	6.33091687811462	6.40087943628218	6.09803208296053	6.56985560833095	6.16992500144231	6.16992500144231	6.4757334309664	6.3037807481771	6.40087943628218	6.20945336562895	6.2667865406949	6.4262647547021	6.24792751344359	6.35755200461808	6.20945336562895	6.24792751344359	6.3037807481771	6.35755200461808	6.10852445677817	6.18982455888002
MAD_Dr_004_100721	701	Dr.60301	0	-	-	0	1	100813	NA	NA	NA	NA	-	NA	Dr.60301	NA	NA	NA	NA	NA	6.97154355395077	6.56985560833095	6.59991284218713	6.61470984411521	6.53915881110803	6.75488750216347	6.4757334309664	7.21916852046216	6.20945336562895	6.35755200461808	6.79441586635011	7	7	6.44294349584873	6.4757334309664	7.22881869049588	7.04984854945056	6.85798099512757	6.82017896241519	7.16992500144231	6.76155123244448	6.59245703726808	6.91288933622996	6.78790255939143
MAD_Dr_004_100722	702	Dr.72522	0	-	-	0	1	100814	NA	NA	NA	NA	-	NA	Dr.72522	NA	NA	NA	NA	NA	6.08746284125034	6.22881869049588	6.06608919045777	6.14974711950468	6.33985000288462	6.2667865406949	6.12928301694497	6.28540221886225	6.18982455888002	6.10852445677817	6.14974711950468	6.18982455888002	6.31288295528436	6.06608919045777	6.16992500144231	6.20945336562895	6.08746284125034	6.20945336562895	6.04439411935845	6.12928301694497	6.23840473932508	6.16992500144231	6.09803208296053	6.18982455888002
MAD_Dr_004_100723	703	Dr.73952	0	-	-	0	1	100815	NA	NA	NA	NA	-	NA	Dr.73952	NA	NA	NA	NA	NA	6.28540221886225	6.22881869049588	6.22881869049588	6.29462074889163	6.22881869049588	6.38370429247405	6.17990909001493	6.63662462054365	6.14974711950468	6.16992500144231	6.28540221886225	6.37503943134692	6.4178525148859	6.15987133677839	6.14974711950468	6.31288295528436	6.19967234483636	6.24792751344359	6.28540221886225	6.36632221424582	6.33985000288462	6.28540221886225	6.25738784269265	6.32192809488736
MAD_Dr_004_100724	704	Dr.75495	5	0	Dr.136314 ; Dr.127910 ; Dr.95225 ; Dr.136232 ; Dr.142656	0	1	100816	NA	NA	NA	NA	-	NA	Dr.75495	NA	NA	NA	NA	NA	6.22881869049588	6.22881869049588	6.20945336562895	6.14974711950468	6.18982455888002	6.22881869049588	6.20945336562895	6.3037807481771	6.04439411935845	6.14974711950468	6.28540221886225	6.2667865406949	6.22881869049588	6.02236781302845	6.10852445677817	6.33985000288462	6.24792751344359	6.2667865406949	6.22881869049588	6.4594316186373	6.16992500144231	6.24792751344359	6.18982455888002	6.2667865406949
MAD_Dr_004_100725	705	Dr.77180	0	-	-	0	1	100817	NA	NA	NA	NA	-	NA	Dr.77180	wu:fd05h06	wu:fd05h06	wu:fd05h06	ZDB-GENE-031118-25	wu:fd60c11	6.59991284218713	6.32192809488736	6.23840473932508	6.4093909361377	6.4757334309664	6.52356195605701	6.34872815423108	6.91886323727459	6.22881869049588	6.32192809488736	6.63662462054365	6.79441586635011	7.0389189892923	6.51569983828404	6.2667865406949	6.97154355395077	6.71424551766612	6.59991284218713	6.74819284958946	6.97727992349992	6.49185309632967	6.33091687811462	6.4093909361377	6.44294349584873
MAD_Dr_004_100727	707	Dr.80007	0	-	-	0	1	100819	NA	NA	NA	ENSDARG00000031151	678582	NA	Dr.80007	NA	NA	zgc:136272; si:rp71-1g18.9; si:rp71-1g18.7	ZDB-GENE-030131-4615	cbln10	6.07681559705083	6.20945336562895	6.25738784269265	6.29462074889163	6.2667865406949	6.18982455888002	6.18982455888002	6.35755200461808	6.16992500144231	6.16992500144231	6.33091687811462	6.24792751344359	6.2667865406949	6.08746284125034	6.22881869049588	6.3037807481771	6.25738784269265	6.21916852046216	6.24792751344359	6.24792751344359	6.14974711950468	6.18982455888002	6.21916852046216	6.4093909361377
MAD_Dr_004_100730	709	Dr.81484	0	-	-	0	1	100821	NA	NA	NA	ENSDARG00000030608	393653	NA	Dr.81484	rhoga	ras homolog gene family, member Ga	ras homolog gene family, member Ga	ZDB-GENE-040426-1504	rhogd	6.04439411935845	6.3037807481771	6.12928301694497	6.24792751344359	6.24792751344359	6.20945336562895	6.12928301694497	6.4262647547021	6.04439411935845	6.12928301694497	6.17990909001493	6.3037807481771	6.33985000288462	6.09803208296053	6.24792751344359	6.3037807481771	6.12928301694497	6.24792751344359	6.31288295528436	6.18982455888002	6.19967234483636	6.16992500144231	6.22881869049588	6.24792751344359
MAD_Dr_004_100731	710	Dr.85087	0	-	-	0	1	100822	NA	NA	NA	ENSDARG00000078859	568476	NA	Dr.85087	zgc:194314	zgc:194314	zgc:194314	ZDB-GENE-081022-103	g0s2	6.12928301694497	6.33091687811462	6.14974711950468	6.20945336562895	6.23840473932508	6.16992500144231	6.33985000288462	6.4093909361377	6.08746284125034	6.11894107272351	6.2667865406949	6.28540221886225	6.4594316186373	6.2667865406949	6.23840473932508	6.55458885167764	6.25738784269265	6.3037807481771	6.4093909361377	6.15987133677839	6.2667865406949	6.18982455888002	6.22881869049588	6.3037807481771
MAD_Dr_004_100733	712	Dr.87266	0	-	-	0	1	100824	NA	NA	NA	NA	-	NA	Dr.87266	NA	NA	NA	NA	NA	6.62205181945638	6.20945336562895	6.3037807481771	6.32192809488736	6.28540221886225	6.39231742277876	6.22881869049588	6.74146698640115	6.14974711950468	6.16992500144231	6.58496250072116	6.35755200461808	6.62935662007961	6.18982455888002	6.22881869049588	7	6.56985560833095	6.6724253419715	6.75488750216347	6.71424551766612	6.53915881110803	6.32192809488736	6.52356195605701	6.53915881110803
MAD_Dr_004_100734	713	Dr.89967	1	0	XM_001344417.2	0	1	100825	NA	NA	NA	NA	-	NA	Dr.89967	NA	NA	NA	NA	NA	6.02236781302845	6.23840473932508	6.14974711950468	6.23840473932508	6.3037807481771	6.32192809488736	6.20945336562895	6.20945336562895	6.08746284125034	6.08746284125034	6.24792751344359	6.35755200461808	6.4093909361377	6.14974711950468	6.19967234483636	6.24792751344359	6.2667865406949	6.21916852046216	6.23840473932508	6.22881869049588	6.24792751344359	6.20945336562895	6.28540221886225	6.33091687811462
MAD_Dr_004_100735	714	Dr.97326	0	-	-	0	1	100831	NA	NA	NA	NA	-	NA	Dr.97326	NA	NA	NA	NA	NA	6.28540221886225	6.22881869049588	6.22881869049588	6.2667865406949	6.28540221886225	6.32192809488736	6	6.43462822763672	6.08746284125034	6.08746284125034	6.3037807481771	6.22881869049588	6.2667865406949	6.12928301694497	6.15987133677839	6.5077946401987	6.25738784269265	6.34872815423108	6.37503943134692	6.28540221886225	6.32192809488736	6.08746284125034	6.24792751344359	6.22881869049588
MAD_Dr_004_100736	715	Dr.97460	0	-	-	0	1	100832	NA	NA	NA	NA	-	NA	Dr.97460	NA	NA	NA	NA	NA	6.04439411935845	6.16992500144231	6.07681559705083	6.14974711950468	6.07681559705083	6.18982455888002	6.11894107272351	6.15987133677839	5.95419631038687	6.16992500144231	6.10852445677817	6.12928301694497	6.21916852046216	6.02236781302845	6.14974711950468	6.33985000288462	6.07681559705083	6.20945336562895	6.22881869049588	6.16992500144231	6.16992500144231	6.14974711950468	6.08746284125034	6.07681559705083
MAD_Dr_004_100737	716	Dr.98299	0	-	-	0	1	100833	NA	NA	NA	NA	-	NA	Dr.98299	NA	NA	NA	NA	NA	6.22881869049588	6.32192809488736	6.19967234483636	6.22881869049588	6.24792751344359	6.19967234483636	6.17990909001493	6.40087943628218	6.15987133677839	6.25738784269265	6.16992500144231	6.32192809488736	6.32192809488736	6.09803208296053	6.22881869049588	6.34872815423108	6.3037807481771	6.08746284125034	6.24792751344359	6.43462822763672	6.25738784269265	6.2667865406949	6.10852445677817	6.20945336562895
MAD_Dr_004_100738	717	Dr.102990	0	-	-	0	1	100834	NA	NA	NA	NA	-	NA	Dr.102990	NA	NA	NA	NA	NA	6.18982455888002	6.10852445677817	6.10852445677817	6.25738784269265	6.23840473932508	6.21916852046216	6.12928301694497	6.33091687811462	6.13955135239879	6.04439411935845	6.18982455888002	6.3037807481771	6.3037807481771	6.08746284125034	6.28540221886225	6.2667865406949	6.20945336562895	6.16992500144231	6.14974711950468	6.22881869049588	6.12928301694497	6	6.13955135239879	6.12928301694497
MAD_Dr_004_100740	719	Dr.111907	0	-	-	0	1	100836	NA	NA	NA	NA	-	NA	Dr.111907	NA	NA	NA	NA	NA	6.02236781302845	6.20945336562895	6.12928301694497	6.22881869049588	6.16992500144231	6.05528243550119	6.10852445677817	6.29462074889163	6.08746284125034	6.03342300153745	6.10852445677817	6.36632221424582	6.29462074889163	6.18982455888002	6.18982455888002	6.28540221886225	6.15987133677839	6.14974711950468	6.14974711950468	6.10852445677817	6.14974711950468	6.08746284125034	6.10852445677817	6.14974711950468
MAD_Dr_004_100741	720	Dr.112844	1	0	XM_001923680.1	0	1	100837	NA	NA	NA	NA	-	NA	Dr.112844	NA	NA	NA	NA	NA	6.10852445677817	6.18982455888002	6.09803208296053	6.10852445677817	6.22881869049588	6.2667865406949	6.06608919045777	6.35755200461808	6.04439411935845	6.12928301694497	6.3037807481771	6.40087943628218	6.4594316186373	6.11894107272351	6.25738784269265	6.4093909361377	6.32192809488736	6.24792751344359	6.20945336562895	6.33985000288462	6.22881869049588	6.3037807481771	6.17990909001493	6.2667865406949
MAD_Dr_004_100743	722	Dr.119034	0	-	-	0	1	100839	NA	NA	NA	NA	-	NA	Dr.119034	NA	NA	NA	NA	NA	6.08746284125034	6.10852445677817	6.03342300153745	6.20945336562895	6.16992500144231	6.20945336562895	5.95419631038687	6.4093909361377	6.12928301694497	6	6.22881869049588	6.22881869049588	6.31288295528436	6.06608919045777	6.04439411935845	6.20945336562895	6.12928301694497	6.16992500144231	6.15987133677839	6.27612440527424	6.24792751344359	6.12928301694497	6.12928301694497	6.12928301694497
MAD_Dr_004_100746	725	XM_001342442.1	1	1	OTTDART00000010809	0	1	100841	XM_001342442.1	XM_001342442	NA	NA	-	NA	NA	NA	NA	NA	NA	NA	6.08746284125034	6.18982455888002	6.09803208296053	6.16992500144231	6.10852445677817	6.22881869049588	6.18982455888002	6.29462074889163	6.08746284125034	6.08746284125034	6.23840473932508	6.2667865406949	6.20945336562895	6.05528243550119	6.24792751344359	6.25738784269265	6.14974711950468	6.16992500144231	6.22881869049588	6.12928301694497	6.18982455888002	6.16992500144231	6.16992500144231	6.19967234483636
MAD_Dr_004_100747	726	XM_001920323.1	0	-	-	0	1	100843	XM_001920323.1	XM_001920323	NA	NA	-	NA	NA	NA	NA	NA	NA	NA	6.18982455888002	6.18982455888002	6.14974711950468	6.3037807481771	6.18982455888002	6.27612440527424	6.17990909001493	6.4757334309664	6.04439411935845	6.10852445677817	6.28540221886225	6.35755200461808	6.32192809488736	6.14974711950468	6.22881869049588	6.33985000288462	6.24792751344359	6.22881869049588	6.12928301694497	6.25738784269265	6.22881869049588	6.20945336562895	6.14974711950468	6.18982455888002
MAD_Dr_004_100748	727	Dr.123127	0	-	-	0	1	100844	NA	NA	NA	NA	-	NA	Dr.123127	NA	NA	NA	NA	NA	6.12928301694497	6.10852445677817	6.08746284125034	6.37503943134692	6.19967234483636	6.10852445677817	6	6.35755200461808	6.04439411935845	6.18982455888002	6.14974711950468	6.2667865406949	6.28540221886225	6.04439411935845	6.20945336562895	6.18982455888002	6.16992500144231	6.18982455888002	6.18982455888002	6.18982455888002	6.12928301694497	6.10852445677817	6.15987133677839	6.14974711950468
MAD_Dr_004_100749	728	Dr.123250	0	-	-	0	1	100845	NA	NA	NA	NA	-	NA	Dr.123250	NA	NA	NA	ZDB-GENE-041111-232	lpcat3	6.56985560833095	6.2667865406949	6.28540221886225	6.28540221886225	6.3037807481771	6.4757334309664	6.4093909361377	6.88264304936184	6.14974711950468	6.48381577726426	6.56985560833095	6.59991284218713	6.39231742277876	6.4262647547021	6.28540221886225	6.96000193206808	6.61470984411521	6.75488750216347	6.8703647195834	6.7279204545632	6.34872815423108	6.29462074889163	6.4262647547021	6.4594316186373
MAD_Dr_004_100751	730	Dr.124714	0	-	-	0	1	100847	NA	NA	NA	NA	-	NA	Dr.124714	NA	NA	NA	NA	NA	6.04439411935845	6.22881869049588	6.06608919045777	6.20945336562895	6.32192809488736	6.3037807481771	6.12928301694497	6.31288295528436	6.12928301694497	6	6.3037807481771	6.23840473932508	6.20945336562895	6.22881869049588	6.23840473932508	6.22881869049588	6.09803208296053	6.24792751344359	6.16992500144231	6.22881869049588	6.24792751344359	6.15987133677839	6.15987133677839	6.18982455888002
MAD_Dr_004_100752	731	Dr.125250	6	0	Dr.125776 ; Dr.125511 ; Dr.130063 ; Dr.125134 ; Dr.120048 ; Dr.129828	0	1	100848	NA	NA	NA	NA	-	NA	Dr.125250	NA	NA	NA	NA	NA	6.16992500144231	6.15987133677839	6.22881869049588	6.25738784269265	6.20945336562895	6.28540221886225	6.22881869049588	6.32192809488736	6.06608919045777	6.09803208296053	6.21916852046216	6.38370429247405	6.2667865406949	6.12928301694497	6.33985000288462	6.24792751344359	6.4594316186373	6.24792751344359	6.32192809488736	6.33985000288462	6.2667865406949	6.14974711950468	6.22881869049588	6.2667865406949
MAD_Dr_004_100753	732	Dr.125657	0	-	-	0	1	100849	NA	NA	NA	NA	-	NA	Dr.125657	NA	NA	NA	NA	NA	6.24792751344359	6.20945336562895	6.04439411935845	6.32192809488736	6.25738784269265	6.24792751344359	6.11894107272351	6.32192809488736	6.12928301694497	6.05528243550119	6.24792751344359	6.37503943134692	6.20945336562895	6.15987133677839	6.12928301694497	6.32192809488736	6.25738784269265	6.2667865406949	6.19967234483636	6.22881869049588	6.21916852046216	6.16992500144231	6.22881869049588	6.2667865406949
MAD_Dr_004_100754	733	OTTDART00000025675	2	0	Dr.87453 ; NM_001012486.1	0	1	10085	NA	NA	NA	ENSDARG00000008127	503521	NA	NA	NA	NA	protocadherin 15b	ZDB-GENE-050214-1	pcdh15b	6.28540221886225	6.18982455888002	6.17990909001493	6.2667865406949	6.33985000288462	6.37503943134692	6.2667865406949	6.39231742277876	6.06608919045777	6.18982455888002	6.37503943134692	6.33985000288462	6.44294349584873	6.22881869049588	6.32192809488736	6.33985000288462	6.20945336562895	6.33091687811462	6.38370429247405	6.39231742277876	6.21916852046216	6.20945336562895	6.18982455888002	6.28540221886225
MAD_Dr_004_100756	735	Dr.127993 ; Dr.96586	0	1		0	1	100851	NA	NA	NA	NA	-	NA	Dr.127993	NA	NA	NA	NA	NA	6.06608919045777	6.20945336562895	6.18982455888002	6.20945336562895	6.16992500144231	6.22881869049588	6.08746284125034	6.4594316186373	5.96578428466209	6.07681559705083	6.20945336562895	6.32192809488736	6.22881869049588	6.19967234483636	6.06608919045777	6.4262647547021	6.08746284125034	6.2667865406949	6.18982455888002	6.22881869049588	6.18982455888002	6.16992500144231	6.2667865406949	6.14974711950468
MAD_Dr_004_100758	736	Dr.134626	0	-	-	0	1	100853	NA	NA	NA	NA	-	NA	Dr.134626	NA	NA	NA	NA	NA	6.2667865406949	6.18982455888002	6.25738784269265	6.14974711950468	6.22881869049588	6.20945336562895	6.14974711950468	6.39231742277876	6.12928301694497	6.09803208296053	6.35755200461808	6.3037807481771	6.29462074889163	6.12928301694497	6.10852445677817	6.33985000288462	6.10852445677817	6.27612440527424	6.16992500144231	6.2667865406949	6.20945336562895	6.3037807481771	6.08746284125034	6.12928301694497
MAD_Dr_004_100759	737	Dr.135750	0	-	-	0	1	100854	NA	NA	NA	NA	-	NA	Dr.135750	NA	NA	NA	NA	NA	6.04439411935845	6.2667865406949	6	6.16992500144231	6.20945336562895	6.16992500144231	6.08746284125034	6.25738784269265	6.14974711950468	6.10852445677817	6.19967234483636	6.14974711950468	6.15987133677839	6.12928301694497	6.18982455888002	6.29462074889163	6.16992500144231	6.08746284125034	6.18982455888002	6.22881869049588	6.28540221886225	6.2667865406949	6.19967234483636	6.22881869049588
MAD_Dr_004_100760	738	Dr.135942	2	0	Dr.129146 ; XR_045001.1	0	1	100855	NA	NA	NA	NA	-	NA	Dr.135942	NA	NA	NA	NA	NA	6.16992500144231	6.37503943134692	6.24792751344359	6.33091687811462	6.24792751344359	6.24792751344359	6.16992500144231	6.38370429247405	6.16992500144231	6.08746284125034	6.29462074889163	6.4594316186373	6.43462822763672	6.27612440527424	6.38370429247405	6.35755200461808	6.33985000288462	6.3037807481771	6.18982455888002	6.37503943134692	6.35755200461808	6.20945336562895	6.14974711950468	6.33985000288462
MAD_Dr_004_100761	739	Dr.136508	0	-	-	0	1	100856	NA	NA	NA	NA	-	NA	Dr.136508	NA	NA	NA	NA	NA	6.18982455888002	6.32192809488736	6.21916852046216	6.18982455888002	6.2667865406949	6.32192809488736	5.97727992349992	6.37503943134692	6.03342300153745	6.03342300153745	6.31288295528436	6.24792751344359	6.3037807481771	6.08746284125034	6.06608919045777	6.35755200461808	6.19967234483636	6.32192809488736	6.3037807481771	6.24792751344359	6.2667865406949	6.17990909001493	6.2667865406949	6.33985000288462
MAD_Dr_004_100762	740	Dr.137151	0	-	-	0	1	100857	NA	NA	NA	NA	-	NA	Dr.137151	NA	NA	NA	NA	NA	6.22881869049588	6.08746284125034	6.24792751344359	6.18982455888002	6.17990909001493	6.20945336562895	6.09803208296053	6.40087943628218	6.04439411935845	6.14974711950468	6.16992500144231	6.20945336562895	6.21916852046216	6.14974711950468	6.14974711950468	6.34872815423108	6.08746284125034	6.18982455888002	6.17990909001493	6.12928301694497	6.13955135239879	6.22881869049588	6.2667865406949	6.24792751344359
MAD_Dr_004_100763	741	Dr.137154	0	-	-	0	1	100858	NA	NA	NA	NA	-	NA	Dr.137154	NA	NA	NA	NA	NA	6.14974711950468	6.29462074889163	6.16992500144231	6.28540221886225	6.33985000288462	6.24792751344359	6.23840473932508	6.53138146051631	6.06608919045777	6.16992500144231	6.24792751344359	6.4093909361377	6.4757334309664	6.16992500144231	6.24792751344359	6.35755200461808	6.25738784269265	6.39231742277876	6.23840473932508	6.28540221886225	6.20945336562895	6.24792751344359	6.20945336562895	6.20945336562895
MAD_Dr_004_100764	742	Dr.137303	0	-	-	0	1	100859	NA	NA	NA	NA	-	NA	Dr.137303	NA	NA	NA	NA	NA	6.19967234483636	6.27612440527424	6.16992500144231	6.28540221886225	6.12928301694497	6.18982455888002	6.10852445677817	6.27612440527424	6.10852445677817	6.10852445677817	6.17990909001493	6.28540221886225	6.22881869049588	6.07681559705083	6.24792751344359	6.24792751344359	6.17990909001493	6.24792751344359	6.19967234483636	6.3037807481771	6.18982455888002	6.18982455888002	6.18982455888002	6.4093909361377
MAD_Dr_004_100766	743	Dr.139860	0	-	-	0	1	100860	NA	NA	NA	NA	-	NA	Dr.139860	NA	NA	NA	NA	NA	6.18982455888002	6.09803208296053	6.23840473932508	6.10852445677817	6.18982455888002	6.2667865406949	6.10852445677817	6.3037807481771	6.04439411935845	6.09803208296053	6.2667865406949	6.17990909001493	6.15987133677839	6.01122725542325	6.21916852046216	6.29462074889163	6.06608919045777	6.21916852046216	6.24792751344359	6.24792751344359	6.18982455888002	6.24792751344359	6.08746284125034	5.98868468677217
MAD_Dr_004_100767	744	XM_001921815.1	0	-	-	0	1	100861	XM_001921815.1	XM_001921815	NA	NA	-	NA	NA	NA	NA	NA	NA	NA	6.25738784269265	6.14974711950468	6.22881869049588	6.14974711950468	6.32192809488736	6.4594316186373	6.3037807481771	6.62205181945638	6.06608919045777	6.29462074889163	6.4757334309664	6.24792751344359	6.44294349584873	6.10852445677817	6.32192809488736	6.90689059560852	6.53915881110803	6.60733031374961	6.84549005094437	6.93073733756289	6.56985560833095	6.28540221886225	6.55458885167764	6.45121111183233
MAD_Dr_004_100770	747	Dr.152556	0	-	-	0	1	100864	NA	NA	NA	NA	-	NA	Dr.152556	NA	NA	NA	NA	NA	6.14974711950468	6.18982455888002	6.06608919045777	6.16992500144231	6.2667865406949	6.14974711950468	6.13955135239879	6.39231742277876	6.13955135239879	6.16992500144231	6.04439411935845	6.23840473932508	6.32192809488736	6.14974711950468	6.22881869049588	6.32192809488736	6.20945336562895	6.31288295528436	6.22881869049588	6.33985000288462	6.22881869049588	6.11894107272351	6.20945336562895	6.10852445677817
MAD_Dr_004_100771	748	Dr.152824	0	-	-	0	1	100865	NA	NA	NA	NA	-	NA	Dr.152824	NA	NA	NA	NA	NA	6.09803208296053	6.12928301694497	6.04439411935845	6.17990909001493	6.10852445677817	6.2667865406949	6.12928301694497	6.39231742277876	6.10852445677817	6.12928301694497	6.20945336562895	6.24792751344359	6.28540221886225	6.06608919045777	6.2667865406949	6.3037807481771	6.14974711950468	6.12928301694497	6.28540221886225	6.14974711950468	6.24792751344359	6.12928301694497	6.14974711950468	6.14974711950468
MAD_Dr_004_100772	749	Dr.154324	0	-	-	0	1	100866	NA	NA	NA	NA	-	NA	Dr.154324	NA	NA	NA	NA	NA	6.13955135239879	6.14974711950468	6.09803208296053	6.16992500144231	6.20945336562895	6.02236781302845	6.04439411935845	6.2667865406949	6.02236781302845	6.04439411935845	6.09803208296053	6.32192809488736	6.31288295528436	6.07681559705083	6.20945336562895	6.4093909361377	6.32192809488736	6.28540221886225	6.2667865406949	6.4262647547021	6.28540221886225	6.06608919045777	6.04439411935845	6.22881869049588
MAD_Dr_004_100773	750	OTTDART00000020492	0	-	-	0	1	100867	NA	NA	NA	ENSDARG00000094225	-	NA	NA	NA	NA	NA	ZDB-GENE-060503-259	si:dkey-28d5.7	6.29462074889163	6.08746284125034	6.09803208296053	6.28540221886225	6.2667865406949	6.39231742277876	6.14974711950468	6.37503943134692	6.02236781302845	6.20945336562895	6.10852445677817	6.37503943134692	6.20945336562895	6.22881869049588	6.4262647547021	6.16992500144231	6.2667865406949	6.58496250072116	6.19967234483636	6.32192809488736	6.2667865406949	6.14974711950468	6.08746284125034	6.16992500144231
MAD_Dr_004_100774	751	OTTDART00000022047	0	-	-	0	1	100868	NA	NA	NA	ENSDARG00000037870	57935	NA	NA	NA	NA	bactin2; zgc:123289	ZDB-GENE-000329-3	actb2	6.19967234483636	6.2667865406949	6.07681559705083	6.14974711950468	6.24792751344359	6.08746284125034	6.04439411935845	6.36632221424582	6.06608919045777	5.90689059560852	6.16992500144231	6.33985000288462	6.33091687811462	6.22881869049588	6.14974711950468	6.28540221886225	6.20945336562895	6.20945336562895	6.20945336562895	6.16992500144231	6.19967234483636	6.06608919045777	6.22881869049588	6.10852445677817
MAD_Dr_004_100775	752	OTTDART00000022548	0	-	-	0	1	100869	NA	NA	NA	ENSDARG00000007349	402923	NA	NA	NA	NA	doublesex and mab-3 related transcription factor 1	ZDB-GENE-050511-1	dmrt1	6.16992500144231	6.22881869049588	6.15987133677839	6.12928301694497	6.18982455888002	6.10852445677817	6.13955135239879	6.2667865406949	6.06608919045777	6.2667865406949	6.08746284125034	6.25738784269265	6.32192809488736	6.12928301694497	6.24792751344359	6.28540221886225	6.19967234483636	6.17990909001493	6.32192809488736	6.27612440527424	6.21916852046216	6.16992500144231	6.02236781302845	6.06608919045777
MAD_Dr_004_100776	753	ENSDART00000017376	2	0	OTTDART00000025726 ; Dr.32686	0	1	10087	NA	NA	NA	ENSDARG00000032802	-	NA	NA	NA	NA	kinectin 1	ZDB-GENE-030408-4	ktn1	6.85798099512757	6.3037807481771	6.3037807481771	6.3037807481771	6.44294349584873	6.55458885167764	6.4262647547021	7.11894107272351	6.35755200461808	6.49185309632967	6.78135971352466	6.8073549220576	6.86418614465428	6.65821148275179	6.32192809488736	6.89481776330794	6.70043971814109	6.8703647195834	6.82017896241519	6.79441586635011	6.56985560833095	6.62935662007961	6.84549005094437	6.53915881110803
MAD_Dr_004_100778	755	OTTDART00000029241	0	-	-	0	1	100871	NA	NA	NA	ENSDARG00000005908	503607	NA	NA	NA	NA	NA	ZDB-GENE-050227-19	clk4b	6.16992500144231	6.04439411935845	6.06608919045777	6.29462074889163	6.08746284125034	6.35755200461808	6.03342300153745	6.52356195605701	6.04439411935845	6.21916852046216	6.22881869049588	6.3037807481771	6.37503943134692	6.06608919045777	6.06608919045777	6.35755200461808	6.14974711950468	6.14974711950468	6.28540221886225	6.51569983828404	6.2667865406949	6.14974711950468	6.24792751344359	6.20945336562895
MAD_Dr_004_100779	756	OTTDART00000029307	1	1	OTTDART00000029306	0	1	100872	NA	NA	NA	ENSDARG00000015557	445149	NA	NA	NA	NA	NA	ZDB-GENE-040801-54	zgc:100829	6.53915881110803	6.4093909361377	6.20945336562895	6.4093909361377	6.4262647547021	6.52356195605701	6.55458885167764	6.8008998999203	6.3037807481771	6.4757334309664	6.60733031374961	6.6724253419715	6.67948009950545	6.44294349584873	6.3037807481771	6.65821148275179	6.33091687811462	6.56224242422107	6.55458885167764	6.68650052718322	6.28540221886225	6.3037807481771	6.32192809488736	6.32192809488736
MAD_Dr_004_100780	757	OTTDART00000029750	0	-	-	0	1	100873	NA	NA	NA	ENSDARG00000060580	-	NA	NA	NA	NA	NA	ZDB-GENE-070424-242	tasp1	6.18982455888002	6.16992500144231	6.16992500144231	6.24792751344359	6.20945336562895	6.24792751344359	6.03342300153745	6.16992500144231	6.07681559705083	6.06608919045777	6.18982455888002	6.10852445677817	6.21916852046216	6.17990909001493	6.02236781302845	6.27612440527424	6.2667865406949	6.25738784269265	6.18982455888002	6.28540221886225	6.2667865406949	6.10852445677817	6.14974711950468	6.22881869049588
MAD_Dr_004_100781	758	OTTDART00000030386	43	0	OTTDART00000018053 ; OTTDART00000001470 ; Dr.129896 ; OTTDART00000001471 ; Dr.126446 ; Dr.84138 ; Dr.126135 ; Dr.131147 ; Dr.131180 ; OTTDART00000023059 ; OTTDART00000023511 ; Dr.121847 ; Dr.129995 ; Dr.122243 ; Dr.154109 ; Dr.126765 ; Dr.135724 ; Dr.126173 ; Dr.151038 ; Dr.152731 ; OTTDART00000022119 ; Dr.124656 ; Dr.122991 ; Dr.131144 ; Dr.153039 ; Dr.131871 ; Dr.129253 ; Dr.123106 ; Dr.125725 …	0	1	100874	NA	NA	NA	ENSDARG00000095508	-	NA	NA	NA	NA	NA	ZDB-GENE-070705-196	si:ch211-89f22.1	6.27612440527424	6.33985000288462	6.31288295528436	6.28540221886225	6.29462074889163	6.37503943134692	6.14974711950468	6.64385618977472	6.14974711950468	6.16992500144231	6.5077946401987	6.44294349584873	6.59991284218713	6.27612440527424	6.29462074889163	6.56985560833095	6.37503943134692	6.44294349584873	6.5077946401987	6.48381577726426	6.3037807481771	6.3037807481771	6.32192809488736	6.25738784269265
MAD_Dr_004_100783	760	OTTDART00000030511	0	-	-	0	1	100876	NA	NA	NA	ENSDARG00000092489	-	NA	NA	NA	NA	NA	ZDB-GENE-070705-199	si:ch73-103b9.2	6.12928301694497	6.10852445677817	6.08746284125034	6.19967234483636	6.16992500144231	6.28540221886225	6.12928301694497	6.33985000288462	6.04439411935845	6.06608919045777	6.18982455888002	6.3037807481771	6.24792751344359	6.06608919045777	6.09803208296053	6.24792751344359	6.08746284125034	6.12928301694497	6.04439411935845	6.14974711950468	6.2667865406949	6.14974711950468	6.16992500144231	6.12928301694497
MAD_Dr_004_100784	761	OTTDART00000033275	2	1	ENSDART00000056782 ; OTTDART00000027490	0	1	100877	NA	NA	NA	ENSDARG00000038894	553578	NA	NA	NA	NA	NA	ZDB-GENE-050522-396	tmx3	6.4178525148859	6.20945336562895	6.14974711950468	6.2667865406949	6.22881869049588	6.29462074889163	6.14974711950468	6.52356195605701	6.16992500144231	6.12928301694497	6.33091687811462	6.4262647547021	6.32192809488736	6.12928301694497	6.22881869049588	6.68650052718322	6.4262647547021	6.39231742277876	6.33985000288462	6.39231742277876	6.33985000288462	6.16992500144231	6.35755200461808	6.15987133677839
MAD_Dr_004_100785	762	OTTDART00000033703	0	-	-	0	1	100878	NA	NA	NA	ENSDARG00000078643	-	NA	NA	NA	NA	NA	NA	NA	6.32192809488736	6.24792751344359	6.18982455888002	6.20945336562895	6.2667865406949	6.12928301694497	6.22881869049588	6.3037807481771	6.07681559705083	5.97727992349992	6.34872815423108	6.32192809488736	6.38370429247405	6.12928301694497	6.17990909001493	6.28540221886225	6.16992500144231	6.3037807481771	6.24792751344359	6.4178525148859	6.3037807481771	6.08746284125034	6.12928301694497	6.18982455888002
MAD_Dr_004_100786	763	OTTDART00000035644	0	-	-	0	1	100879	NA	NA	NA	ENSDARG00000018890	324121	NA	NA	NA	NA	NA	ZDB-GENE-030131-2841	snrpa	6.20945336562895	6.2667865406949	6.18982455888002	6.20945336562895	6.18982455888002	6.39231742277876	6.08746284125034	6.4594316186373	6.08746284125034	6.02236781302845	6.28540221886225	6.39231742277876	6.39231742277876	6.10852445677817	6.24792751344359	6.27612440527424	6.22881869049588	6.16992500144231	6.16992500144231	6.16992500144231	6.2667865406949	6.18982455888002	6.13955135239879	6.11894107272351
MAD_Dr_004_100789	766	OTTDART00000043851	2	0	NM_001040294.1 ; Dr.78190	0	1	100882	NA	NA	NA	ENSDARG00000040574	449685	NA	NA	NA	NA	zgc:136410	ZDB-GENE-060421-6071	zgc:136410	6.16992500144231	6.14974711950468	6.05528243550119	6.22881869049588	6.28540221886225	6.16992500144231	6.18982455888002	6.51569983828404	6.08746284125034	6.08746284125034	6.22881869049588	6.24792751344359	6.19967234483636	6.04439411935845	6.16992500144231	6.22881869049588	6.14974711950468	6.21916852046216	6.33091687811462	6.33985000288462	6.12928301694497	6.22881869049588	6.3037807481771	6.37503943134692
MAD_Dr_004_100790	767	ENSDART00000105504 ; OTTDART00000017472	1	1	ENSDART00000061769	0	1	100883	NA	NA	NA	ENSDARG00000095175	8388607	NA	NA	NA	NA	NA	NA	NA	6.10852445677817	6.11894107272351	5.97727992349992	6.05528243550119	6.16992500144231	6.12928301694497	6.22881869049588	6.44294349584873	6.08746284125034	6.04439411935845	6.13955135239879	6.12928301694497	6.28540221886225	6.04439411935845	6.11894107272351	6.22881869049588	6.16992500144231	6.20945336562895	6.28540221886225	6.10852445677817	6.18982455888002	6.22881869049588	6.21916852046216	6.13955135239879
MAD_Dr_004_100792	769	Dr.22693	0	-	-	0	1	100885	NA	NA	NA	NA	-	NA	Dr.22693	NA	NA	NA	NA	NA	6.28540221886225	6.64385618977472	6.2667865406949	6.49185309632967	6.58496250072116	6.48381577726426	6.4093909361377	6.53915881110803	6.2667865406949	6.4262647547021	6.39231742277876	6.37503943134692	6.49185309632967	6.18982455888002	6.53915881110803	6.75488750216347	6.2667865406949	6.56985560833095	6.55458885167764	6.4594316186373	6.62935662007961	6.4594316186373	6.37503943134692	6.37503943134692
MAD_Dr_004_100793	770	Dr.29914	0	-	-	0	1	100886	NA	NA	NA	NA	-	NA	Dr.29914	wu:fc23h02	wu:fc23h02	wu:fc23h02	NA	NA	6.20945336562895	6.49185309632967	6.08746284125034	6.37503943134692	6.2667865406949	6.27612440527424	6.28540221886225	6.55458885167764	6.18982455888002	6.08746284125034	6.33985000288462	6.53915881110803	6.38370429247405	6.10852445677817	6.33985000288462	6.45121111183233	6.15987133677839	6.27612440527424	6.27612440527424	6.2667865406949	6.20945336562895	6.23840473932508	6.22881869049588	6.12928301694497
MAD_Dr_004_100794	771	Dr.42099	0	-	-	0	1	100887	NA	NA	NA	NA	-	NA	Dr.42099	NA	NA	NA	NA	NA	6.82654848729092	6.12928301694497	6.12928301694497	6.18982455888002	6.15987133677839	6.12928301694497	6.19967234483636	6.29462074889163	6.04439411935845	6.02236781302845	6.12928301694497	6.3037807481771	6.20945336562895	6.08746284125034	6.22881869049588	6.22881869049588	6.06608919045777	6.22881869049588	6.20945336562895	6.02236781302845	6.14974711950468	6.18982455888002	6.04439411935845	6.16992500144231
MAD_Dr_004_100796	773	Dr.75977	1	0	Dr.126517	0	1	100889	NA	NA	NA	NA	-	NA	Dr.75977	NA	NA	NA	NA	NA	6.08746284125034	6.14974711950468	6.06608919045777	6.12928301694497	6.23840473932508	6.18982455888002	6.10852445677817	6.39231742277876	6.08746284125034	6.10852445677817	6.19967234483636	6.2667865406949	6.25738784269265	6.06608919045777	6.22881869049588	6.21916852046216	6.06608919045777	6.24792751344359	6.22881869049588	6.19967234483636	6.14974711950468	6.18982455888002	6.12928301694497	6.07681559705083
MAD_Dr_004_100797	774	XM_689488.3	0	-	-	0	1	10089	XM_689488.3	XM_689488	NA	NA	-	NA	NA	NA	NA	NA	NA	NA	6.16992500144231	6.15987133677839	6.06608919045777	6.18982455888002	6.17990909001493	6.10852445677817	6.32192809488736	6.40087943628218	6.08746284125034	6.11894107272351	6.34872815423108	6.33091687811462	6.33985000288462	6.17990909001493	6.28540221886225	6.33985000288462	6.18982455888002	6.16992500144231	6.32192809488736	6.35755200461808	6.21916852046216	6.21916852046216	6.32192809488736	6.31288295528436
MAD_Dr_004_100799	776	Dr.76409	0	-	-	0	1	100891	NA	NA	NA	NA	-	NA	Dr.76409	wu:fb01e10	wu:fb01e10	wu:fb01e10	ZDB-GENE-030131-2885	wu:fc20g11	6.28540221886225	6.16992500144231	6.12928301694497	6.25738784269265	6.18982455888002	6.18982455888002	6.20945336562895	6.37503943134692	6.10852445677817	6.13955135239879	6.24792751344359	6.31288295528436	6.23840473932508	6.14974711950468	6.18982455888002	6.31288295528436	6.21916852046216	6.27612440527424	6.17990909001493	6.28540221886225	6.22881869049588	6.32192809488736	6.14974711950468	6.25738784269265
MAD_Dr_004_100800	777	Dr.79689	0	-	-	0	1	100892	NA	NA	NA	NA	-	NA	Dr.79689	mmp15b	matrix metallopeptidase 15b	matrix metallopeptidase 15b	ZDB-GENE-070817-6	mmp15b	6.08746284125034	6.14974711950468	6.09803208296053	6.02236781302845	6.24792751344359	6.28540221886225	6.08746284125034	6.39231742277876	6.10852445677817	6.04439411935845	6.17990909001493	6.33985000288462	6.20945336562895	6.12928301694497	6.14974711950468	6.18982455888002	6.22881869049588	6.2667865406949	6.34872815423108	6.14974711950468	6.21916852046216	6.18982455888002	6.08746284125034	6.18982455888002
MAD_Dr_004_100801	778	Dr.79689	0	-	-	0	2	100892	NA	NA	NA	NA	-	NA	Dr.79689	mmp15b	matrix metallopeptidase 15b	matrix metallopeptidase 15b	ZDB-GENE-070817-6	mmp15b	6.08746284125034	6.20945336562895	6.12928301694497	6.28540221886225	6.18982455888002	6.20945336562895	6.05528243550119	6.33985000288462	6.02236781302845	6.21916852046216	6.20945336562895	6.16992500144231	6.14974711950468	6.10852445677817	6.16992500144231	6.2667865406949	6.07681559705083	6.2667865406949	6.18982455888002	6.12928301694497	6.22881869049588	6.20945336562895	6.08746284125034	6.24792751344359
MAD_Dr_004_100802	779	Dr.82903	0	-	-	0	1	100893	NA	NA	NA	NA	-	NA	Dr.82903	NA	NA	NA	NA	NA	6.12928301694497	6.13955135239879	6.12928301694497	6.14974711950468	6.33985000288462	6.35755200461808	6.04439411935845	6.38370429247405	6.08746284125034	6.16992500144231	6.36632221424582	6.28540221886225	6.21916852046216	6.10852445677817	6.22881869049588	6.33985000288462	6.16992500144231	6.3037807481771	6.16992500144231	6.13955135239879	6.13955135239879	6.04439411935845	6.06608919045777	6.06608919045777
MAD_Dr_004_100803	780	Dr.84041	0	-	-	0	1	100894	NA	NA	NA	NA	-	NA	Dr.84041	NA	NA	NA	NA	NA	6.4262647547021	6.4757334309664	6.31288295528436	6.44294349584873	6.32192809488736	6.49185309632967	6.18982455888002	6.65821148275179	6.2667865406949	6.33985000288462	6.53138146051631	6.82017896241519	6.63662462054365	6.39231742277876	6.2667865406949	6.93663793900257	6.73470962022584	6.62935662007961	6.64385618977472	6.85798099512757	6.53138146051631	6.22881869049588	6.53915881110803	6.5077946401987
MAD_Dr_004_100804	781	Dr.86427	0	-	-	0	1	100895	NA	NA	NA	NA	560875	NA	Dr.86427	sb:cb648	sb:cb648	sb:cb648	NA	NA	6.14974711950468	6.15987133677839	6.20945336562895	6.22881869049588	6.13955135239879	6.23840473932508	6	6.33091687811462	6.04439411935845	6.24792751344359	6.33985000288462	6.25738784269265	6.24792751344359	6.10852445677817	6.20945336562895	6.3037807481771	6.23840473932508	6.07681559705083	6.19967234483636	6.11894107272351	6.19967234483636	6.18982455888002	6.04439411935845	6.08746284125034
MAD_Dr_004_100805	782	Dr.86764	1	0	Dr.104080	0	1	100896	NA	NA	NA	NA	-	NA	Dr.86764	NA	NA	NA	NA	NA	6.16992500144231	6.24792751344359	6.37503943134692	6.12928301694497	6.12928301694497	6.33985000288462	6.08746284125034	6.2667865406949	6.2667865406949	6.10852445677817	6.39231742277876	6.20945336562895	6.2667865406949	6.15987133677839	6.32192809488736	6.22881869049588	6	6.19967234483636	6.20945336562895	6.34872815423108	6.3037807481771	6.21916852046216	6.09803208296053	6.21916852046216
MAD_Dr_004_100806	783	Dr.86913	0	-	-	0	1	100897	NA	NA	NA	ENSDARG00000044566	415166	NA	Dr.86913	fabp6	fatty acid binding protein 6, ileal (gastrotropin)	fatty acid binding protein 6, ileal (gastrotropin)	ZDB-GENE-040625-49	fabp6	6.21916852046216	6.23840473932508	6.20945336562895	6.4178525148859	6.08746284125034	6.24792751344359	6.24792751344359	6.5077946401987	6.13955135239879	6.20945336562895	6.20945336562895	6.5077946401987	6.35755200461808	6.18982455888002	6.3037807481771	6.49984588708321	6.25738784269265	6.3037807481771	6.33985000288462	6.39231742277876	6.33985000288462	6.2667865406949	6.37503943134692	6.37503943134692
MAD_Dr_004_100807	784	Dr.90707	0	-	-	0	1	100898	NA	NA	NA	NA	-	NA	Dr.90707	NA	NA	NA	NA	NA	6.11894107272351	6.14974711950468	6.19967234483636	6.15987133677839	6.13955135239879	6.32192809488736	6.12928301694497	6.70043971814109	6.16992500144231	6.14974711950468	6.4757334309664	6.4093909361377	6.467605550083	6.09803208296053	6.12928301694497	6.29462074889163	6.24792751344359	6.22881869049588	6.32192809488736	6.20945336562895	6.20945336562895	6.13955135239879	6.08746284125034	6.24792751344359
MAD_Dr_004_100808	785	Dr.100102	0	-	-	0	1	100899	NA	NA	NA	NA	-	NA	Dr.100102	NA	NA	NA	NA	NA	6.13955135239879	6.17990909001493	6.14974711950468	6.15987133677839	6.16992500144231	6.25738784269265	6.14974711950468	6.28540221886225	5.88264304936184	6.06608919045777	6.24792751344359	6.32192809488736	6.23840473932508	5.90689059560852	6.20945336562895	6.04439411935845	6.10852445677817	6.24792751344359	6.20945336562895	6.21916852046216	6.05528243550119	6.24792751344359	6.11894107272351	6.09803208296053
MAD_Dr_004_100809	786	ENSDART00000114523	0	-	-	0	1	1009	NA	NA	NA	ENSDARG00000077805	571586	NA	NA	NA	NA	NA	ZDB-GENE-130530-832	jmjd1ca	6.14974711950468	6.13955135239879	6.10852445677817	6.22881869049588	6.18982455888002	6.20945336562895	6.14974711950468	6.3037807481771	6	6.11894107272351	6.16992500144231	6.22881869049588	6.12928301694497	6.04439411935845	6.18982455888002	6.22881869049588	6.08746284125034	6.24792751344359	6.37503943134692	6.13955135239879	6.06608919045777	6.04439411935845	6.10852445677817	6.02236781302845
MAD_Dr_004_100810	787	XM_001919642.1	0	-	-	0	1	10090	XM_001919642.1	XM_001919642	NA	NA	-	NA	NA	NA	NA	NA	NA	NA	6.28540221886225	6.19967234483636	6.24792751344359	6.21916852046216	6.20945336562895	6.28540221886225	6.18982455888002	6.4594316186373	6.08746284125034	6.21916852046216	6.32192809488736	6.28540221886225	6.31288295528436	6.11894107272351	6.14974711950468	6.33985000288462	6.27612440527424	6.35755200461808	6.39231742277876	6.3037807481771	6.35755200461808	6.39231742277876	6.14974711950468	6.27612440527424
MAD_Dr_004_100811	788	Dr.100227	0	-	-	0	1	100900	NA	NA	NA	NA	-	NA	Dr.100227	NA	NA	NA	NA	NA	6.11894107272351	6.20945336562895	6.12928301694497	6.28540221886225	6.2667865406949	6.20945336562895	6.02236781302845	6.32192809488736	6	6.12928301694497	6.3037807481771	6.33985000288462	6.32192809488736	6.06608919045777	6.21916852046216	6.27612440527424	6.15987133677839	6.2667865406949	6.25738784269265	6.27612440527424	6.22881869049588	6.19967234483636	6.31288295528436	6.14974711950468
MAD_Dr_004_100812	789	Dr.102588	0	-	-	0	1	100901	NA	NA	NA	NA	-	NA	Dr.102588	NA	NA	NA	NA	NA	6.08746284125034	6.14974711950468	6.11894107272351	6.08746284125034	6.18982455888002	6.33985000288462	6.24792751344359	6.38370429247405	6.16992500144231	6.16992500144231	6.22881869049588	6.10852445677817	6.3037807481771	6.08746284125034	6.23840473932508	6.25738784269265	6.3037807481771	6.28540221886225	6.11894107272351	6.17990909001493	6.28540221886225	6.10852445677817	6.12928301694497	6.22881869049588
MAD_Dr_004_100813	790	Dr.104280	0	-	-	0	1	100902	NA	NA	NA	NA	-	NA	Dr.104280	NA	NA	NA	NA	NA	6.28540221886225	6.36632221424582	6.33985000288462	6.37503943134692	6.27612440527424	6.28540221886225	6.09803208296053	6.64385618977472	6.3037807481771	6.29462074889163	6.3037807481771	6.44294349584873	6.59991284218713	6.24792751344359	6.39231742277876	6.49984588708321	6.33985000288462	6.44294349584873	6.39231742277876	6.44294349584873	6.22881869049588	6.31288295528436	6.16992500144231	6.3037807481771
MAD_Dr_004_100814	791	Dr.109938	0	-	-	0	1	100903	NA	NA	NA	NA	-	NA	Dr.109938	NA	NA	NA	NA	NA	6.20945336562895	6.22881869049588	6.13955135239879	6.20945336562895	6.28540221886225	6.3037807481771	6.10852445677817	6.39231742277876	6.16992500144231	6.10852445677817	6.4262647547021	6.24792751344359	6.32192809488736	6.11894107272351	6.24792751344359	6.4262647547021	6.22881869049588	6.22881869049588	6.12928301694497	6.22881869049588	6.3037807481771	6.16992500144231	6.18982455888002	6.10852445677817
MAD_Dr_004_100815	792	Dr.112653	0	-	-	0	1	100904	NA	NA	NA	NA	-	NA	Dr.112653	NA	NA	NA	NA	NA	6.22881869049588	6.32192809488736	6.12928301694497	6.28540221886225	6.21916852046216	6.28540221886225	6.12928301694497	6.33091687811462	6.15987133677839	6.12928301694497	6.33985000288462	6.3037807481771	6.39231742277876	6.14974711950468	6.12928301694497	6.35755200461808	6.22881869049588	6.28540221886225	6.35755200461808	6.33985000288462	6.32192809488736	6.18982455888002	6.15987133677839	6.35755200461808
MAD_Dr_004_100816	793	Dr.116492	0	-	-	0	1	100905	NA	NA	NA	ENSDARG00000055833	560034	NA	Dr.116492	si:dkey-216e24.3	si:dkey-216e24.3	novel protein containing lectin C-type domains	ZDB-GENE-070912-438	si:dkey-216e24.3	6.18982455888002	6.29462074889163	6.02236781302845	6.24792751344359	6.35755200461808	6.25738784269265	6.37503943134692	6.39231742277876	6.02236781302845	6.18982455888002	6.32192809488736	6.33985000288462	6.32192809488736	6.22881869049588	6.29462074889163	6.38370429247405	6.37503943134692	6.39231742277876	6.39231742277876	6.35755200461808	6.23840473932508	6.22881869049588	6.33985000288462	6.39231742277876
MAD_Dr_004_100817	794	Dr.118058	0	-	-	0	1	100906	NA	NA	NA	NA	-	NA	Dr.118058	NA	NA	NA	NA	NA	6.08746284125034	6.18982455888002	6.04439411935845	6.20945336562895	6.16992500144231	6.25738784269265	6.05528243550119	6.22881869049588	6.04439411935845	6.04439411935845	6.33091687811462	6.2667865406949	6.33985000288462	6.08746284125034	6.24792751344359	6.2667865406949	6.22881869049588	6.24792751344359	6.18982455888002	6.22881869049588	6.11894107272351	6.03342300153745	6.08746284125034	6.08746284125034
MAD_Dr_004_100819	796	Dr.124656	0	-	-	0	1	100908	NA	NA	NA	NA	-	NA	Dr.124656	NA	NA	NA	NA	NA	6.03342300153745	6.22881869049588	6.19967234483636	6.21916852046216	6.20945336562895	6.12928301694497	6.06608919045777	6.4757334309664	6.02236781302845	6	6.34872815423108	6.3037807481771	6.4178525148859	6.16992500144231	6.24792751344359	6.3037807481771	6.22881869049588	6.3037807481771	6.37503943134692	6.32192809488736	6.23840473932508	6.16992500144231	6.24792751344359	6.15987133677839
MAD_Dr_004_100821	798	XM_001919401.1	0	-	-	0	1	10091	XM_001919401.1	XM_001919401	NA	NA	-	NA	NA	NA	NA	NA	NA	NA	6.32192809488736	6.23840473932508	6.2667865406949	6.14974711950468	6.4262647547021	6.35755200461808	6.28540221886225	6.71424551766612	6.16992500144231	6.17990909001493	6.49185309632967	6.4262647547021	6.58496250072116	6.37503943134692	6.24792751344359	6.59991284218713	6.38370429247405	6.45121111183233	6.58496250072116	6.33985000288462	6.24792751344359	6.56224242422107	6.49185309632967	6.4093909361377
MAD_Dr_004_100822	799	Dr.125667	3	0	Dr.126707 ; Dr.125770 ; Dr.126762	0	1	100910	NA	NA	NA	NA	-	NA	Dr.125667	NA	NA	NA	NA	NA	6.15987133677839	6.32192809488736	6.24792751344359	6.12928301694497	6.28540221886225	6.32192809488736	6.14974711950468	6.44294349584873	6.16992500144231	6.20945336562895	6.39231742277876	6.18982455888002	6.34872815423108	6.10852445677817	6.22881869049588	6.2667865406949	6.13955135239879	6.24792751344359	6.16992500144231	6.29462074889163	6.14974711950468	6.22881869049588	6.29462074889163	6.27612440527424
MAD_Dr_004_100823	800	Dr.127022	3	0	XM_681639.3 ; Dr.128824 ; Dr.127090	0	1	100911	NA	NA	NA	NA	-	NA	Dr.127022	NA	NA	NA	NA	NA	6.32192809488736	6.18982455888002	6.4757334309664	6.22881869049588	6.29462074889163	6.3037807481771	6.14974711950468	6.38370429247405	6.12928301694497	6.17990909001493	6.51569983828404	6.19967234483636	6.18982455888002	6.14974711950468	6.12928301694497	6.4093909361377	6.2667865406949	6.25738784269265	6.24792751344359	7.34872815423108	6.35755200461808	6.2667865406949	6.14974711950468	6.20945336562895
MAD_Dr_004_100824	801	Dr.127915	0	-	-	0	1	100912	NA	NA	NA	NA	-	NA	Dr.127915	NA	NA	NA	NA	NA	6.11894107272351	6.22881869049588	6.3037807481771	6.16992500144231	6.14974711950468	6.18982455888002	6.22881869049588	6.4594316186373	6.04439411935845	6.21916852046216	6.2667865406949	6.28540221886225	6.33985000288462	6.14974711950468	6.2667865406949	6.39231742277876	6.18982455888002	6.2667865406949	6.29462074889163	6.4262647547021	6.28540221886225	6.24792751344359	6.15987133677839	6.31288295528436
MAD_Dr_004_100825	802	Dr.128064	0	-	-	0	1	100913	NA	NA	NA	NA	-	NA	Dr.128064	NA	NA	NA	NA	NA	6.08746284125034	6.24792751344359	6.14974711950468	6.16992500144231	6.24792751344359	6.14974711950468	6.12928301694497	6.38370429247405	6.10852445677817	6.04439411935845	6.22881869049588	6.2667865406949	6.27612440527424	6.08746284125034	6.13955135239879	6.24792751344359	6.02236781302845	6.3037807481771	6.10852445677817	6.2667865406949	6.15987133677839	6.20945336562895	5.98868468677217	6.14974711950468
MAD_Dr_004_100826	803	Dr.128175	0	-	-	0	1	100914	NA	NA	NA	NA	-	NA	Dr.128175	NA	NA	NA	NA	NA	6.27612440527424	6.28540221886225	6.12928301694497	6.16992500144231	6.32192809488736	6.28540221886225	6.33985000288462	6.32192809488736	6.15987133677839	6.14974711950468	6.34872815423108	6.33985000288462	6.33985000288462	6.22881869049588	6.21916852046216	6.33985000288462	6.14974711950468	6.37503943134692	6.28540221886225	6.2667865406949	6.2667865406949	6.20945336562895	6.14974711950468	6.4093909361377
MAD_Dr_004_100827	804	Dr.128773	0	-	-	0	1	100915	NA	NA	NA	NA	-	NA	Dr.128773	NA	NA	NA	NA	NA	6.28540221886225	6.22881869049588	6.29462074889163	6.25738784269265	6.32192809488736	6.32192809488736	6.25738784269265	6.37503943134692	6.08746284125034	6.18982455888002	6.16992500144231	6.28540221886225	6.44294349584873	6.18982455888002	6.3037807481771	6.28540221886225	6.22881869049588	6.28540221886225	6.20945336562895	6.25738784269265	6.28540221886225	6.24792751344359	6.08746284125034	6.38370429247405
MAD_Dr_004_100828	805	Dr.128819	0	-	-	0	1	100916	NA	NA	NA	NA	-	NA	Dr.128819	NA	NA	NA	NA	NA	6.04439411935845	6.10852445677817	5.97727992349992	6.02236781302845	6.08746284125034	6.18982455888002	6.10852445677817	6.12928301694497	6.06608919045777	5.97727992349992	6.08746284125034	6.23840473932508	6.12928301694497	6.06608919045777	6.24792751344359	6.34872815423108	6.08746284125034	6.12928301694497	6.08746284125034	6.12928301694497	6.04439411935845	6.08746284125034	6.3037807481771	6.19967234483636
MAD_Dr_004_100829	806	Dr.129748	0	-	-	0	1	100917	NA	NA	NA	NA	-	NA	Dr.129748	NA	NA	NA	NA	NA	6.22881869049588	6.3037807481771	6.12928301694497	6.24792751344359	6.20945336562895	6.23840473932508	6.08746284125034	6.33985000288462	6.16992500144231	6.10852445677817	6.31288295528436	6.3037807481771	6.3037807481771	6.12928301694497	6.22881869049588	6.36632221424582	6.2667865406949	6.16992500144231	6.35755200461808	6.37503943134692	6.28540221886225	6.2667865406949	6.17990909001493	6.24792751344359
MAD_Dr_004_100830	807	Dr.131471	0	-	-	0	1	100918	NA	NA	NA	NA	-	NA	Dr.131471	NA	NA	NA	NA	NA	6.12928301694497	6.14974711950468	6.09803208296053	6.24792751344359	6.20945336562895	6.25738784269265	6.16992500144231	6.24792751344359	6.07681559705083	6.10852445677817	6.20945336562895	6.22881869049588	6.33985000288462	6.10852445677817	6.18982455888002	6.31288295528436	6.22881869049588	6.33985000288462	6.16992500144231	6.20945336562895	6.24792751344359	6.09803208296053	6.14974711950468	6.20945336562895
MAD_Dr_004_100832	809	Dr.132348	0	-	-	0	1	100920	NA	NA	NA	NA	-	NA	Dr.132348	wu:fb79g11	wu:fb79g11	wu:fb79g11	ZDB-GENE-030131-1760	wu:fb79g11	6.04439411935845	6.10852445677817	6.19967234483636	6.18982455888002	6.16992500144231	6.24792751344359	6.24792751344359	6.28540221886225	6.04439411935845	6.04439411935845	6.37503943134692	6.27612440527424	6.24792751344359	6.06608919045777	6.14974711950468	6.24792751344359	6.22881869049588	6.18982455888002	6.18982455888002	6.24792751344359	6.22881869049588	6.16992500144231	6.02236781302845	6.18982455888002
MAD_Dr_004_100833	810	Dr.132686	0	-	-	0	1	100921	NA	NA	NA	NA	-	NA	Dr.132686	NA	NA	NA	NA	NA	6.3037807481771	6.24792751344359	6.16992500144231	6.4178525148859	6.25738784269265	6.19967234483636	6.18982455888002	6.35755200461808	5.98868468677217	6.11894107272351	6.32192809488736	6.33985000288462	6.18982455888002	6.24792751344359	6.33091687811462	6.2667865406949	6.22881869049588	6.3037807481771	6.2667865406949	6.22881869049588	6.22881869049588	6.23840473932508	6.3037807481771	6.3037807481771
MAD_Dr_004_100834	811	Dr.134926	0	-	-	0	1	100922	NA	NA	NA	NA	-	NA	Dr.134926	NA	NA	NA	NA	NA	6.02236781302845	6.15987133677839	6.12928301694497	6.24792751344359	6.06608919045777	6.21916852046216	6.04439411935845	6.24792751344359	6.01122725542325	6	6.18982455888002	6.28540221886225	6.14974711950468	6.08746284125034	6.05528243550119	6.20945336562895	6.11894107272351	6.12928301694497	6.14974711950468	6.21916852046216	6.10852445677817	6.14974711950468	6.06608919045777	6.12928301694497
MAD_Dr_004_100835	812	Dr.135019	0	-	-	0	1	100923	NA	NA	NA	NA	-	NA	Dr.135019	NA	NA	NA	NA	NA	6.4594316186373	6.64385618977472	6.4093909361377	6.49984588708321	6.4262647547021	6.49185309632967	6.52356195605701	6.49185309632967	6.49185309632967	6.2667865406949	6.49185309632967	6.61470984411521	6.58496250072116	6.56985560833095	6.53138146051631	6.86418614465428	6.70043971814109	6.60733031374961	6.4757334309664	6.74146698640115	6.69348695749933	6.4093909361377	6.52356195605701	6.55458885167764
MAD_Dr_004_100836	813	Dr.135477	0	-	-	0	1	100924	NA	NA	NA	NA	-	NA	Dr.135477	NA	NA	NA	NA	NA	6.08746284125034	6.2667865406949	6.09803208296053	6.18982455888002	6.12928301694497	6.29462074889163	6.04439411935845	6.20945336562895	6.12928301694497	6.10852445677817	6.12928301694497	6.20945336562895	6.2667865406949	6.10852445677817	6.17990909001493	6.37503943134692	6.14974711950468	6.35755200461808	6.17990909001493	6.22881869049588	6.18982455888002	6.17990909001493	6.18982455888002	6.21916852046216
MAD_Dr_004_100837	814	Dr.135836	0	-	-	0	1	100925	NA	NA	NA	NA	-	NA	Dr.135836	NA	NA	NA	NA	NA	6.08746284125034	6.15987133677839	6.15987133677839	6.10852445677817	6.16992500144231	6.24792751344359	6.02236781302845	6.33985000288462	6.03342300153745	6.02236781302845	6.18982455888002	6.29462074889163	6.21916852046216	6.10852445677817	6.22881869049588	6.24792751344359	6.4757334309664	6.14974711950468	6.13955135239879	6.20945336562895	6.20945336562895	6.18982455888002	6.18982455888002	6.22881869049588
MAD_Dr_004_100838	815	Dr.136087	0	-	-	0	1	100926	NA	NA	NA	NA	-	NA	Dr.136087	NA	NA	NA	NA	NA	6.16992500144231	6.15987133677839	6.28540221886225	6.22881869049588	6.17990909001493	6.06608919045777	6.11894107272351	6.35755200461808	5.97727992349992	5.96578428466209	6.22881869049588	6.37503943134692	6.4757334309664	6.05528243550119	6.14974711950468	6.45121111183233	6.4262647547021	6.36632221424582	6.39231742277876	6.52356195605701	6.24792751344359	6.20945336562895	6.19967234483636	6.20945336562895
MAD_Dr_004_100839	816	Dr.136098	0	-	-	0	1	100927	NA	NA	NA	NA	-	NA	Dr.136098	NA	NA	NA	NA	NA	6.08746284125034	6.31288295528436	6.04439411935845	6.18982455888002	6.34872815423108	6.21916852046216	6.14974711950468	6.33985000288462	5.97727992349992	6.02236781302845	6.16992500144231	6.22881869049588	6.22881869049588	6.08746284125034	6.33985000288462	6.31288295528436	6.18982455888002	6.22881869049588	6.18982455888002	6.20945336562895	6.20945336562895	6.06608919045777	6.16992500144231	6.16992500144231
MAD_Dr_004_100840	817	Dr.136597	0	-	-	0	1	100928	NA	NA	NA	NA	-	NA	Dr.136597	NA	NA	NA	NA	NA	6.24792751344359	6.20945336562895	6.11894107272351	6.14974711950468	6.14974711950468	6.27612440527424	6.21916852046216	6.33091687811462	6.22881869049588	6.24792751344359	6.24792751344359	6.3037807481771	6.32192809488736	6.18982455888002	6.18982455888002	6.36632221424582	6.16992500144231	6.24792751344359	6.32192809488736	6.24792751344359	6.29462074889163	6.17990909001493	6.22881869049588	6.2667865406949
MAD_Dr_004_100841	818	Dr.137743	0	-	-	0	1	100929	NA	NA	NA	NA	-	NA	Dr.137743	NA	NA	NA	NA	NA	6.12928301694497	6.28540221886225	6.10852445677817	6.20945336562895	6.17990909001493	6.18982455888002	6.28540221886225	6.3037807481771	6.14974711950468	6.06608919045777	6.24792751344359	6.37503943134692	6.33985000288462	6.18982455888002	6.22881869049588	6.2667865406949	6.22881869049588	6.21916852046216	6.33985000288462	6.19967234483636	6.16992500144231	6.22881869049588	6.3037807481771	6.24792751344359
MAD_Dr_004_100842	819	Dr.138815	0	-	-	0	1	100930	NA	NA	NA	NA	-	NA	Dr.138815	NA	NA	NA	NA	NA	6.02236781302845	6.20945336562895	6.20945336562895	6.22881869049588	6.2667865406949	6.19967234483636	6.06608919045777	6.33985000288462	6	6.10852445677817	6.22881869049588	6.18982455888002	6.28540221886225	6.06608919045777	6.12928301694497	6.35755200461808	6.12928301694497	6.22881869049588	6.12928301694497	6.20945336562895	6.28540221886225	6.31288295528436	6.20945336562895	6.12928301694497
MAD_Dr_004_100843	820	Dr.141117	0	-	-	0	1	100931	NA	NA	NA	NA	-	NA	Dr.141117	NA	NA	NA	NA	NA	6.09803208296053	6.22881869049588	6.02236781302845	6.08746284125034	6.10852445677817	6.22881869049588	6.08746284125034	6.4757334309664	6.02236781302845	6.18982455888002	6.14974711950468	6.2667865406949	6.22881869049588	6.12928301694497	6.14974711950468	6.37503943134692	6.02236781302845	6.10852445677817	6.3037807481771	6.22881869049588	6.18982455888002	6.18982455888002	6.23840473932508	6.5077946401987
MAD_Dr_004_100844	821	Dr.141335	0	-	-	0	1	100932	NA	NA	NA	NA	-	NA	Dr.141335	NA	NA	NA	NA	NA	6.04439411935845	6.17990909001493	5.98868468677217	6.12928301694497	6.10852445677817	6.06608919045777	6.14974711950468	6.33091687811462	5.97727992349992	6.08746284125034	6.22881869049588	6.28540221886225	6.29462074889163	6.06608919045777	6.02236781302845	6.23840473932508	6.08746284125034	6.18982455888002	6.06608919045777	6.10852445677817	6.25738784269265	6.14974711950468	6.08746284125034	6.16992500144231
MAD_Dr_004_100845	822	Dr.150539	0	-	-	0	1	100933	NA	NA	NA	NA	558832	NA	Dr.150539	NA	NA	NA	ZDB-GENE-110718-1	soul4	6.12928301694497	6.12928301694497	6.08746284125034	6.14974711950468	6.14974711950468	6.24792751344359	6.12928301694497	6.35755200461808	6.04439411935845	6.20945336562895	6.24792751344359	6.33985000288462	6.3037807481771	6.10852445677817	6.20945336562895	6.3037807481771	6.25738784269265	6.20945336562895	6.19967234483636	6.28540221886225	6.18982455888002	6.12928301694497	6.2667865406949	6.12928301694497
MAD_Dr_004_100846	823	Dr.150557	0	-	-	0	1	100934	NA	NA	NA	NA	-	NA	Dr.150557	NA	NA	NA	NA	NA	6.37503943134692	6.35755200461808	6.23840473932508	6.35755200461808	6.33985000288462	6.32192809488736	6.32192809488736	6.58496250072116	6.14974711950468	6.20945336562895	6.40087943628218	6.36632221424582	6.44294349584873	6.23840473932508	6.33091687811462	6.52356195605701	6.33985000288462	6.54689445988764	6.33985000288462	6.4594316186373	6.4594316186373	6.32192809488736	6.33985000288462	6.4262647547021
MAD_Dr_004_100849	826	Dr.153143	0	-	-	0	1	100937	NA	NA	NA	NA	-	NA	Dr.153143	NA	NA	NA	NA	NA	6.14974711950468	6.06608919045777	6	6.06608919045777	6.08746284125034	6.16992500144231	6.12928301694497	6.33985000288462	5.91886323727459	5.97727992349992	6.14974711950468	6.24792751344359	6.22881869049588	6.06608919045777	6	6.37503943134692	6.02236781302845	6.14974711950468	6.16992500144231	6.12928301694497	6.11894107272351	6.02236781302845	6.12928301694497	6.04439411935845
MAD_Dr_004_100850	827	Dr.153563	0	-	-	0	1	100938	NA	NA	NA	NA	-	NA	Dr.153563	NA	NA	NA	NA	NA	6.20945336562895	6.33985000288462	6.16992500144231	6.2667865406949	6.27612440527424	6.22881869049588	6.20945336562895	6.33985000288462	6.12928301694497	6.13955135239879	6.58496250072116	6.28540221886225	6.39231742277876	6.28540221886225	6.11894107272351	6.37503943134692	6.28540221886225	6.3037807481771	6.23840473932508	6.27612440527424	6.32192809488736	6.2667865406949	6.3037807481771	6.22881869049588
MAD_Dr_004_100852	828	OTTDART00000012333	0	-	-	0	1	100940	NA	NA	NA	ENSDARG00000018111	321248	NA	NA	NA	NA	si:dkey-105o6.2	ZDB-GENE-030131-9829	kdm7aa	6.18982455888002	6.22881869049588	6.18982455888002	6.22881869049588	6.3037807481771	6.18982455888002	5.95419631038687	6.43462822763672	6.10852445677817	6.12928301694497	6.16992500144231	6.32192809488736	6.4093909361377	6.06608919045777	6.15987133677839	6.33091687811462	6.12928301694497	6.20945336562895	6.28540221886225	6.35755200461808	6.17990909001493	6.08746284125034	6.14974711950468	6.16992500144231
MAD_Dr_004_100853	829	OTTDART00000020043	9	0	ENSDART00000083254 ; XM_001922363.1 ; XM_001922303.1 ; XM_001922415.1 ; ENSDART00000105980 ; XM_682513.3 ; ENSDART00000092374 ; XM_001346133.2 ; ENSDART00000112539	0	1	100941	NA	NA	NA	NA	-	NA	NA	NA	NA	NA	NA	NA	6.12928301694497	6.21916852046216	6.14974711950468	6.22881869049588	6.16992500144231	6.23840473932508	6.13955135239879	6.44294349584873	6.19967234483636	6.12928301694497	6.28540221886225	6.33985000288462	6.35755200461808	6.04439411935845	6.24792751344359	6.28540221886225	6.14974711950468	6.24792751344359	6.25738784269265	6.27612440527424	6.12928301694497	6.22881869049588	6.08746284125034	6.10852445677817
MAD_Dr_004_100854	830	OTTDART00000021813	1	0	Dr.138910	0	1	100942	NA	NA	NA	ENSDARG00000093326	-	NA	NA	NA	NA	NA	ZDB-GENE-060526-323	si:dkey-58f10.9	6.33985000288462	6.44294349584873	6.39231742277876	6.20945336562895	6.37503943134692	6.38370429247405	6.22881869049588	6.4093909361377	6.14974711950468	6.18982455888002	6.4178525148859	6.34872815423108	6.34872815423108	6.12928301694497	6.2667865406949	6.59991284218713	6.35755200461808	6.27612440527424	6.37503943134692	6.3037807481771	6.22881869049588	6.51569983828404	6.32192809488736	6.4757334309664
MAD_Dr_004_100855	831	OTTDART00000022857	2	0	OTTDART00000022856 ; ENSDART00000114709	0	1	100943	NA	NA	NA	NA	-	NA	NA	NA	NA	NA	NA	NA	6.15987133677839	6.17990909001493	6.07681559705083	6.32192809488736	6.24792751344359	6.28540221886225	6.22881869049588	6.36632221424582	6.18982455888002	6.14974711950468	6.16992500144231	6.32192809488736	6.467605550083	6.02236781302845	6.24792751344359	6.3037807481771	6.37503943134692	6.24792751344359	6.3037807481771	6.37503943134692	6.18982455888002	6.28540221886225	6.18982455888002	6.16992500144231
MAD_Dr_004_100857	833	OTTDART00000026929	0	-	-	0	1	100945	NA	NA	NA	ENSDARG00000058371	797351	NA	NA	NA	NA	keratin 5	ZDB-GENE-991110-23	krt5	6.06608919045777	6.22881869049588	5.98868468677217	6.16992500144231	6.07681559705083	6.09803208296053	6.11894107272351	6.20945336562895	6.11894107272351	6	6.18982455888002	6.24792751344359	6.2667865406949	6.06608919045777	6.22881869049588	6.10852445677817	6.12928301694497	6.14974711950468	6.2667865406949	6.23840473932508	6.16992500144231	6.02236781302845	6.12928301694497	6.12928301694497
MAD_Dr_004_100858	834	OTTDART00000027871	1	1	OTTDART00000027870	0	1	100946	NA	NA	NA	ENSDARG00000024828	393340	NA	NA	NA	NA	zgc:64040	ZDB-GENE-040426-1345	tmem134	6.33985000288462	6.22881869049588	6.16992500144231	6.22881869049588	6.24792751344359	6.2667865406949	6.20945336562895	6.40087943628218	6.10852445677817	6.21916852046216	6.3037807481771	6.35755200461808	6.4594316186373	6.18982455888002	6.18982455888002	6.49185309632967	6.20945336562895	6.43462822763672	6.4262647547021	6.55458885167764	6.35755200461808	6.16992500144231	6.31288295528436	6.29462074889163
MAD_Dr_004_100860	836	OTTDART00000028377	0	-	-	0	1	100948	NA	NA	NA	ENSDARG00000034852	447810	NA	NA	NA	NA	NA	ZDB-GENE-031006-8	nt5c2l1	6.16992500144231	6.18982455888002	6.16992500144231	6.13955135239879	6.14974711950468	6.17990909001493	6.17990909001493	6.4178525148859	6.02236781302845	5.98868468677217	6.18982455888002	6.17990909001493	6.24792751344359	6.06608919045777	6.09803208296053	6.28540221886225	6.12928301694497	6.20945336562895	6.10852445677817	6.3037807481771	6.18982455888002	6.3037807481771	6.22881869049588	6.21916852046216
MAD_Dr_004_100861	837	OTTDART00000029014	4	1	ENSDART00000040955 ; OTTDART00000029013 ; Dr.83602 ; NM_001002367.1	0	1	100949	NA	NA	NA	ENSDARG00000021250	436640	NA	NA	NA	NA	zgc:92090	ZDB-GENE-040718-60	slc25a48	6.04439411935845	6.16992500144231	6.12928301694497	6.35755200461808	6.35755200461808	6.16992500144231	6.33091687811462	6.467605550083	6.18982455888002	6.02236781302845	6.2667865406949	6.3037807481771	6.33985000288462	6.22881869049588	6.31288295528436	6.33985000288462	6.16992500144231	6.3037807481771	6.31288295528436	6.34872815423108	6.28540221886225	6.2667865406949	6.3037807481771	6.36632221424582
MAD_Dr_004_100862	838	Dr.4095	1	1	NM_001004603.1	0	1	10095	NA	NA	NA	ENSDARG00000032564	447864	NA	Dr.4095	ass1	argininosuccinate synthetase 1	argininosuccinate synthetase 1; similar to argininosuccinate synthetase	ZDB-GENE-040912-178	ass1	6.14974711950468	6.22881869049588	6.10852445677817	6.16992500144231	6.10852445677817	6.24792751344359	6.10852445677817	6.4093909361377	5.89481776330794	6	6.05528243550119	6.2667865406949	6.33985000288462	6.10852445677817	6.24792751344359	6.29462074889163	6.09803208296053	6.3037807481771	6.12928301694497	6.10852445677817	6.16992500144231	6.15987133677839	6.18982455888002	6.11894107272351
MAD_Dr_004_100864	840	OTTDART00000031149 ; OTTDART00000031151	10	0	Dr.122526 ; OTTDART00000033816 ; OTTDART00000030935 ; Dr.131171 ; OTTDART00000030936 ; OTTDART00000035774 ; OTTDART00000035772 ; OTTDART00000032244 ; Dr.131158 ; Dr.130088	0	1	100951	NA	NA	NA	ENSDARG00000094720	-	NA	NA	NA	NA	NA	ZDB-GENE-070705-119	si:ch211-222m2.2	6.03342300153745	6.2667865406949	6.03342300153745	6.12928301694497	6.12928301694497	6.14974711950468	6.08746284125034	6.22881869049588	6.06608919045777	6.12928301694497	6.12928301694497	6.22881869049588	6.16992500144231	6.02236781302845	6.3037807481771	6.20945336562895	6.18982455888002	6.24792751344359	6.11894107272351	6.28540221886225	6.18982455888002	6.02236781302845	6.10852445677817	6.12928301694497
MAD_Dr_004_100865	841	OTTDART00000032994	0	-	-	0	1	100952	NA	NA	NA	ENSDARG00000055753	326906	NA	NA	NA	NA	NA	ZDB-GENE-030131-5105	suv39h1b	6.12928301694497	6.24792751344359	6.06608919045777	6.14974711950468	6.10852445677817	6.18982455888002	5.97727992349992	6.35755200461808	6	6	6.14974711950468	6.22881869049588	6.52356195605701	6.01122725542325	6.13955135239879	6.35755200461808	6.22881869049588	6.16992500144231	6.12928301694497	6.24792751344359	6.13955135239879	6.28540221886225	6.27612440527424	6.04439411935845
MAD_Dr_004_100866	842	OTTDART00000036281	0	-	-	0	1	100953	NA	NA	NA	ENSDARG00000025034	570094	NA	NA	NA	NA	zgc:165621	ZDB-GENE-070822-6	syngr3b	6.13955135239879	6.17990909001493	6.16992500144231	6.18982455888002	6.20945336562895	6.22881869049588	6.2667865406949	6.37503943134692	6.07681559705083	6.06608919045777	6.22881869049588	6.20945336562895	6.18982455888002	6.06608919045777	6.10852445677817	6.29462074889163	6.14974711950468	6.04439411935845	6.35755200461808	6.20945336562895	6.18982455888002	6.18982455888002	6.20945336562895	6.06608919045777
MAD_Dr_004_100867	843	OTTDART00000036750	1	1	OTTDART00000036749	0	1	100954	NA	NA	NA	ENSDARG00000024877	494108	NA	NA	NA	NA	NA	ZDB-GENE-041212-80	ptgr1	6.24792751344359	6.16992500144231	6.18982455888002	6.14974711950468	6.20945336562895	6.11894107272351	6.20945336562895	6.37503943134692	6.08746284125034	6.09803208296053	6.27612440527424	6.4262647547021	6.39231742277876	6.28540221886225	6.12928301694497	6.37503943134692	6.33985000288462	6.33985000288462	6.45121111183233	6.35755200461808	6.29462074889163	6.21916852046216	6.44294349584873	6.32192809488736
MAD_Dr_004_100868	844	OTTDART00000039259	0	-	-	0	1	100955	NA	NA	NA	ENSDARG00000045675	557148	NA	NA	NA	NA	NA	ZDB-GENE-041210-117	mdm1	6.33985000288462	6.24792751344359	6.08746284125034	6.37503943134692	6.34872815423108	6.35755200461808	6.24792751344359	6.32192809488736	6.22881869049588	6.28540221886225	6.39231742277876	6.44294349584873	6.4594316186373	6.37503943134692	6.24792751344359	6.37503943134692	6.32192809488736	6.31288295528436	6.36632221424582	6.4262647547021	6.35755200461808	6.24792751344359	6.20945336562895	6.37503943134692
MAD_Dr_004_100869	845	OTTDART00000039791	0	-	-	0	1	100956	NA	NA	NA	ENSDARG00000044526	335654	NA	NA	NA	NA	NA	ZDB-GENE-030131-7594	camk1ga	6.16992500144231	6.28540221886225	6.04439411935845	6.18982455888002	6.12928301694497	6.22881869049588	6.14974711950468	6.45121111183233	6.19967234483636	6.07681559705083	6.15987133677839	6.24792751344359	6.2667865406949	6.06608919045777	6.36632221424582	6.33091687811462	6.20945336562895	6.29462074889163	6.25738784269265	6.37503943134692	6.18982455888002	6.16992500144231	6.12928301694497	6.06608919045777
MAD_Dr_004_100871	847	OTTDART00000043522	0	-	-	0	1	100958	NA	NA	NA	ENSDARG00000079905	562231	NA	NA	NA	NA	NA	ZDB-GENE-030131-4145	mark2a	6.07681559705083	6.22881869049588	6.10852445677817	6.17990909001493	6.20945336562895	6.20945336562895	6.16992500144231	6.24792751344359	6.15987133677839	6.14974711950468	6.24792751344359	6.31288295528436	6.22881869049588	6.08746284125034	6.31288295528436	6.28540221886225	6.14974711950468	6.18982455888002	6.22881869049588	6.10852445677817	6.27612440527424	6.21916852046216	6.06608919045777	6.18982455888002
MAD_Dr_004_100872	848	OTTDART00000043930	2	1	Dr.92645 ; XM_001335040.2	0	1	100959	NA	NA	NA	ENSDARG00000090380	-	NA	NA	NA	NA	NA	ZDB-GENE-091204-352	gzmk	6.18982455888002	6.31288295528436	6.18982455888002	6.16992500144231	6.27612440527424	6.20945336562895	6.12928301694497	6.4262647547021	6.14974711950468	6.12928301694497	6.14974711950468	6.32192809488736	6.24792751344359	6.12928301694497	6.22881869049588	6.37503943134692	6.18982455888002	6.4757334309664	6.37503943134692	6.39231742277876	6.20945336562895	6.10852445677817	6.18982455888002	6.20945336562895
MAD_Dr_004_100873	849	OTTDART00000045830	0	-	-	0	1	100960	NA	NA	NA	ENSDARG00000068478	352928	NA	NA	NA	NA	NA	ZDB-GENE-030410-2	gpx4a	6.20945336562895	6.10852445677817	6.03342300153745	6.13955135239879	6.3037807481771	6.28540221886225	6.12928301694497	6.4262647547021	6.16992500144231	6.13955135239879	6.35755200461808	6.43462822763672	6.29462074889163	6.20945336562895	6.2667865406949	6.29462074889163	6.43462822763672	6.12928301694497	6.33985000288462	6.38370429247405	6.2667865406949	6.20945336562895	6.40087943628218	6.18982455888002
MAD_Dr_004_100876	852	ENSDART00000092471 ; ENSDART00000036656	0	1		0	1	100966	NA	NA	NA	ENSDARG00000078090	-	NA	NA	NA	NA	NA	NA	NA	6.18982455888002	6.28540221886225	6.28540221886225	6.35755200461808	6.28540221886225	6.32192809488736	6.32192809488736	6.54689445988764	6.12928301694497	6.16992500144231	6.38370429247405	6.4262647547021	6.64385618977472	6.24792751344359	6.2667865406949	6.49185309632967	6.40087943628218	6.33985000288462	6.37503943134692	6.53915881110803	6.4093909361377	6.34872815423108	6.33091687811462	6.28540221886225
MAD_Dr_004_100877	853	ENSDART00000098119	0	-	-	0	1	100967	NA	NA	NA	ENSDARG00000075690	393263	NA	NA	NA	NA	zgc:56488	ZDB-GENE-040426-1050	ddrgk1	6.84549005094437	6.35755200461808	6.44294349584873	6.32192809488736	6.36632221424582	6.52356195605701	6.14974711950468	7.4262647547021	6.10852445677817	6.27612440527424	6.65105169117893	7.01680828768655	7.28540221886225	6.32192809488736	6.24792751344359	6.6724253419715	6.4093909361377	6.4757334309664	6.37503943134692	6.4093909361377	6.58496250072116	6.52356195605701	6.49185309632967	6.33985000288462
MAD_Dr_004_100878	854	ENSDART00000101077	0	-	-	0	1	100968	NA	NA	NA	ENSDARG00000069439	-	NA	NA	NA	NA	NA	ZDB-GENE-081022-118	ptgdsa	6.28540221886225	6.18982455888002	6.16992500144231	6.18982455888002	6.12928301694497	6.18982455888002	6.04439411935845	6.35755200461808	6.14974711950468	6.15987133677839	6.2667865406949	6.3037807481771	6.27612440527424	6.20945336562895	6.2667865406949	6.4262647547021	6.3037807481771	6.18982455888002	6.33091687811462	6.2667865406949	6.13955135239879	6.08746284125034	6.23840473932508	6.18982455888002
MAD_Dr_004_100879	855	ENSDART00000105723	0	-	-	0	1	100969	NA	NA	NA	NA	-	NA	NA	NA	NA	si:dkeyp-122a9.2	NA	NA	6.18982455888002	6.20945336562895	6.14974711950468	6.31288295528436	6.15987133677839	6.25738784269265	6.25738784269265	6.43462822763672	6.06608919045777	6.06608919045777	6.28540221886225	6.37503943134692	6.27612440527424	6.10852445677817	6.2667865406949	6.33985000288462	6.33091687811462	6.39231742277876	6.49185309632967	6.35755200461808	6.28540221886225	6.20945336562895	6.43462822763672	6.4093909361377
MAD_Dr_004_100881	856	ENSDART00000113736	2	0	ENSDART00000026564 ; XM_001343438.1	0	1	100971	NA	NA	NA	NA	-	NA	NA	NA	NA	NA	NA	NA	6.65821148275179	6.39231742277876	6.21916852046216	6.39231742277876	6.27612440527424	6.4262647547021	6.24792751344359	6.74146698640115	6.20945336562895	6.32192809488736	6.29462074889163	6.39231742277876	6.32192809488736	6.24792751344359	6.28540221886225	6.33985000288462	6.28540221886225	6.20945336562895	6.35755200461808	6.33985000288462	6.4262647547021	6.39231742277876	6.45121111183233	6.4757334309664
MAD_Dr_004_100882	857	XM_001921105.1 ; ENSDART00000048733 ; ENSDART00000108803	2	1	Dr.87635 ; OTTDART00000044912	0	1	100976	XM_001921105.1	XM_001921105	NA	ENSDARG00000030508	-	NA	NA	NA	NA	NA	NA	NA	6.8073549220576	6.28540221886225	6.4093909361377	6.61470984411521	6.44294349584873	6.79441586635011	6.40087943628218	7.06608919045777	6.4093909361377	6.3037807481771	6.98868468677217	6.78135971352466	7.29001884693262	6.467605550083	6.35755200461808	6.99435343685886	6.8073549220576	6.68650052718322	6.86418614465428	7.17990909001493	6.78790255939143	6.4178525148859	6.82017896241519	6.7279204545632
MAD_Dr_004_100884	859	XM_001922365.1	1	0	XR_044894.1	0	1	100979	XM_001922365.1	XM_001922365	NA	NA	-	NA	NA	NA	NA	NA	NA	NA	6.2667865406949	6.3037807481771	6.27612440527424	6.467605550083	6.34872815423108	6.24792751344359	6.14974711950468	6.2667865406949	6.12928301694497	6.16992500144231	6.24792751344359	6.4093909361377	6.4178525148859	6.11894107272351	6.33091687811462	6.4262647547021	6.22881869049588	6.35755200461808	6.28540221886225	6.4093909361377	6.28540221886225	6.33985000288462	6.20945336562895	6.12928301694497
MAD_Dr_004_100885	860	XM_001345184.1	1	1	OTTDART00000043073	0	1	10098	XM_001345184.1	XM_001345184	NA	NA	-	NA	NA	NA	NA	NA	NA	NA	6.28540221886225	6.27612440527424	6.14974711950468	6.20945336562895	6.28540221886225	6.28540221886225	6.32192809488736	6.56985560833095	6.10852445677817	6.22881869049588	6.58496250072116	6.4093909361377	6.32192809488736	6.23840473932508	6.15987133677839	6.38370429247405	6.20945336562895	6.24792751344359	6.37503943134692	6.24792751344359	6.25738784269265	6.18982455888002	6.24792751344359	6.33985000288462
MAD_Dr_004_100887	862	Dr.17897	0	-	-	0	1	100981	NA	NA	NA	NA	-	NA	Dr.17897	im:7136329	im:7136329	im:7136329	NA	NA	6.35755200461808	6.2667865406949	6.28540221886225	6.20945336562895	6.4093909361377	6.39231742277876	6.28540221886225	6.97727992349992	6.05528243550119	6.20945336562895	6.56985560833095	6.49185309632967	6.75488750216347	6.33985000288462	6.16992500144231	6.58496250072116	6.39231742277876	6.38370429247405	6.37503943134692	6.62205181945638	6.44294349584873	6.10852445677817	6.33985000288462	6.28540221886225
MAD_Dr_004_100889	864	Dr.55511	0	-	-	0	1	100983	NA	NA	NA	NA	-	NA	Dr.55511	NA	NA	NA	NA	NA	6.12928301694497	6.28540221886225	6.12928301694497	6.20945336562895	6.3037807481771	6.20945336562895	6.13955135239879	6.28540221886225	6.08746284125034	6.05528243550119	6.18982455888002	6.35755200461808	6.31288295528436	6.15987133677839	6.20945336562895	6.23840473932508	6.25738784269265	6.34872815423108	6.2667865406949	6.3037807481771	6.37503943134692	6.18982455888002	6.10852445677817	6.15987133677839
MAD_Dr_004_100890	865	Dr.57905	0	-	-	0	1	100984	NA	NA	NA	NA	-	NA	Dr.57905	NA	NA	NA	NA	NA	6.10852445677817	6.22881869049588	6.16992500144231	6.31288295528436	6.2667865406949	6.24792751344359	6.19967234483636	6.40087943628218	6.02236781302845	6.22881869049588	6.3037807481771	6.33985000288462	6.32192809488736	6.06608919045777	6.28540221886225	6.29462074889163	6.27612440527424	6.2667865406949	6.15987133677839	6.22881869049588	6.2667865406949	6.31288295528436	6.22881869049588	6.24792751344359
MAD_Dr_004_100891	866	Dr.64562	0	-	-	0	1	100985	NA	NA	NA	NA	-	NA	Dr.64562	NA	NA	NA	NA	NA	6.3037807481771	6.28540221886225	6.18982455888002	6.18982455888002	6.22881869049588	6.33091687811462	6.36632221424582	6.32192809488736	6.10852445677817	6.20945336562895	6.38370429247405	6.2667865406949	6.20945336562895	6.22881869049588	6.31288295528436	6.37503943134692	6.16992500144231	6.28540221886225	6.3037807481771	6.2667865406949	6.23840473932508	6.23840473932508	6.25738784269265	6.13955135239879
MAD_Dr_004_100892	867	Dr.66203	0	-	-	0	1	100986	NA	NA	NA	NA	-	NA	Dr.66203	NA	NA	NA	NA	NA	6.06608919045777	6.06608919045777	6.06608919045777	6.12928301694497	6.20945336562895	6.28540221886225	6.07681559705083	6.32192809488736	6.03342300153745	6.02236781302845	6.3037807481771	6.2667865406949	6.2667865406949	6.14974711950468	6.06608919045777	6.24792751344359	6.12928301694497	6.2667865406949	6.28540221886225	6.25738784269265	6.14974711950468	6.12928301694497	6.08746284125034	6.16992500144231
MAD_Dr_004_100893	868	Dr.69681	0	-	-	0	1	100987	NA	NA	NA	NA	100333869	NA	Dr.69681	NA	NA	NA	NA	NA	6.4093909361377	6.22881869049588	6.25738784269265	6.37503943134692	6.39231742277876	6.5077946401987	6.24792751344359	6.64385618977472	6.14974711950468	6.16992500144231	6.62935662007961	6.53915881110803	6.49185309632967	6.36632221424582	6.3037807481771	6.8703647195834	6.4594316186373	6.53915881110803	6.52356195605701	6.49185309632967	6.33985000288462	6.35755200461808	6.56985560833095	6.2667865406949
MAD_Dr_004_100895	870	Dr.83315	0	-	-	0	1	100989	NA	NA	NA	NA	-	NA	Dr.83315	id:ibd2611	id:ibd2611	id:ibd2611	NA	NA	6.14974711950468	6.20945336562895	6.21916852046216	6.2667865406949	6.22881869049588	6.24792751344359	6.24792751344359	6.4757334309664	6.16992500144231	6.16992500144231	6.33985000288462	6.38370429247405	6.35755200461808	6.12928301694497	6.24792751344359	6.37503943134692	6.20945336562895	6.28540221886225	6.32192809488736	6.3037807481771	6.2667865406949	6.25738784269265	6.20945336562895	6.23840473932508
MAD_Dr_004_100897	872	Dr.84430	0	-	-	0	1	100990	NA	NA	NA	ENSDARG00000042517	553711	NA	Dr.84430	mrps24	mitochondrial ribosomal protein S24	mitochondrial ribosomal protein S24	ZDB-GENE-050522-393	mrps24	6.3037807481771	6.14974711950468	6.05528243550119	6.14974711950468	6.12928301694497	6.24792751344359	6.06608919045777	6.25738784269265	6.03342300153745	6.12928301694497	6.22881869049588	6.25738784269265	6.39231742277876	6.28540221886225	6.18982455888002	6.19967234483636	6.3037807481771	6.24792751344359	6.24792751344359	6.28540221886225	6.3037807481771	6.15987133677839	6.14974711950468	6.21916852046216
MAD_Dr_004_100898	873	Dr.90814	0	-	-	0	1	100991	NA	NA	NA	NA	-	NA	Dr.90814	NA	NA	NA	NA	NA	6.08746284125034	6.08746284125034	6.15987133677839	6.14974711950468	6.18982455888002	6.34872815423108	6.12928301694497	6.24792751344359	6.08746284125034	6.10852445677817	6.20945336562895	6.3037807481771	6.23840473932508	6.07681559705083	6.18982455888002	6.22881869049588	6.24792751344359	6.27612440527424	6.13955135239879	6.14974711950468	6.18982455888002	6.3037807481771	6.12928301694497	6.18982455888002
MAD_Dr_004_100899	874	Dr.92692	0	-	-	0	1	100992	NA	NA	NA	NA	-	NA	Dr.92692	NA	NA	NA	NA	NA	6.3037807481771	6.20945336562895	6.33985000288462	6.14974711950468	6.29462074889163	6.24792751344359	6.07681559705083	6.37503943134692	6.15987133677839	6.02236781302845	6.35755200461808	6.33985000288462	6.36632221424582	6.17990909001493	6.2667865406949	6.4093909361377	6.18982455888002	6.2667865406949	6.28540221886225	6.3037807481771	6.37503943134692	6.20945336562895	6.18982455888002	6.25738784269265
MAD_Dr_004_100900	875	Dr.93616	0	-	-	0	1	100993	NA	NA	NA	NA	-	NA	Dr.93616	NA	NA	NA	NA	NA	6.14974711950468	6.2667865406949	6.14974711950468	6.18982455888002	6.20945336562895	6.22881869049588	6.18982455888002	6.40087943628218	6.20945336562895	6.06608919045777	6.16992500144231	6.37503943134692	6.16992500144231	6.12928301694497	6.33985000288462	6.35755200461808	6.28540221886225	6.28540221886225	6.16992500144231	6.28540221886225	6.21916852046216	6.16992500144231	6.2667865406949	6.24792751344359
MAD_Dr_004_100901	876	OTTDART00000009440	12	0	ENSDART00000064223 ; OTTDART00000009437 ; ENSDART00000104351 ; OTTDART00000009436 ; OTTDART00000021932 ; XM_001332585.1 ; OTTDART00000004514 ; XM_689804.1 ; XM_701744.1 ; OTTDART00000004515 ; OTTDART00000029861 ; OTTDART00000029862	0	1	100996	NA	NA	NA	ENSDARG00000070851	555551	NA	NA	NA	NA	NA	ZDB-GENE-041014-88	si:dkey-88n24.6	6.10852445677817	6.18982455888002	6.33985000288462	6.22881869049588	6.23840473932508	6.12928301694497	6	6.32192809488736	6.12928301694497	6.17990909001493	6.31288295528436	6.16992500144231	6.38370429247405	6.12928301694497	6.23840473932508	6.23840473932508	6.08746284125034	6.16992500144231	6.20945336562895	6.18982455888002	6.3037807481771	6.2667865406949	6.15987133677839	6.13955135239879
MAD_Dr_004_100902	877	Dr.94653	0	-	-	0	1	100997	NA	NA	NA	NA	-	NA	Dr.94653	NA	NA	NA	NA	NA	6.24792751344359	6.20945336562895	6.18982455888002	6.10852445677817	6.3037807481771	6.24792751344359	6.10852445677817	6.44294349584873	6.08746284125034	6.15987133677839	6.18982455888002	6.28540221886225	6.2667865406949	6.10852445677817	6.14974711950468	6.32192809488736	6.14974711950468	6.21916852046216	6.08746284125034	6.18982455888002	6.28540221886225	6.28540221886225	6.06608919045777	6.31288295528436
MAD_Dr_004_100903	878	Dr.96329	0	-	-	0	1	100998	NA	NA	NA	NA	-	NA	Dr.96329	NA	NA	NA	NA	NA	6.12928301694497	6.16992500144231	6.09803208296053	6.19967234483636	6.12928301694497	6.2667865406949	6.13955135239879	6.35755200461808	6.07681559705083	6.18982455888002	6.12928301694497	6.28540221886225	6.3037807481771	6.03342300153745	6.20945336562895	6.2667865406949	6.27612440527424	6.20945336562895	6.25738784269265	6.20945336562895	6.20945336562895	6.28540221886225	6.18982455888002	6.08746284125034
MAD_Dr_004_100904	879	Dr.96766	0	-	-	0	1	100999	NA	NA	NA	NA	-	NA	Dr.96766	NA	NA	NA	NA	NA	6.24792751344359	6.23840473932508	6.10852445677817	6.3037807481771	6.24792751344359	6.23840473932508	6.20945336562895	6.38370429247405	6.12928301694497	6.10852445677817	6.24792751344359	6.31288295528436	6.44294349584873	6.16992500144231	6.28540221886225	6.18982455888002	6.16992500144231	6.18982455888002	6.25738784269265	6.24792751344359	6.25738784269265	6.18982455888002	6.24792751344359	6.17990909001493
MAD_Dr_004_100906	880	NM_001003744.1 ; Dr.20193	0	1		0	1	1010	NM_001003744.1	NM_001003744	kras	ENSDARG00000010844	445289	v-Ki-ras2 Kirsten rat sarcoma viral oncogene homol	Dr.20193	kras	v-Ki-ras2 Kirsten rat sarcoma viral oncogene homol	v-Ki-ras2 Kirsten rat sarcoma viral oncogene homolog	ZDB-GENE-040808-67	kras	6.08746284125034	6.15987133677839	6.19967234483636	6.22881869049588	6.16992500144231	6.2667865406949	6.04439411935845	6.2667865406949	5.97727992349992	6	6.3037807481771	6.11894107272351	6.28540221886225	6	6.16992500144231	6.32192809488736	6.19967234483636	6.19967234483636	6.06608919045777	6.24792751344359	6.20945336562895	6.14974711950468	6.08746284125034	6.10852445677817
MAD_Dr_004_100908	882	Dr.98244	0	-	-	0	1	101000	NA	NA	NA	NA	-	NA	Dr.98244	NA	NA	NA	NA	NA	6.13955135239879	6.25738784269265	6.14974711950468	6.14974711950468	6.2667865406949	6.33091687811462	6.21916852046216	6.39231742277876	6.06608919045777	6.10852445677817	6.32192809488736	6.27612440527424	6.27612440527424	6.16992500144231	6.16992500144231	6.24792751344359	6.3037807481771	6.28540221886225	6.3037807481771	6.3037807481771	6.22881869049588	6.16992500144231	6.24792751344359	6.18982455888002
MAD_Dr_004_100909	883	Dr.100529	0	-	-	0	1	101001	NA	NA	NA	NA	-	NA	Dr.100529	NA	NA	NA	NA	NA	6.15987133677839	6.14974711950468	6.07681559705083	6.16992500144231	6.13955135239879	6.12928301694497	6.04439411935845	6.37503943134692	5.90689059560852	5.97727992349992	6.16992500144231	6.2667865406949	6.35755200461808	6.04439411935845	6.08746284125034	6.36632221424582	6.09803208296053	6.32192809488736	6.21916852046216	6.24792751344359	6.19967234483636	6.06608919045777	6.12928301694497	6.16992500144231
MAD_Dr_004_100910	884	Dr.100567	0	-	-	0	1	101002	NA	NA	NA	NA	-	NA	Dr.100567	NA	NA	NA	NA	NA	6.06608919045777	6.20945336562895	6.02236781302845	6.12928301694497	6.06608919045777	6.14974711950468	6.28540221886225	6.35755200461808	6.02236781302845	6.02236781302845	6.01122725542325	6.16992500144231	6.18982455888002	6.12928301694497	6.2667865406949	6.32192809488736	6.18982455888002	6.16992500144231	6.28540221886225	6.24792751344359	6.20945336562895	6.11894107272351	6.08746284125034	6.14974711950468
MAD_Dr_004_100911	885	Dr.101709	0	-	-	0	1	101003	NA	NA	NA	NA	-	NA	Dr.101709	NA	NA	NA	NA	NA	6.18982455888002	6.16992500144231	6.06608919045777	6.16992500144231	6.10852445677817	6.3037807481771	6.13955135239879	6.25738784269265	6.08746284125034	6.04439411935845	6.18982455888002	6.28540221886225	6.39231742277876	6.02236781302845	6.2667865406949	6.33985000288462	6.10852445677817	6.24792751344359	6.22881869049588	6.18982455888002	6.14974711950468	6.14974711950468	6.22881869049588	6.22881869049588
MAD_Dr_004_100912	886	Dr.105910	1	0	OTTDART00000034163	0	1	101004	NA	NA	NA	NA	-	NA	Dr.105910	wu:fc33e09	wu:fc33e09	wu:fc33e09	ZDB-GENE-030131-3304	wu:fc33e09	6.16992500144231	6.10852445677817	6.04439411935845	6.08746284125034	6.14974711950468	6.31288295528436	6	6.29462074889163	6.04439411935845	6	6.08746284125034	6.05528243550119	6.07681559705083	6.02236781302845	6.09803208296053	6.14974711950468	6.22881869049588	6.18982455888002	6.14974711950468	6.3037807481771	6.20945336562895	6.11894107272351	5.97727992349992	6.06608919045777
MAD_Dr_004_100913	887	Dr.106121	0	-	-	0	1	101005	NA	NA	NA	NA	-	NA	Dr.106121	wu:fc66h12	wu:fc66h12	wu:fc66h12	ZDB-GENE-030131-4056	wu:fc66h12	6.6724253419715	6.21916852046216	6.10852445677817	6.29462074889163	6.33985000288462	6.16992500144231	6.12928301694497	6.61470984411521	6.04439411935845	6.09803208296053	6.32192809488736	6.24792751344359	6.37503943134692	6.08746284125034	6.18982455888002	6.66533591718518	6.8073549220576	6.53915881110803	6.71424551766612	6.60733031374961	6.14974711950468	6.14974711950468	6.11894107272351	6.25738784269265
MAD_Dr_004_100914	888	Dr.110716	0	-	-	0	1	101006	NA	NA	NA	NA	-	NA	Dr.110716	NA	NA	NA	NA	NA	6.16992500144231	6.20945336562895	6.18982455888002	6.18982455888002	6.17990909001493	6.16992500144231	6.22881869049588	6.37503943134692	6.10852445677817	6.25738784269265	6.21916852046216	6.24792751344359	6.33985000288462	6.2667865406949	6.08746284125034	6.39231742277876	6.2667865406949	6.3037807481771	6.18982455888002	6.28540221886225	6.28540221886225	6.18982455888002	6.22881869049588	6.35755200461808
MAD_Dr_004_100915	889	Dr.111210	0	-	-	0	1	101007	NA	NA	NA	NA	-	NA	Dr.111210	NA	NA	NA	NA	NA	6.21916852046216	6.2667865406949	6.16992500144231	6.18982455888002	6.25738784269265	6.24792751344359	6.34872815423108	6.55458885167764	6.08746284125034	6.08746284125034	6.4594316186373	6.29462074889163	6.39231742277876	6.06608919045777	6.3037807481771	6.467605550083	6.15987133677839	6.4093909361377	6.23840473932508	6.35755200461808	6.21916852046216	6.22881869049588	6.18982455888002	6.4093909361377
MAD_Dr_004_100916	890	Dr.112295	0	-	-	0	1	101008	NA	NA	NA	NA	-	NA	Dr.112295	NA	NA	NA	NA	NA	6.10852445677817	6.22881869049588	6.04439411935845	6.14974711950468	6.16992500144231	6.15987133677839	6.06608919045777	6.29462074889163	5.93073733756289	5.98868468677217	6.20945336562895	6.20945336562895	6.39231742277876	6.16992500144231	6.13955135239879	6.20945336562895	6.16992500144231	6.32192809488736	6.14974711950468	6.22881869049588	6.18982455888002	6.10852445677817	6.05528243550119	6.23840473932508
MAD_Dr_004_100917	891	Dr.112530	0	-	-	0	1	101009	NA	NA	NA	NA	-	NA	Dr.112530	NA	NA	NA	NA	NA	6.22881869049588	6.20945336562895	6.4262647547021	6.19967234483636	6.2667865406949	6.3037807481771	6.07681559705083	6.28540221886225	6.06608919045777	6	6.34872815423108	6.25738784269265	6.3037807481771	6.04439411935845	6.28540221886225	6.33985000288462	6.18982455888002	6.32192809488736	6.19967234483636	6.22881869049588	6.3037807481771	6.37503943134692	6.12928301694497	6.16992500144231
MAD_Dr_004_100919	892	Dr.116481	3	1	ENSDART00000100928 ; OTTDART00000034058 ; XR_045039.1	0	1	101010	NA	NA	NA	NA	-	NA	Dr.116481	NA	NA	NA	NA	NA	6.16992500144231	6.20945336562895	6.04439411935845	6.28540221886225	6.2667865406949	6.24792751344359	6.18982455888002	6.58496250072116	6.08746284125034	6.16992500144231	6.3037807481771	6.51569983828404	6.44294349584873	6.24792751344359	6.45121111183233	6.35755200461808	6.4093909361377	6.40087943628218	6.39231742277876	6.39231742277876	6.3037807481771	6.25738784269265	6.24792751344359	6.32192809488736
MAD_Dr_004_100920	893	Dr.118314	0	-	-	0	1	101011	NA	NA	NA	NA	-	NA	Dr.118314	NA	NA	NA	NA	NA	6.10852445677817	6.23840473932508	6.05528243550119	6.18982455888002	6.02236781302845	6.32192809488736	6.14974711950468	6.24792751344359	6.06608919045777	6	6.11894107272351	6.3037807481771	6.32192809488736	6.02236781302845	6.16992500144231	6.13955135239879	6.02236781302845	6.11894107272351	6.22881869049588	6.23840473932508	6.03342300153745	6.24792751344359	6.05528243550119	6.16992500144231
MAD_Dr_004_100921	894	Dr.120222	0	-	-	0	1	101012	NA	NA	NA	NA	-	NA	Dr.120222	NA	NA	NA	NA	NA	6.12928301694497	6.22881869049588	6.14974711950468	6.28540221886225	6.19967234483636	6.2667865406949	6.15987133677839	6.32192809488736	6.12928301694497	6.16992500144231	6.18982455888002	6.2667865406949	6.3037807481771	6.14974711950468	6.10852445677817	6.31288295528436	6.14974711950468	6.34872815423108	6.18982455888002	6.16992500144231	6.35755200461808	6.24792751344359	6.08746284125034	6.18982455888002
MAD_Dr_004_100922	895	Dr.120945	0	-	-	0	1	101013	NA	NA	NA	NA	-	NA	Dr.120945	NA	NA	NA	NA	NA	6.22881869049588	6.37503943134692	6.12928301694497	6.2667865406949	6.28540221886225	6.35755200461808	6.28540221886225	6.40087943628218	6.10852445677817	6.19967234483636	6.32192809488736	6.2667865406949	6.4594316186373	6.06608919045777	6.34872815423108	6.37503943134692	6.32192809488736	6.35755200461808	6.39231742277876	6.3037807481771	6.35755200461808	6.18982455888002	6.32192809488736	6.16992500144231
MAD_Dr_004_100923	896	Dr.124166	0	-	-	0	1	101014	NA	NA	NA	NA	-	NA	Dr.124166	NA	NA	NA	NA	NA	6.24792751344359	6.14974711950468	6.14974711950468	6.19967234483636	6.29462074889163	6.28540221886225	6.18982455888002	6.37503943134692	6.19967234483636	6.23840473932508	6.15987133677839	6.2667865406949	6.20945336562895	6.10852445677817	6.22881869049588	6.37503943134692	6.17990909001493	6.22881869049588	6.23840473932508	6.14974711950468	6.20945336562895	6.21916852046216	6.10852445677817	6.17990909001493
MAD_Dr_004_100924	897	Dr.124860	0	-	-	0	1	101015	NA	NA	NA	NA	-	NA	Dr.124860	NA	NA	NA	NA	NA	6.35755200461808	6.2667865406949	6.10852445677817	6.32192809488736	6.33091687811462	6.39231742277876	6.14974711950468	7.13955135239879	6.02236781302845	6.22881869049588	6.55458885167764	6.68650052718322	6.85174904141606	6.27612440527424	6.3037807481771	6.82017896241519	6.62935662007961	6.5077946401987	6.53138146051631	6.69348695749933	6.65821148275179	6.34872815423108	6.467605550083	6.27612440527424
MAD_Dr_004_100925	898	Dr.125232	0	-	-	0	1	101016	NA	NA	NA	NA	-	NA	Dr.125232	NA	NA	NA	NA	NA	6.2667865406949	6.24792751344359	6.56985560833095	6.24792751344359	6.14974711950468	6.28540221886225	6.2667865406949	6.35755200461808	6.08746284125034	6.02236781302845	6.58496250072116	6.33985000288462	6.44294349584873	6.16992500144231	6.32192809488736	6.40087943628218	6.3037807481771	6.28540221886225	6.32192809488736	6.32192809488736	6.4093909361377	6.20945336562895	6.35755200461808	6.35755200461808
MAD_Dr_004_100926	899	Dr.125690	0	-	-	0	1	101017	NA	NA	NA	NA	-	NA	Dr.125690	NA	NA	NA	NA	NA	6.08746284125034	6.22881869049588	6.05528243550119	6.16992500144231	6.04439411935845	6.15987133677839	6.02236781302845	6.21916852046216	5.95419631038687	5.97727992349992	6.15987133677839	6.2667865406949	6.12928301694497	6.08746284125034	6.19967234483636	6.18982455888002	6.17990909001493	6.06608919045777	6.06608919045777	6.24792751344359	6.21916852046216	6.14974711950468	6.04439411935845	6.04439411935845
MAD_Dr_004_100927	900	Dr.126156	0	-	-	0	1	101018	NA	NA	NA	NA	-	NA	Dr.126156	NA	NA	NA	NA	NA	6.13955135239879	6.22881869049588	6.08746284125034	6.18982455888002	6.08746284125034	6.28540221886225	6.19967234483636	6.33985000288462	6.10852445677817	6.14974711950468	6.32192809488736	6.4093909361377	6.33091687811462	6.14974711950468	6.24792751344359	6.38370429247405	6.19967234483636	6.2667865406949	6.4093909361377	6.32192809488736	6.28540221886225	6.29462074889163	6.18982455888002	6.18982455888002
MAD_Dr_004_100928	901	Dr.132493	2	0	Dr.143722 ; XM_001919159.1	0	1	101019	NA	NA	NA	NA	-	NA	Dr.132493	NA	NA	NA	NA	NA	7.03342300153745	6.5077946401987	6.53138146051631	6.8073549220576	6.39231742277876	6.35755200461808	6.13955135239879	6.53915881110803	6.18982455888002	6.15987133677839	6.53915881110803	6.55458885167764	6.59991284218713	6.31288295528436	6.3037807481771	6.94251450533924	6.83920378809694	6.86418614465428	6.95419631038687	7.18982455888002	6.67948009950545	6.61470984411521	6.93073733756289	6.57742882803575
MAD_Dr_004_100930	903	Dr.132974	1	1	OTTDART00000009657	0	1	101020	NA	NA	NA	NA	-	NA	Dr.132974	NA	NA	NA	NA	NA	6.65821148275179	6.34872815423108	6.44294349584873	6.56224242422107	6.4757334309664	6.49185309632967	6.36632221424582	7.17990909001493	6.33091687811462	6.4757334309664	6.59991284218713	6.78135971352466	6.82017896241519	6.45121111183233	6.39231742277876	6.90689059560852	6.70043971814109	6.59991284218713	6.78135971352466	6.8008998999203	6.71424551766612	6.40087943628218	6.71424551766612	6.56985560833095
MAD_Dr_004_100931	904	Dr.135024	0	-	-	0	1	101021	NA	NA	NA	NA	-	NA	Dr.135024	NA	NA	NA	NA	NA	5.97727992349992	6.05528243550119	6	6.06608919045777	6.10852445677817	6.10852445677817	6.06608919045777	6.24792751344359	6	6.02236781302845	6.04439411935845	6.08746284125034	6.10852445677817	6.06608919045777	6.08746284125034	6.14974711950468	6.06608919045777	6.12928301694497	6.06608919045777	6.06608919045777	6.10852445677817	6.05528243550119	5.91886323727459	6.14974711950468
MAD_Dr_004_100932	905	Dr.136837	0	-	-	0	1	101022	NA	NA	NA	NA	-	NA	Dr.136837	NA	NA	NA	NA	NA	6.08746284125034	6.15987133677839	6.36632221424582	6.28540221886225	6.16992500144231	6.2667865406949	6.02236781302845	6.34872815423108	6	6.13955135239879	6.22881869049588	6.31288295528436	6.4594316186373	6.06608919045777	6.24792751344359	6.24792751344359	6.22881869049588	6.25738784269265	6.24792751344359	6.22881869049588	6.2667865406949	6.18982455888002	6.04439411935845	6.17990909001493
MAD_Dr_004_100933	906	Dr.136920	0	-	-	0	1	101023	NA	NA	NA	NA	-	NA	Dr.136920	NA	NA	NA	NA	NA	6.16992500144231	6.24792751344359	6.13955135239879	6.16992500144231	6.14974711950468	6.16992500144231	6.14974711950468	6.32192809488736	6.19967234483636	6.08746284125034	6.22881869049588	6.32192809488736	6.29462074889163	6.06608919045777	6.2667865406949	6.14974711950468	6.18982455888002	6.4093909361377	6.4178525148859	6.24792751344359	6.22881869049588	6.18982455888002	6.24792751344359	6.22881869049588
MAD_Dr_004_100934	907	Dr.137107	0	-	-	0	1	101024	NA	NA	NA	NA	-	NA	Dr.137107	NA	NA	NA	NA	NA	6.13955135239879	6.22881869049588	6.16992500144231	6.2667865406949	6.2667865406949	6.20945336562895	6.22881869049588	6.48381577726426	6.16992500144231	6.14974711950468	6.2667865406949	6.22881869049588	6.37503943134692	6.10852445677817	6.15987133677839	6.28540221886225	6.19967234483636	6.28540221886225	6.16992500144231	6.24792751344359	6.3037807481771	6.16992500144231	6.14974711950468	6.28540221886225
MAD_Dr_004_100935	908	Dr.137393	0	-	-	0	1	101025	NA	NA	NA	NA	-	NA	Dr.137393	NA	NA	NA	NA	NA	6.08746284125034	6.08746284125034	6.12928301694497	6.2667865406949	6.16992500144231	6.17990909001493	6	6.3037807481771	6.08746284125034	6.16992500144231	6.16992500144231	6.32192809488736	6.28540221886225	6.02236781302845	6.18982455888002	6.3037807481771	6.18982455888002	6.29462074889163	6.28540221886225	6.20945336562895	6.18982455888002	6.16992500144231	6.08746284125034	6.12928301694497
MAD_Dr_004_100936	909	Dr.137398	0	-	-	0	1	101026	NA	NA	NA	NA	-	NA	Dr.137398	NA	NA	NA	NA	NA	6.08746284125034	6.14974711950468	6.20945336562895	6.2667865406949	6.22881869049588	6.32192809488736	6.18982455888002	6.44294349584873	6.22881869049588	6.09803208296053	6.3037807481771	6.32192809488736	6.35755200461808	6.08746284125034	6.32192809488736	6.36632221424582	6.22881869049588	6.4262647547021	6.20945336562895	6.4262647547021	6.2667865406949	6.27612440527424	6.16992500144231	6.20945336562895
MAD_Dr_004_100937	910	Dr.137888	0	-	-	0	1	101027	NA	NA	NA	NA	-	NA	Dr.137888	NA	NA	NA	NA	NA	6.12928301694497	6.21916852046216	6.14974711950468	6.10852445677817	6.12928301694497	6.12928301694497	6.14974711950468	6.4178525148859	6.08746284125034	6.14974711950468	6.22881869049588	6.20945336562895	6.32192809488736	6.16992500144231	6.18982455888002	6.29462074889163	6.10852445677817	6.28540221886225	6.14974711950468	6.28540221886225	6.2667865406949	6.22881869049588	6.08746284125034	6.02236781302845
MAD_Dr_004_100938	911	Dr.138250	0	-	-	0	1	101028	NA	NA	NA	NA	-	NA	Dr.138250	NA	NA	NA	NA	NA	6.14974711950468	6.18982455888002	6.16992500144231	6.10852445677817	6.10852445677817	6.20945336562895	6.02236781302845	6.37503943134692	5.96578428466209	6.22881869049588	6.23840473932508	6.12928301694497	6.19967234483636	6.10852445677817	6.18982455888002	6.27612440527424	6.28540221886225	6.2667865406949	6.2667865406949	6.22881869049588	6.24792751344359	6.14974711950468	6.18982455888002	6.16992500144231
MAD_Dr_004_100939	912	Dr.144726	2	1	Dr.82017 ; NM_001003552.1	0	1	101029	NA	NA	NA	NA	-	NA	Dr.144726	NA	NA	NA	NA	NA	6.09803208296053	6.27612440527424	6.18982455888002	6.21916852046216	6.20945336562895	6.23840473932508	6.07681559705083	6.3037807481771	6.08746284125034	6.16992500144231	6.35755200461808	6.28540221886225	6.33091687811462	6.11894107272351	6.08746284125034	6.39231742277876	6.16992500144231	6.36632221424582	6.38370429247405	6.20945336562895	6.28540221886225	6.37503943134692	6.22881869049588	6.25738784269265
MAD_Dr_004_100941	914	Dr.148962	0	-	-	0	1	101030	NA	NA	NA	NA	100004554	NA	Dr.148962	NA	NA	NA	NA	NA	6.02236781302845	6.23840473932508	6.11894107272351	6.07681559705083	6.20945336562895	6.2667865406949	6.24792751344359	6.35755200461808	6.06608919045777	6.02236781302845	6.22881869049588	6.28540221886225	6.18982455888002	6.06608919045777	6.28540221886225	6.2667865406949	6.18982455888002	6.22881869049588	6.53915881110803	6.3037807481771	6.3037807481771	6.14974711950468	6.20945336562895	6.33985000288462
MAD_Dr_004_100942	915	Dr.149771	0	-	-	0	1	101031	NA	NA	NA	NA	-	NA	Dr.149771	NA	NA	NA	NA	NA	6.08746284125034	6.19967234483636	6.22881869049588	6.33985000288462	6.23840473932508	6.24792751344359	6.12928301694497	6.39231742277876	6.08746284125034	6.19967234483636	6.38370429247405	6.2667865406949	6.35755200461808	6.19967234483636	6.22881869049588	6.44294349584873	6.20945336562895	6.33985000288462	6.2667865406949	6.33985000288462	6.20945336562895	6.2667865406949	6.13955135239879	6.16992500144231
MAD_Dr_004_100943	916	Dr.150080	0	-	-	0	1	101032	NA	NA	NA	NA	-	NA	Dr.150080	NA	NA	NA	NA	NA	6.06608919045777	6.15987133677839	6.10852445677817	6.10852445677817	6.20945336562895	6.29462074889163	6.08746284125034	6.32192809488736	6.04439411935845	6.02236781302845	6.18982455888002	6.28540221886225	6.21916852046216	6.16992500144231	6.28540221886225	6.37503943134692	6.18982455888002	6.16992500144231	6.25738784269265	6.24792751344359	6.09803208296053	6.22881869049588	6.16992500144231	6.10852445677817
MAD_Dr_004_100944	917	XM_001919374.1	0	-	-	0	1	101033	XM_001919374.1	XM_001919374	NA	NA	-	NA	NA	NA	NA	NA	NA	NA	5.95419631038687	6.24792751344359	6.07681559705083	6.14974711950468	6.21916852046216	6.25738784269265	6.25738784269265	6.33985000288462	6.04439411935845	6.16992500144231	6.14974711950468	6.23840473932508	6.3037807481771	6.19967234483636	6.16992500144231	6.18982455888002	6.17990909001493	6.15987133677839	6.05528243550119	6.15987133677839	6.20945336562895	6.12928301694497	6.09803208296053	6.12928301694497
MAD_Dr_004_100946	919	Dr.152336	0	-	-	0	1	101035	NA	NA	NA	NA	-	NA	Dr.152336	NA	NA	NA	NA	NA	6.07681559705083	6.15987133677839	6.11894107272351	6.18982455888002	6.24792751344359	6.12928301694497	6.16992500144231	6.39231742277876	6.08746284125034	6.12928301694497	6.14974711950468	6.31288295528436	6.12928301694497	6.06608919045777	6.3037807481771	6.33985000288462	6.22881869049588	6.3037807481771	6.20945336562895	6.16992500144231	6.19967234483636	6.16992500144231	6.24792751344359	6.19967234483636
MAD_Dr_004_100947	920	Dr.152838	1	0	XM_001921141.1	0	1	101036	NA	NA	NA	NA	-	NA	Dr.152838	NA	NA	NA	NA	NA	6.13955135239879	6.2667865406949	6.15987133677839	6.3037807481771	6.3037807481771	6.18982455888002	6.16992500144231	6.44294349584873	6.08746284125034	6.12928301694497	6.22881869049588	6.25738784269265	6.24792751344359	6.16992500144231	6.22881869049588	6.43462822763672	6.18982455888002	6.32192809488736	6.31288295528436	6.36632221424582	6.33985000288462	6.34872815423108	6.18982455888002	6.21916852046216
MAD_Dr_004_100948	921	Dr.154356	0	-	-	0	1	101037	NA	NA	NA	NA	-	NA	Dr.154356	NA	NA	NA	NA	NA	6.64385618977472	6.44294349584873	6.45121111183233	6.44294349584873	6.4757334309664	6.62205181945638	6.4757334309664	6.88264304936184	6.2667865406949	6.3037807481771	6.7279204545632	6.53915881110803	6.74146698640115	6.39231742277876	6.22881869049588	6.88264304936184	6.59991284218713	6.64385618977472	6.65105169117893	6.90689059560852	6.55458885167764	6.4757334309664	6.56224242422107	6.55458885167764
MAD_Dr_004_100949	922	Dr.154376	0	-	-	0	1	101038	NA	NA	NA	NA	-	NA	Dr.154376	NA	NA	NA	NA	NA	6.2667865406949	6.34872815423108	6.38370429247405	6.36632221424582	6.27612440527424	6.20945336562895	6.44294349584873	6.55458885167764	6.11894107272351	6.18982455888002	6.4178525148859	6.4757334309664	6.4093909361377	6.25738784269265	6.33985000288462	6.40087943628218	6.28540221886225	6.4757334309664	6.4093909361377	6.39231742277876	6.44294349584873	6.33985000288462	6.29462074889163	6.48381577726426
MAD_Dr_004_100950	923	Dr.154499	0	-	-	0	1	101039	NA	NA	NA	NA	-	NA	Dr.154499	NA	NA	NA	NA	NA	6.08746284125034	6.18982455888002	6.18982455888002	6.20945336562895	6.16992500144231	6.20945336562895	6.18982455888002	6.36632221424582	6.18982455888002	6.18982455888002	6.32192809488736	6.39231742277876	6.2667865406949	6.16992500144231	6.23840473932508	6.27612440527424	6.18982455888002	6.18982455888002	6.20945336562895	6.2667865406949	6.33985000288462	6.20945336562895	6.22881869049588	6.28540221886225
MAD_Dr_004_100951	924	OTTDART00000004066 ; OTTDART00000004102 ; ENSDART00000053329 ; ENSDART00000053334 ; XM_001923574.1	11	0	NM_198354.1 ; OTTDART00000002342 ; Dr.89728 ; NM_198355.1 ; OTTDART00000001432 ; ENSDART00000102189 ; ENSDART00000053340 ; OTTDART00000004162 ; Dr.133808 ; NM_001007202.1 ; OTTDART00000001481	0	1	101040	XM_001923574.1	XM_001923574	NA	ENSDARG00000057620	171006	NA	NA	NA	NA	novel immune-type receptor 3d; similar to novel immune-type receptor 3d	ZDB-GENE-001106-16	nitr3b	6.61470984411521	6.27612440527424	6.14974711950468	6.19967234483636	6.3037807481771	6.32192809488736	6.12928301694497	6.84549005094437	6.08746284125034	6.12928301694497	6.43462822763672	6.4093909361377	6.6724253419715	6.17990909001493	6.11894107272351	6.70043971814109	6.70735913208088	6.59991284218713	6.56985560833095	6.70043971814109	6.4262647547021	6.22881869049588	6.35755200461808	6.14974711950468
MAD_Dr_004_100952	925	OTTDART00000012299	5	0	OTTDART00000012298 ; OTTDART00000012280 ; OTTDART00000012281 ; OTTDART00000012408 ; OTTDART00000012409	0	1	101041	NA	NA	NA	ENSDARG00000078429	64259	NA	NA	NA	NA	NA	ZDB-GENE-001201-3	vtg4	5.97727992349992	6.16992500144231	6.14974711950468	6.23840473932508	6.08746284125034	6.09803208296053	6.06608919045777	6.20945336562895	6.22881869049588	6.04439411935845	6.14974711950468	6.2667865406949	6.2667865406949	5.91886323727459	6.14974711950468	6.29462074889163	6.10852445677817	6.22881869049588	6.12928301694497	6.21916852046216	6.16992500144231	6.13955135239879	6.14974711950468	6.06608919045777
MAD_Dr_004_100954	926	OTTDART00000024677	0	-	-	0	1	101045	NA	NA	NA	ENSDARG00000044182	334440	NA	NA	NA	NA	staufen, RNA binding protein, homolog 1 (Drosophila)	ZDB-GENE-030131-6372	stau1	6.35755200461808	6.24792751344359	6.33985000288462	6.16992500144231	6.3037807481771	6.14974711950468	6.24792751344359	6.35755200461808	6.14974711950468	6.25738784269265	6.4757334309664	6.35755200461808	6.37503943134692	6.12928301694497	6.17990909001493	6.56985560833095	6.35755200461808	6.51569983828404	6.53915881110803	6.53915881110803	6.20945336562895	6.29462074889163	6.28540221886225	6.33985000288462
MAD_Dr_004_100955	927	OTTDART00000026150	0	-	-	0	1	101047	NA	NA	NA	ENSDARG00000039347	394194	NA	NA	NA	NA	ribosomal protein S24	ZDB-GENE-040109-5	rps24	6.18982455888002	6.32192809488736	6.22881869049588	6.3037807481771	6.2667865406949	6.33985000288462	6.10852445677817	6.44294349584873	6.14974711950468	6.08746284125034	6.12928301694497	6.34872815423108	6.28540221886225	6.10852445677817	6.24792751344359	6.25738784269265	6.18982455888002	6.33985000288462	6.22881869049588	6.25738784269265	6.22881869049588	6.16992500144231	6.18982455888002	6.19967234483636
MAD_Dr_004_100956	928	OTTDART00000027013	0	-	-	0	1	101048	NA	NA	NA	ENSDARG00000036865	393510	NA	NA	NA	NA	solute carrier family 2 (facilitated glucose transporter), member 12	ZDB-GENE-040426-1513	slc2a12	6.19967234483636	6.06608919045777	6.24792751344359	6.19967234483636	6.20945336562895	6.18982455888002	6.10852445677817	6.2667865406949	6.04439411935845	6.14974711950468	6.14974711950468	6.32192809488736	6.20945336562895	6.03342300153745	6.14974711950468	6.24792751344359	6.12928301694497	6.24792751344359	6.14974711950468	6.28540221886225	6.14974711950468	6.12928301694497	6.11894107272351	6.16992500144231
MAD_Dr_004_100957	929	OTTDART00000027512	0	-	-	0	1	101049	NA	NA	NA	ENSDARG00000045618	406318	NA	NA	NA	NA	clathrin, light chain (Lca)	ZDB-GENE-040426-1986	clta	6.71424551766612	6.31288295528436	6.37503943134692	6.4093909361377	6.4757334309664	6.68650052718322	6.36632221424582	6.96000193206808	6.3037807481771	6.36632221424582	6.78790255939143	6.74146698640115	6.79441586635011	6.39231742277876	6.28540221886225	6.97727992349992	6.85798099512757	6.65821148275179	6.82654848729092	6.91886323727459	6.7279204545632	6.6724253419715	6.63662462054365	6.45121111183233
MAD_Dr_004_100959	931	OTTDART00000027885	0	-	-	0	1	101050	NA	NA	NA	ENSDARG00000008706	393739	NA	NA	NA	NA	zgc:73265	ZDB-GENE-040426-1736	paip2b	6.12928301694497	6.28540221886225	6.02236781302845	6.18982455888002	6.18982455888002	6.43462822763672	6.08746284125034	6.61470984411521	6.18982455888002	6.18982455888002	6.467605550083	6.4757334309664	6.53915881110803	6.2667865406949	6.32192809488736	6.4178525148859	6.35755200461808	6.39231742277876	6.3037807481771	6.44294349584873	6.29462074889163	6.16992500144231	6.21916852046216	6.25738784269265
MAD_Dr_004_100960	932	OTTDART00000035527	29	0	OTTDART00000035523 ; Dr.122280 ; OTTDART00000006117 ; OTTDART00000033539 ; OTTDART00000013047 ; OTTDART00000013049 ; Dr.118557 ; Dr.123389 ; OTTDART00000033992 ; OTTDART00000006113 ; OTTDART00000013044 ; OTTDART00000013046 ; Dr.126052 ; OTTDART00000033529 ; Dr.127081 ; OTTDART00000020850 ; Dr.126755 ; Dr.153056 ; Dr.117562 ; Dr.130125 ; OTTDART00000006121 ; Dr.114773 ; Dr.121130 ; Dr.124722 ; Dr.…	0	1	101051	NA	NA	NA	ENSDARG00000094440	-	NA	NA	NA	NA	NA	ZDB-GENE-081104-17	si:ch211-237c9.3	6.20945336562895	6.18982455888002	6.08746284125034	6.20945336562895	6.20945336562895	6.16992500144231	6.19967234483636	6.33985000288462	6.20945336562895	6.10852445677817	6.2667865406949	6.25738784269265	6.22881869049588	6.23840473932508	6.24792751344359	6.4262647547021	6.2667865406949	6.24792751344359	6.2667865406949	6.32192809488736	6.20945336562895	6.16992500144231	6.19967234483636	6.3037807481771
MAD_Dr_004_100961	933	OTTDART00000036115	2	0	OTTDART00000036116 ; ENSDART00000033621	0	1	101053	NA	NA	NA	ENSDARG00000009212	336612	NA	NA	NA	NA	peptidylprolyl isomerase A (cyclophilin A)	ZDB-GENE-030131-8556	ppiaa	6.20945336562895	6.21916852046216	6.10852445677817	6.08746284125034	6.28540221886225	6.28540221886225	6.24792751344359	6.43462822763672	6.06608919045777	6.08746284125034	6.32192809488736	6.28540221886225	6.54689445988764	6.18982455888002	6.2667865406949	6.4594316186373	6.16992500144231	6.24792751344359	6.22881869049588	6.20945336562895	6.28540221886225	6.22881869049588	6.21916852046216	6.20945336562895
MAD_Dr_004_100962	934	OTTDART00000038052	0	-	-	0	1	101055	NA	NA	NA	ENSDARG00000070061	560433	NA	NA	NA	NA	growth factor, augmenter of liver regeneration (ERV1 homolog, S. cerevisiae)	ZDB-GENE-060810-186	gfer	6.39231742277876	6.24792751344359	6.20945336562895	6.20945336562895	6.14974711950468	6.4262647547021	6.02236781302845	6.95419631038687	6.18982455888002	6.24792751344359	6.62935662007961	6.49984588708321	6.71424551766612	6.14974711950468	6.33091687811462	6.68650052718322	6.65105169117893	6.4594316186373	6.4262647547021	6.65105169117893	6.37503943134692	6.39231742277876	6.4594316186373	6.39231742277876
MAD_Dr_004_100963	935	OTTDART00000038696	0	-	-	0	1	101056	NA	NA	NA	ENSDARG00000089637	8388607	NA	NA	NA	NA	NA	NA	NA	6.65821148275179	6.39231742277876	6.44294349584873	6.5077946401987	6.51569983828404	6.59245703726808	6.53915881110803	7.24792751344359	6.36632221424582	6.4757334309664	6.73470962022584	6.79441586635011	7.01122725542325	6.5077946401987	6.43462822763672	7.01122725542325	6.70043971814109	6.83289001416474	6.92481250360578	7.33985000288462	6.74819284958946	6.4093909361377	6.78135971352466	6.6724253419715
MAD_Dr_004_100964	936	OTTDART00000039252	0	-	-	0	1	101057	NA	NA	NA	ENSDARG00000020242	553051	NA	NA	NA	NA	NA	ZDB-GENE-050506-132	fermt2	6.28540221886225	6.31288295528436	6.18982455888002	6.08746284125034	6.2667865406949	6.2667865406949	6.34872815423108	6.74819284958946	6.18982455888002	6.23840473932508	6.44294349584873	6.4093909361377	6.59245703726808	6.24792751344359	6.3037807481771	6.32192809488736	6.4757334309664	6.44294349584873	6.3037807481771	6.49984588708321	6.31288295528436	6.3037807481771	6.2667865406949	6.24792751344359
MAD_Dr_004_100965	937	OTTDART00000039755	0	-	-	0	1	101058	NA	NA	NA	ENSDARG00000041925	436857	NA	NA	NA	NA	crystallin, beta A2b	ZDB-GENE-040718-324	cryba2b	6.18982455888002	6.35755200461808	6.14974711950468	6.28540221886225	6.12928301694497	6.39231742277876	6.22881869049588	6.35755200461808	6.16992500144231	6.12928301694497	6.21916852046216	6.4262647547021	6.67948009950545	6.14974711950468	6.20945336562895	6.4262647547021	6.2667865406949	6.35755200461808	6.39231742277876	6.2667865406949	6.33985000288462	6.22881869049588	6.3037807481771	6.20945336562895
MAD_Dr_004_100968	940	OTTDART00000040715	0	-	-	0	1	101060	NA	NA	NA	ENSDARG00000038687	415100	NA	NA	NA	NA	nuclear factor of kappa light polypeptide gene enhancer in B-cells 2, p49/p100	ZDB-GENE-030131-6701	nfkb2	6.10852445677817	6.15987133677839	6.13955135239879	6.12928301694497	6.22881869049588	6.2667865406949	6.04439411935845	6.22881869049588	6.06608919045777	5.93073733756289	6.10852445677817	6.2667865406949	6.19967234483636	6.08746284125034	6.12928301694497	6.32192809488736	6.06608919045777	6.20945336562895	6.10852445677817	6.16992500144231	6.21916852046216	6.12928301694497	6.08746284125034	6.14974711950468
MAD_Dr_004_100970	942	OTTDART00000042311	0	-	-	0	1	101062	NA	NA	NA	ENSDARG00000037068	-	NA	NA	NA	NA	NA	NA	NA	6.08746284125034	6.20945336562895	6.02236781302845	6.28540221886225	6.35755200461808	6.23840473932508	6.18982455888002	6.32192809488736	6.06608919045777	6.16992500144231	6.18982455888002	6.20945336562895	6.25738784269265	6.06608919045777	6.14974711950468	6.3037807481771	6.2667865406949	6.21916852046216	6.14974711950468	6.28540221886225	6.34872815423108	6.22881869049588	6.20945336562895	6.18982455888002
MAD_Dr_004_100971	943	OTTDART00000043481	1	1	Dr.132895	0	1	101063	NA	NA	NA	ENSDARG00000097914	30499	NA	NA	NA	NA	even-skipped homeobox 1	ZDB-GENE-980526-364	evx1	6.88874324889826	6.22881869049588	6.39231742277876	6.4757334309664	6.4594316186373	6.56985560833095	6.43462822763672	7.49185309632967	6.23840473932508	6.49185309632967	7.07681559705083	7.04439411935845	7.35755200461808	6.64385618977472	6.37503943134692	6.69348695749933	6.68650052718322	6.64385618977472	6.53915881110803	6.82017896241519	6.59991284218713	6.4594316186373	6.62205181945638	6.56985560833095
MAD_Dr_004_100972	944	OTTDART00000043603	2	1	OTTDART00000043601 ; OTTDART00000043604	0	1	101064	NA	NA	NA	ENSDARG00000040178	436707	NA	NA	NA	NA	NA	ZDB-GENE-040718-131	havcr1	6.14974711950468	6.17990909001493	6.10852445677817	6.24792751344359	6.22881869049588	6.2667865406949	6.20945336562895	6.33985000288462	6.14974711950468	6.08746284125034	6.18982455888002	6.35755200461808	6.39231742277876	6.18982455888002	6.20945336562895	6.28540221886225	6.3037807481771	6.27612440527424	6.29462074889163	6.35755200461808	6.16992500144231	6.24792751344359	6.33091687811462	6.27612440527424
MAD_Dr_004_100973	945	OTTDART00000045259	0	-	-	0	1	101065	NA	NA	NA	ENSDARG00000092903	751757	NA	NA	NA	NA	zgc:153317	ZDB-GENE-060825-309	zgc:153317	6.12928301694497	6.16992500144231	6.21916852046216	6.14974711950468	6.2667865406949	6.28540221886225	6.18982455888002	6.37503943134692	6.03342300153745	6.17990909001493	6.18982455888002	6.16992500144231	6.2667865406949	6.03342300153745	6.20945336562895	6.14974711950468	6.20945336562895	6.24792751344359	6.22881869049588	6.33985000288462	6.20945336562895	6.20945336562895	6.10852445677817	6.08746284125034
MAD_Dr_004_100974	946	OTTDART00000045326	0	-	-	0	1	101066	NA	NA	NA	ENSDARG00000094883	-	NA	NA	NA	NA	NA	ZDB-GENE-091204-104	si:ch211-222d3.4	6.12928301694497	6.10852445677817	6.16992500144231	6.24792751344359	6.20945336562895	6.20945336562895	6.18982455888002	6.35755200461808	6.08746284125034	6.02236781302845	6.08746284125034	6.23840473932508	6.24792751344359	6.06608919045777	6.2667865406949	6.24792751344359	6.17990909001493	6.18982455888002	6.3037807481771	6.20945336562895	6.2667865406949	6.24792751344359	6.3037807481771	6.20945336562895
MAD_Dr_004_100975	947	ENSDART00000003390	0	-	-	0	1	101067	NA	NA	NA	ENSDARG00000016945	-	NA	NA	NA	NA	NA	ZDB-GENE-030131-9886	sb:cb54	6.70735913208088	6.4093909361377	6.35755200461808	6.48381577726426	6.3037807481771	6.60733031374961	6.58496250072116	6.8703647195834	6.31288295528436	6.4594316186373	6.58496250072116	6.70043971814109	6.82654848729092	6.4757334309664	6.35755200461808	6.71424551766612	6.53915881110803	6.7279204545632	6.74146698640115	6.71424551766612	6.68650052718322	6.44294349584873	6.82017896241519	6.74146698640115
MAD_Dr_004_100976	948	ENSDART00000017640	1	1	XM_001340648.2	0	1	101068	NA	NA	NA	ENSDARG00000015601	100000501	NA	NA	NA	NA	similar to G protein-coupled receptor 142a	ZDB-GENE-130603-30	gpr142	6.16992500144231	6.08746284125034	6.05528243550119	6.10852445677817	6.18982455888002	6.22881869049588	6.22881869049588	6.2667865406949	5.93073733756289	6.09803208296053	6.17990909001493	6.33091687811462	6.08746284125034	6.04439411935845	6.20945336562895	6.28540221886225	6.04439411935845	6.28540221886225	6.10852445677817	6.4093909361377	6.10852445677817	5.98868468677217	6.08746284125034	6.15987133677839
MAD_Dr_004_100979	950	OTTDART00000036121	0	-	-	0	1	101071	NA	NA	NA	ENSDARG00000034270	564552	NA	NA	NA	NA	NA	ZDB-GENE-030131-2143	ogdha	6.24792751344359	6.33091687811462	6.20945336562895	6.16992500144231	6.17990909001493	6.28540221886225	6.10852445677817	6.32192809488736	6.08746284125034	6.08746284125034	6.36632221424582	6.18982455888002	6.24792751344359	6.06608919045777	6.12928301694497	6.14974711950468	6.22881869049588	6.31288295528436	6.22881869049588	6.29462074889163	6.33091687811462	6.21916852046216	6.08746284125034	6.28540221886225
MAD_Dr_004_100980	951	ENSDART00000050273	0	-	-	0	1	101072	NA	NA	NA	ENSDARG00000032631	-	NA	NA	NA	NA	NA	ZDB-GENE-070705-164	si:ch211-272h9.2	6.12928301694497	6.27612440527424	6.02236781302845	6.22881869049588	6.14974711950468	6.20945336562895	6.10852445677817	6.22881869049588	5.98868468677217	6	6.18982455888002	6.10852445677817	6.37503943134692	6.08746284125034	6.10852445677817	6.2667865406949	6.10852445677817	6.24792751344359	6.20945336562895	6.22881869049588	6.14974711950468	6.16992500144231	6.06608919045777	6.18982455888002
MAD_Dr_004_100981	952	OTTDART00000025370	2	1	Dr.82157 ; NM_182937.2	0	1	101073	NA	NA	NA	ENSDARG00000037790	360208	NA	NA	NA	NA	similar to Parvalbumin 8; parvalbumin 8	ZDB-GENE-030805-3	pvalb8	6.10852445677817	6.18982455888002	6.08746284125034	6.11894107272351	6.16992500144231	6.28540221886225	6.18982455888002	6.55458885167764	6.06608919045777	6.16992500144231	6.57742882803575	6.24792751344359	6.4093909361377	6.3037807481771	6.24792751344359	6.53138146051631	6.22881869049588	6.33985000288462	6.70043971814109	6.33091687811462	6.23840473932508	6.14974711950468	6.08746284125034	6.24792751344359
MAD_Dr_004_100983	954	ENSDART00000079013	3	0	ENSDART00000059945 ; OTTDART00000045308 ; OTTDART00000045309	0	1	101078	NA	NA	NA	ENSDARG00000056506	-	NA	NA	NA	NA	NA	ZDB-GENE-091204-438	si:ch73-113g13.2	6.08746284125034	6.18982455888002	6.14974711950468	6.08746284125034	6.16992500144231	6.20945336562895	6.06608919045777	6.17990909001493	5.93073733756289	5.97727992349992	6.20945336562895	6.10852445677817	6.20945336562895	6.06608919045777	6.17990909001493	6.20945336562895	6.12928301694497	6.15987133677839	6.12928301694497	6.08746284125034	6.24792751344359	6.06608919045777	6.06608919045777	6.16992500144231
[truncated: 59,411 more rows]
